# Supplementary material for: Metabolomics reveal drought-stress responses in guayule, a semi-arid rubber crop
Source: Metabolomics. 2026 Jun 16;22(4):97. doi: 10.1007/s11306-026-02487-5 (PMC13272222; doi:10.1007/s11306-026-02487-5)
Supplement: Supplementary file 3 — Supplementary file3 (XLSX 828 KB) [file 11306_2026_2487_MOESM3_ESM.xlsx]

## Sheet: sum table
No	RT [min]	Molecular_Weight	m/z	Compound_ID	Compound_name	Formula	Monoisotopic_Mass	Delta(ppm)	Adduct	Score (QI)	Fragmentation Score (QI)	Isotope Similarity (QI)	mzCloud Best Match (Thermo)	mzVault Best Match (Thermo)	DR_AZ4-R1	DR_AZ4-R2	DR_AZ4-R3	DR_CAL2-R1	DR_CAL2-R2	DR_CAL2-R3	IR_AZ4-R1	IR_AZ4-R2	IR_AZ4-R3	IR_CAL2-R1	IR_CAL2-R2	IR_CAL2-R3	AVE(DR)	AVE(IR)	FC(DR/IR)	Log2(FC)	T-Test	Log10(p value)	VIP
5677	6.149	824.423	823.416	HMDB0039448	Licoricesaponin J2	C42H64O16	824.419	4	[M-H]-	54	83.7	91.68			2.12927	0.448805	1.77156	11.1438	44.5897	48.0336	0.509174	0.490507	0.503933	1.73732	1.16734	0.376969	18.0195	0.79754	22.5938	4.49785	0.200613	0.69764	2.58714
5644	6.797	/	809.437	HMDB0036358	Momordin I	C41H64O13	764.435	5	[M+FA-H]-	51.3	65.7	97.06			9.13418	3.2733	7.18358	18.8741	99.9798	9.67684	0.858979	1.28285	0.350601	2.94411	1.05225	0.4071	24.687	1.14931	21.4797	4.4249	0.248325	0.60498	3.38727
5623	7.14	808.428	807.421	HMDB0038739	Licoricesaponin B2	C42H64O15	808.425	5	[M-H]-	46.4	51.2	87.04			1.75324	0.440629	1.4845	3.92173	17.0002	17.7588	0.298429	0.292401	0.31606	0.387914	0.343591	0.390866	7.05985	0.33821	20.8742	4.38365	0.184524	0.733946	2.9714
5679	7.325	824.423	823.416	HMDB0036943	Oleragenoside	C42H64O16	824.419	5	[M-H]-	52.7	77.5	91.64			0.178947	0.170674	0.262069	2.62112	9.27099	11.3469	0.187658	0.196526	0.189138	0.196545	0.190263	0.18532	3.97511	0.190908	20.8221	4.38004	0.207471	0.683043	2.24031
8729	6.781	/	833.428	HMDB0039352	Azukisaponin III	C42H66O15	810.44	2	[M+Na]+	45.9	34.8	96.86			2.65721	1.08835	1.80086	5.9923	27.8039	32.63	0.481357	0.43015	0.182732	0.982121	0.628245	0.758912	11.9954	0.577253	20.7802	4.37714	0.264432	0.577687	3.24644
5918	5.264	/	443.148	HMDB0030688	Cyclomulberrin	C25H24O6	420.157	3	[M+Na]+	40.6	16.5	89.87			39.4249	26.8145	47.2529	144.655	147.046	26.0775	3.35132	0.517522	3.73468	0.950167	1.22831	19.9197	71.8784	4.95028	14.5201	3.85998	0.165923	0.780093	3.96966
4981	11.868	396.287	419.276	HMDB0260512	MG(20:3(6,8,11)-OH(5)/0:0/0:0)	C23H40O5	396.288	3	[M+Na]+	42.9	22.6	95.08			19.8413	23.0796	12.9791	33.6198	26.5493	26.0838	1.49124	3.10223	0.756038	0.973166	1.9741	1.91228	23.6922	1.70151	13.9242	3.79952	0.0228337	1.64142	3.77903
5909	6.075	/	941.482	HMDB0041020	Momordin Ie	C46H72O17	896.477	8	[M+FA-H]-	41.9	27.2	90.58			0.79458	0.668969	0.698763	3.40973	22.8656	35.8244	0.765066	0.77498	0.847669	0.951673	0.826355	0.82365	10.7104	0.831566	12.8797	3.68703	0.238922	0.621744	1.78214
5687	6.005	/	825.431	HMDB0039561	Cynarasaponin F	C41H64O14	780.43	4	[M+FA-H]-	52.3	70	96.15			7.52908	1.31021	2.71924	19.363	74.1207	27.2586	1.47433	1.21385	1.39698	3.17006	2.43436	0.766377	22.0501	1.74266	12.6531	3.66142	0.210974	0.67577	2.49099
103	0.853	132.09	131.083	HMDB0000214	Ornithine	C5H12N2O2	132.09	2	[M-H]-	42.2	17	96.59	77		17.1399	2.71267	36.7721	7.70736	38.2215	119.079	1.54191	1.425	0.993771	1.62277	2.3473	10.1746	36.9388	3.01755	12.2413	3.61369	0.169715	0.77028	2.92052
292	0.859	174.112	173.105	HMDB0000517	Arginine	C6H14N4O2	174.112	2	[M-H]-	49.4	56.9	92.19	88.8		37.6334	10.1736	95.6755	19.9696	104.741	301.974	5.87535	2.41443	3.44153	4.39847	6.84395	26.3265	95.0277	8.2167	11.5652	3.53172	0.167483	0.77603	2.93006
5590	8.038	/	793.442	HMDB0041240	Kudzusaponin SA1	C42H68O15	812.456	5	[M-H2O-H]-	50.3	61.3	95.85			17.5713	6.77471	11.5435	3.56882	19.0394	41.9946	2.60929	3.15926	0.331374	1.77356	0.840467	0.305446	16.7487	1.50323	11.1418	3.47791	0.127908	0.893103	3.19323
2850	0.989	/	292.197	HMDB0028802	Glutaminyllysine	C11H22N4O4	274.164	2	[M+NH4]+	39	7.13	90.02			77.813	24.3285	135.631	33.431	136.358	373.583	13.3192	8.43851	9.16754	10.4123	10.1271	20.8176	130.191	12.047	10.8069	3.43388	0.225631	0.646602	3.0461
1012	1.085	174.112	175.119	HMDB0000517	Arginine	C6H14N4O2	174.112	1	[M+H]+	47.9	43.9	96.28	93.4	94.4	572.777	273.035	1024.12	324.168	864.225	1638.03	48.3005	21.4359	78.8822	34.6945	93.3565	243.614	782.726	86.714	9.02652	3.17417	0.131574	0.880831	3.32667
8956	7.985	/	1021.5	HMDB0293499	CDP-DG(PGJ2/i-14:0)	C46H75N3O17P2	1003.46	5	[M+NH4]+	46.1	41.2	95.06			11.1346	3.64172	9.44097	2.88132	7.10244	12.51	0.691405	2.47407	0.137731	1.27269	0.826432	0.151731	7.78519	0.925677	8.41027	3.07215	0.0805895	1.09372	3.23991
5952	6.986	972.499	971.492	HMDB0033580	28-Glucosylarjunolate 3-[rhamnosyl-(1->3)-glucuronide]	C48H76O20	972.493	6	[M-H]-	55.3	86.4	96.85			35.5463	20.023	18.8343	25.5343	123.362	419.286	12.3971	16.4063	2.20125	16.7841	23.7823	7.95567	107.098	13.2544	8.08013	3.01438	0.264222	0.578031	2.1842
2132	7.949	374.091	373.084	HMDB0166847	Ethyl gallate 4-glucuronide	C15H18O11	374.085	16	[M-H]-	47.9	63.2	92.88			0.16289	0.229008	0.658471	5.88551	8.7973	5.63672	0.183	0.172026	0.189183	0.733473	0.843881	0.587336	3.56165	0.451483	7.88877	2.9798	0.181918	0.740124	1.80429
5790	6.245	/	867.443	HMDB0248186	alpha-Acetyldigoxin	C43H66O15	822.44	6	[M+FA-H]-	44	34.1	92.71			8.94155	3.09086	4.72575	9.3445	30.8737	61.506	1.60426	3.47569	0.982084	3.58408	4.5982	0.790963	19.7471	2.50588	7.88029	2.97825	0.205795	0.686566	2.39438
5585	7.983	792.47	791.463	HMDB0040523	Sanguisorbin E	C43H68O13	792.466	5	[M-H]-	52.5	81.9	86.52			7.76043	2.83388	6.44266	2.66136	5.7911	11.3718	0.620048	1.92324	0.175454	1.23404	0.593966	0.186051	6.14353	0.7888	7.78846	2.96134	0.0665901	1.17659	3.08054
5592	7.789	794.45	793.442	HMDB0034533	Spinasaponin A	C42H66O14	794.445	5	[M-H]-	54.9	88.2	92.11			2.17885	0.510524	0.934585	0.484636	8.17987	19.6222	0.375082	0.616527	0.347335	1.72932	0.769174	0.261936	5.31844	0.683228	7.78428	2.96056	0.257399	0.589394	1.76431
8938	6.99	/	995.48	HMDB0039009	Calendasaponin B	C48H76O20	972.493	2	[M+Na]+	56.7	88	97.93			13.9352	2.1116	6.9818	10.3326	53.3226	136.429	5.55485	6.63955	0.84984	6.3202	6.88199	2.76398	37.1854	4.83507	7.69077	2.94313	0.332947	0.477624	2.07648
8888	7.723	/	949.475	HMDB0034535	Araloside A	C47H74O18	926.488	2	[M+Na]+	56.1	87.4	95.51			17.019	7.11844	11.9337	1.43999	10.0775	26.5637	2.07279	5.45222	0.510873	1.55481	0.653005	0.176561	12.3587	1.73671	7.11616	2.8311	0.152751	0.816016	2.82799
5705	8.241	836.459	835.452	HMDB0034546	Lucyoside M	C44H68O15	836.456	4	[M-H]-	46.8	41.2	97.86			77.0448	28.2487	59.035	29.6822	171.728	447.894	14.2487	40.467	5.30262	42.5683	21.766	3.62399	135.606	21.3294	6.35767	2.6685	0.222406	0.652853	2.30345
798	7.479	/	252.074	HMDB0000985	Dihydrolipoamide	C8H17NOS2	207.075	1	[M+FA-H]-	39	3.08	93.48			19.914	19.4645	12.2996	31.7306	23.0805	25.9705	3.37586	4.00254	2.91714	3.31844	4.77622	3.77827	22.0766	3.69475	5.97514	2.57897	0.0243425	1.61363	2.93759
4506	10.865	/	372.347	CSID4472354	21-Oxodocosanoic acid	C22H42O3	354.313	2	[M+NH4]+	56.1	87.7	95.34			2.99582	12.2697	1.68055	27.8365	9.90176	8.83864	1.48017	2.37684	0.939832	2.86883	1.46258	1.50307	10.5872	1.77189	5.97508	2.57896	0.182499	0.738741	2.4529
5251	6.984	/	409.346	HMDB0029815	Doristerol	C27H46O	386.355	5	[M+Na]+	48.1	50.7	95.08			6.62017	5.29669	4.11837	3.24866	7.72181	14.5381	1.57491	2.76066	0.628396	0.718581	1.06518	0.305269	6.92397	1.1755	5.89024	2.55833	0.0791443	1.10158	2.87023
5591	7.446	/	793.442	HMDB0038019	28-Glucosyl-19(29)-dehydroursolic acid 3-arabinoside	C41H64O12	748.44	5	[M+FA-H]-	52.6	74.2	94.99			7.84745	2.63607	4.89985	1.49828	8.12024	25.0201	1.65582	3.985	0.422485	1.52219	1.17752	0.213805	8.33699	1.49614	5.57235	2.47828	0.170994	0.76702	2.33656
4875	7.376	/	391.335	HMDB0245858	9,10-Seco-5,7,10(19)-cholestatriene	C27H44	368.344	5	[M+Na]+	41.7	17.8	96.4			25.1087	13.6928	12.7034	6.05624	15.6824	40.7911	5.41706	7.96582	1.05038	3.47423	3.63282	0.418408	19.0058	3.65979	5.19314	2.37661	0.149374	0.825726	2.63037
8966	7.375	/	1032.54	HMDB0278754	PIP(PGD2/18:0)	C47H84O19P2	1014.51	6	[M+NH4]+	49.3	55.8	97.6			7.92392	5.48295	5.53294	3.04339	5.48407	9.63244	1.64689	2.77637	0.30062	0.911798	1.29542	0.278921	6.18328	1.20167	5.14558	2.36333	0.0238136	1.62317	2.8486
8924	7.286	/	979.486	HMDB0031884	Sandosaponin A	C48H76O19	956.498	2	[M+Na]+	48.2	49.3	94.26			31.4459	12.1923	16.8419	0.241752	0.581191	1.25565	5.50151	5.43154	0.8939	0.166906	0.150199	0.153789	10.4265	2.04964	5.08696	2.3468	0.314511	0.502364	1.67527
4585	3.94	/	379.1	HMDB0252696	Gentiopicroside	C16H20O9	356.111	1	[M+Na]+	48	46	95.41			192.745	98.5345	150.468	52.1208	69.3359	40.2047	42.2555	27.7262	28.6918	8.76824	8.67725	7.34038	100.568	20.5766	4.88751	2.2891	0.134158	0.872384	2.58919
5931	7.301	956.504	955.497	HMDB0031883	Sandosaponin B	C48H76O19	956.498	7	[M-H]-	53.1	77.9	95.29			80.068	32.2604	51.4181	1.39127	4.94655	2.7737	16.8445	15.4299	3.38861	0.316058	0.304949	0.316329	28.8097	6.10006	4.72285	2.23966	0.223931	0.649885	2.23854
7603	4.651	/	575.173	HMDB0039910	Resveratrol 3,4'-diglucoside	C26H32O13	552.184	1	[M+Na]+	56.2	89.5	92.18			19.8555	61.1514	18.8008	17.1019	149.575	22.0021	11.346	10.8343	11.9445	12.7225	9.75588	5.80094	48.0811	10.4007	4.62287	2.20879	0.295776	0.529036	2.14916
8496	4.447	/	739.241	HMDB0304551	HMBOA dihexose	C27H39NO20	697.207	0	[M+ACN+H]+	52.1	65.9	94.8			0.916395	1.02509	1.32465	18.9578	21.9489	11.9267	1.34473	1.12877	1.01315	3.93448	1.89127	3.53403	9.34993	2.14107	4.36694	2.12662	0.284003	0.546677	1.47604
278	1.05	115.063	116.071	HMDB0000162	Proline	C5H9NO2	115.063	1	[M+H]+	50	55.4	95.63	86.5	76.3	419.648	210.627	358.448	237.198	378.069	299.169	62.5711	69.1845	64.863	49.1042	70.2268	129.421	317.193	74.2284	4.2732	2.09532	0.0217528	1.66249	2.76469
3489	3.657	/	477.097	HMDB0041676	4'-Methyl-epigallocatechin 7-glucuronide	C22H24O13	496.122	13	[M-H2O-H]-	45.5	51.6	90.19			0.72242	0.482404	0.315504	77.1296	79.7226	67.0912	0.3033	0.302824	0.32775	2.94337	27.8401	21.7988	37.5773	8.91935	4.21301	2.07485	0.227399	0.643211	1.1807
5951	6.621	972.499	971.492	HMDB0035269	Azukisaponin IV	C48H76O20	972.493	6	[M-H]-	52.5	75.9	93.14			28.7037	13.1538	12.8082	0.486095	2.66187	4.47898	6.81942	5.16434	1.61119	0.456974	0.491388	0.4026	10.3821	2.49098	4.16787	2.05931	0.207744	0.682472	1.90102
5757	7.487	/	851.449	HMDB0014652	Acetyldigitoxin	C43H66O14	806.445	7	[M+FA-H]-	46.4	41.6	98.13			254.732	122.788	155.994	50.9971	226.726	692.752	73.4193	148.15	24.2084	61.4161	49.4259	7.98402	250.665	60.7673	4.125	2.04439	0.162163	0.790048	2.07639
3677	4.781	/	335.207	HMDB0028940	Leucyl-Tryptophan	C17H23N3O3	317.174	2	[M+NH4]+	49.1	52.2	95.3			5.5609	3.99594	6.75609	83.2865	122.043	115.752	3.47352	4.19023	2.08663	20.4112	29.073	24.5385	56.2324	13.9622	4.02748	2.00988	0.289258	0.538714	1.58793
256	1.304	168.029	167.021	HMDB0000289	Uric acid	C5H4N4O3	168.028	2	[M-H]-	49.1	53.8	93.81	89.9	91.8	37.9059	10.1182	477.469	10.163	12.2074	13.0145	16.9542	29.1199	13.4163	10.7998	19.6939	49.9097	93.4796	23.3156	4.00931	2.00335	0.370717	0.430958	0.444976
1164	4.621	/	297.098	HMDB0302801	Cornoside	C14H20O8	316.116	1	[M-H2O-H]-	42.8	22.7	92.04			23.3625	20.1631	22.7072	19.977	24.7557	14.5723	8.73983	5.43324	6.25287	3.11057	3.71499	4.93794	20.923	5.36491	3.89997	1.96346	0.00155373	2.80863	2.63423
5661	5.569	/	428.173	HMDB0251844	Epicocconone	C23H22O7	410.137	7	[M+NH4]+	39.6	11	95			29.6004	14.2568	42.5677	49.4724	35.4483	60.1855	9.41821	13.8264	7.68659	6.93258	8.89835	12.7647	38.5885	9.92115	3.88952	1.95959	0.0773864	1.11134	2.50745
6520	4.64	/	483.147	HMDB0033138	Methyl salicylate O-[rhamnosyl-(1->6)-glucoside]	C20H28O12	460.158	1	[M+Na]+	52.9	69.1	96.22			32.1354	35.4267	32.31	30.8087	61.5967	26.4021	11.6099	9.50731	11.0372	5.98224	7.85201	14.2292	36.4466	10.0363	3.63148	1.86056	0.0231565	1.63533	2.59328
1258	4.241	192.079	193.086	HMDB0030580	Shinanolone	C11H12O3	192.079	1	[M+H]+	48	43.2	97.35			478.42	297.146	364.827	88.7739	135.92	85.9289	138.773	115.374	79.5831	20.0223	19.4579	30.1913	241.836	67.2336	3.59695	1.84677	0.185656	0.731292	2.15108
4924	4.243	/	395.131	HMDB0039234	Citrusin E	C17H24O9	372.142	1	[M+Na]+	53.6	73.2	96.35			2741.27	1735.93	2089.79	535.694	795.14	445.715	843.998	660.194	510.433	63.4608	90.7424	159.577	1390.59	388.068	3.58337	1.84132	0.186692	0.728874	2.21907
3133	5.16	307.083	308.091	HMDB0033247	Aristolodione	C18H13NO4	307.084	3	[M+H]+	40.9	17.3	91.42			87.2059	54.4187	64.9204	162.034	81.908	77.5936	16.0171	32.0696	25.2153	18.3225	19.828	38.3944	88.0135	24.9745	3.52414	1.81727	0.0503986	1.29758	2.46848
7304	11.876	/	541.334	HMDB0240603	LysoPS(18:1/0:0)	C24H46NO9P	523.291	16	[M+NH4]+	42.6	34.8	95.02			4.35888	8.94814	6.1853	17.7621	18.7836	30.1328	5.36973	3.68265	2.83766	3.29697	3.56309	5.92001	14.3618	4.11169	3.49292	1.80443	0.190586	0.71991	2.1547
5150	5.01	/	665.174	HMDB0029908	Camellianin A	C29H32O15	620.174	6	[M+FA-H]-	48.9	59.4	92.03			19.9664	13.5503	19.2097	68.5711	91.1188	76.566	11.8646	5.65488	4.12131	12.7547	22.0766	26.3484	48.1637	13.8034	3.48926	1.80292	0.147155	0.832224	2.00698
6095	3.909	/	455.116	HMDB0248668	Asperulosidic acid	C18H24O12	432.127	1	[M+Na]+	49.7	52.3	97.84			218.953	164.706	495.567	214.474	267.319	165.307	80.2817	75.3925	59.4906	69.4312	104.405	48.9988	254.388	73	3.48476	1.80106	0.0702796	1.15317	2.39105
1959	11.338	/	359.26	HMDB0060043	13-HDoHE	C22H34O	314.261	2	[M+FA-H]-	48.2	48.8	93.92			1.41192	1.02522	1.73156	5.41042	6.89572	6.60758	1.27526	1.35941	0.546827	0.710466	1.47932	1.40141	3.84707	1.12878	3.40816	1.76899	0.148994	0.82683	1.83718
4277	5.694	544.158	543.151	HMDB0301725	3,4-Diferuloylquinic acid	C27H28O12	544.158	1	[M-H]-	45.5	45	83.6			27.8664	42.229	33.5342	28.0653	61.2099	52.4978	22.5164	12.1044	19.4108	4.32183	7.70542	6.26436	40.9004	12.0539	3.39314	1.76262	0.0256261	1.59132	2.36195
7450	5.025	/	559.178	HMDB0033282	8-Hydroxypinoresinol 4-glucoside	C26H32O12	536.189	1	[M+Na]+	52.2	68.6	93.64			413.426	535.243	406.029	221.037	2086.54	2687.69	742.829	270.214	522.218	124.491	98.3069	118.375	1058.33	312.739	3.38406	1.75876	0.302104	0.519844	1.78527
6482	4.707	/	481.131	HMDB0041336	7-Hydroxy-4-methylphthalide O-[arabinosyl-(1->6)-glucoside]	C20H26O12	458.142	1	[M+Na]+	54.4	75.5	97.93			1175.27	928.8	1359.49	389.437	535.942	352.423	442.51	376.988	389.619	66.6252	61.3368	81.0809	790.227	236.36	3.34332	1.74128	0.139217	0.856306	2.22639
5711	6.716	838.441	837.434	HMDB0040957	Talinumoside I	C43H66O16	838.435	7	[M-H]-	52.3	78.8	90.49			8.27783	2.74199	4.36245	6.16914	9.7893	19.4207	2.89318	2.78446	0.32515	3.48917	4.50543	1.45358	8.46023	2.57516	3.28532	1.71603	0.126179	0.899011	2.01498
2753	4.231	418.148	417.14	HMDB0031350	Oleoside dimethyl ester	C18H26O11	418.148	0	[M-H]-	43.3	23.8	92.69			110.144	44.5786	74.394	11.8098	17.5946	12.9992	30.8597	27.6344	20.6594	1.8535	2.02301	3.89112	45.2534	14.4869	3.12375	1.64328	0.205813	0.686527	1.99129
7542	5.128	/	569.147	HMDB0029247	Delphinidin 3-(6''-malonyl-glucoside)	C24H23O15+	551.104	17	[M+NH4]+	46.9	67.7	83.96			22.2903	23.6607	15.8488	29.1262	24.2535	14.5599	12.2739	7.26496	8.79253	4.82396	4.23772	4.17257	21.6232	6.92761	3.12131	1.64215	0.0167167	1.77685	2.35273
2554	3.928	/	401.11	HMDB0252696	Gentiopicroside	C16H20O9	356.111	1	[M+FA-H]-	45.2	32.5	94.54			62.5968	29.5765	51.611	23.3117	29.6567	21.0529	17.0492	9.15365	15.5425	8.61662	9.76578	9.70023	36.3009	11.638	3.11917	1.64116	0.0816328	1.08814	2.19785
7764	13.238	/	593.275	HMDB0035988	Ganoderic acid F	C32H42O9	570.283	5	[M+Na]+	54.4	80.1	97.75			22.8718	12.2853	13.7205	55.9194	64.1211	71.5569	4.93034	5.31685	4.80683	13.8103	18.4565	30.6362	40.0792	12.9928	3.08471	1.62514	0.201622	0.695462	2.09361
5908	6.978	942.489	941.482	HMDB0039560	Cynarasaponin J	C47H74O19	942.482	7	[M-H]-	53.1	76.5	96.42			99.3455	54.8224	51.3632	1.21417	4.41712	9.25238	21.4643	44.1013	5.86074	0.942684	0.508423	0.225222	36.7358	12.1838	3.01514	1.59222	0.261125	0.583152	1.86998
5975	7.512	/	997.507	HMDB0040492	Notoginsenoside R6	C48H82O19	962.545	8	[M+Cl]-	41.7	22	95.29			25.411	9.09942	18.6806	0.297723	0.339395	0.506376	4.46074	10.2264	2.54945	0.382936	0.372335	0.368214	9.05576	3.06002	2.95938	1.56529	0.289117	0.538926	0.740162
503	4.678	/	209.082	HMDB0000329	2-Phenylbutyric acid	C10H12O2	164.084	1	[M+FA-H]-	51	60.5	96.04			49.6641	37.7189	54.0745	19.2754	23.6306	17.5948	14.987	17.599	19.9828	7.32134	3.4456	5.09018	33.6597	11.4043	2.95149	1.56144	0.0863933	1.06352	2.09094
5845	6.927	898.498	897.49	HMDB0031358	Pitheduloside D	C46H74O17	898.493	5	[M-H]-	47.6	59.5	84.57			11.8914	7.63033	4.99347	0.212841	0.233069	0.264407	3.00466	4.34961	0.449228	0.247425	0.278951	0.243166	4.20425	1.42884	2.94242	1.557	0.282554	0.548899	0.925699
5985	4.502	/	447.162	HMDB0062702	N,N'-diacetylchitobiose	C16H28N2O11	424.169	8	[M+Na]+	47.7	52.1	96.46			5.18661	5.13723	4.80551	10.3463	27.2328	27.9015	2.38341	1.6587	2.20197	6.33576	6.1337	8.86358	13.435	4.59619	2.92307	1.54749	0.268889	0.570427	1.84734
3478	10.492	/	347.219	HMDB0001547	Corticosterone	C21H30O4	346.214	9	[M+H]+				65		57.8136	52.4162	43.2004	70.7323	61.584	76.4489	20.0981	22.0846	16.6611	22.6818	18.6565	25.2247	60.3659	20.9012	2.88816	1.53015	0.01992	1.70071	2.3437
6422	6.194	476.132	477.139	HMDB0037450	Orientin 7,3'-dimethyl ether	C23H24O11	476.132	1	[M+H]+	44.1	25.9	95.48			8.59558	6.27577	6.21528	115.19	110.317	121.706	9.75678	8.08137	1.06459	21.2751	34.1267	53.2652	61.3832	21.2616	2.88704	1.52959	0.31873	0.496578	1.43674
1914	3.89	/	357.12	HMDB0247433	8-Epiloganic acid	C16H24O10	376.137	1	[M-H2O-H]-	47.6	45.4	93.91			40.1854	26.3896	32.3185	8.2063	8.0916	4.90784	6.43024	9.24113	9.16185	3.83194	5.36451	7.69469	20.0165	6.95406	2.8784	1.52526	0.172509	0.763188	1.56253
2616	9.454	406.273	405.265	HMDB0000502	3-Oxocholic acid	C24H38O5	406.272	2	[M-H]-	55.8	86.1	94.97			21.1166	18.6028	21.0033	77.0968	102.079	84.5307	12.8376	19.5482	10.6495	20.6183	27.981	21.352	54.0714	18.8311	2.87139	1.52175	0.159694	0.796712	1.60998
5560	3.998	/	425.105	HMDB0059971	4-Hydroxy-5-(3',4'-dihydroxyphenyl)-valeric acid-O-glucuronide	C17H22O11	402.116	2	[M+Na]+	49.5	57.8	91.62			33.1554	41.4784	34.6747	29.4142	53.4576	20.972	14.0351	12.9595	14.2041	15.9282	7.23662	9.8936	35.5254	12.3762	2.87046	1.52128	0.0239927	1.61992	2.22184
596	2.406	/	224.093	HMDB0040021	2,3-Dihydro-5-(3-hydroxypropanoyl)-1H-pyrrolizine	C10H13NO2	179.095	2	[M+FA-H]-	54.3	77.8	96.2			16.2739	3.41604	16.0478	8.54218	7.46961	19.0092	2.13594	5.1453	3.61642	2.87541	5.10899	5.95939	11.7931	4.14024	2.84842	1.51016	0.107677	0.967877	1.78788
1889	1.309	234.111	235.119	HMDB0250630	Cyclo(his-pro)	C11H14N4O2	234.112	1	[M+H]+	50	54.2	97.08			84.02	46.2736	71.2237	41.3575	72.1174	97.9455	30.1276	30.7249	24.1241	19.2744	23.0489	19.6766	68.823	24.4961	2.80955	1.49034	0.0574133	1.24099	2.16585
1938	3.992	236.116	259.105	HMDB0028694	Alanylphenylalanine	C12H16N2O3	236.116	1	[M+Na]+	42.9	24.1	91.87			12.5465	7.3686	10.4108	13.3209	23.3554	21.2128	5.18625	5.8322	3.89097	4.62594	6.01765	5.8506	14.7025	5.23394	2.80907	1.49009	0.109038	0.962422	2.16507
2329	2.555	/	385.115	HMDB0301945	Hastatoside	C17H24O11	404.132	2	[M-H2O-H]-	44	35.6	86.82			13.9871	14.7962	10.7443	21.5569	27.79	28.199	5.90868	5.48067	5.3667	4.1937	9.33486	11.4421	19.5122	6.95445	2.80572	1.48837	0.0594632	1.22575	2.09821
7520	4.488	564.181	565.189	HMDB0035757	Cascaroside C	C27H32O13	564.184	5	[M+H]+	51.1	66.1	95.53			76.5783	77.8325	87.7202	79.4042	130.338	62.1308	45.115	45.4506	50.2504	9.45523	13.537	24.481	85.6673	31.3815	2.72986	1.44883	0.031263	1.50497	2.21294
3274	6.198	314.079	315.086	HMDB0035208	Aflatoxin B2	C17H14O6	314.079	2	[M+H]+				80		44.6393	36.1051	32.9356	531.635	518.789	570.831	53.4491	42.4424	8.74345	104.175	168.352	259.745	289.156	106.151	2.724	1.44573	0.322618	0.491311	1.34714
6396	4.306	/	497.163	HMDB0038680	Musabalbisiane A	C23H28O12	496.158	6	[M+H]+	45.9	47.4	88.67			20.9601	19.8671	25.3232	53.008	69.5381	51.2786	13.9252	10.3553	7.48221	17.918	15.9613	23.3302	39.9959	14.8287	2.69719	1.43146	0.154419	0.811299	2.05798
1785	3.907	346.142	345.135	HMDB0253695	Isotaxiresinol	C19H22O6	346.142	2	[M-H]-	52	67.6	94.71	70.3		3.28358	3.68711	4.79841	13.3273	32.0765	28.5653	3.13514	3.00984	3.40669	8.07262	1.98771	12.3297	14.2897	5.32361	2.68421	1.4245	0.231771	0.634941	1.36362
8905	6.976	/	965.47	HMDB0039563	Cynarasaponin D	C47H74O19	942.482	2	[M+Na]+	56.3	89.1	94.59			28.3416	23.8092	15.1138	2.07119	0.814089	2.24321	8.80852	14.9767	1.77369	0.145236	1.12974	0.16577	12.0655	4.49994	2.68126	1.42291	0.352359	0.453015	1.63257
825	4.247	160.052	161.06	HMDB0032394	6-Methylcoumarin	C10H8O2	160.052	0	[M+H]+	52.9	68	96.59			265.407	174.212	212.36	64.9569	91.229	56.8962	84.8984	79.89	70.0241	31.1581	36.6879	22.0355	144.177	54.1157	2.66424	1.41372	0.191295	0.718296	1.69475
7780	4.601	594.192	595.199	HMDB0037487	Poncirin	C28H34O14	594.195	5	[M+H]+	45.4	39.2	94.17			45.0577	44.1105	60.12	30.9177	66.5811	46.6003	20.0874	17.8845	18.2065	12.6307	17.709	23.8259	48.8979	18.3907	2.65884	1.4108	0.0351635	1.45391	2.22166
4892	13.107	620.266	619.259	HMDB0302162	Methyl phaeophorbide b	C36H36N4O6	620.263	4	[M-H]-	48.2	57.3	88.22			1.67237	1.46516	2.32739	3.59821	5.72012	4.37079	0.500877	1.01877	0.471952	1.55328	1.53148	2.13183	3.19234	1.20137	2.65726	1.40994	0.114703	0.940425	1.90289
4618	3.884	/	381.115	HMDB0029651	Phlorisobutyrophenone 2-glucoside	C16H22O9	358.126	1	[M+Na]+	49.6	54.4	94.05			23.4242	16.4823	24.9325	10.5485	13.8669	2.32058	6.11299	5.91527	6.31518	3.78445	5.33019	7.21647	15.2625	5.77909	2.64099	1.40108	0.172364	0.763555	1.52889
853	2.382	/	262.084	HMDB0040693	N2-(gamma-Glutamyl)-4-carboxyphenylhydrazine	C12H15N3O5	281.101	1	[M-H2O-H]-	41.6	15.6	93.2			14.1885	3.6723	10.0553	6.33864	7.41397	22.2001	1.5608	6.51065	2.90241	3.9155	5.1439	4.42956	10.6448	4.07714	2.61085	1.38452	0.150655	0.822016	1.6246
4589	3.661	582.157	581.15	HMDB0034570	Norrubrofusarin 6-beta-gentiobioside	C26H30O15	582.158	2	[M-H]-	48.5	53.1	91.06			4.0563	2.8246	3.24493	49.398	47.7057	38.8579	2.07053	0.959041	0.935524	8.68577	25.4254	18.1742	24.3479	9.37507	2.59709	1.3769	0.255808	0.592087	1.39768
7275	3.883	538.129	539.137	HMDB0038757	Isolimocitrol 3-glucoside	C24H26O14	538.132	6	[M+H]+	49.2	63.8	89.09			43.0152	32.5944	32.3424	44.7663	45.0076	40.7238	17.3999	21.7725	10.8982	13.2405	16.684	11.9991	39.7416	15.3324	2.592	1.37407	0.00502159	2.29916	2.21509
4271	3.938	/	365.12	HMDB0013682	Coniferin	C16H22O8	342.131	1	[M+Na]+	42.7	19.6	95.67			110.877	103.141	110.15	74.4244	100.16	67.8954	50.6129	47.2676	48.7744	19.2327	28.491	25.0998	94.4413	36.5797	2.58179	1.36837	0.0125664	1.90079	2.11653
57	3.666	116.084	115.077	HMDB0244061	1,2-Cyclohexanediol	C6H12O2	116.084	2	[M-H]-	44.8	28.8	97.41			29.938	31.0585	23.2477	286.638	272.415	231.641	14.6946	8.53757	8.00111	48.0536	136.713	123.704	145.823	56.6173	2.57559	1.3649	0.240231	0.619372	1.49512
3608	9.636	/	331.262	HMDB0036827	Sclareol	C20H36O2	308.272	6	[M+Na]+	43.3	28.9	93.94			8.11079	6.72219	8.67031	11.3962	22.4988	19.697	4.16224	7.25448	3.65052	2.99556	6.25716	5.62411	12.8492	4.99068	2.57464	1.36437	0.159043	0.798486	1.98409
5156	1.298	666.224	665.216	HMDB0258892	Tetraglucoside	C24H42O21	666.222	3	[M-H]-	50.4	58.6	96.78			39.4793	35.0254	25.9807	137.79	90.6754	65.8953	28.1443	7.32775	10.2401	38.7056	24.9659	44.5578	65.8076	25.6569	2.56491	1.35891	0.142946	0.844827	1.80478
3791	13.36	/	339.289	HMDB0032112	1,2,4-Nonadecanetriol	C19H40O3	316.298	6	[M+Na]+	44.6	33.6	95.99			1.19935	2.16291	1.40668	3.66738	3.00022	2.86467	1.11245	0.80218	0.869397	0.908703	0.854275	1.07802	2.38353	0.937503	2.54243	1.34621	0.111063	0.95443	2.02362
8705	6.055	828.28	829.288	HMDB0012254	Maltopentaose	C30H52O26	828.275	6	[M+H]+	52.1	81	86.9			18.1327	15.4591	20.276	4.25919	5.1019	4.07553	6.47983	5.49555	5.9518	0.647811	5.63009	2.29664	11.2174	4.41695	2.53962	1.34461	0.233271	0.632138	1.56503
2303	3.487	/	383.099	HMDB0029681	3-O-p-Coumaroylquinic acid	C16H18O8	338.1	2	[M+FA-H]-	48.8	52.1	94.05			9.16368	11.735	9.66304	37.3831	37.4782	29.1022	7.10513	4.40768	7.3926	7.67146	11.4946	15.2193	22.4208	8.88179	2.52436	1.33592	0.150389	0.822785	1.6343
2363	3.942	/	387.13	HMDB0041273	Myzodendrone	C16H22O8	342.131	1	[M+FA-H]-	42.6	16.8	97.66			54.1685	52.4909	54.377	48.6114	61.0756	49.9547	25.5111	23.2821	23.6815	19.1871	18.3759	17.2568	53.4463	21.2157	2.51918	1.33296	0.000192726	3.71506	2.15332
5570	5.644	788.184	787.177	HMDB0304328	Delphinidin 3-O-glucosyl-5-O-caffeoylglucoside	C36H36O20	788.18	5	[M-H]-	47.8	53.7	90.85			1.77138	1.63217	1.6587	59.1107	37.8253	28.7993	1.63963	1.61876	1.95036	4.58306	10.2295	31.9266	21.7996	8.65799	2.51786	1.3322	0.301592	0.520581	0.872118
5813	5.557	/	873.287	HMDB0249794	Cellopentaose	C30H52O26	828.275	17	[M+FA-H]-	46.1	54.1	93.58			155.38	83.3775	141.774	20.1901	38.4959	13.1675	69.7642	39.3545	39.409	7.06099	12.9302	12.4685	75.3976	30.1646	2.49954	1.32166	0.22087	0.655863	1.42838
477	3.67	/	205.072	HMDB0059722	Mono-methyl-adipate	C7H12O4	160.074	2	[M+FA-H]-	52.2	63.3	99.48			662.167	649.237	489.451	5708	5411.03	4701.62	316.339	186.022	174.029	1053.85	2799.98	2610.65	2936.92	1190.15	2.46769	1.30316	0.244479	0.611758	1.46084
5030	3.754	399.179	400.186	HMDB0254007	Lenapenem	C18H29N3O5S	399.183	9	[M+H]+	45.7	46.8	91.91			17.7665	8.59917	12.8596	20.9381	47.6746	39.2698	7.70004	7.39592	6.89677	11.7884	14.6455	11.3158	24.518	9.95708	2.46236	1.30004	0.219838	0.657898	1.69939
2745	10.257	416.33	415.322	HMDB0001903	Calcitriol	C27H44O3	416.329	1	[M-H]-	51.5	67.2	91.63			2.36419	3.55182	3.84559	18.3668	18.6372	16.5122	2.57863	2.6254	2.24823	3.68299	7.95104	7.00646	10.5463	4.34879	2.42511	1.27805	0.204539	0.689223	1.23136
4852	4.675	390.131	391.138	HMDB0030564	Piceid	C20H22O8	390.131	2	[M+H]+	51.5	64.5	94.82			42.7933	48.1096	45.588	44.7957	92.6437	52.0044	33.7456	32.7586	27.9693	10.2416	15.0338	14.9263	54.3225	22.4459	2.42015	1.2751	0.0665694	1.17673	2.02255
8149	3.619	/	655.22	HMDB0006607	3'-Sialyllactosamine	C23H40N2O18	632.228	5	[M+Na]+	53.4	77	95.56			52.4681	82.972	43.0619	43.7975	84.3189	56.3444	24.8993	20.125	21.8675	18.7519	22.0184	42.5787	60.4938	25.0401	2.41587	1.27254	0.0599743	1.22204	2.08846
1455	5.483	206.058	207.065	HMDB0030818	Scoparone	C11H10O4	206.058	1	[M+H]+	48	48.1	93.06	86.2		113.969	58.1558	154.348	64.36	82.3744	102.967	60.1744	44.1257	48.6314	27.8969	16.1993	42.5092	96.029	39.9228	2.40537	1.26626	0.0709114	1.14928	1.90878
5691	1.299	828.278	827.271	HMDB0003255	Amylopectin	C30H52O26	828.275	5	[M-H]-	50.4	60.3	97.05			41.2186	35.1968	24.5519	147.399	105.826	72.2592	30.8883	8.69759	9.53667	41.4347	26.6032	62.4588	71.0753	29.9365	2.3742	1.24744	0.16842	0.773606	1.68718
1033	4.311	176.047	177.054	HMDB0059622	4-Methylumbelliferone	C10H8O3	176.047	1	[M+H]+	53.1	69.3	97.11			227.208	315.909	266.701	613.663	659.852	543.484	158.552	138.726	166.138	221.066	215.696	207.429	437.803	184.601	2.37162	1.24587	0.135224	0.868946	1.8872
3888	7.429	/	507.13	HMDB0029281	bfructosyl-a(6-O-)-feruloylglucoside	C21H28O12	472.158	6	[M+Cl]-	43.1	33.9	88.11			36.8881	20.2872	50.4692	112.843	152.549	142.967	12.0613	7.65502	9.06175	42.9233	55.5998	90.4268	86.0006	36.288	2.36995	1.24485	0.189574	0.722222	1.69264
6332	2.239	/	471.147	HMDB0248874	8-O-Acetyl shanzhiside methyl ester	C19H28O12	448.158	2	[M+Na]+	42.5	15.3	99.13			512.802	491.565	494.981	1130.86	1284.99	1070.92	354.377	313.86	267.35	505.158	305.278	362.606	831.021	351.438	2.36463	1.24161	0.140744	0.851569	1.87627
146	3.66	144.079	143.072	HMDB0001988	4-Hydroxycyclohexylcarboxylic acid	C7H12O3	144.079	2	[M-H]-	53.5	73.1	96.82			32.7229	37.6588	27.4958	308.997	211.286	185.527	36.2579	23.2576	21.9337	41.7836	117.021	103.538	133.948	57.2987	2.33772	1.2251	0.249404	0.603097	1.08758
2464	3.461	/	394.178	HMDB0029565	Demethoxyfumitremorgin C	C21H23N3O2	349.179	2	[M+FA-H]-	43.1	22.8	95.67			32.3484	17.2988	31.2778	20.7914	55.4734	101.52	17.7117	22.1778	13.5917	25.1346	21.6624	11.1522	43.1183	18.5717	2.32172	1.21519	0.200151	0.698642	1.36261
3758	1.89	338.097	339.105	HMDB0301709	5-p-Coumaroylquinic acid	C16H18O8	338.1	8	[M+H]+	39.8	3.87	94.69			141.689	156.919	146.671	217.101	468.68	290.304	56.4386	48.7268	57.6771	153.451	134.329	163.595	236.894	102.369	2.31411	1.21046	0.169407	0.771067	1.87238
3676	5.101	/	335.207	HMDB0304786	Lysyl-Phenylalanine	C15H23N3O3	293.174	2	[M+ACN+H]+	45.3	31	97.64			371.912	245.884	342.159	2.24155	3.2151	2.62412	132.149	212.804	73.2746	0.918873	0.989292	0.745893	161.339	70.1468	2.30002	1.20165	0.410081	0.38713	0.804778
2902	5.205	294.125	295.133	HMDB0001894	Aspartame	C14H18N2O5	294.122	12	[M+H]+	44.7	38.3	98.42			32.4428	24.6041	27.6492	25.8884	39.1874	30.9325	19.0145	17.0604	18.4325	7.39492	8.30272	8.52009	30.1174	13.1209	2.29538	1.19873	0.0194299	1.71153	1.97575
6392	6.441	474.077	475.084	HMDB0002375	Chicoric acid	C22H18O12	474.08	6	[M+H]+	44.7	37.9	92.12			37.9188	30.8883	35.5413	2.7803	1.59654	1.34932	21.8289	10.3911	12.3896	0.818014	1.22963	1.30872	18.3458	7.99433	2.29485	1.1984	0.375873	0.424959	0.799551
5665	7.328	/	428.3	HMDB0297035	DG(2:0/18:3(9,11,15)-OH(13)/0:0)	C23H38O6	410.267	1	[M+NH4]+	44.3	24.7	98.38			110.507	79.433	163.29	117.95	155.09	426.233	55.7919	113.3	54.9292	101.226	71.5858	64.9593	175.417	76.9654	2.27917	1.18851	0.246707	0.607818	1.53734
3117	9.636	448.319	447.312	HMDB0032783	Porrigenin A	C27H44O5	448.319	1	[M-H]-	40.7	9.03	96.18			36.0848	27.0474	36.2535	99.9543	155.23	124.709	29.8995	35.396	26.1795	26.1383	52.8911	40.0021	79.8799	35.0844	2.27679	1.187	0.186838	0.728534	1.29688
1031	5.059	176.047	177.054	HMDB0032990	7-Hydroxy-6-methyl-2H-1-benzopyran-2-one	C10H8O3	176.047	1	[M+H]+	56	81.8	99.11			3012.36	3333.67	3031.88	3936.83	5172.25	6743.15	2426.81	1558.82	2554.17	1486.81	1431.99	1623.22	4205.02	1846.97	2.27671	1.18695	0.0939361	1.02717	1.89725
687	5.068	148.052	149.06	HMDB0253619	3,4-Dihydro-1H-2-benzopyran-1-one	C9H8O2	148.052	1	[M+H]+	48	42.9	97.84			333.259	165.175	154.992	271.152	337.129	341.296	112.498	130.409	102.284	116.648	121.605	122.174	267.167	117.603	2.27177	1.18382	0.0854464	1.06831	1.88733
7642	5.12	/	577.225	HMDB0038934	Ssioriside	C27H38O12	554.236	1	[M+Na]+	55.4	80.3	97.55			60.331	46.7146	41.5129	42.8834	52.384	39.6121	25.5427	34.1452	21.1877	12.3209	13.632	18.7085	47.2397	20.9228	2.2578	1.17492	0.0161998	1.79049	1.99076
7152	1.064	/	527.158	HMDB0029910	Gentiotriose	C18H32O16	504.169	1	[M+Na]+	57.3	90.3	97.48			588.518	601.399	456.329	869.475	706.956	434.639	345.9	222.916	299.941	297.274	170.038	292.679	609.553	271.458	2.24548	1.16702	0.0270192	1.56833	1.95922
8327	1.308	/	689.21	HMDB0001296	Maltotetraose	C24H42O21	666.222	2	[M+Na]+	57.2	89.1	98.71	87.3		145.923	146.185	118.102	348.544	267.763	189.122	95.1242	29.0816	40.7057	164.145	82.2381	132.578	202.607	90.6454	2.23515	1.16037	0.140559	0.85214	1.89567
8143	15.428	/	653.474	HMDB0295491	DG(16:0/20:4+=O(5)/0:0)	C39H66O6	630.486	1	[M+Na]+	42.4	20	93			9.16125	13.6612	7.0305	4.82299	5.13184	7.22444	4.26376	3.34766	3.50207	2.06876	3.67713	4.46486	7.83871	3.55404	2.20558	1.14116	0.0985685	1.00626	1.75752
454	1.478	202.048	201.041	HMDB0240258	Succinylacetoacetate	C8H10O6	202.048	11	[M-H]-	44.5	39.2	95.02			45.0283	36.2318	37.1799	25.327	30.9565	22.6154	23.6728	18.7257	16.2895	10.3219	10.5852	10.0958	32.8898	14.9485	2.20021	1.13764	0.0280436	1.55217	1.87427
1565	6.337	330.074	329.067	HMDB0035598	Aflatoxin B2a	C17H14O7	330.074	2	[M-H]-	47.6	45.5	94.19			18.4958	14.4247	27.3009	26.2489	51.1702	64.0297	15.9692	24.8018	15.6235	13.5131	13.3094	9.19129	33.6117	15.4014	2.18238	1.1259	0.160169	0.795421	1.4239
2441	3.91	/	393.156	CSID390385	Eurycomalactone	C19H24O6	348.157	2	[M+FA-H]-	49.3	58.5	90.36			4.36747	6.25979	7.3893	16.9017	46.8791	43.4662	4.41629	3.74499	4.74173	12.1442	16.751	15.6167	20.8773	9.56915	2.18173	1.12547	0.273615	0.56286	0.956953
7986	3.16	624.202	625.209	HMDB0252460	Forsythiaside	C29H36O15	624.205	5	[M+H]+	52.7	75.7	93.56			86.5504	69.2455	108.78	67.6949	179.953	48.5818	61.4973	44.8305	51.3363	22.0839	32.9976	44.917	93.4677	42.9438	2.17651	1.12202	0.154351	0.811491	1.75071
7715	2.245	/	588.226	HMDB0034611	Rutaretin 9-rutinoside	C26H34O14	570.195	5	[M+NH4]+	40.2	13.6	93.14			19.7202	16.2547	20.8583	28.1183	63.4468	49.9639	13.3314	12.2562	9.77669	22.3429	16.2862	18.0119	33.0604	15.3342	2.15599	1.10835	0.224857	0.648093	1.61702
817	4.347	159.068	160.076	HMDB0001190	Indoleacetaldehyde	C10H9NO	159.068	1	[M+H]+	43	20.6	95.18			29.5005	10.4328	33.5251	6.61183	14.8133	13.1335	14.57	15.6615	7.31027	4.32735	4.47592	3.9524	18.0028	8.38291	2.14756	1.1027	0.234747	0.6294	1.4779
6265	4.845	464.093	465.1	HMDB0253683	Isoquercitroside	C21H20O12	464.095	5	[M+H]+	40.4	12.1	95.65			23.164	14.3671	20.338	16.9233	12.8874	10.0301	9.81035	9.18338	11.2146	6.34359	4.95245	4.21484	16.285	7.61986	2.13718	1.09571	0.0590573	1.22873	1.71373
2056	4.308	368.111	367.104	HMDB0302684	Feruloylquinic acid	C17H20O9	368.111	1	[M-H]-	52.7	66.8	97.96			1038.22	1312.53	1078.71	2394.67	2587.28	2378.59	780.103	663.833	905.6	870.347	919.319	929.423	1798.33	844.771	2.12878	1.09003	0.100396	0.998285	1.62947
3083	10.271	/	445.296	HMDB0005814	Testosterone enanthate	C26H40O3	400.298	2	[M+FA-H]-	45	32	94.94			5.82985	6.30671	4.75225	19.3075	25.1093	21.2226	6.09975	6.36632	4.09546	5.77561	9.54167	7.0433	13.7547	6.48702	2.12034	1.0843	0.194661	0.710722	1.17109
7346	1.674	545.237	546.244	HMDB0012212	Dihydrozeatin-9-N-glucoside-O-glucoside	C22H35N5O11	545.233	7	[M+H]+	49.9	60.3	96.97			26.2756	33.1433	36.3425	241.561	223.989	154.51	29.1017	18.7512	22.1639	88.5287	95.8437	83.5783	119.304	56.3279	2.11802	1.08272	0.339164	0.46959	1.16634
4559	5.234	374.173	375.18	HMDB0033534	Fragransin C1	C21H26O6	374.173	0	[M+H]+	47.8	45.2	94.4			82.0687	75.8115	87.1396	35.7307	60.6912	55.0275	45.0432	55.1092	38.0141	14.1528	1.90431	33.3189	66.0782	31.2571	2.11402	1.07999	0.101264	0.994547	1.7969
6232	7.713	/	461.373	HMDB0033823	Coffeasterene	C31H50O	438.386	5	[M+Na]+	46.8	48.6	91.44			5.73603	2.00069	5.94055	7.7996	8.86227	10.9613	1.42944	4.59234	1.89858	1.85537	4.73279	5.09074	6.88341	3.26654	2.10725	1.07536	0.155299	0.808832	1.61943
91	3.677	130.063	129.056	HMDB0033286	Sherry lactone	C6H10O3	130.063	3	[M-H]-	40.8	10	97.03			33.203	33.5005	29.5768	206.291	133.177	169.931	25.3476	19.4719	36.6359	43.9601	84.7083	78.0727	100.947	48.0328	2.10162	1.0715	0.239934	0.619908	1.00872
401	3.919	/	193.051	HMDB0034493	Valtrate	C10H12O5	212.068	1	[M-H2O-H]-	48	43.2	98.63			315.222	154.441	237.608	122.715	146.39	96.7018	114.384	81.9835	87.6868	43.3674	82.2694	102.693	178.846	85.3973	2.09428	1.06646	0.121882	0.914062	1.64622
8352	4.92	692.228	693.235	HMDB0030074	Albanin F	C40H36O11	692.226	3	[M+H]+	43.1	32.7	86.29			16.1788	9.42511	10.524	26.3332	38.4642	33.3411	4.90834	7.9104	6.65444	15.9569	18.4282	10.4949	22.3777	10.7255	2.0864	1.06101	0.220005	0.657568	1.51333
4666	3.873	/	383.131	HMDB0037028	Deoxyloganic acid	C16H24O9	360.142	1	[M+Na]+	52.1	68.7	93.66			18.2694	15.6476	20.1493	10.5485	14.2935	7.28038	10.3117	6.32968	8.35464	3.78445	5.33019	7.21647	14.3648	6.88785	2.08553	1.06041	0.0755332	1.12186	1.71731
1374	8.572	314.246	313.239	HMDB0061650	9,10-Epoxyoctadecanoic acid	C18H34O4	314.246	1	[M-H]-	41	10.7	95.92	60.5		31.2267	19.9367	28.8806	16.042	14.8279	20.5326	14.0015	14.8087	9.75522	8.03317	8.8603	7.61455	21.9078	10.5122	2.08402	1.05937	0.0444178	1.35244	1.72065
5099	5.657	654.181	653.174	HMDB0037579	Limocitrin 3-rutinoside	C29H34O17	654.18	2	[M-H]-	47.3	40.9	98.34			405.131	569.745	531.557	1702.23	1935.81	1409.12	363.841	346.787	364.515	693.209	583.329	804.014	1092.27	525.949	2.07675	1.05433	0.182917	0.737746	1.29196
4128	5.205	/	355.154	HMDB0035042	Gibberellin A45	C19H24O5	332.162	6	[M+Na]+	47.6	55.7	89.56			133.203	88.9419	108.333	61.4469	85.5294	69.5529	24.5909	88.879	22.5065	41.8606	22.5399	63.3337	91.1679	43.9518	2.07427	1.05261	0.103102	0.986733	1.81355
5424	11.12	/	417.315	HMDB0242007	N-Docosahexaenoyl Alanine	C25H37NO3	399.277	8	[M+NH4]+	52.4	76.4	95.13			30.0689	133.72	26.1694	16.9846	114.84	108.824	42.8404	36.1642	41.519	25.4648	44.8902	17.5243	71.768	34.7338	2.06623	1.047	0.303539	0.517786	0.918594
6973	3.993	/	513.158	HMDB0032743	Phloroacetophenone 6'-[xylosyl-(1->6)-glucoside]	C21H30O13	490.169	1	[M+Na]+	48.8	46.7	98.41			25.2759	19.2607	20.0234	5.69279	5.04516	5.53374	11.2848	7.77708	6.20342	4.40086	4.72683	4.96178	13.4719	6.55912	2.05393	1.03838	0.281733	0.550162	1.07342
2125	5.223	248.105	249.112	HMDB0033515	Citreovirenone	C14H16O4	248.105	1	[M+H]+	52.4	66.4	97.39			1467.09	1547.26	1316.23	276.435	395.799	315.577	859.505	769.304	588.35	83.7025	115.962	179.121	886.398	432.657	2.04873	1.03473	0.309385	0.509501	1.32758
3127	5.509	450.117	449.11	HMDB0033850	Astilbin	C21H22O11	450.116	2	[M-H]-	52	69.4	92.63	71.8		18.08	15.4265	21.6961	40.1561	51.0112	47.6797	13.1009	10.9559	10.1129	20.7647	18.8048	21.0151	32.3416	15.7924	2.04792	1.03416	0.138627	0.858151	1.45923
1979	5.199	362.173	361.166	HMDB0034475	Hydroxyisonobilin	C20H26O6	362.173	1	[M-H]-	56	83.8	97.02			58.3835	41.1455	41.484	39.9667	59.1101	45.739	37.8398	35.2044	25.7527	11.6858	14.7143	14.686	47.6381	23.3138	2.04334	1.03093	0.0340482	1.46791	1.78186
1822	1.072	350.102	349.095	HMDB0249178	Biapenem	C15H18N4O4S	350.105	7	[M-H]-	46.6	52.7	88.34			332.442	616.227	394.854	289.145	224.122	87.1256	159.042	172.136	85.8147	149.06	196.105	191.881	323.986	159.006	2.03756	1.02685	0.139496	0.855438	1.37983
4790	5.769	608.175	607.168	HMDB0038810	Rhamnetin 3-(4-rhamnosylrhamnoside)	C28H32O15	608.174	2	[M-H]-	49.2	58.2	89.8			7.88449	6.4948	11.3041	65.6812	86.6206	67.0808	9.65179	7.22508	9.00311	25.926	39.8252	29.7179	40.8443	20.2248	2.01951	1.01401	0.282631	0.548781	0.672259
3166	9.885	452.296	451.289	CSID29747423	2-Biphenylyl heptyl sebacate	C29H40O4	452.293	8	[M-H]-	39.8	10.1	97.87			1.06022	0.784366	1.32042	9.3009	6.41598	5.64566	0.518687	0.984672	0.665011	2.4811	3.59613	3.90356	4.08792	2.02486	2.01887	1.01355	0.280493	0.552078	0.95339
564	2.384	217.989	216.982	HMDB0059968	3-hydroxybenzoic acid-3-O-sulphate	C7H6O6S	217.989	1	[M-H]-	46.1	36.4	95.85			122.755	77.1456	90.0361	26.9476	23.9046	25.0603	37.5435	44.1804	63.2222	12.9335	12.8595	10.6986	60.975	30.2396	2.01639	1.01178	0.22667	0.644605	1.26918
3868	8.984	344.089	345.096	HMDB0040321	3',8-Dihydroxy-4',5',7-trimethoxyflavone	C18H16O7	344.09	2	[M+H]+	48.7	52.1	93.2			10.914	6.57254	9.53595	31.0933	38.939	51.2459	6.44492	7.20633	9.82608	13.4415	21.0067	15.8916	24.7168	12.3029	2.00903	1.0065	0.317344	0.49847	1.0914
7828	5.812	/	603.204	HMDB0038261	7-epi-Syringaresinol 4'-glucoside	C28H36O13	580.216	1	[M+Na]+	49.9	64.2	86.69			40.0452	28.4626	22.5177	14.6969	12.3938	7.61548	12.2321	20.6171	18.3104	2.36063	4.60006	4.80608	20.9553	10.4877	1.99807	0.99861	0.258187	0.588066	1.4338
3343	8.322	/	463.307	HMDB0303029	Furost-5-ene-3beta,22,26-triol	C26H42O4	418.308	1	[M+FA-H]-	51.5	63.7	95.26			5.09491	2.14262	5.77694	27.1732	32.5731	24.1004	7.62305	8.46812	4.16086	5.61885	12.048	10.5963	16.1435	8.08586	1.99651	0.997482	0.261229	0.582979	0.606377
4449	11.316	/	392.313	HMDB0000308	3b-Hydroxy-5-cholenoic acid	C24H38O3	374.282	9	[M+NH4]+	38.7	11.4	91.68			19.0013	67.1621	37.8614	23.8066	40.3092	23.8194	10.8151	10.6189	9.9318	7.4085	46.1411	21.5711	35.3267	17.7477	1.99049	0.993122	0.24736	0.60667	1.7177
8027	5.678	/	633.178	HMDB0003265	Hesperidin	C28H34O15	610.19	1	[M+Na]+	44.9	36	89.68	70		3.78412	3.73026	3.37072	29.0049	44.913	37.7655	2.94521	3.20581	3.80563	15.742	16.9744	18.9398	20.4281	10.2688	1.98934	0.992287	0.39109	0.407723	0.849676
4566	12.407	375.311	376.318	HMDB0013626	Adrenoyl ethanolamide	C24H41NO2	375.314	8	[M+H]+	41.7	22.5	94.91			48.299	112.213	95.2853	115.273	73.1337	68.337	32.6201	45.1747	31.9732	28.2402	55.101	66.6776	85.4235	43.2978	1.97293	0.980339	0.0797926	1.09804	1.73711
5948	2.413	/	444.222	HMDB0031763	Methyl 7-epi-12-hydroxyjasmonate glucoside	C19H30O9	402.189	1	[M+ACN+H]+	46.6	37.6	97.22			17.9781	18.5042	16.7298	57.7899	48.3474	67.8194	7.54829	5.50716	6.45773	39.9971	23.1007	32.7913	37.8615	19.2337	1.96849	0.977092	0.283761	0.547047	1.56922
7195	9.795	/	529.35	HMDB0302409	R1-Barrigenol	C30H50O6	506.361	0	[M+Na]+	54.7	90.6	83.41			63.0015	55.7923	66.1192	198.243	175.427	195.498	58.0178	96.4089	58.8631	55.9491	41.6986	73.1637	125.68	64.0169	1.96323	0.973233	0.241809	0.616527	1.34637
441	0.84	129.079	130.086	HMDB0000070	Pipecolic acid	C6H11NO2	129.079	0	[M+H]+	46.1	33.6	96.79			38.1119	19.2673	46.263	12.746	24.7857	27.139	13.9361	12.305	13.1605	10.3437	13.7721	22.2253	28.0522	14.2905	1.963	0.97306	0.173715	0.760164	1.50795
4671	1.655	/	590.237	HMDB0012212	Dihydrozeatin-9-N-glucoside-O-glucoside	C22H35N5O11	545.233	9	[M+FA-H]-	51.9	73.5	96.15			2.29752	2.16804	4.75903	25.4059	26.7466	21.0083	2.03504	1.86601	2.21179	10.2228	14.0335	11.6578	13.7309	7.00449	1.9603	0.971073	0.290101	0.537451	0.838637
3084	6.64	303.194	304.201	HMDB0015596	Vildagliptin	C17H25N3O2	303.195	2	[M+H]+	50.2	58.5	94.46			14.9303	3.19548	43.0567	5.69275	8.48388	25.594	4.43303	10.1713	7.70103	6.73919	8.88852	13.7916	16.8255	8.62078	1.95174	0.964762	0.376488	0.424249	0.699917
4066	5.199	/	523.219	HMDB0006765	2-Methoxy-estradiol-17b 3-glucuronide	C25H34O9	478.22	0	[M+FA-H]-	49.1	50.1	95.66			189.725	126.118	123.403	140.217	187.231	138.087	127.343	107.079	89.5046	40.9528	53.201	47.4731	150.797	77.5923	1.94345	0.958619	0.0420748	1.37598	1.69398
1639	10.769	/	333.205	HMDB0001320	11a-Hydroxy-9,15-dioxoprost-13-enoic acid	C20H32O5	352.225	6	[M-H2O-H]-	49.5	59.9	94.34			114.092	71.7359	100.515	38.0662	42.0158	48.2846	69.3924	45.2638	45.2551	8.3321	22.1965	23.0174	69.1182	35.5762	1.94282	0.958151	0.149995	0.823923	1.50877
5950	7.561	/	444.295	HMDB0013653	Prostaglandin D2-1-glyceryl ester	C23H38O7	426.262	2	[M+NH4]+	53.8	72.7	97.9			27.0093	23.8841	34.9588	26.8992	51.5657	127.398	16.541	26.326	15.1782	46.8969	24.8232	20.4014	48.6192	25.0278	1.94261	0.957996	0.338095	0.470961	1.17118
4916	5.097	/	623.164	HMDB0301972	2''-O-alphaRhamnosyl-6-C-fucosyl-luteolin	C27H30O14	578.164	4	[M+FA-H]-	52.4	74.2	92.73			18.6166	12.5266	15.8865	92.3736	208.191	196.999	16.2644	14.0993	11.6939	65.1357	89.5988	83.8044	90.7655	46.7661	1.94084	0.95668	0.326486	0.486135	0.611675
3462	6.197	/	475.125	HMDB0033987	Ononin	C22H22O9	430.126	2	[M+FA-H]-	49.1	51.1	97.16			12.7145	5.75694	9.3361	121.524	117.61	112.167	12.673	6.52087	9.05928	30.5494	54.3585	82.5417	63.1848	32.6171	1.93717	0.953948	0.316156	0.500098	0.609734
3932	6.354	/	511.088	HMDB0034709	BL IV	C24H18O10	466.09	1	[M+FA-H]-	40	10.6	90.1			15.1023	25.1705	17.9527	30.9679	27.4299	6.49494	11.9233	4.2933	5.71404	2.47291	9.20432	30.37	20.5197	10.663	1.92439	0.944401	0.193766	0.712722	1.73079
7880	5.777	608.173	609.18	HMDB0038819	Calendoflaside	C28H32O15	608.174	2	[M+H]+	56.8	88.2	97.86			53.5214	80.0214	82.2439	622.672	544.112	513.014	57.1438	51.2512	61.5898	276.289	273.578	265.913	315.931	164.294	1.92296	0.943327	0.377733	0.422816	0.947081
2165	5.194	250.12	251.127	HMDB0032116	Helinorbisabone	C14H18O4	250.121	1	[M+H]+	46.2	38.2	94.54			70.7182	63.8746	65.0193	17.4079	22.8359	20.4897	36.4744	38.4275	27.9334	5.62905	12.1254	14.8402	43.391	22.5716	1.92237	0.942883	0.275126	0.560468	1.25249
1274	5.05	194.058	195.065	HMDB0000955	Isoferulic acid	C10H10O4	194.058	1	[M+H]+	45.2	29.7	97.03	62		163.371	251.801	237.22	354.635	427.075	535.109	162.786	176.8	217.207	124.278	113.449	230.387	328.202	170.818	1.92136	0.942125	0.167667	0.775553	1.54748
2916	10.515	432.324	431.317	HMDB0062794	3beta,4beta-dihydroxycholest-5-en-26-oate(1-)	C27H44O4	432.324	2	[M-H]-	43.8	30.4	90.88			4.76633	4.17018	5.55649	10.9211	16.5588	14.8661	3.94468	3.64391	3.97611	5.18693	7.75634	5.07661	9.47317	4.93076	1.92124	0.942035	0.18483	0.733229	1.18685
3017	5.991	300.063	301.07	HMDB0250025	5,3',4'-Trihydroxy-7-methoxy-4-phenylcoumarin	C16H12O6	300.063	2	[M+H]+	52.3	68.7	94.74			33.5435	36.1324	30.5665	82.5399	88.6555	77.0465	22.9781	21.5425	19.7692	25.9067	37.4191	53.9616	58.0807	30.2629	1.91921	0.94051	0.203573	0.69128	1.55357
2765	9.406	418.345	417.338	HMDB0062675	4beta,-dihydroxycholesterol	C27H46O3	418.345	1	[M-H]-	52.3	69.2	93.92			22.4718	19.1133	24.97	49.6503	61.1677	54.8877	19.7189	19.2135	16.2152	16.7647	25.5072	24.7699	38.7101	20.3649	1.90082	0.926624	0.149194	0.826249	1.32736
5098	4.44	/	653.138	HMDB0039320	Kaempferol 3-rhamnoside 7-galacturonide	C27H28O16	608.138	3	[M+FA-H]-	50.3	63.2	92.35			24.1967	29.9921	28.7553	5.77522	10.5306	14.9435	17.4632	19.3082	12.0009	4.4383	3.30682	4.12934	19.0322	10.1078	1.88293	0.912977	0.193075	0.714274	1.32176
2816	4.775	/	423.167	HMDB0036694	15-Hydroxyleptocarpin	C20H26O7	378.168	2	[M+FA-H]-	44	27.2	95.43			8.46779	12.8562	10.2577	30.1116	71.9881	72.4526	9.38328	11.6214	12.2552	24.8145	28.6655	23.302	34.3557	18.3403	1.87323	0.90553	0.296938	0.527334	0.616056
5909	7.259	/	442.279	HMDB0005022	Pravastatin	C23H36O7	424.246	1	[M+NH4]+	45.1	28.4	98.64			58.9555	32.3048	72.9212	42.519	127.252	241.255	25.889	49.347	23.6085	98.3495	54.4051	55.7746	95.868	51.2289	1.87136	0.90409	0.356614	0.447801	1.05581
3139	1.533	/	309.094	HMDB0244310	2',3'-Dideoxycytidine-5'-monophosphate	C9H14N3O6P	291.062	6	[M+NH4]+	49.6	56.7	98.17			11.155	15.8316	10.6714	25.412	21.7182	18.0597	4.27248	7.69184	5.39533	9.96403	13.5898	14.1198	17.1413	9.17222	1.86883	0.902135	0.133858	0.873356	1.61835
7538	5.508	/	568.239	HMDB0030557	Tracheloside	C27H34O12	550.205	0	[M+NH4]+	44.5	29.2	93.37			35.2479	40.6025	33.7684	13.1148	12.2034	5.59325	19.5897	20.7728	18.3836	3.77892	4.90204	8.08925	23.4217	12.586	1.86093	0.896022	0.307642	0.511954	1.08372
5336	1.623	/	413.141	HMDB0247827	Loganoside	C17H26O10	390.153	1	[M+Na]+	49.8	52.5	97.89	70.7		210.129	355.515	235.258	233.846	278.726	212.832	172.375	130.7	166.712	90.9744	124.649	135.859	254.384	136.878	1.85847	0.894116	0.0301823	1.52025	1.69977
2793	0.957	422.083	421.076	HMDB0006789	Lactose 6-phosphate	C12H23O14P	422.083	1	[M-H]-	54.6	76.5	98.09			194.424	395.366	238.209	142.453	146.339	93.8687	190.698	218.882	142.112	47.9101	30.2718	23.1872	201.777	108.844	1.85382	0.890502	0.210021	0.677738	1.52034
3665	4.876	/	491.123	HMDB0302751	Acacetin 7-glucoside	C22H22O10	446.121	9	[M+FA-H]-	43.8	38.6	90.04			13.8526	12.2772	20.0595	21.4204	32.6806	30.4314	10.5541	8.69009	8.06169	11.3757	15.5707	16.2713	21.7869	11.7539	1.85359	0.890323	0.097619	1.01047	1.44743
3156	6.449	/	451.089	CSID4444964	Lancerin	C19H18O10	406.09	1	[M+FA-H]-	51.8	65.5	95.06			1606.64	1173.18	1428.85	133.008	69.9379	76.189	968.235	619.288	634.234	47.2233	75.0891	78.2787	747.966	403.725	1.85266	0.889602	0.340201	0.468264	0.689113
5834	6.417	/	439.23	HMDB0253989	latrunculin a	C22H31NO5S	421.192	9	[M+NH4]+	42.5	32.5	89.57			298.927	254.047	224.082	60.0776	19.9841	28.2028	186.787	94.3749	88.0101	22.7273	50.4415	36.1431	147.553	79.7472	1.85026	0.88773	0.391669	0.407081	0.498888
4276	6.779	544.158	543.151	HMDB0037093	Methyl 3,4-dicaffeoylquinate	C27H28O12	544.158	0	[M-H]-	50.6	57	96.39			356.784	326.552	373.565	627.612	839.409	1061.07	307.971	274.998	339.336	372.11	378.804	268.822	597.498	323.674	1.84599	0.884395	0.164757	0.783156	1.21348
3433	6.451	/	473.071	HMDB0037459	6-Methoxyluteolin 7-glucuronide	C22H20O13	492.09	4	[M-H2O-H]-	47.7	52.7	89.83			26.1075	24.4132	24.8619	0.950838	1.02572	0.742545	17.5996	10.481	12.7077	0.695145	0.668806	0.619332	13.017	7.1286	1.82602	0.868701	0.355477	0.449188	0.612545
2863	6.839	/	429.104	HMDB0041693	5-(3',5'-Dihydroxyphenyl)-gamma-valerolactone 3-O-glucuronide	C17H20O10	384.106	3	[M+FA-H]-	49.7	57.3	93.98			11.9858	8.85003	11.9317	24.6226	1.08057	0.880558	10.5733	8.80274	8.22206	0.653597	1.57114	2.77968	9.89188	5.43375	1.82045	0.864297	0.312674	0.504909	0.71051
4772	5.172	/	387.18	HMDB0036665	Blumealactone A	C20H28O6	364.189	5	[M+Na]+	52.7	73.1	96.05			435.736	406.641	445.811	141.414	187.836	191.23	260.28	280.191	209.43	12.4799	87.2485	144.824	301.445	165.742	1.81876	0.862952	0.24321	0.614018	1.45764
6455	5.794	478.111	479.118	HMDB0033650	Estragonoside	C22H22O12	478.111	1	[M+H]+	49.3	53.8	94.34			54.6625	75.3666	81.9761	72.5605	75.3432	67.8	40.2748	44.493	36.4737	27.1357	29.5826	58.1131	71.2848	39.3455	1.81177	0.857397	0.0198316	1.70264	1.74433
124	1.295	94.0418	95.0491	HMDB0255979	Oxepin	C6H6O	94.0419	0	[M+H]+	43.9	22.4	97.19			43.4574	56.6477	82.5321	76.7741	111.393	56.1162	44.5624	36.4626	39.1199	34.4027	47.3031	34.2783	71.1535	39.3548	1.808	0.854393	0.140076	0.853635	1.57813
495	3.928	209.105	208.098	HMDB0253924	Tyrosine ethyl ester	C11H15NO3	209.105	1	[M-H]-	43.6	24.5	94.76			13.1218	6.95804	14.3031	16.8219	22.7724	20.5959	8.86826	7.27672	5.78699	8.7898	10.6976	10.9019	15.7622	8.72022	1.80755	0.854033	0.0860582	1.06521	1.38008
1961	6.576	237.134	238.141	HMDB0259807	viloxazine	C13H19NO3	237.136	11	[M+H]+	41.4	24.8	94.69	60.2		6.23075	19.9283	10.6236	16.2281	12.269	10.2485	4.97895	5.89597	6.10387	5.84843	9.47867	9.58398	12.588	6.98165	1.80302	0.850415	0.145293	0.837755	1.4739
77	4.785	122.037	121.03	HMDB0001870	Benzoic acid	C7H6O2	122.037	2	[M-H]-	39.8	3.54	97.72	91.5	86.9	187.4	143.898	167.081	154.482	228.074	246.252	97.9783	114.329	86.0548	114.09	106.039	107.175	187.864	104.277	1.80158	0.849264	0.0435282	1.36123	1.59364
1857	5.179	232.11	233.117	HMDB0036605	Pterosin E	C14H16O3	232.11	1	[M+H]+	48.8	50.4	95.13			63.2098	59.3692	66.0531	18.2878	25.1748	21.4888	36.8554	39.0087	30.6055	6.20774	10.0292	19.2734	42.2639	23.6633	1.78605	0.836772	0.282608	0.548816	1.21655
1101	9.628	180.078	181.086	HMDB0301758	1-(3,4-Dimethoxyphenyl)ethanone	C10H12O3	180.079	1	[M+H]+	49.1	51.5	95.64			17.3533	15.5233	18.548	31.5674	45.7386	39.8239	22.3795	16.9482	18.9654	9.86474	13.6599	13.2289	28.0924	15.8411	1.77339	0.826507	0.217705	0.662131	1.34776
3135	2.499	/	308.197	HMDB0015453	Procaterol	C16H22N2O3	290.163	1	[M+NH4]+	43.4	22.7	96.12			51.025	20.2294	21.0925	19.3603	21.3637	27.4908	13.3986	17.5901	15.495	22.8005	12.9606	8.36046	26.7603	15.1009	1.7721	0.82546	0.199061	0.701013	1.24958
1276	4.33	194.058	195.065	HMDB0304215	5-Hydroxy-coniferaldehyde	C10H10O4	194.058	1	[M+H]+	45.3	32.8	94.4			52.9107	70.3619	57.8389	104.588	113.741	87.285	67.1705	35.615	27.7039	38.9314	45.6502	60.4542	81.1208	45.9209	1.76654	0.820922	0.112097	0.950408	1.60865
3283	1.641	/	461.068	HMDB0029213	Quercetin-3'-glucuronide	C21H20O13	480.09	9	[M-H2O-H]-	48.6	62.4	90.46			33.184	39.5776	43.3898	47.8644	65.5728	60.9095	25.3973	21.9564	27.535	20.9797	25.5944	43.1465	48.4164	27.4349	1.76477	0.819484	0.0551482	1.25847	1.52829
43	1.996	102.068	101.061	HMDB0000892	Valeric acid	C5H10O2	102.068	2	[M-H]-	45.5	32.1	97.45	61		96.1782	66.5353	58.7432	142.609	121.382	101.722	51.8524	59.7558	29.084	64.6096	70.4978	57.2894	97.8618	55.5148	1.7628	0.817872	0.0801078	1.09633	1.41499
4687	5.962	/	593.188	CSID10128504	Flavanone 7-O-[alpharhamnosyl-(1->2)-betaglucoside]	C27H32O12	548.189	2	[M+FA-H]-	47.2	48.2	90.06			14.7089	28.9094	10.6833	46.8208	53.7074	37.2473	20.0105	27.305	17.0045	9.70719	17.3777	18.3216	32.0129	18.2878	1.75051	0.807774	0.197194	0.705107	1.01552
554	3.978	136.052	137.06	HMDB0031459	3-Methoxybenzaldehyde	C8H8O2	136.052	0	[M+H]+	47.2	41	95.3	83.6		181.19	184.818	199.082	138.498	223.772	118.136	146.501	117.069	116.362	60.7715	80.9485	77.1984	174.25	99.8083	1.74584	0.803923	0.0669254	1.17441	1.532
204	5.225	158.095	157.087	HMDB0000909	4-Hydroxycyclohexylacetic acid	C8H14O3	158.094	2	[M-H]-	55.8	85.4	95.49			14.3852	11.489	13.1873	183.578	200.541	184.489	10.1893	18.5094	9.58382	71.6785	148.774	89.8666	101.278	58.1003	1.74316	0.801705	0.355653	0.448973	0.505823
1227	6.462	304.095	303.088	HMDB0029231	3-Methyl-epicatechin	C16H16O6	304.095	1	[M-H]-	54.6	80.7	93.97			15.2711	12.7546	13.5106	6.27499	6.45983	5.52553	8.71807	9.6458	5.60879	2.90002	5.02097	2.41083	9.96612	5.71741	1.74312	0.801669	0.163264	0.787108	1.27648
1064	4.44	178.026	179.034	HMDB0030819	Aesculetin	C9H6O4	178.027	1	[M+H]+	46.3	35.4	96.88			40.3182	55.7624	81.5416	65.0868	111.26	67.1833	30.884	45.3656	47.9354	50.6367	35.2001	31.845	70.1921	40.3111	1.74126	0.80013	0.123392	0.908713	1.42179
5531	5.172	422.193	423.201	CSID16079293	1,4-Bis(3,4,5-trimethoxyphenyl)-1,4-butanediol	C22H30O8	422.194	1	[M+H]+	44.9	31.3	94.96			144.476	137.566	142.085	53.2987	66.9335	67.2073	84.916	94.1437	68.0746	17.8595	33.3505	52.9667	101.928	58.5518	1.74081	0.799758	0.226829	0.644302	1.28133
906	5.171	166.063	167.07	HMDB0247918	Acetovanillone	C9H10O3	166.063	1	[M+H]+	51.6	62.1	97.33			388.206	388.549	422.14	169.672	228.544	200.85	248.193	259.48	205.345	72.8425	92.5118	155.621	299.66	172.332	1.73885	0.798135	0.184033	0.735103	1.32983
1936	1.176	/	359.06	HMDB0010314	BetaGlucopyranuronic acid	C13H14O9	314.064	6	[M+FA-H]-	41.2	18.4	94.52			41.1099	30.8698	60.6845	19.7485	25.6256	23.3393	21.6338	50.9985	19.1855	16.858	4.12904	3.0555	33.5629	19.3101	1.73811	0.797515	0.234254	0.630313	1.48371
2905	6.94	432.143	431.135	HMDB0031723	Trichocarposide	C22H24O9	432.142	2	[M-H]-	45.1	35.6	91.82			17.9028	11.5224	12.3787	7.53427	5.17375	4.88492	9.77929	6.72809	5.23139	3.49471	4.26033	4.71507	9.89948	5.70148	1.7363	0.796016	0.179396	0.746187	1.20159
193	2.542	154.027	153.02	HMDB0000152	Gentisic acid	C7H6O4	154.027	2	[M-H]-	46.1	36.4	96.48	87.7	83.7	107.927	72.1228	113.427	86.3315	123.414	121.732	67.8525	75.4447	52.3731	50.1053	55.8809	59.7634	104.159	60.2367	1.72917	0.790076	0.0224893	1.64802	1.53495
814	4.551	/	197.081	HMDB0035721	Batatic acid	C10H12O4	196.074	1	[M+H]+	48.2	45	96.81			54.4064	54.3653	58.5802	48.8189	39.5583	43.6146	34.3016	29.9982	22.4395	20.2876	30.5241	35.9453	49.8906	28.9161	1.72536	0.786898	0.0198575	1.70208	1.62766
4543	9.996	/	374.316	HMDB0242027	N-Lauroyl Arginine	C18H36N4O3	356.279	9	[M+NH4]+	41.7	22.3	96.4			5.94038	0.840237	15.5978	3.17861	5.41856	32.1186	2.43959	2.5797	2.45049	7.7602	7.00617	14.3714	10.5157	6.10125	1.72353	0.785366	0.475699	0.322668	0.411031
182	1.31	/	151.026	HMDB0000139	Glyceric acid	C3H6O4	106.027	1	[M+FA-H]-	40.4	6.51	97.17			8.23775	5.10662	8.84587	5.14194	6.71935	5.84581	7.0916	7.065	3.38966	2.47738	1.75406	1.38298	6.64956	3.86011	1.72263	0.784616	0.13621	0.865792	1.49019
7334	6.743	544.158	567.147	HMDB0240491	Curcumin glucuronide	C27H28O12	544.158	1	[M+Na]+	49.1	53.4	92.88			59.3191	63.7247	65.3	113.927	141.185	186.017	62.4896	45.266	56.9285	73.015	68.1842	61.3987	104.912	61.2137	1.71387	0.777257	0.249181	0.603485	1.22079
2810	4.968	423.078	422.071	HMDB0256509	Phtpp	C20H11F6N3O	423.081	4	[M-H]-	41.4	22.7	89.37			43.2257	87.7485	76.5152	14.4995	23.0761	30.1283	23.3047	67.4044	27.0102	18.7022	16.0137	8.14629	45.8655	26.7636	1.71373	0.77714	0.278104	0.555793	1.01534
2023	5.617	366.005	364.998	HMDB0240539	Kaempferol 3-sulfate	C15H10O9S	366.005	1	[M-H]-	53.9	81.1	90.09			50.4348	48.5335	63.0712	53.757	60.7502	64.6679	55.2505	44.7332	42.1397	19.0443	16.6969	21.7576	56.8691	33.2704	1.7093	0.773406	0.0793907	1.10023	1.49232
5491	4.513	/	757.224	HMDB0041149	Glucoliquiritin apioside	C32H40O18	712.221	7	[M+FA-H]-	49.2	65.2	87.99			2.4595	1.58711	2.55997	11.3699	15.9987	10.7531	2.23708	1.79986	1.06734	5.30779	7.42376	8.35049	7.45471	4.36439	1.70808	0.772374	0.318746	0.496555	0.799123
627	4.441	143.073	144.081	HMDB0243964	1-Naphthylamine	C10H9N	143.073	1	[M+H]+				82.3		150.932	103.967	121.108	34.0986	26.2838	26.2383	92.813	67.0078	49.5993	16.3051	20.806	24.3975	77.1046	45.1548	1.70756	0.771937	0.378148	0.422339	0.822676
3657	5.774	/	491.083	HMDB0041832	Baicalin	C21H18O11	446.085	1	[M+FA-H]-	45.6	34.1	95.27			712.343	767.588	929.128	352.043	471.642	393.168	613.192	528.475	428.302	195.178	121.81	237.877	604.319	354.139	1.70644	0.770994	0.159918	0.796102	1.35697
360	7.454	186.108	185.101	HMDB0032205	and transMercapto-p-menthan-3-one	C10H18OS	186.108	2	[M-H]-	40.4	13.6	90.79			5.19408	7.67761	9.61245	14.1293	7.89658	5.32721	3.55059	11.8758	2.31521	3.25982	3.03189	5.19533	8.30621	4.87144	1.70508	0.76984	0.198622	0.701972	1.45059
5985	5.759	/	1007.21	HMDB0039864	3-O-betaGalactopyranosylcinnamtannin B1	C51H46O23	1026.24	10	[M-H2O-H]-	36.2	3.17	88.98			92.2779	79.3695	112.176	18.6507	35.0649	36.9423	64.4593	62.4019	49.3225	16.0505	13.1259	14.7935	62.4135	36.6923	1.701	0.766383	0.253314	0.596341	1.08073
3387	4.871	322.047	323.055	HMDB0033559	7,7'-Dihydroxy-6,8'-bicoumarin	C18H10O6	322.048	1	[M+H]+	47.9	46.4	94.16			90.0747	121.904	129.895	108.243	111.99	142.072	94.2315	113.242	61.7156	41.0703	52.6819	51.1318	117.363	69.0123	1.70062	0.766057	0.0709729	1.14891	1.52811
3576	6.673	330.073	331.081	HMDB0029263	3,7-Dimethylquercetin	C17H14O7	330.074	1	[M+H]+	51.9	66.3	94.89			2.72536	1.45313	2.41287	20.9478	24.4303	24.2705	5.01173	3.29702	0.874133	10.8909	12.0387	12.9989	12.7067	7.51855	1.69004	0.757057	0.441855	0.354721	0.640144
2088	8.073	370.106	369.099	HMDB0303339	Lunatone	C20H18O7	370.105	3	[M-H]-	48.4	53.7	91.21			12.0136	9.59138	17.9013	26.5466	44.982	39.0016	6.73791	6.49541	2.46762	20.9983	24.8412	27.4154	25.0061	14.826	1.68664	0.754151	0.259381	0.586062	1.26665
5519	4.971	422.157	445.146	HMDB0032853	3-(1,1-Dimethylallyl)scopoletin 7-glucoside	C21H26O9	422.158	1	[M+Na]+	47.3	41.5	96.17			39.527	50.7062	45.0916	67.7509	97.3376	107.1	42.1022	45.0122	37.2194	37.3777	38.7937	41.4747	67.9189	40.33	1.68408	0.751959	0.210274	0.677214	1.31192
4804	5.142	610.19	609.183	HMDB0302773	Calceolarioside E	C28H34O15	610.19	1	[M-H]-	47.6	47.1	91.87			109.751	63.6049	117.254	376.266	742.976	727.804	89.452	76.8889	53.0093	300.834	359.469	393.31	356.276	212.161	1.67928	0.747839	0.338757	0.470112	0.675285
2076	7.316	368.22	367.213	HMDB0004241	6-Ketoprostaglandin E1	C20H32O6	368.22	1	[M-H]-	41.1	14.6	91.84			4.31852	4.7791	6.03876	5.82128	4.59576	11.8447	3.49703	6.07078	2.84537	4.17342	3.314	2.47258	6.23302	3.72886	1.67156	0.741196	0.164675	0.783373	1.15794
3049	10.191	444.288	443.281	HMDB0000969	1,25-Dihydroxyvitamin D3-26,23-lactone	C27H40O5	444.288	1	[M-H]-	43.3	24.6	92.88			13.8162	15.6008	3.51593	15.0939	5.73489	28.6142	13.2638	10.035	5.41273	5.2985	8.7697	6.51135	13.7293	8.21517	1.67122	0.7409	0.24815	0.605285	0.682039
1784	4.728	346.142	345.135	HMDB0036892	Gibberellin A80	C19H22O6	346.142	2	[M-H]-	49	53	94.51			28.4789	8.35898	30.9239	20.669	55.25	55.1318	6.93929	6.69084	8.4559	38.3041	32.9894	25.7438	33.1354	19.8539	1.66896	0.738953	0.259242	0.586295	1.07342
5717	9.632	/	432.237	HMDB0039380	Armillarin	C24H30O6	414.204	2	[M+NH4]+	42	14.6	97.47			8.90474	5.0061	14.2299	11.2228	13.165	13.5243	8.99246	3.96	9.83264	8.50903	4.36755	3.99169	11.0088	6.6089	1.66575	0.736176	0.167658	0.775576	1.24042
6691	5.77	492.09	493.097	HMDB0240536	Isorhamnetin 3-glucuronide	C22H20O13	492.09	1	[M+H]+	51.9	63.1	97.69			911.117	1455.12	1345.39	439.434	475.358	501.91	858.124	1022.83	690.831	174.972	133.185	206.425	854.722	514.395	1.66161	0.732578	0.339426	0.469254	1.21345
606	3.665	226.084	225.077	HMDB0303044	Verbenalol	C11H14O5	226.084	2	[M-H]-	52.8	67.9	98.07			105.29	125.426	91.0421	42.4705	39.1329	78.5829	69.9924	41.1996	77.628	26.3518	25.782	49.4751	80.324	48.4048	1.65942	0.73068	0.171479	0.765788	1.12437
3279	3.972	314.115	315.122	HMDB0041697	6'-Hydroxyenterolactone	C18H18O5	314.115	1	[M+H]+	47.8	45.3	94.7			74.332	102.906	109.712	49.9587	105.481	48.5718	97.029	66.3059	69.1649	16.4438	17.7622	29.5381	81.8268	49.374	1.65729	0.728822	0.252458	0.597811	1.3812
173	0.986	/	149.046	HMDB0031212	Ethoxyacetic acid	C4H8O3	104.047	2	[M+FA-H]-	52.6	65.6	99.42			2005.45	3382.22	2634.59	1714.68	1319.72	1416.07	915.449	1357.78	1193.09	1135.52	1533.08	1401.45	2078.79	1256.06	1.65501	0.726836	0.140845	0.851258	1.24606
3006	1.959	440.169	439.161	HMDB0302052	Cichorioside F	C21H28O10	440.168	1	[M-H]-	43.6	25.9	93.46			15.5876	13.2794	25.7482	21.1517	33.1225	31.0478	13.2732	14.1071	10.6501	13.2197	16.1488	17.1895	23.3229	14.0981	1.65433	0.726248	0.121777	0.914435	1.26063
337	2.378	/	181.051	HMDB0033091	3-(1-Formyl-1-propenyl)pentanedioic acid	C9H12O5	200.068	2	[M-H2O-H]-	48.5	47.7	97.44			125.183	97.7533	117.832	94.1322	114.642	130.91	63.9416	78.9999	57.6126	60.8406	78.2999	73.5807	113.409	68.8792	1.64649	0.719392	0.00647669	2.18865	1.50494
919	7.888	166.099	167.106	HMDB0031085	6-Pentyl-2H-pyran-2-one	C10H14O2	166.099	1	[M+H]+	42.6	17.8	96.21	69.6		22.3138	40.1129	8.80506	47.2453	9.85446	35.3668	15.7056	29.2628	16.0607	10.6552	14.2663	13.5557	27.2831	16.5844	1.64511	0.718181	0.325482	0.487474	0.723422
2945	1.478	/	296.196	HMDB0013243	Leucylphenylalanine	C15H22N2O3	278.163	1	[M+NH4]+	44.4	28.2	95.04			36.3563	40.1815	37.8057	46.1236	38.3422	34.6849	26.7009	15.136	23.969	30.3099	21.8272	24.0013	38.9157	23.6574	1.64497	0.718061	0.0156234	1.80622	1.52867
6832	2.827	/	501.157	HMDB0302799	3,4-Dihydroxyphenylethanol-4-diglucoside	C20H30O13	478.169	1	[M+Na]+	53.2	73.6	93.46			46.2179	30.9479	58.7135	40.3244	56.6936	48.3556	27.8469	20.4255	25.7925	24.8367	34.5564	37.9311	46.8755	28.5649	1.64102	0.714593	0.0637963	1.1952	1.48529
3738	6.246	/	496.209	HMDB0006595	Alpha-Trisaccharide	C20H37NO14	515.221	11	[M-H2O-H]-	45.9	52.5	89.12			0.575454	0.520254	0.532344	45.3026	44.436	27.663	0.551125	0.659457	0.601067	13.2221	40.2396	17.4821	19.8383	12.1259	1.63602	0.710193	0.41123	0.385915	0.277685
7901	6.491	/	611.245	HMDB0037555	Sandoricin	C31H40O11	588.257	1	[M+Na]+	44.7	26.1	98.51			62.2668	71.4866	88.3346	95.852	145.567	100.859	44.3551	66.6794	40.5382	69.3124	63.5923	60.5223	94.061	57.4999	1.63585	0.710036	0.123495	0.90835	1.41686
7153	4.003	/	527.173	HMDB0039930	Multifidol 2-[apiosyl-(1->6)-glucoside]	C22H32O13	504.184	2	[M+Na]+	49.7	60.1	90.49			27.5366	40.0084	26.2875	33.7006	36.674	27.0806	17.9095	16.6009	17.3066	27.127	18.0689	20.1958	31.8813	19.5348	1.63203	0.706666	0.0351774	1.45374	1.49491
3558	10.524	/	329.245	HMDB0060039	Dihomo-alpha-linolenic acid	C20H34O2	306.256	1	[M+Na]+	41.1	11.2	95.22			23.838	11.2503	17.4623	13.9893	23.1133	27.191	11.3151	17.1201	9.66087	14.1914	10.1256	9.19538	19.474	11.9347	1.63171	0.706384	0.156711	0.804899	1.25307
1232	6.885	/	191.179	HMDB0061820	3-Dodecene	C12H24	168.188	13	[M+Na]+	41.9	26.3	96.68			20.7404	24.0712	37.1761	17.7456	30.2701	51.8062	28.0501	33.0919	28.8627	7.18019	7.0205	7.4124	30.3016	18.603	1.62886	0.703861	0.296111	0.528546	1.26976
3955	6.254	/	513.199	CSID141888	Paucin	C23H32O10	468.2	3	[M+FA-H]-	40.3	10	94.36			2.11673	1.18176	1.89846	184.809	182.486	127.656	1.71181	3.31589	3.00711	37.3738	159.445	102.402	83.358	51.2091	1.6278	0.70292	0.41153	0.385599	0.119989
4885	4.837	/	393.115	HMDB0040865	Linusitamarin	C17H22O9	370.126	1	[M+Na]+	46.9	40.4	95.08			28.0429	36.1027	22.4352	15.8009	17.6484	12.0243	28.0511	14.748	19.7097	7.75369	7.40755	3.71099	22.0091	13.5635	1.62267	0.698366	0.292371	0.534066	1.19053
656	6.056	145.053	146.06	HMDB0243900	1-Hydroxyisoquinoline	C9H7NO	145.053	1	[M+H]+	49.3	51.7	95.53			35.6979	28.1885	30.9253	38.0467	47.0653	45.6439	24.5708	17.0704	16.6535	26.7911	25.1397	28.8015	37.5946	23.1712	1.62247	0.698195	0.0549635	1.25993	1.49392
8024	5.147	/	633.178	HMDB0302773	Calceolarioside E	C28H34O15	610.19	2	[M+Na]+	54.7	82.5	92.97			31.7184	18.2403	24.2135	138.548	261.167	302.783	26.0358	23.7316	19.5235	129.218	139.981	140.529	129.445	79.8365	1.62138	0.697221	0.474577	0.323693	0.597244
1530	3.904	/	327.109	HMDB0036562	Aucubin	C15H22O9	346.126	1	[M-H2O-H]-	40.5	10.7	93.6			19.7407	17.7197	20.7482	17.3134	16.269	18.3116	10.8141	14.1601	11.639	8.72853	10.829	11.7516	18.3504	11.3204	1.62101	0.696893	0.00337397	2.47186	1.49983
2918	9.982	/	431.317	HMDB0000601	Coprocholic acid	C27H46O5	450.335	1	[M-H2O-H]-	54.2	78.3	94.27			18.2746	13.9039	17.5248	16.4675	25.0764	20.2071	16.2368	15.742	10.9143	6.20897	9.83845	9.93834	18.5757	11.4798	1.61812	0.69432	0.0663872	1.17792	1.38367
3204	6.249	/	455.12	HMDB0033694	Caffeic acid [apiosyl-(1->6)-glucosyl] ester	C20H26O13	474.137	1	[M-H2O-H]-	55.1	85.6	90.8			7.58789	5.89774	2.52731	17.5901	38.5376	34.0971	2.40608	1.28223	2.38129	20.1774	24.5384	14.9066	17.7063	10.9487	1.61721	0.693506	0.364169	0.438697	0.954588
3696	12.613	334.286	335.294	HMDB0002823	Docosatrienoic acid	C22H38O2	334.287	2	[M+H]+	45.4	33.4	95.61	87.9		10.0307	24.4513	14.2086	15.3135	8.76194	12.5219	7.18555	7.62218	8.17665	5.55364	13.6875	10.5477	14.2147	8.79553	1.61612	0.692537	0.207512	0.682957	1.23076
4915	5.601	/	623.164	HMDB0038848	Rhoifolin	C27H30O14	578.164	4	[M+FA-H]-	50.2	59.1	96.15			395.063	496.266	494.443	699.178	796.195	629.266	425.367	353.321	347.518	248.777	334.112	466.08	585.069	362.529	1.61385	0.690508	0.0642453	1.19216	1.37505
2114	1.63	/	371.099	HMDB0035608	Monotropein	C16H22O11	390.116	2	[M-H2O-H]-	54.9	80.6	95.96			1824.23	1534.26	1818.05	2050.7	2501.81	1950.53	1208.9	1064.14	1121.71	966.265	1303.6	1580.81	1946.6	1207.57	1.612	0.688848	0.0235648	1.62774	1.47736
4880	12.518	/	392.313	HMDB0241927	N-Palmitoyl Isoleucine	C22H43NO3	369.324	2	[M+Na]+	43.4	24.5	94.77			21.6422	80.1075	43.853	61.5452	28.8527	35.8513	14.0078	19.8485	18.1203	17.4047	52.7961	47.2536	45.3087	28.2385	1.6045	0.682124	0.315136	0.501503	1.21624
301	4.407	178.027	177.02	HMDB0032951	4,7-Dihydroxy-2H-1-benzopyran-2-one	C9H6O4	178.027	2	[M-H]-	51	58.7	98.33			227.442	233.392	485.129	252.406	750.175	792.634	230.661	234.471	276.866	334.674	351.643	281.377	456.863	284.949	1.60332	0.68106	0.240932	0.618105	0.791892
1817	9.213	229.24	230.248	HMDB0304813	Xestoaminol C	C14H31NO	229.241	1	[M+H]+	45.7	33.7	96.3			9.16386	15.9529	7.17556	45.8309	15.388	22.9587	7.74681	27.9093	6.18211	12.6581	9.7428	8.59297	19.4117	12.1387	1.59916	0.677312	0.410203	0.387001	0.917589
3010	10.09	/	299.273	HMDB0247750	Abietane	C20H36	276.282	7	[M+Na]+	43.3	27.7	96.43			24.0801	26.4727	29.0833	42.5984	37.5654	39.7902	19.9309	16.5853	20.3199	16.0219	25.7442	26.2628	33.265	20.8108	1.59845	0.676673	0.0893293	1.04901	1.44261
4150	12.631	354.276	355.283	HMDB0257238	RIOPROSTIL	C21H38O4	354.277	3	[M+H]+	40.7	13.1	93.96			14.9013	26.3221	15.0696	22.1075	19.7323	16.6344	11.1458	8.14338	10.5985	12.7887	14.2324	14.9451	19.1279	11.9757	1.59723	0.675573	0.0785579	1.10481	1.41489
1870	7.751	356.09	355.083	HMDB0033659	Dihydrohydroxy-O-methylsterigmatocystin	C19H16O7	356.09	2	[M-H]-	52	65.5	96.36			2.75617	1.76335	2.50096	4.61902	6.63971	4.91616	1.41739	0.784689	1.21382	4.23294	4.15904	2.71779	3.86589	2.42094	1.59685	0.675231	0.238832	0.621907	1.13328
7525	7.219	/	565.206	HMDB0041308	Italidipyrone	C29H34O10	542.215	3	[M+Na]+	42.4	22.1	93.64			68.1142	32.4165	29.8663	22.4762	29.4434	17.6445	15.6293	22.3505	28.5316	17.6697	19.6969	21.3442	33.3268	20.8704	1.59685	0.675227	0.286691	0.542587	0.964552
7983	5.614	624.168	625.175	HMDB0037746	Keioside	C28H32O16	624.169	2	[M+H]+	54.2	77.4	95.61			336.926	375.575	403.139	114.106	134.365	126.963	268.108	245.269	215.824	68.2782	62.3515	75.1586	248.512	155.832	1.59475	0.673329	0.350082	0.45583	0.949679
8242	4.579	670.173	671.181	HMDB0037469	Spinacetin 3-gentiobioside	C29H34O18	670.175	2	[M+H]+	52.2	67.6	95.2			28.6026	43.5348	18.3664	77.7863	74.71	53.2479	26.2867	18.8008	17.3894	46.7018	33.2985	43.3851	49.3747	30.9771	1.59391	0.672571	0.284001	0.54668	1.08453
150	1.301	96.0211	97.0284	HMDB0060503	Protoanemonin	C5H4O2	96.0211	0	[M+H]+	44.6	24.9	98.24			54.2487	38.5785	58.9106	95.5105	95.9793	57.0883	37.1964	46.9741	24.1592	63.3513	39.5114	40.0715	66.7193	41.8773	1.59321	0.671935	0.186555	0.729192	1.28662
5179	4.547	670.176	669.169	HMDB0037469	Spinacetin 3-gentiobioside	C29H34O18	670.175	3	[M-H]-	49.1	56.7	92.65			29.9876	31.8997	33.1538	67.8369	96.2707	109.069	25.0843	21.2284	12.8398	71.2459	47.0521	53.675	61.3697	38.5209	1.59315	0.671884	0.266524	0.574264	1.00175
3547	5.414	/	329.149	HMDB0033361	Norisodomesticine	C18H17NO4	311.116	2	[M+NH4]+	49.7	54.2	96.48			104.161	84.005	130.472	272.419	304.532	292.04	119.611	97.4093	87.8967	96.2141	145.134	200.415	197.938	124.447	1.59054	0.669521	0.304828	0.515945	1.06546
391	1.115	/	124.087	HMDB0245227	2-Methyleneglutaronitrile	C6H6N2	106.053	1	[M+NH4]+	41	13.4	93.01			100.789	33.596	79.0057	47.6331	40.8067	61.8179	29.2897	56.8112	35.3387	29.1252	38.2716	39.9705	60.6081	38.1345	1.58933	0.668416	0.223609	0.650511	1.06783
8031	7.173	/	633.291	HMDB0033749	Isoliensinine	C37H42N2O6	610.304	5	[M+Na]+	48.7	51.1	97.77			21.2449	25.3838	26.0526	36.4626	41.6841	22.3503	16.0697	13.1309	21.4093	14.6218	18.6992	25.0605	28.8631	18.1652	1.58892	0.668044	0.128931	0.889644	1.395
8158	4.283	656.158	657.165	HMDB0037541	Patuletin 3-gentiobioside	C28H32O18	656.159	2	[M+H]+	54.1	79.9	93.05			10.286	15.5683	12.026	34.6037	31.1333	22.2028	8.90524	8.53983	5.72323	18.6413	14.997	22.5331	20.97	13.2233	1.58584	0.665248	0.302987	0.518576	1.21647
6452	5.39	478.074	479.081	HMDB0029212	Quercetin 3-O-glucuronide	C21H18O13	478.075	1	[M+H]+	48	45	96.24			117.147	158.349	149.102	68.1334	70.7538	57.8941	122.417	77.9985	89.0096	33.0713	23.9213	45.7636	103.563	65.3635	1.58442	0.663956	0.294454	0.530982	1.12884
4551	4.975	374.136	375.143	HMDB0040912	N-[(5-Hydroxy-2-pyridinyl)methyl]adenosine	C16H18N6O5	374.134	6	[M+H]+	52.2	71.3	96.77			67.7838	90.3571	76.0045	112.919	173.526	159.484	79.5841	71.5517	65.8736	73.6238	64.6815	74.0508	113.346	71.5609	1.58391	0.663488	0.217709	0.662123	1.22475
4462	5.509	370.141	371.148	HMDB0034867	Xanthohumol B	C21H22O6	370.142	1	[M+H]+	48.2	46.5	95.97			139.052	149.708	158.221	81.7828	72.8019	49.8263	94.6952	101.779	90.086	35.0396	42.6664	48.3802	108.565	68.7744	1.57857	0.658617	0.267169	0.573214	1.02206
527	4.24	/	211.025	HMDB0032613	3,4-Methylenedioxybenzoic acid	C8H6O4	166.027	0	[M+FA-H]-	50.1	58.6	92.45			69.4425	49.6448	55.9344	41.8292	64.4421	72.5308	42.4316	38.1947	34.348	42.6268	30.2026	36.7129	58.9706	37.4194	1.57594	0.656209	0.0505708	1.2961	1.34708
4602	5.595	582.232	581.225	HMDB0041148	Lyoniresinol 9-glucoside	C28H38O13	582.231	2	[M-H]-	52.4	67.6	96.53			267.884	251.955	262.772	53.8106	94.9337	98.9282	148.386	218.183	141.914	33.4374	52.4853	59.4776	171.714	108.98	1.57564	0.65594	0.283849	0.546913	0.941547
2112	1.009	/	371.099	HMDB0303576	Oleoside	C16H22O11	390.116	1	[M-H2O-H]-	54.3	77.1	95.64			644.515	679.568	661.58	824.132	905.417	650.567	531.775	401.086	416.903	376.411	461.737	591.541	727.63	463.242	1.57073	0.651439	0.0229357	1.63949	1.46238
1032	10.332	286.215	285.207	HMDB0000672	Hexadecanedioic acid	C16H30O4	286.214	1	[M-H]-	48.2	45.3	96.71	77.5		99.116	61.1958	72.9814	37.9923	35.7227	42.7273	55.143	53.8342	36.8746	20.3639	28.8754	28.0979	58.2892	37.1982	1.56699	0.647998	0.18795	0.725958	1.09138
2440	0.949	/	268.982	HMDB0001489	Ribose 1-phosphate	C5H11O8P	230.019	1	[M+K]+	46.2	34.5	98.04			223.374	561.593	290.727	184.983	164.234	92.3391	281.819	299.734	211.325	30.6578	76.9956	69.5438	252.875	161.679	1.56405	0.645288	0.40871	0.388584	1.07441
1689	3.599	340.08	339.073	HMDB0030821	Cichoriin	C15H16O9	340.079	2	[M-H]-	48.7	49.9	95.68			28.028	32.2458	33.4562	30.3368	28.5455	13.3724	17.0392	13.9278	14.4788	11.4772	22.9341	26.374	27.6641	17.7052	1.56249	0.643844	0.104266	0.981856	1.27067
2752	5.566	286.047	287.055	HMDB0005801	Kaempferol	C15H10O6	286.048	1	[M+H]+	49.9	59.6	91.42	92.5		22.9638	22.4122	25.9571	24.1345	29.4875	31.1837	20.4606	15.3393	16.4515	11.9394	15.474	20.3312	26.0231	16.666	1.56145	0.642888	0.0276804	1.55783	1.47932
8839	6.559	/	897.35	HMDB0039542	Olitoriusin	C41H62O19	858.389	2	[M+K]+	50.3	56.6	96.99			30.8274	28.3875	39.2633	4.61631	9.76509	8.42125	23.3742	18.8229	19.7272	2.60436	5.81844	7.46464	20.2135	12.9686	1.55865	0.640293	0.424852	0.371763	0.70742
4614	4.324	/	381.115	HMDB0258643	Sweroside	C16H22O9	358.126	1	[M+Na]+	46.8	39.9	95.77			144.698	211.504	187.641	158.116	149.209	118.494	135.511	181.177	110.258	67.9759	65.2726	63.4761	161.61	103.945	1.55477	0.636701	0.164444	0.783982	1.27892
236	3.951	/	163.04	HMDB0030968	2,4,6-Octatriyn-1-ol	C8H6O	118.042	2	[M+FA-H]-	42.7	21.2	95.34			51.7059	72.0566	54.627	23.7303	23.1013	21.9185	37.1323	23.3573	28.873	14.7635	18.9544	35.8853	41.1899	26.4943	1.55467	0.63661	0.2358	0.627457	0.963007
1060	1.319	/	178.086	HMDB0246508	4-Methylcoumarin	C10H8O2	160.052	1	[M+NH4]+	49.2	49	97.55			46.7336	56.9937	57.7634	74.2494	62.1255	55.8815	45.1266	33.5056	38.3598	41.1889	34.403	35.3326	58.9578	37.9861	1.55209	0.634213	0.0222243	1.65317	1.45018
4238	8.549	/	362.326	HMDB0031923	10,20-Dihydroxyeicosanoic acid	C20H40O4	344.293	2	[M+NH4]+	48	46.7	95.51			25.9456	16.3133	6.8168	9.85848	9.97604	30.8481	13.8415	7.6919	7.47192	7.33764	11.2843	16.6687	16.6264	10.716	1.55155	0.63371	0.353303	0.451852	0.819147
147	6.046	145.053	144.046	HMDB0243900	1-Hydroxyisoquinoline	C9H7NO	145.053	2	[M-H]-	45.4	32.8	96.32			43.1402	35.2786	35.2764	48.2255	66.5657	59.703	29.688	23.6445	20.6752	33.8662	38.0317	39.8607	48.0316	30.9611	1.55135	0.633528	0.0927524	1.03267	1.25171
3453	1.304	324.105	325.112	HMDB0251271	Difructose anhydride III	C12H20O10	324.106	2	[M+H]+	41.7	15.4	95.09			8.23782	8.85272	5.41275	23.3871	20.364	19.4328	3.68293	4.74954	5.74421	6.33102	28.8245	5.94747	14.2812	9.21328	1.55007	0.63233	0.434555	0.361955	1.20673
2808	2.043	289.142	290.149	HMDB0061151	Hydroxylated N-acetyl desmethyl frovatriptan	C15H19N3O3	289.143	2	[M+H]+	47.8	45.1	96.03			211.158	77.4724	103.756	72.1135	89.9739	153.609	86.4745	78.7671	96.5158	37.6711	90.3384	68.796	118.014	76.4272	1.54413	0.626798	0.284459	0.54598	0.96898
7516	5.997	564.111	565.118	HMDB0038820	Isorhamnetin 3-(6''-malonylglucoside)	C25H24O15	564.112	1	[M+H]+	50.6	61.7	92.92			16.2637	20.7331	19.0698	27.4791	36.3266	42.6556	19.1806	14.8727	22.4102	16.329	10.8191	21.6627	27.088	17.5457	1.54385	0.626534	0.216016	0.665513	1.14491
1246	4.335	192.042	193.049	HMDB0034344	Scopoletin	C10H8O4	192.042	1	[M+H]+	51.7	63.3	96.02			39.5997	36.9451	55.6873	81.7501	49.477	91.6386	42.7305	35.4325	17.9958	46.084	37.5484	50.2509	59.183	38.3403	1.54362	0.626319	0.221311	0.654998	1.19428
3308	5.616	316.058	317.065	HMDB0249594	Capillarisin	C16H12O7	316.058	1	[M+H]+	55.2	80.6	96.73			1065.31	1125.03	1234.66	358.222	318.653	333.582	913.807	675.298	707.413	204.787	174.307	200.447	739.242	479.343	1.5422	0.624988	0.396634	0.40161	0.830796
3383	5.346	/	469.081	HMDB0247259	7-Hydroxyethyl biscoumacetate	C22H16O9	424.079	9	[M+FA-H]-	38.9	11.4	92.82			24.4165	50.8701	37.971	66.1442	58.6674	41.5235	35.8231	24.1307	30.778	20.7938	33.7336	36.1942	46.5988	30.2423	1.54085	0.623727	0.118075	0.927842	1.15564
4762	12.271	/	601.412	HMDB0039520	Soyasapogenol B 24-O-bglucoside	C36H60O8	620.429	1	[M-H2O-H]-	40	11.6	90.16			1.42827	1.94063	2.17938	0.835722	1.23528	3.64008	1.64998	1.41017	1.19346	0.851278	1.00684	1.19552	1.87656	1.21787	1.54085	0.623726	0.224985	0.647846	0.815769
2945	12.488	434.34	433.333	HMDB0000359	3alpha,7alpha-Dihydroxycoprostanic acid	C27H46O4	434.34	1	[M-H]-	51.5	66.2	92.29			3.39417	1.41117	5.48379	1.32854	2.79349	2.11131	2.85219	4.36079	1.77417	0.51437	0.580444	0.649458	2.75375	1.78857	1.53964	0.622589	0.323507	0.490116	1.20099
3640	3.97	490.169	489.162	HMDB0032743	Phloroacetophenone 6'-[xylosyl-(1->6)-glucoside]	C21H30O13	490.169	1	[M-H]-	51.4	67.4	91.09			13.9692	10.7128	13.6117	3.5141	5.51719	1.61263	6.05783	4.81419	6.03935	2.48475	4.60698	7.86062	8.15627	5.31062	1.53584	0.619029	0.296687	0.527702	0.588286
1743	12.406	/	341.27	HMDB0013622	-Nonadecenoic acid	C19H36O2	296.272	2	[M+FA-H]-	53.8	74	97.16			10.4125	5.65302	7.73557	6.0819	6.1704	7.55643	6.73824	5.14011	4.0576	3.76314	4.38482	4.35281	7.2683	4.73945	1.53357	0.616897	0.0777275	1.10943	1.26709
153	6.594	146.037	145.03	HMDB0033183	2-Benzofurancarboxaldehyde	C9H6O2	146.037	2	[M-H]-	49.2	56.5	92.02			30.1935	22.8829	28.7379	28.4366	17.8585	17.4206	19.814	21.7331	18.99	10.4908	11.7199	12.236	24.255	15.8306	1.53216	0.615565	0.0951407	1.02163	1.22336
546	7.396	136.052	137.06	HMDB0029686	4-Methoxybenzaldehyde	C8H8O2	136.052	1	[M+H]+				85.2		425.559	577.37	419.259	213.452	216.53	172.287	159.714	292.787	162.416	245.536	206.354	254.823	337.409	220.272	1.53179	0.615215	0.297219	0.526923	0.88335
2024	6.483	366.005	364.998	HMDB0038472	Luteolin 7-sulfate	C15H10O9S	366.005	2	[M-H]-	53.4	78.4	91.04			10.9582	9.90003	11.1869	139.708	124.415	145.702	13.1481	19.7018	11.7751	70.3012	94.1786	79.4372	73.645	48.0904	1.53139	0.61484	0.390928	0.407904	0.153164
8252	15.067	/	671.485	HMDB0295471	DG(16:0/20:42OH/0:0)	C39H68O7	648.497	1	[M+Na]+	42.5	25.3	88.74			2.04459	2.10032	1.97416	0.790836	2.07293	4.3942	1.48104	1.26543	1.72532	1.50855	1.59515	1.16022	2.22951	1.45595	1.53131	0.614762	0.299527	0.523563	0.744103
4900	10.248	392.253	393.26	HMDB0260493	MG(20:5OH/0:0/0:0)	C23H36O5	392.256	8	[M+H]+	39	10.5	92.93			31.6823	124.03	65.9692	49.2617	50.6093	62.3284	64.4722	46.3678	57.7663	35.5784	7.60665	38.9554	63.9802	41.7911	1.53095	0.614429	0.325922	0.486886	1.0462
6026	4.82	450.113	451.121	HMDB0041768	Phloretin 2'-O-glucuronide	C21H22O11	450.116	6	[M+H]+	50.5	63.5	96.39			219.272	250.799	282.46	83.9631	79.5038	78.5496	170.389	177.109	166.01	51.8553	41.8958	42.6	165.758	108.31	1.5304	0.61391	0.387098	0.412179	0.83402
3339	6.149	318.037	319.044	HMDB0002755	Myricetin	C15H10O8	318.038	1	[M+H]+	44.6	28.7	95.56	73.6		13.0745	18.6365	20.0053	24.3532	29.3723	23.6855	16.2754	12.0931	10.9012	10.8667	14.2508	20.0412	21.5212	14.0714	1.52943	0.612996	0.132907	0.876451	1.35781
4948	7.7	/	629.264	HMDB0254205	Lumirubin	C33H36N4O6	584.263	4	[M+FA-H]-	52	67.2	97.21			7.36659	7.2464	9.12143	14.9554	14.0597	17.0397	6.83734	5.38161	7.77426	6.91102	9.17934	9.59699	11.6315	7.61343	1.52777	0.611423	0.158091	0.801094	1.03423
4092	11.991	352.261	353.268	HMDB0011540	MG(0:0/18:3/0:0)	C21H36O4	352.261	2	[M+H]+	51	60.4	96.31			116.505	228.386	143.08	175.547	158.548	113.736	85.4215	77.8293	80.0237	106.983	124.514	137.952	155.967	102.12	1.52729	0.61097	0.141596	0.848949	1.29368
5588	7.916	424.243	425.25	HMDB0260498	MG(20:53OH(5,6,15)/0:0/0:0)	C23H36O7	424.246	7	[M+H]+	43.2	29.6	94.4			21.5155	49.3577	16.3607	13.6096	13.0816	18.4471	26.5684	13.665	18.623	7.73144	9.8794	10.2214	22.062	14.4481	1.52699	0.610686	0.382085	0.41784	0.877267
5170	10.301	/	407.219	HMDB0014961	Ethynodiol Diacetate	C24H32O4	384.23	1	[M+Na]+	43.9	25.6	95.52			355.178	340.826	307.335	214.725	173.485	193.634	299.067	233.155	187.75	149.821	60.0634	111.272	264.197	173.522	1.52256	0.6065	0.241934	0.616303	1.10475
3352	5.219	/	357.169	HMDB0035403	Gingerenone A	C21H24O5	356.162	1	[M+H]+	48.7	50.2	94.84			62.5533	57.668	66.0391	23.2141	6.69761	4.79256	34.1089	41.6743	28.5492	10.0039	10.8045	20.075	36.8274	24.2026	1.52163	0.605617	0.445439	0.351212	0.127837
3288	4.848	/	461.13	HMDB0034157	2-Hydroxybenzaldehyde O-[xylosyl-(1->6)-glucoside]	C18H24O11	416.132	3	[M+FA-H]-	51.2	66	92.88			22.6674	23.9792	16.9191	6.70051	22.2761	24.2851	17.3069	28.5129	13.1548	9.82316	5.51491	2.56544	19.4712	12.813	1.51964	0.603733	0.252023	0.598559	1.07541
2888	10.584	430.309	429.302	HMDB0060127	25-Hydroxyvitamin D3-26,23-lactol	C27H42O4	430.308	1	[M-H]-	56.1	89.1	93.36			12.1352	10.9545	11.2883	25.1806	32.2281	28.1902	14.3928	13.0965	11.0778	9.21681	16.119	15.2023	19.9961	13.1842	1.51668	0.600913	0.224487	0.64881	0.858768
7202	6.259	530.142	531.149	HMDB0033008	4-O-Caffeoyl-3-O-feruloylquinic acid	C26H26O12	530.142	1	[M+H]+	48.9	48.5	97.45			54.2945	49.1607	46.0527	39.0266	51.151	72.9098	44.5458	43.5454	13.8697	22.3817	45.9281	36.3017	52.0992	34.4287	1.51325	0.597648	0.160386	0.794835	1.29996
3177	4.479	/	311.076	HMDB0038341	Glucosylisomaltol	C12H16O8	288.085	7	[M+Na]+	48.6	53.9	96.85			16.2879	25.4533	26.5191	26.7121	22.4181	17.8571	19.2436	10.044	15.875	14.6469	11.7113	17.8866	22.5413	14.9012	1.51271	0.597136	0.0882002	1.05453	1.31559
211	2.623	106.042	107.049	HMDB0006115	Benzaldehyde	C7H6O	106.042	1	[M+H]+	44.5	25.5	98.11			77.1858	84.9628	89.1596	102.944	102.24	93.043	58.0984	59.3492	50.8053	61.9339	63.2331	69.9193	91.5893	60.5565	1.51246	0.596896	0.00993114	2.003	1.47263
7659	4.57	/	579.205	HMDB0035036	Glaucarubolone 15-O-betaglucopyranoside	C26H36O13	556.216	2	[M+Na]+	52	69.5	93.18			24.6268	30.3701	30.9367	7.31558	27.4323	23.3365	24.5634	19.3875	25.2691	9.23087	8.24508	8.56219	24.003	15.8764	1.51187	0.596335	0.28374	0.54708	0.898219
8177	4.836	/	659.23	HMDB0258519	Styraxlignolide A	C31H40O14	636.242	1	[M+Na]+	49.7	52.9	97.26			39.5423	103.657	56.3481	54.4139	76.955	63.9187	36.5221	33.7433	36.8664	60.2494	45.6674	48.8949	65.8057	43.6572	1.50733	0.591993	0.19155	0.717717	1.14778
2414	3.927	392.148	391.14	HMDB0039564	Marmesin rhamnoside	C20H24O8	392.147	1	[M-H]-	50.8	60.6	94.9			36.7326	42.7839	38.575	24.0872	36.3559	17.6375	41.9154	26.434	32.8368	12.1442	6.45131	10.4975	32.6954	21.7132	1.50578	0.590512	0.224694	0.648408	1.23435
7246	3.88	/	535.178	HMDB0258278	sialosyl-Tn saccharide	C19H32N2O14	512.185	7	[M+Na]+	50.4	67.2	92.97			55.7581	58.4137	65.9496	45.8928	65.2824	32.0054	53.1854	35.6386	18.5973	29.36	28.8755	49.3461	53.8837	35.8338	1.50371	0.588527	0.169784	0.770103	1.30105
7850	5.599	/	605.22	HMDB0041148	Lyoniresinol 9-glucoside	C28H38O13	582.231	1	[M+Na]+	55	82.3	93.62			458.874	390.747	460.17	62.6686	87.9844	99.2375	253.664	375.045	240.063	40.994	58.932	68.9136	259.947	172.935	1.50314	0.587984	0.466232	0.331398	0.599491
7097	11.771	521.347	522.355	HMDB0002815	LysoPC(18:1/0:0)	C26H52NO7P	521.348	2	[M+H]+	52.5	73.1	91.51			44.0316	37.642	34.6027	46.6995	47.0832	55.1074	31.533	33.7156	31.9582	26.0754	25.9321	27.7138	44.1944	29.488	1.49872	0.583735	0.0322699	1.4912	1.33073
4766	5.057	/	387.143	HMDB0303670	Gibberellin A85	C19H24O7	364.152	5	[M+Na]+	47.8	49.4	95.77			25.0064	35.503	24.9566	50.5345	63.4995	54.8721	54.49	8.12607	40.3737	22.2982	23.4928	20.973	42.3954	28.2923	1.49848	0.583497	0.317323	0.498498	1.13509
2053	1.101	/	245.063	HMDB0010325	Ethyl glucuronide	C8H14O7	222.074	1	[M+Na]+	41	11	95.46			45.3785	40.443	42.907	13.2541	23.8284	17.4872	30.2607	35.0539	24.4327	11.1072	9.56095	11.9156	30.5497	20.3885	1.49838	0.583402	0.337008	0.472359	0.884971
3618	4.286	332.053	333.06	HMDB0033648	4',5,6,7,8-Pentahydroxy-3'-methoxyflavone	C16H12O8	332.053	2	[M+H]+	53.3	76.9	91.72			27.0104	32.0127	22.0038	63.0568	54.8261	38.1635	18.5451	13.5113	13.9806	32.4119	33.3798	46.4546	39.5122	26.3806	1.49778	0.582823	0.308611	0.510588	1.18509
2039	7.759	243.183	266.172	HMDB0013286	N-Undecanoylglycine	C13H25NO3	243.183	1	[M+Na]+	41.9	13.5	97.56			59.8285	113.446	68.4065	85.8667	63.7544	84.8099	48.8743	40.4204	44.6133	46.4841	70.8926	66.6591	79.352	52.9906	1.49747	0.58253	0.13319	0.875529	1.24694
3057	5.391	302.042	303.049	HMDB0005794	Quercetin	C15H10O7	302.043	1	[M+H]+	52	65.6	95.95	97.4		109.607	135.311	133.141	79.7158	88.4862	73.7187	115.911	80.0985	88.6486	47.0289	28.5319	54.3886	103.33	69.1012	1.49534	0.580474	0.222106	0.65344	1.14278
4158	0.98	/	533.172	HMDB0006620	Fucosyllactose	C18H32O15	488.174	0	[M+FA-H]-	41.3	8.23	98.74			770.089	1071.07	968.009	862.303	1043.66	898.35	853.42	843.846	701.32	463.102	416.255	482.39	935.58	626.722	1.49281	0.578035	0.070966	1.14895	1.26935
1797	7.524	/	345.229	HMDB0011562	MG(14:1/0:0/0:0)	C17H32O4	300.23	2	[M+FA-H]-	44.3	27.3	96.45			49.3983	34.6914	41.0838	15.8312	18.0972	20.1226	37.0678	27.4105	23.6887	9.36765	11.8775	10.706	29.8707	20.0197	1.49207	0.577312	0.263958	0.578465	0.974244
1691	8.228	/	339.088	HMDB0037598	5-Hydroxy-3',4',7,8-tetramethoxyflavone	C19H18O7	358.105	1	[M-H2O-H]-	51.6	63.3	96.45			19.5402	11.7978	28.5102	17.8267	27.6158	20.9082	13.3809	8.6942	7.07317	15.1826	20.8375	19.4778	21.0331	14.1077	1.4909	0.576181	0.158606	0.799681	1.13319
1089	7.759	179.167	180.174	HMDB0014621	Rimantadine	C12H21N	179.167	1	[M+H]+	43.8	23.7	96.85	87.9		4.96187	9.93375	5.47135	7.9485	5.87311	7.6198	4.25412	3.11194	3.99118	4.04711	6.63049	6.02236	6.96806	4.6762	1.49011	0.575421	0.164814	0.783005	1.20668
4436	12.527	368.307	369.315	HMDB0037826	26,27-Dinorergosta-4,22-dien-3-one	C26H40O	368.308	1	[M+H]+	45.3	33.2	94.69			13.5173	16.6781	19.2589	28.5992	37.611	25.4609	15.5761	14.1307	13.4714	11.8534	18.9477	20.7462	23.5209	15.7876	1.48984	0.575154	0.245357	0.610202	1.15958
370	4.766	122.037	123.044	HMDB0011718	4-Hydroxybenzaldehyde	C7H6O2	122.037	1	[M+H]+	46.2	34.4	97.8	86.5		109.344	135.993	122.181	170.823	154.199	143.583	79.3088	81.9548	78.4906	120.05	88.5335	114.254	139.354	93.7654	1.4862	0.571624	0.0537047	1.26999	1.34554
5155	8.975	/	407.109	HMDB0030621	Oxyisocyclointegrin	C21H20O7	384.121	2	[M+Na]+	44.2	30	93.16			7.49799	5.59379	8.54448	6.2591	12.8914	10.5969	5.03608	4.126	6.53441	7.13994	5.96375	5.82335	8.56395	5.77059	1.48407	0.569558	0.18028	0.744052	1.10897
5173	5.252	668.27	667.263	HMDB0037590	Ichangic acid 17-betaglucopyranoside	C32H44O15	668.268	2	[M-H]-	46.4	38.6	95.78			74.5506	38.5078	54.6838	6.09685	16.7408	8.7936	49.768	34.2589	36.1953	7.05233	4.45722	2.6184	33.2289	22.3917	1.48398	0.569476	0.392819	0.405808	0.846521
1384	3.238	202.063	203.07	HMDB0038115	Setarin	C12H10O3	202.063	1	[M+H]+	45.2	31	96			26.9651	22.6932	32.9382	17.9481	31.6343	30.3235	18.0796	22.7779	16.7153	18.7768	17.1071	16.2023	27.0837	18.2765	1.48189	0.567437	0.0758488	1.12005	1.2183
2569	1.445	/	276.144	HMDB0013130	Glutarylcarnitine	C12H21NO6	276.144	1	[M+H]+	45.9	35.6	94.69			38.6811	30.4488	38.9021	33.686	14.9003	21.6786	32.1596	15.7362	18.1577	14.9905	19.5678	19.8356	29.7161	20.0746	1.48029	0.565877	0.215891	0.665766	1.00252
2414	1.319	/	266.186	HMDB0249440	Bunitrolol	C14H20N2O2	248.152	1	[M+NH4]+	49.3	50.4	97.62			740.758	753.357	751.464	1011.3	851.409	756.648	607.22	467.603	563.005	622.823	504.761	523.068	810.823	548.08	1.47939	0.565001	0.0206625	1.68482	1.36608
8014	7.707	630.268	631.275	HMDB0259977	Caspase-1 Inhibitor VI	C31H39FN4O9	630.27	4	[M+H]+	46.4	40.4	96.1			7.31565	2.25551	9.2558	17.337	14.7446	10.0574	6.51714	5.31964	6.24746	6.29568	7.98578	8.8484	10.161	6.86902	1.47925	0.564864	0.323378	0.490289	0.660523
3134	6.577	/	449.146	HMDB0302913	Desoxyrhaponticin	C21H24O8	404.147	2	[M+FA-H]-	46.7	38.9	96.35			31.2433	37.9377	27.1479	32.7289	36.4187	32.4795	24.1318	25.6655	17.8721	26.5698	19.6194	20.2467	32.9926	22.3509	1.47612	0.561812	0.0186962	1.72825	1.31667
3450	12.645	/	473.328	HMDB0243913	1-Keto-24-methylcalcifediol	C28H44O3	428.329	1	[M+FA-H]-	53.5	69.6	98.83			10.3197	12.2767	12.8882	6.50993	4.50847	4.86751	10.4955	7.45004	5.37958	3.81107	4.14397	3.53774	8.56175	5.80298	1.47541	0.561113	0.24254	0.615217	0.936281
6675	10.779	/	491.276	HMDB0248458	Antcin B	C29H40O5	468.288	1	[M+Na]+	41.4	15	92.67			46.9143	21.7956	11.2271	102.222	76.3565	73.0139	39.5916	11.7485	14.1763	32.0002	29.7214	97.8467	55.2549	37.5141	1.47291	0.558669	0.456849	0.340227	0.918689
5215	4.328	/	409.186	HMDB0002220	N-Acetyl-6-Ofucosylglucosamine	C14H25NO10	367.148	3	[M+ACN+H]+	45.2	33.9	95.56			0.813243	0.665792	1.59621	12.5648	16.6365	19.7287	0.550457	0.878494	0.788732	5.47421	10.0976	17.5265	8.66754	5.886	1.47257	0.558336	0.542166	0.265868	0.741373
320	4.235	180.042	179.035	HMDB0001964	Caffeic acid	C9H8O4	180.042	1	[M-H]-	54.3	74.8	98.19	92		2730.78	3081.03	2879.31	4070.39	4257.76	3868.94	1870.68	1653.99	2037.76	2535.74	2848.22	3256.4	3481.37	2367.13	1.47071	0.556516	0.0772045	1.11236	1.20264
7672	6.254	/	581.235	HMDB0301738	Secoisolariciresinol-sesquilignan	C30H38O10	558.246	1	[M+Na]+	50.1	52.1	99.08			70.2292	70.3726	85.3022	83.8312	133.972	120.606	52.4562	52.3007	36.1994	108.039	72.0396	63.3134	94.0521	64.0581	1.46823	0.55408	0.22244	0.652788	1.17585
3114	7.232	/	447.261	CSID389911	Erythronolide B	C21H38O7	402.262	2	[M+FA-H]-	38.8	1.66	94.52			22.9147	11.2783	13.4702	1.41842	1.29666	3.21326	14.2147	8.89029	6.87185	2.09253	1.87304	2.57626	8.93193	6.08644	1.46751	0.553374	0.410039	0.387174	0.223652
1600	7.392	/	331.083	HMDB0030852	Asperxanthone	C16H14O5	286.084	2	[M+FA-H]-	43.7	24.5	95.65			13.7963	12.5073	12.7356	9.7569	8.81974	6.7514	8.24765	6.98293	7.92811	6.29988	9.00264	5.40019	10.7279	7.31023	1.46751	0.553373	0.106567	0.972378	1.11333
4371	5.22	554.237	553.229	HMDB0038934	Ssioriside	C27H38O12	554.236	0	[M-H]-	47.8	45.1	94.29			12.1782	63.5741	73.4943	40.5263	58.5473	48.6602	41.2667	57.6348	39.0755	13.0884	20.1253	31.6245	49.4967	33.8025	1.46429	0.550201	0.248509	0.604658	0.788801
8173	7.912	/	659.209	HMDB0060586	N-Trifluoroacetyladriamycinol	C29H30F3NO12	641.172	5	[M+NH4]+	48	53.3	92.53			7.95624	7.48778	10.5323	7.40057	11.8433	5.63823	5.33144	3.19257	4.38504	5.54908	9.12626	7.15908	8.47642	5.79058	1.46383	0.549747	0.205413	0.687372	1.20304
5447	6.21	/	419.203	HMDB0029622	Isopetasoside	C21H32O7	396.215	2	[M+Na]+	48.4	48.1	95.92			71.4676	75.5179	54.2416	13.579	2.28646	1.92099	58.0203	37.7363	37.3345	2.98505	2.49541	11.3494	36.5023	24.9868	1.46086	0.546819	0.525843	0.279144	0.103649
4014	9.759	350.245	351.252	HMDB0005972	Tetrahydrodeoxycortisol	C21H34O4	350.246	2	[M+H]+	44.3	28.1	95.33			25.2762	137.283	88.1969	23.3513	32.2071	40.2735	55.4111	31.4732	37.7652	25.7978	45.6182	41.2613	57.7646	39.5545	1.46038	0.546345	0.459233	0.337967	0.413959
2919	11.305	294.219	317.208	HMDB0010224	9-HOTE	C18H30O3	294.219	1	[M+Na]+	41.7	12.9	97.34			149.165	76.4817	122.366	14.5027	21.9292	37.1137	104.301	82.4168	47.1141	14.9243	21.5442	18.7778	70.2596	48.1797	1.45828	0.544271	0.490378	0.309469	0.454692
2524	0.812	/	274.139	HMDB0245937	3-Methylthymidine	C11H16N2O5	256.106	1	[M+NH4]+	48.5	48.3	95.94			20.7587	3.43979	19.1294	4.61241	3.63488	10.6166	6.29493	6.24674	10.9914	5.83724	5.84166	7.45751	10.3653	7.11158	1.45752	0.543519	0.4518	0.345053	0.166324
3693	11.991	334.25	335.258	HMDB0029583	Lycopersiconol	C21H34O3	334.251	1	[M+H]+	47.1	44.1	93.12			15.8194	30.0163	19.0783	23.3298	20.5138	15.4155	11.0148	11.2077	11.697	14.5511	17.0086	19.719	20.6955	14.1997	1.45746	0.543458	0.162527	0.789075	1.19354
916	5.268	270.089	269.082	HMDB0037319	2'-O-Methylisoliquiritigenin	C16H14O4	270.089	1	[M-H]-	52.1	67.3	93.87			66.8291	30.4108	75.3879	10.0026	19.8827	21.7561	39.9457	26.4764	31.8069	16.4516	16.3271	23.2046	37.3782	25.702	1.45429	0.540315	0.347457	0.459099	0.429626
2894	4.86	/	295.081	HMDB0029943	Arbutin	C12H16O7	272.09	8	[M+Na]+	43.7	29.7	97.33			72.9855	62.5016	84.7025	146.762	228.134	189.006	57.3685	45.2463	49.5579	110.115	127.354	149.639	130.682	89.8801	1.45396	0.539986	0.377904	0.422618	0.974344
210	6.173	/	159.045	HMDB0301747	Mellein	C10H10O3	178.063	2	[M-H2O-H]-	53.9	75.6	96.03			21.019	11.1598	35.1106	15.3268	28.724	28.8769	17.8189	11.5595	14.5424	16.3968	19.0594	17.2979	23.3695	16.1125	1.4504	0.536451	0.196897	0.705761	0.847927
1574	3.354	/	215.115	HMDB0003633	N-Methyltyramine	C9H13NO	151.1	1	[M+ACN+Na]+	39	6.47	90.12			57.3189	52.9117	58.3437	7.33074	7.05194	11.0753	28.9976	55.1139	30.0401	6.84695	5.13356	7.73946	32.3387	22.3119	1.44939	0.535448	0.506388	0.295517	0.41483
1657	11.377	/	335.221	HMDB0035380	Sterebin G	C20H34O5	354.241	6	[M-H2O-H]-	43.3	30.6	92.49			12.6846	6.62447	9.91148	4.23124	3.45047	3.66822	7.54779	7.73465	4.37005	2.12887	3.08111	3.13767	6.76174	4.66669	1.44894	0.534995	0.307698	0.511875	0.818762
576	3.951	138.032	139.039	HMDB0000500	4-Hydroxybenzoic acid	C7H6O3	138.032	0	[M+H]+	44.8	27.7	96.91	62.8		70.7379	115.377	118.246	77.7854	85.7638	45.6191	82.7025	89.5537	50.5983	42.8285	46.8481	42.7958	85.5883	59.2211	1.44523	0.5313	0.249335	0.603218	1.02427
1466	10.463	/	323.223	HMDB0030963	Punicic acid	C18H30O2	278.225	1	[M+FA-H]-	55	79.9	96.67			18.6273	17.6928	17.9963	21.8557	25.1257	28.3222	11.6951	16.0374	11.9617	18.9251	15.6562	15.4252	21.6033	14.9501	1.44503	0.531099	0.0686242	1.16352	1.14058
8605	4.509	786.221	809.21	HMDB0304570	Auriculatin 4-O-glucoside	C34H42O21	786.222	1	[M+Na]+	51.7	64.9	95.04			21.7276	30.1831	29.9775	13.4881	10.6999	12.7086	22.4161	18.4591	15.7692	8.25034	7.38995	9.95115	19.7975	13.706	1.44444	0.530511	0.337991	0.471095	0.830272
406	6.593	/	195.049	HMDB0040055	Ethyl 3-[(2-furanylmethyl)thio]propanoate	C10H14O3S	214.066	1	[M-H2O-H]-	50.8	58.8	97.08			273.958	205.654	235.051	289.394	183.975	181.919	205.88	221.281	182.646	99.5842	124.407	115.714	228.325	158.252	1.44279	0.528865	0.114227	0.94223	1.12302
6665	4.94	/	491.152	HMDB0256772	Prim-O-glucosylcimifugin	C22H28O11	468.163	1	[M+Na]+	51.8	65.8	94.29			32.6294	45.276	35.981	25.1027	34.2185	32.0332	26.9901	26.4064	25.7756	21.4583	17.9108	23.7318	34.2068	23.7122	1.44258	0.528656	0.0748294	1.12593	1.18983
3021	4.615	300.099	301.107	HMDB0041321	5,7-Dihydroxy-4'-methoxy-8-methylflavanone	C17H16O5	300.1	1	[M+H]+	53.9	75.1	95.56			68.1654	80.438	65.9928	69.4498	90.7397	61.6119	48.9178	38.9727	52.7115	54.3039	50.7944	56.8133	72.7329	50.4189	1.44257	0.528643	0.034449	1.46282	1.3013
4038	1.884	/	353.084	HMDB0240531	Hydroxytyrosol 4'-glucuronide	C14H18O9	330.095	1	[M+Na]+	45.7	33.7	96.65			142.043	185.29	161.561	579.697	473.836	522.531	143.324	156.376	107.105	223.926	299.041	501.969	344.16	238.623	1.44227	0.528343	0.426534	0.370047	0.898262
3074	6.442	302.21	303.217	HMDB0015216	Emedastine	C17H26N4O	302.211	1	[M+H]+	42	15.2	96.24			489.495	385.078	494.337	191.517	161.101	156.342	428.509	350.167	204.913	74.937	128.199	122.761	312.978	218.247	1.43405	0.520098	0.415309	0.381629	0.840659
1723	1.982	/	223.144	HMDB0060748	3-O-Methyl-a-methyldopamine	C10H15NO2	181.11	2	[M+ACN+H]+	45.6	31.2	98.93			16.0022	6.43635	28.8017	16.8207	22.2417	38.2871	4.34959	8.25851	3.16633	16.4794	21.425	35.9903	21.4316	14.9449	1.43405	0.520092	0.450037	0.346752	1.17129
4119	4.389	/	529.156	HMDB0034909	7-Methyl-1,4,5-naphthalenetriol 4-[xylosyl-(1->6)-glucoside]	C22H28O12	484.158	0	[M+FA-H]-	51.4	64.7	92.37			39.4874	38.3961	31.5099	75.0588	43.6892	37.2433	22.6005	20.2155	29.145	21.8393	41.7726	49.5223	44.2308	30.8492	1.43377	0.519816	0.209828	0.678136	1.04029
4811	6.739	388.152	389.159	HMDB0303743	Trachelogenin	C21H24O7	388.152	1	[M+H]+	52.2	67.3	95.18			61.0063	76.0326	84.8577	56.7513	100.34	87.7204	49.9785	59.1989	47.5866	62.5367	53.2706	53.2896	77.7847	54.3102	1.43223	0.518264	0.119201	0.923718	1.1911
4208	12.123	358.287	359.294	HMDB0006323	Tetracosapentaenoic acid (24:5n-3)	C24H38O2	358.287	2	[M+H]+	50.1	56.3	96.12			15.4629	5.73636	27.7459	127.389	160.71	120.905	22.2375	23.6126	25.788	57.535	89.9817	100.829	76.3249	53.3307	1.43116	0.517187	0.511726	0.290963	0.147021
1823	7.068	350.127	349.12	HMDB0041370	Na-p-Hydroxycoumaroyltryptophan	C20H18N2O4	350.127	2	[M-H]-	48.2	46.8	96.16			7.35974	1.11031	7.85857	2.90164	5.10825	7.85734	3.12176	2.51799	4.50654	3.64156	3.93588	4.77733	5.36598	3.75018	1.43086	0.516882	0.280671	0.551802	0.36657
284	4.236	174.053	173.046	HMDB0003070	Shikimic acid	C7H10O5	174.053	1	[M-H]-	52.8	67.2	98.12			3431.64	3881.22	3711.96	5166.11	5563.51	5024.26	2444.15	2075.27	2648.5	3427.37	3732.75	4418.19	4463.11	3124.37	1.42848	0.514486	0.105284	0.977636	1.12196
4514	5.496	372.12	373.128	HMDB0037750	Cyclokievitone hydrate	C20H20O7	372.121	1	[M+H]+	50.5	59.5	94.27			40.3651	51.7681	49.5053	48.8861	59.9207	45.8133	38.1435	29.9325	28.2158	36.8063	34.3135	40.1845	49.3764	34.5993	1.42709	0.513078	0.0314776	1.502	1.33104
1741	8.355	/	341.234	HMDB0004667	13-HODE	C18H32O3	296.235	2	[M+FA-H]-	47.6	42.9	97.3			40.1532	91.1747	44.6744	21.6769	38.4585	47.0734	33.8157	32.2272	32.2786	37.4806	33.4236	29.2967	47.2019	33.0871	1.4266	0.512577	0.24079	0.618362	0.719387
4657	6.487	/	587.251	HMDB0038535	Physagulin C	C30H38O9	542.252	3	[M+FA-H]-	48.8	53.4	93.73			13.7563	14.4401	16.9113	16.8175	25.5173	22.6969	10.7283	15.3895	9.28486	16.8467	13.4507	11.5464	18.3566	12.8744	1.42582	0.511793	0.119221	0.923646	1.05304
3492	12.719	325.298	326.305	HMDB0245016	2-Aminoethyl oleate	C20H39NO2	325.298	2	[M+H]+	48.1	45.1	97.49	89.5		11.3678	11.4534	14.4833	13.0898	9.41823	15.0117	15.6071	14.3721	12.6973	2.50547	3.48363	3.85158	12.4707	8.75286	1.42476	0.510716	0.347294	0.459302	1.19811
1354	6.519	/	313.072	HMDB0011679	DHAP(6:0)	C9H17O7P	268.071	10	[M+FA-H]-	50.4	66.8	96.34			28.385	15.4393	16.8978	237.345	216.113	296.319	34.4067	41.1831	8.57874	127.454	184.774	173.304	135.083	94.9502	1.42267	0.508606	0.422063	0.374622	0.220841
1970	7.64	238.156	261.146	HMDB0112083	3,4-Dimethyl-5-pentyl-2-furanpropanoic acid	C14H22O3	238.157	2	[M+Na]+	42.9	20.9	95.47			11.5631	14.7319	10.968	18.2204	10.0214	35.0361	10.4723	9.2159	10.4839	14.9852	16.5213	9.04542	16.7568	11.7873	1.4216	0.507512	0.378559	0.421866	0.677585
129	1.622	138.032	137.025	HMDB0002466	3-Hydroxybenzoic acid	C7H6O3	138.032	2	[M-H]-	46.6	36.9	98.59	92.4		396.986	524.611	508.056	815.61	726.926	755.401	400.764	443.841	482.437	390.61	373.699	533.471	621.265	437.471	1.42013	0.506023	0.129158	0.888879	1.0266
1208	7.449	302.079	301.072	HMDB0005782	Hesperetin	C16H14O6	302.079	1	[M-H]-	52.3	66.9	95.95	80.6		78.1174	64.5606	69.289	42.0482	43.6295	43.6902	55.693	49.9614	45.9561	37.8675	27.2077	24.2382	56.8892	40.154	1.41678	0.502611	0.157565	0.802539	0.990127
4046	5.29	522.21	521.203	HMDB0032907	Isolariciresinol 9-O-betaglucoside	C26H34O11	522.21	0	[M-H]-	46.2	38.1	93.04	73.4		206.288	179.959	184.995	79.5523	117.578	103.146	182.396	127.656	192.241	32.3065	21.8205	59.8269	145.253	102.708	1.41424	0.500025	0.307749	0.511803	1.15091
7781	2.744	594.192	595.199	HMDB0029482	Didymin	C28H34O14	594.195	5	[M+H]+	51.1	68.6	92.26			53.0565	54.646	36.3842	68.4867	107.43	83.1794	47.0429	41.8221	32.8622	53.7014	62.5232	47.1804	67.1972	47.522	1.41402	0.499804	0.263191	0.579729	0.966628
1184	1.621	300.085	299.078	HMDB0303022	4-Hydroxybenzoyl glucose	C13H16O8	300.085	1	[M-H]-	41.4	11.6	96.86			126.434	198.213	182.851	314.504	262.673	209.609	157.844	180.288	190.435	136.216	116.149	134.592	215.714	152.587	1.41371	0.499485	0.144898	0.838938	0.967748
6913	4.646	508.121	509.129	HMDB0029517	Limocitrin 3-glucoside	C23H24O13	508.122	1	[M+H]+	50	53	97.79			215.273	314.617	221.836	683.124	345.373	247.223	224.846	192.581	201.58	267.611	220.202	327.454	337.908	239.046	1.41357	0.499342	0.35639	0.448074	0.875241
763	2.38	154.026	155.034	HMDB0000152	Gentisic acid	C7H6O4	154.027	1	[M+H]+	44.7	29.4	94.83	73.2		60.0965	66.8063	55.5542	25.0806	17.2149	20.7818	38.4623	47.6781	38.4435	16.2698	12.8511	20.1927	40.9224	28.9829	1.41195	0.497688	0.410946	0.386215	0.598961
4389	4.621	556.181	555.173	HMDB0041289	Cassitoroside	C25H32O14	556.179	3	[M-H]-	44.3	33.1	91.51			19.1014	22.1151	19.7242	19.7433	33.3132	17.701	16.3967	20.2273	22.4594	7.60169	9.68018	16.9155	21.9497	15.5468	1.41185	0.497584	0.172284	0.763755	1.08097
4484	11.759	/	566.348	HMDB0002815	LysoPC(18:1/0:0)	C26H52NO7P	521.348	3	[M+FA-H]-	52.6	68.9	97.24			12.0679	8.96864	8.86717	14.22	14.6572	17.1017	9.94191	8.34285	10.0733	8.60762	9.08716	7.88239	12.6471	8.98921	1.40692	0.492541	0.127459	0.894629	0.979381
4964	7.169	/	631.28	HMDB0242598	Phycocyanobilin	C33H38N4O6	586.279	4	[M+FA-H]-	50.8	61.1	97.17			23.4511	25.8295	28.2309	33.974	44.5844	27.4309	23.7563	15.1056	22.6001	17.6988	23.6286	27.6659	30.5835	21.7426	1.40662	0.49223	0.119944	0.921022	1.10213
2260	2.424	381.164	380.157	HMDB0033965	Pantothenic acid 4'-O-bglucoside	C15H27NO10	381.163	2	[M-H]-	48.4	50.4	93.94			47.5877	20.003	19.1814	3.09942	1.97958	2.11159	15.7925	12.9202	24.6359	3.59786	4.59695	5.42004	15.6604	11.1606	1.40319	0.488714	0.444246	0.352376	0.167504
7364	3.61	/	548.26	HMDB0304492	Strictosidine	C27H34N2O9	530.226	1	[M+NH4]+	50.1	54.8	96.46			148.056	102.001	56.5714	154.952	79.2926	119.154	90.6686	129.424	80.7511	48.601	60.7307	61.0057	110.005	78.5301	1.4008	0.486247	0.29817	0.525537	0.84616
389	12.299	123.032	124.039	HMDB0002243	Picolinic acid	C6H5NO2	123.032	1	[M+H]+	41.2	9.2	97.73	83.5	59.1	66.3057	25.5929	43.4556	30.6973	51.6944	50.9943	13.6104	28.8086	17.7172	74.8055	28.6182	28.6114	44.79	32.0286	1.39844	0.483818	0.389981	0.408957	0.985107
7774	4.619	594.158	595.165	HMDB0040831	Rheinoside C	C27H30O15	594.158	1	[M+H]+	49.9	55.8	94.65			0.277247	0.337603	0.251382	28.9551	27.8964	21.6139	0.225586	0.237445	0.249174	8.81978	18.0576	29.1426	13.2219	9.45536	1.39835	0.483729	0.574648	0.240598	0.622655
4217	6.27	360.084	361.091	HMDB0033819	Jaceidin	C18H16O8	360.085	3	[M+H]+	53.1	73.6	94.75			9.53255	9.22335	7.81329	32.8272	20.9071	21.5489	9.43733	10.6313	10.5104	11.498	13.966	16.8309	16.9754	12.1456	1.39765	0.483007	0.407768	0.389587	0.642248
2391	1.69	/	265.079	HMDB0000273	Thymidine	C10H14N2O5	242.09	1	[M+Na]+	41.3	12.8	95.3			47.8675	48.2685	44.702	16.0699	9.30974	7.56271	34.3345	43.1522	25.7872	4.49569	7.05543	9.59165	28.9634	20.7361	1.39676	0.482085	0.495705	0.304777	0.604027
5231	10.29	/	409.235	HMDB0000385	12a-Hydroxy-3-oxocholadienic acid	C24H34O4	386.246	1	[M+Na]+	43.7	23.4	96.16			187.998	148.753	161.631	50.4133	51.8086	61.9347	169.206	107.93	97.6903	28.4347	46.2932	25.3445	110.423	79.1499	1.39511	0.480382	0.460434	0.336833	0.714697
4360	8.719	366.238	367.245	HMDB0256853	Prostaglandin E2 methyl ester	C21H34O5	366.241	7	[M+H]+	39.9	13.1	94.57			63.5108	80.5596	85.02	34.7506	47.1305	53.1908	65.4784	48.9283	41.116	39.6797	33.946	32.3077	60.6937	43.576	1.39282	0.478012	0.255152	0.593201	0.862384
6456	4.923	478.111	501.1	HMDB0039338	Pollenin B	C22H22O12	478.111	1	[M+Na]+	45.7	36.4	93.67			20.2991	24.51	20.5351	34.2296	24.967	19.6079	16.6396	16.0841	15.8302	23.8417	12.0641	19.0498	24.0248	17.2516	1.39261	0.477796	0.161039	0.793069	1.10248
533	5.149	/	211.098	HMDB0035235	2,4,7-Decatrienoic acid	C10H14O2	166.099	1	[M+FA-H]-	50.9	59.7	96.63			35.4734	43.5186	49.9323	36.4324	35.0222	21.3527	25.7468	23.5516	28.5049	26.1368	21.7474	33.5815	36.9553	26.5448	1.39218	0.477349	0.118587	0.925964	1.04296
3391	3.938	/	323.073	HMDB0041271	Salicylic acid betaglucoside	C13H16O8	300.085	1	[M+Na]+	47.6	41.2	98.08			533.167	484.258	393.373	74.0569	31.8325	23.6991	275.546	220.81	318.996	102.836	131.735	61.6944	256.731	185.27	1.38572	0.470632	0.53026	0.275511	0.469479
5618	6.344	/	805.297	HMDB0060169	Mono(glucosyluronic acid)bilirubin	C39H44N4O12	760.296	4	[M+FA-H]-	49.7	68.3	84.55			14.9245	15.7466	14.6331	3.04063	3.28652	2.58215	9.48775	13.4822	11.1453	1.93843	1.15741	1.91542	9.03558	6.52108	1.3856	0.470506	0.407627	0.389738	0.750266
797	2.364	253.059	252.052	HMDB0039506	N-Salicyloylaspartic acid	C11H11NO6	253.059	1	[M-H]-	50.7	56.9	98.19			136.425	152.929	166.559	265.14	181.284	241.379	93.8126	160.682	184.702	139.545	139.906	109.076	190.619	137.954	1.38176	0.466507	0.150057	0.823744	0.878058
2490	10.518	270.234	271.242	HMDB0039155	ar-Artemisene	C20H30	270.235	2	[M+H]+	44.9	31.2	95.34			39.2334	25.2233	34.0771	33.6075	57.3098	58.3042	28.3627	37.4072	15.9783	37.1209	33.0826	27.4794	41.2926	29.9052	1.38078	0.465486	0.263572	0.579101	0.950754
2381	5.11	390.093	389.086	HMDB0249191	bicyclol	C19H18O9	390.095	5	[M-H]-	46.6	42	96.74			45.42	98.5742	109.753	71.8732	95.1513	93.4436	71.5997	82.3221	84.8878	1.73112	57.5388	75.6548	85.7026	62.289	1.37589	0.46036	0.240761	0.618414	1.17325
4659	14.178	588.44	587.433	HMDB0294917	DG(13:0/20:4+=O(15)/0:0)	C36H60O6	588.439	2	[M-H]-	45.5	35.7	94.39			0.636329	0.694144	0.505749	0.355239	0.85531	1.58633	0.795243	0.907511	0.520136	0.203159	0.434795	0.514997	0.772184	0.56264	1.37243	0.456732	0.335692	0.474059	0.668332
1661	2.367	218.126	219.134	HMDB0029043	Serylleucine	C9H18N2O4	218.127	1	[M+H]+	47.3	41.4	96.39			62.7488	55.2203	55.4723	15.1924	11.0773	12.8116	50.6149	34.7754	35.7031	9.7411	11.6884	12.3746	35.4204	25.8163	1.37202	0.456302	0.497413	0.303283	0.379175
1114	5.14	294.095	293.088	HMDB0303141	Tuliposide B	C11H18O9	294.095	1	[M-H]-	47.4	40.9	96.91			16.6476	17.274	17.7688	41.6014	55.1225	39.551	17.1704	12.2664	17.1801	29.8061	28.5286	32.2684	31.3276	22.87	1.36981	0.453977	0.315416	0.501116	0.633948
7702	5.102	/	586.249	HMDB0039231	Citrusin B	C27H36O13	568.216	1	[M+NH4]+	53.3	70.6	97.06			57.2884	81.5984	60.9177	24.0843	16.6166	8.71106	51.1949	45.1621	58.0193	7.38542	8.06617	12.4253	41.5361	30.3755	1.36742	0.451455	0.511639	0.291036	0.581813
2357	5.937	388.116	387.109	HMDB0029979	2'-Hydroxy-3,4',5',7,8-pentamethoxyflavone	C20H20O8	388.116	2	[M-H]-	47.6	46.2	94.37			9.04622	4.67136	10.0963	70.112	76.9054	40.5133	5.06868	7.272	5.04198	33.3032	44.1108	60.0634	35.2241	25.81	1.36475	0.448633	0.440798	0.35576	0.489675
3445	11.977	323.282	324.289	HMDB0012252	Linoleoyl ethanolamide	C20H37NO2	323.282	2	[M+H]+	46.7	40.1	95.63	88		75.5528	84.6285	112.918	154.474	98.7298	117.157	70.8402	111.559	84.6727	51.6009	68.4109	84.8057	107.243	78.6483	1.36358	0.447401	0.221243	0.65513	0.999507
244	3.628	166.027	165.02	HMDB0002334	Benzoquinoneacetic acid	C8H6O4	166.027	2	[M-H]-	53.8	74.6	96.87			42.9197	37.78	43.239	28.1241	21.1734	41.0433	29.3464	28.6812	27.4683	20.9522	23.9823	26.7313	35.7132	26.1936	1.36343	0.447245	0.13834	0.859052	0.873797
2607	6.379	406.127	405.12	HMDB0038330	Benzyl 2,6-dihydroxybenzoate 2-glucoside	C20H22O9	406.126	2	[M-H]-	43.2	25.3	92.8			23.889	13.4916	26.9391	2.86887	2.29147	7.11334	18.8327	16.3853	13.3134	1.69401	2.54577	3.48677	12.7656	9.37634	1.36146	0.44516	0.426272	0.370314	0.481381
3518	11.578	479.301	478.294	HMDB0011475	LysoPE(0:0/18:1)	C23H46NO7P	479.301	1	[M-H]-	54.3	80	92.78			15.382	10.3773	10.8203	14.4475	18.2919	14.0752	14.8378	3.92926	3.92387	16.7683	9.92374	11.8822	13.899	10.2109	1.3612	0.444878	0.242114	0.615981	1.08095
6644	7.625	488.144	489.152	HMDB0041394	Khelmarin D	C28H24O8	488.147	5	[M+H]+	40.1	15.6	90.96			14.6346	15.3322	21.8493	15.4763	22.2748	26.2534	14.705	12.6691	12.1753	17.0405	16.2798	12.2408	19.3034	14.1851	1.36083	0.444482	0.190163	0.720873	0.993539
2803	5.166	/	421.187	HMDB0039557	12alpha-Hydroxy-13,18-dehydroparain	C21H28O6	376.189	1	[M+FA-H]-	50.8	58.8	96.55			327.978	335.164	364.047	96.0211	120.817	111.656	250.882	314.524	190.845	46.8266	69.0748	125.036	225.947	166.198	1.35951	0.443083	0.36789	0.434282	0.749458
7429	3.808	/	557.184	HMDB0040814	Isosyringinoside	C23H34O14	534.195	1	[M+Na]+	49.5	51	97.44			75.5429	95.514	88.5488	5.92066	7.00485	3.59091	54.2055	67.2679	76.4286	1.29197	1.68875	2.27693	46.0203	33.8599	1.35914	0.442692	0.567812	0.245795	0.722903
3927	4.863	/	348.228	HMDB0260357	Chembl4513510	C19H26N2O3	330.194	1	[M+NH4]+	42.8	19.7	95.91			81.1377	72.8629	89.1342	102.266	86.2858	85.9015	61.3561	45.7992	46.2325	65.271	78.0284	84.3169	86.2646	63.5007	1.35848	0.441997	0.10877	0.96349	1.16727
1965	1.561	/	361.078	HMDB0252723	Ginnalin B	C13H16O9	316.079	2	[M+FA-H]-	43.2	22.6	95.93			26.9379	35.3932	32.1041	40.2769	36.8858	25.0608	20.4662	21.0806	21.9341	34.5281	21.863	25.1975	32.7765	24.1783	1.35562	0.43895	0.102233	0.990408	1.05809
714	4.942	/	241.12	HMDB0252174	Fasoracetam	C10H16N2O2	196.121	2	[M+FA-H]-	49	50.9	95.98			28.7292	19.492	22.3112	6.28843	3.99202	5.8438	19.2754	18.6897	11.4249	5.04182	5.11743	4.4253	14.4428	10.6624	1.35455	0.437814	0.401562	0.396247	0.429286
1218	7.851	302.21	301.202	HMDB0037830	xi-7-Hydroxyhexadecanedioic acid	C16H30O5	302.209	1	[M-H]-	45.3	32.1	95.56			29.5301	30.3817	28.376	44.17	27.8207	25.0912	30.1264	23.6618	21.6343	14.5276	22.1774	25.0267	30.8949	22.859	1.35154	0.434607	0.128528	0.891002	1.03001
3311	4.921	316.058	317.065	HMDB0002655	Isorhamnetin	C16H12O7	316.058	1	[M+H]+				91.8		22.5759	29.9625	24.6195	38.878	29.1848	22.4776	23.0305	17.5197	27.5077	24.7972	12.3606	19.0424	27.9497	20.7097	1.3496	0.432528	0.20396	0.690454	0.96131
1667	1.296	338.085	337.078	HMDB0253873	Ascorbic acid 2-glucoside	C12H18O11	338.085	5	[M-H]-	51	64.9	96.1			10.3338	8.54441	10.6798	14.5294	12.7194	12.4348	7.20504	8.97964	5.94882	8.49422	10.4408	10.2383	11.5403	8.55113	1.34956	0.432489	0.100519	0.997753	1.01488
1515	2.715	/	211.058	HMDB0059767	Tetrahydro-2,5-furan-diacetic acid	C8H12O5	188.068	1	[M+Na]+	45.3	29	98.67			95.6947	161.596	194.463	153.132	154.878	139.649	87.7056	120.993	102.167	136.267	126.78	92.8664	149.902	111.13	1.34889	0.431773	0.155702	0.807706	0.967549
1808	8.643	/	347.185	HMDB0006771	7a-Hydroxyandrost-4-ene-3,17-dione	C19H26O3	302.188	5	[M+FA-H]-	49.3	59.5	93.24			18.4429	11.8176	16.8087	13.5044	7.52011	8.44215	15.0277	17.6373	9.98677	2.85376	7.75042	3.62934	12.756	9.48089	1.34544	0.428079	0.321592	0.492695	0.929992
3249	13.646	/	457.333	HMDB0038657	Ergost-4-ene-3,6-dione	C28H44O2	412.334	1	[M+FA-H]-	55.7	85	95.1			2.23339	1.74536	1.52693	0.843301	0.770855	0.77317	1.52688	1.19339	0.824747	0.821108	0.752318	0.74912	1.3155	0.977927	1.34519	0.427813	0.301046	0.521367	0.666285
2406	1.069	392.113	391.106	HMDB0038066	Garcimangosone D	C19H20O9	392.111	5	[M-H]-	46.6	46.8	92.52			994.565	1135.37	753.065	879.28	916.42	512.807	1123.96	758.296	647.982	362.712	498.118	476.379	865.251	644.575	1.34236	0.42477	0.226202	0.645503	0.963238
2570	3.518	275.163	276.17	HMDB0246810	5-Hydroxyprimaquine	C15H21N3O2	275.163	1	[M+H]+	47	45.4	90.79			6.21116	6.3582	6.48667	27.8697	40.6539	23.491	8.26802	10.2031	6.26303	15.51	19.5904	22.9604	18.5118	13.7992	1.34152	0.423864	0.516402	0.287012	0.396073
1030	7.182	/	285.077	HMDB0256875	Protosappanin B	C16H16O6	304.095	1	[M-H2O-H]-	42.2	16.4	95.32			9.18188	6.68993	10.4282	9.80456	12.9393	12.9869	8.44426	5.49321	4.58717	8.64166	10.9292	8.20029	10.3385	7.71596	1.33988	0.422105	0.170307	0.768768	0.912815
2566	2.407	/	276.048	HMDB0039506	N-Salicyloylaspartic acid	C11H11NO6	253.059	1	[M+Na]+	41.3	11	96.78			80.0748	56.5783	60.354	96.1846	57.9569	76.4034	38.3124	75.774	58.4356	62.4283	41.199	42.9791	71.2587	53.1881	1.33975	0.421963	0.216654	0.664232	0.879019
2440	4.769	/	393.156	HMDB0035044	Gibberellin A63	C19H24O6	348.157	2	[M+FA-H]-	47.8	45.7	95.5			4.48674	5.83392	5.89796	21.4762	63.8171	59.6737	5.13198	5.13423	6.34444	45.2806	31.9283	26.5005	26.8643	20.0533	1.33964	0.421846	0.456827	0.340248	0.152297
1946	7.201	/	359.114	HMDB0029304	3,4-DHPEA-EA	C19H22O8	378.131	1	[M-H2O-H]-	51.5	64.6	94.25			19.393	11.979	19.4886	12.2228	10.9113	16.617	14.1961	13.6818	10.691	9.37873	10.9079	8.96846	15.1019	11.304	1.33598	0.417901	0.158784	0.799192	0.852633
367	1.35	/	187.025	HMDB0032923	Kojic acid	C6H6O4	142.027	3	[M+FA-H]-	42	14.6	98.8			31.7308	26.992	33.4856	23.8927	26.6072	18.0265	27.3396	24.8016	18.9346	19.147	15.8485	14.3247	26.7892	20.066	1.33505	0.416895	0.142387	0.84653	0.965273
3654	1.629	492.065	491.058	HMDB0304432	N6-(delta2-isopentenyl)-adenosine 5'-diphosphate	C15H20N5O10P2-3	492.07	7	[M-H]-	42.8	26.6	95.51			75.5767	60.0064	67.2093	80.5215	96.975	60.6859	58.8444	52.4688	49.2756	46.8406	52.6683	70.3839	73.4958	55.0803	1.33434	0.416126	0.0957583	1.01882	1.07203
189	2.352	/	152.012	HMDB0304122	3-Dehydroshikimate	C7H7O5-	171.03	2	[M-H2O-H]-	52.5	68.1	96.57			14.1747	21.0724	17.2028	6.18031	2.49802	2.83811	12.2424	13.7809	11.6265	2.02084	4.70096	3.57723	10.6611	7.99149	1.33405	0.415815	0.412118	0.384978	0.374274
4410	4.486	558.069	557.062	HMDB0037333	8-Hydroxyluteolin 4'-methyl ether 8-glucoside-3'-sulfate	C22H22O15S	558.068	2	[M-H]-	48.6	51.5	94.18			185.769	196.193	202.037	105.598	93.5491	73.1346	188.803	169.94	145.62	31.6206	38.9245	67.4484	142.714	107.059	1.33303	0.414712	0.348593	0.457681	0.935051
4591	5.016	/	581.153	HMDB0033706	Salviaflaside methyl ester	C25H28O13	536.153	4	[M+FA-H]-	45.9	41.7	92.4			17.3295	13.5162	31.4498	44.6808	82.9438	147.36	7.41515	10.0451	2.97586	79.3611	84.5628	68.8141	56.2134	42.1957	1.33221	0.413819	0.45174	0.345111	0.914439
558	3.694	217.005	215.997	HMDB0304922	2-Aminophenol N-formate sulfate	C7H7NO5S	217.004	1	[M-H]-	49	52.5	94.09			533.828	627.453	504.483	0.643024	0.625765	0.577141	435.316	422.028	393.328	0.375756	0.456929	0.461715	277.935	208.661	1.33199	0.413584	0.473522	0.32466	0.280338
2138	4.389	248.152	249.159	HMDB0015095	Pindolol	C14H20N2O2	248.152	1	[M+H]+	44.7	29.7	95.21			22.5956	17.8653	28.4233	28.9503	16.6767	26.6908	23.5018	18.2526	14.8733	16.7482	14.2849	18.624	23.5337	17.7141	1.32853	0.409826	0.186606	0.729075	0.940532
1856	2.987	354.095	353.088	HMDB0040690	Caffeoylquinic acid	C16H18O9	354.095	1	[M-H]-	56.3	85.5	96.67			25746	31749.6	26400	44439.8	46651.8	34798.3	20269.2	16806	25026.8	29349.2	32584.7	34086.8	34964.3	26353.8	1.32673	0.407871	0.178191	0.749114	0.883903
1476	5.108	208.073	209.081	HMDB0029185	5-(3',4'-Dihydroxyphenyl)-gamma-valerolactone	C11H12O4	208.074	1	[M+H]+	52.4	65.8	97.63			250.204	296.193	241.472	133.151	111.848	96.8901	225.537	212.144	235.861	73.4303	51.9801	52.7578	188.293	141.952	1.32646	0.40758	0.459577	0.337641	0.72863
3039	4.994	/	443.12	HMDB0030055	Taraxacoside	C18H22O10	398.121	1	[M+FA-H]-	48.8	47.6	98.07			71.4205	79.1222	100.965	248.752	230.543	253.588	83.4668	52.8372	74.9638	144.617	175.027	212.093	164.065	123.834	1.32488	0.40586	0.363457	0.439548	0.57175
4363	9.45	366.24	389.229	HMDB0248565	Arbaprostil	C21H34O5	366.241	2	[M+Na]+	48.9	51.6	95.66			102.257	319.394	188.408	165.298	242.073	209.96	192.968	103.459	164.599	176.381	144.699	144.781	204.565	154.481	1.32421	0.405129	0.308854	0.510247	0.741912
3278	4.893	/	315.122	HMDB0037775	Coriandrone B	C16H20O5	292.131	7	[M+Na]+	45.8	41.3	95.54			46.6166	32.8628	32.0838	54.741	79.0617	47.5062	42.9492	29.8389	39.7521	39.0359	36.4834	33.2159	48.812	36.8792	1.32356	0.404427	0.291005	0.536099	0.815152
1285	1.462	/	195.113	HMDB0012490	1,2-Dehydrosalsolinol	C10H11NO2	177.079	0	[M+NH4]+	43.7	21.8	97			16.3387	13.4838	16.5703	37.9455	30.8779	33.7407	19.4066	12.7508	15.1316	24.4077	22.4813	18.5008	24.8262	18.7798	1.32196	0.402679	0.370777	0.430888	0.68861
5279	6.61	/	691.17	CSID4445091	Hellicoside	C29H36O17	656.195	9	[M+Cl]-	47.2	49	96.28			86.8161	65.3665	78.678	24.5704	28.6547	35.4864	74.6448	56.3586	65.2837	4.87954	21.1473	19.4999	53.262	40.3023	1.32156	0.402245	0.386409	0.412953	0.895908
5405	5.607	416.146	417.154	HMDB0040545	4'-Methylliquiritigenin 7-rhamnoside	C22H24O8	416.147	2	[M+H]+	52.4	71.6	92.12			53.0541	59.7959	54.4858	19.6113	5.8999	8.10565	43.9255	44.9367	35.2906	8.12502	9.66544	10.1386	33.4921	25.347	1.32135	0.402008	0.534255	0.272252	0.180061
906	10.558	/	267.197	HMDB0036421	Valeranone	C15H26O	222.198	0	[M+FA-H]-	41.7	13.1	95.52			10.4291	11.2485	6.99886	12.3011	4.44704	10.272	10.0544	5.31277	4.9416	5.96962	6.79684	9.09291	9.28275	7.02802	1.32082	0.401434	0.232227	0.634087	0.723285
1436	4.791	322.109	321.102	HMDB0030266	Berberrubine	C19H16NO4+	322.108	3	[M-H]-	40	12.2	91.95			20.9609	24.3015	16.7484	39.495	30.9014	34.578	15.9617	17.4235	14.6886	21.2858	27.6851	29.3874	27.8309	21.072	1.32075	0.401359	0.226768	0.644417	0.783948
2041	11.387	/	365.231	HMDB0254962	Mutilin	C20H32O3	320.235	1	[M+FA-H]-	42.7	21.2	93.73			13.0021	6.34444	12.4512	7.37992	4.75446	6.35789	8.29199	9.94313	4.69164	4.37644	4.96099	5.84097	8.38168	6.35086	1.31977	0.400287	0.295349	0.529664	0.709737
2528	5.595	/	398.089	HMDB0015487	Acenocoumarol	C19H15NO6	353.09	2	[M+FA-H]-	46	36.9	95.25			68.105	50.2024	52.9402	204.252	142.661	197.597	38.3766	65.1256	57.7798	84.712	122.627	174.094	119.293	90.4526	1.31885	0.399275	0.385553	0.413916	0.47876
4704	12.057	382.323	383.33	HMDB0003896	7-Dehydrodesmosterol	C27H42O	382.324	1	[M+H]+	51.3	63.5	94.69			15.3507	29.1942	28.8512	48.9695	57.1928	51.0005	25.0281	20.0321	23.9557	22.9396	43.6513	39.5091	38.4265	29.186	1.31661	0.396826	0.387146	0.412126	0.724512
3434	5.66	474.116	473.109	HMDB0037341	Apigenin 7-O-(2''-O-acetylglucoside)	C23H22O11	474.116	0	[M-H]-	52.9	73	91.41			97.0931	97.2344	120.751	181.963	174.393	122.687	106.469	106.419	172.089	55.9828	80.8635	81.5054	132.353	100.555	1.31623	0.396413	0.249151	0.603537	0.831756
4413	6.241	558.248	557.241	HMDB0301738	Secoisolariciresinol-sesquilignan	C30H38O10	558.246	3	[M-H]-	53.2	75.3	94.5			23.5809	22.6823	28.346	29.6261	48.2768	38.1183	19.3899	18.4407	13.088	42.42	27.6611	24.1552	31.7717	24.1925	1.31329	0.393184	0.272678	0.56435	0.835485
2557	6.791	/	401.125	HMDB0030682	Cubebin	C20H20O6	356.126	2	[M+FA-H]-	48.6	51.5	93.68			12.791	9.84309	9.53729	6.17861	6.71138	5.59142	8.39344	6.64737	6.38764	6.48754	5.09293	5.58045	8.44213	6.43156	1.31261	0.392437	0.223404	0.65091	0.782033
5568	4.484	/	785.219	HMDB0037432	Kaempferol 3-(2''-rhamnosylrutinoside)	C33H40O19	740.216	6	[M+FA-H]-	50.9	70.4	91.42			37.2731	57.3524	47.728	33.4205	28.9246	24.2783	44.6856	41.1916	32.2022	15.7515	20.3889	20.4687	38.1628	29.1148	1.31077	0.390417	0.277947	0.556038	0.825972
5378	6.07	/	415.172	HMDB0259793	Vernolide A	C21H28O7	392.184	1	[M+Na]+	42.9	20.3	95.46			13.649	15.1381	15.3402	16.2656	22.9752	21.3189	13.9981	14.7511	11.5676	12.5363	14.1713	12.8609	17.4479	13.3142	1.31047	0.390084	0.179366	0.746259	1.00806
1517	1.31	210.056	211.063	HMDB0011714	Vanilpyruvic acid	C10H10O5	210.053	15	[M+H]+	39.6	19.1	94.67			76.0642	73.8492	56.7592	11.5326	5.39763	6.74322	62.0893	45.974	46.378	6.90092	8.81884	5.77532	38.391	29.3227	1.30926	0.388749	0.566457	0.246833	0.0991165
16	3.694	/	92.0508	HMDB0039584	5-Imino-2-methyl-1-cyclopenten-1-ol	C6H9NO	111.068	2	[M-H2O-H]-	42.8	18.3	98.68			69.4687	79.8858	64.2796	0.642129	0.624894	0.592028	57.8126	54.3481	50.833	0.530931	0.540336	0.668277	35.9155	27.4555	1.30813	0.387511	0.478199	0.320391	0.187504
1091	4.162	180.042	181.049	HMDB0001964	Caffeic acid	C9H8O4	180.042	1	[M+H]+	49	47.8	98.42	86.6		1865.99	2068.72	1867.02	2040.32	2424.61	2014	1461.43	1590.02	1405.46	1483.39	1612.82	1846.59	2046.77	1566.62	1.30649	0.385697	0.0307746	1.51181	1.15754
1836	6.498	352.026	351.019	HMDB0240547	Naringenin 7-sulfate	C15H12O8S	352.025	2	[M-H]-	48	53.4	88.74			5.16729	2.4978	4.67424	12.0591	8.20374	5.91067	2.27723	2.44965	2.69486	9.20212	6.41203	6.46293	6.4188	4.91647	1.30557	0.384681	0.378353	0.422103	0.672041
440	1.306	129.079	130.086	HMDB0255618	Nipecotic acid	C6H11NO2	129.079	1	[M+H]+	45	29.3	96.6	65.7		120.49	105.755	116.986	140.305	136.565	132.509	60.854	76.2602	91.7947	113.244	132.004	103.068	125.435	96.2041	1.30385	0.382773	0.158735	0.799327	0.969713
126	3.695	137.048	136.041	HMDB0001538	3-Pyridylacetic acid	C7H7NO2	137.048	2	[M-H]-	51.7	62.9	98.34			100.551	109.882	91.9777	4.09137	1.14218	6.87215	80.2203	79.5326	73.0355	4.34959	1.18682	3.03801	52.4194	40.2271	1.30309	0.381932	0.473477	0.324702	0.257365
6145	6.365	456.139	457.147	HMDB0251365	Dilmapimod	C23H19F3N4O3	456.141	4	[M+H]+	41.6	19.4	92.78			73.5858	75.2257	63.6435	48.736	52.423	46.1022	61.1006	55.3989	47.6499	31.9309	40.0176	40.1484	59.9527	46.0411	1.30216	0.380903	0.218213	0.661118	0.865171
5105	5.633	404.146	405.154	HMDB0304572	Kaempferol 7-O-neohesperidoside	C21H24O8	404.147	2	[M+H]+	49.4	58.2	91.1			26.5898	34.6373	23.2898	22.6292	13.6548	6.80455	24.3992	21.209	17.5075	14.5517	6.30596	14.4647	21.2676	16.4063	1.2963	0.374403	0.430731	0.365794	0.487278
7046	11.472	/	518.321	HMDB0010382	LysoPC(16:0/0:0)	C24H50NO7P	495.332	1	[M+Na]+	54.3	79.3	93.37			57.1164	91.2439	74.4436	60.3447	61.5975	45.4049	52.1903	54.9654	64.8822	23.196	46.5101	59.5938	65.0252	50.2229	1.29473	0.372652	0.281581	0.550397	0.855384
4348	5.221	/	551.213	HMDB0038170	Isolimonic acid	C26H34O10	506.215	0	[M+FA-H]-	42.9	21.6	93.14			79.8687	64.4537	73.7588	55.5878	71.4312	56.1165	41.2667	57.7661	46.6209	50.2339	54.3884	59.693	66.8695	51.6615	1.29438	0.372258	0.0735598	1.13336	0.985466
5331	6.877	412.113	413.12	HMDB0033341	Mollicellin C	C22H20O8	412.116	7	[M+H]+	40.2	16.2	92.56			20.0647	23.2475	20.8746	25.9752	28.6061	25.7078	17.3212	14.6211	12.7919	22.0675	22.4184	22.3997	24.0793	18.6033	1.29436	0.372236	0.158675	0.799493	1.02509
2422	4.677	/	267.122	HMDB0245542	2',3'-Didehydro-2',3'-dideoxyguanosine	C10H11N5O3	249.086	9	[M+NH4]+	41.4	19.5	97.77			19.6563	24.2225	24.5351	18.0541	30.6534	19.6963	16.6437	13.9308	19.6142	19.3485	17.1596	19.0093	22.8029	17.6177	1.29432	0.372196	0.159939	0.796045	0.946125
1059	4.387	177.079	178.086	HMDB0244545	5,6-Methylenedioxy-2-aminoindane	C10H11NO2	177.079	2	[M+H]+	48.1	45.8	97.08			84.0727	75.2829	98.4925	74.8908	62.8229	71.5927	73.641	72.2268	80.1732	46.4238	40.5153	48.303	77.8591	60.2139	1.29304	0.37077	0.214301	0.668975	0.854478
979	12.301	172.125	173.132	HMDB0040284	1,2-Dihydro-1,1,6-trimethylnaphthalene	C13H16	172.125	1	[M+H]+	51.1	59.3	97.31			200.739	181.905	147.598	119.551	138.536	170.44	189.201	96.9697	153.973	104.319	36.5107	162.229	159.795	123.867	1.29005	0.367432	0.337099	0.472243	0.880248
1638	8.794	/	333.169	HMDB0000338	2-Hydroxyestradiol	C18H24O3	288.173	6	[M+FA-H]-	48.4	54.2	94.85			5.66403	4.64981	5.99086	6.65243	6.67953	6.35552	4.65093	3.79231	3.69662	3.16673	5.57195	7.04411	5.99869	4.65378	1.289	0.366247	0.159404	0.797501	0.952429
4426	7.819	/	559.256	HMDB0258551	Sucrose monolaurate	C24H44O12	524.283	7	[M+Cl]-	41.1	20.1	93.56			87.8669	78.6842	75.279	31.2696	16.9898	13.3483	56.6785	46.3079	47.4468	14.8547	22.8497	47.4848	50.5729	39.2704	1.28781	0.364923	0.404609	0.392964	0.281723
409	4.305	196.074	195.066	HMDB0040637	4-Hydroxy-6-methyl-3-(1-oxobutyl)-2H-pyran-2-one	C10H12O4	196.074	1	[M-H]-	54.2	76.7	95.53			54.5283	55.8996	58.6841	41.6772	43.7219	34.9597	44.8358	60.7924	45.4841	24.6117	25.3563	24.0144	48.2451	37.5158	1.286	0.362886	0.241712	0.616702	0.851743
3284	5.98	462.117	461.109	HMDB0302930	Hispiduloside	C22H22O11	462.116	0	[M-H]-	52	66	94.48			37.575	45.008	47.8984	273.556	267.467	192.089	42.5935	42.3384	59.35	102.507	150.55	274.64	143.932	111.997	1.28515	0.361936	0.450093	0.346698	0.31032
2823	5.438	290.094	291.101	HMDB0039500	N-Malonyltryptophan	C14H14N2O5	290.09	2	[M+H]+	48.5	48.4	96.51			36.2959	43.8972	41.1769	11.4424	5.68921	4.12424	30.6897	30.3815	33.788	6.1142	1.28286	8.7301	23.771	18.4977	1.28507	0.361852	0.560401	0.251501	0.438136
3568	4.421	/	330.1	HMDB0030563	3',4,4'-Trihydroxypulvinone	C17H12O6	312.063	9	[M+NH4]+	42.8	33.8	90.35			14.7437	8.04498	11.4851	7.28691	34.5305	40.7362	5.35739	11.6173	11.1006	15.1096	17.7543	30.0419	19.4712	15.1635	1.28408	0.360739	0.538492	0.268821	0.390871
6573	6.164	/	485.178	HMDB0038159	Retrocalamin	C24H30O9	462.189	1	[M+Na]+	52	66.8	93.88			78.3613	87.398	83.5382	70.9531	134.574	98.3211	49.4185	50.3976	53.2644	109.072	82.0329	87.2159	92.191	71.9002	1.28221	0.358629	0.319175	0.495972	0.874993
3028	3.442	/	441.251	HMDB0254731	Milciclib	C25H32N8O	460.27	2	[M-H2O-H]-	48.3	51.1	92.34			82.2802	113.327	198.358	466.916	388.228	335.848	128.387	109.895	97.349	226.307	340.194	334.48	264.16	206.102	1.28169	0.358052	0.4013	0.396531	0.433983
2346	10.191	386.267	385.26	HMDB0036015	Mangalkanyl glucoside	C21H38O6	386.267	2	[M-H]-	51.4	63.6	95.53			8.64992	6.68458	8.21802	4.75049	5.26716	7.59272	7.83415	7.33907	5.82518	3.55653	4.08334	3.50563	6.86048	5.35732	1.28058	0.356799	0.240594	0.618716	0.76064
4826	5.479	612.208	611.2	HMDB0030542	Neohesperidin dihydrochalcone	C28H36O15	612.205	3	[M-H]-	40.3	16	89.32			96.8339	166.641	64.9001	124.564	189.093	95.5683	188.681	155.121	167.262	23.1638	23.624	18.3469	122.933	96.0331	1.28011	0.356273	0.413487	0.383538	1.12017
3015	6.332	300.063	301.07	HMDB0253076	Hematein	C16H12O6	300.063	2	[M+H]+	49.3	57.2	91.62			12.618	19.089	17.2806	62.6149	61.7307	65.2565	28.7797	15.2365	26.0122	36.4149	35.9331	44.1203	39.765	31.0828	1.27932	0.355381	0.505642	0.296157	0.304605
789	8.101	/	251.127	HMDB0037604	10beta-12,13-Dinor-8-oxo-6-eremophilen-11-al	C13H18O2	206.131	10	[M+FA-H]-	46.9	50.1	95.09			4.04082	4.98009	4.87143	4.98593	5.49946	8.15161	5.10284	4.38636	4.64167	3.03602	3.94618	4.31584	5.42156	4.23815	1.27923	0.355272	0.184385	0.734275	0.761831
665	10.281	236.178	235.171	HMDB0039525	Dihydro-alpha-santalic acid	C15H24O2	236.178	1	[M-H]-	50.3	55.3	97.53			121.327	122.358	124.908	39.1013	41.6476	68.396	90.9577	92.716	89.1291	35.5589	48.4321	48.2802	86.2897	67.5123	1.27813	0.354037	0.35621	0.448294	0.445448
2911	5.601	/	295.188	HMDB0035918	7(14)-Bisabolene-2,3,10,11-tetrol	C15H28O4	272.199	1	[M+Na]+	40.5	8.1	95.91			72.5263	50.3237	48.4674	19.8362	7.3179	8.84665	62.382	32.9426	36.0101	7.96839	14.6335	8.4164	34.553	27.0588	1.27696	0.352711	0.561442	0.250695	0.203063
6967	6.277	/	513.139	HMDB0040512	4',5,6-Trimethylscutellarein 7-glucoside	C24H26O11	490.148	4	[M+Na]+	46.4	40.3	96.57			525.754	512.237	452.551	401.844	686.445	765.685	434.908	453.508	425.712	500.259	462.658	351.265	557.419	438.052	1.2725	0.347662	0.251082	0.600184	0.763953
4211	4.408	359.184	360.191	HMDB0304811	Pro-Pro-Phe	C19H25N3O4	359.185	1	[M+H]+	41.2	13.5	93.92			39.0377	37.5453	54.2612	53.4622	43.8272	35.195	36.7972	21.3968	26.7445	29.3894	41.2355	51.476	43.8881	34.5066	1.27188	0.346959	0.281437	0.550619	0.950877
2181	4.01	/	251.175	HMDB0034684	Thalictroidine	C14H19NO2	233.142	1	[M+NH4]+	48.8	50.7	94.92			81.063	95.7203	118.508	7.511	11.6998	6.60398	93.5632	59.5412	74.418	15.7463	3.33024	6.10142	53.5176	42.1167	1.2707	0.345621	0.588806	0.230028	0.163738
1974	3.873	/	361.13	HMDB0036893	Gibberellin A75	C19H24O8	380.147	1	[M-H2O-H]-	51.7	65.4	95.01			19.2853	21.5854	21.1841	4.58023	11.3374	4.58095	26.7139	14.3021	15.6008	5.58306	1.34126	1.45014	13.7589	10.8319	1.27022	0.345082	0.444438	0.352188	0.951181
58	5.065	117.058	116.051	HMDB0000738	Indole	C8H7N	117.058	2	[M-H]-	44.7	33	92.53			6.83396	4.13995	9.11366	80.5857	56.7858	76.0474	2.58705	3.15837	11.1707	42.6342	64.9153	59.5804	38.9177	30.6744	1.26874	0.343395	0.474705	0.323576	0.373733
5793	6.018	/	437.214	HMDB0030895	(11x)-11,12-Dihydroxy-1(10)-spirovetiven-2-one 12-glucoside	C21H34O8	414.225	1	[M+Na]+	44.2	29.3	93.17			76.268	99.3376	64.3471	152.775	19.2161	24.1222	71.6187	53.058	72.4399	17.7241	38.5431	90.4312	72.6777	57.3025	1.26832	0.342916	0.528757	0.276744	0.252242
2158	5.438	/	251.106	HMDB0029388	Cucurbic acid	C12H20O3	212.141	9	[M+K]+	52.7	76.5	96.48			29.3249	32.007	33.0665	8.02089	3.63533	2.60966	23.1338	20.5636	25.4255	5.6786	4.62613	6.27964	18.1107	14.2845	1.26785	0.342389	0.565636	0.247463	0.0868859
7366	6.327	548.116	549.123	HMDB0037455	Chrysoeriol 7-O-(6''-malonyl-glucoside)	C25H24O14	548.117	1	[M+H]+	52.9	68	97.77			123.203	173.685	175.782	598.573	570.171	623.927	199.136	193.091	226.995	351.105	438.287	378.455	377.557	297.845	1.26763	0.342132	0.512857	0.290004	0.285825
3975	8.103	/	350.231	HMDB0035637	Petasitin	C20H28O4	332.199	4	[M+NH4]+	39.7	11	92.22			15.0542	16.4337	20.1242	9.56926	11.3147	28.4077	12.7479	8.42029	21.006	16.7579	11.8574	8.85109	16.8173	13.2734	1.26699	0.341405	0.426217	0.370369	0.467236
1173	11.393	298.251	297.244	HMDB0034297	Ricinoleic acid	C18H34O3	298.251	1	[M-H]-	43.8	24.6	95.2			164.103	72.4235	121.78	63.8349	46.7282	59.8688	90.2082	111.529	63.6363	43.455	53.838	54.821	88.1231	69.5813	1.26648	0.34082	0.37085	0.430801	0.494366
5671	6.382	/	429.115	HMDB0039039	Apiumetin glucoside	C20H22O9	406.126	0	[M+Na]+	47.4	43.7	93.56			13.9861	11.868	19.3415	2.31358	1.83459	2.51313	13.6336	12.2018	9.11217	1.83645	1.64788	2.70633	8.64282	6.85637	1.26055	0.334058	0.579646	0.236837	0.162417
726	10.061	150.141	151.148	HMDB0030944	Cystophorene	C11H18	150.141	1	[M+H]+	42.6	16.3	97.88			46.1388	24.9513	22.558	21.5775	16.4377	31.2204	35.5161	20.2734	24.1647	22.4563	20.002	6.88749	27.1473	21.55	1.25974	0.333122	0.441157	0.355407	0.519146
1175	12.181	298.251	297.244	HMDB0031127	5-Hexyltetrahydro-2-furanoctanoic acid	C18H34O3	298.251	1	[M-H]-	44.8	31.6	93.78			40.4009	35.0069	38.5026	30.1598	35.0683	36.6915	39.2094	33.297	29.7607	22.5889	21.7369	24.8003	35.9717	28.5655	1.25927	0.332586	0.125584	0.901067	0.890152
867	6.597	162.068	163.075	HMDB0033591	Safrole	C10H10O2	162.068	1	[M+H]+	45.9	32.8	98.11	72.7		388.476	311.625	430.851	513.474	405.859	360.842	357.863	401.676	327.95	248.355	288.718	290.25	401.855	319.135	1.2592	0.332506	0.180297	0.744011	0.886391
8583	6.22	/	777.308	HMDB0038884	Phomopsin B	C36H46N6O12	754.317	1	[M+Na]+	49	47.1	99.31			122.444	126.805	129.788	137.231	186.633	169.005	99.3527	77.2096	81.8186	190.618	126.408	117.025	145.318	115.405	1.25919	0.3325	0.317804	0.49784	0.865518
7539	6.337	/	568.311	HMDB0034362	Desglucocheirotoxin	C29H42O10	550.278	1	[M+NH4]+	40.5	7.08	96.58			15.8427	15.0269	15.1691	0.68362	0.319214	0.457074	13.9391	12.1041	10.9638	0.280963	0.184992	0.33088	7.91645	6.30064	1.25645	0.329356	0.604293	0.218752	0.273246
4005	5.996	/	519.114	HMDB0037342	Apigenin 7-O-(6''-O-acetylglucoside)	C23H22O11	474.116	1	[M+FA-H]-	48.4	49.6	93.54			10.0996	19.976	18.7522	68.5059	72.3392	86.8662	27.3303	21.9352	27.3807	43.1257	38.8772	61.47	46.0898	36.6865	1.25632	0.329199	0.429116	0.367425	0.0125988
7101	5.864	522.1	523.107	HMDB0037457	Spinatoside	C23H22O14	522.101	1	[M+H]+	49.1	47.9	98.93			7004.42	8035.23	8636.61	5181.79	5470.08	5185.96	5856.63	6501.89	6315.93	4651.58	3577.46	4588.86	6585.68	5248.73	1.25472	0.327365	0.275274	0.560236	0.700866
4273	4.766	544.052	543.045	HMDB0037596	8-Hydroxyluteolin 8-glucoside 3'-sulfate	C21H20O15S	544.052	0	[M-H]-	49.6	60.2	87.96			10.9361	19.3723	11.3942	101.843	40.8942	37.8799	10.8679	11.9397	15.6033	59.048	31.5003	48.276	37.0533	29.5392	1.25438	0.326972	0.469024	0.328805	0.240623
167	5.899	148.053	147.045	HMDB0000930	Cinnamic acid	C9H8O2	148.052	2	[M-H]-	42.8	21	95.11	88.7		18.7472	11.1462	13.4516	33.5209	47.3006	47.1412	14.9628	13.7057	9.8103	30.8929	34.3169	33.0247	28.5513	22.7856	1.25304	0.325435	0.408141	0.38919	0.402565
6269	7.924	464.144	465.151	HMDB0258285	Sibenadet	C22H28N2O5S2	464.144	1	[M+H]+	39.8	14.8	85.01			16.3119	12.0141	14.891	10.8041	11.9189	9.23667	9.27452	11.3159	8.3303	6.6682	14.4807	9.98681	12.5294	10.0094	1.25177	0.323966	0.288806	0.539394	0.794428
4662	7.723	382.105	383.112	HMDB0033339	Mollicellin A	C21H18O7	382.105	1	[M+H]+	47	42.2	93.82			13.5801	20.4671	17.7314	27.2082	30.2238	18.8908	13.824	14.8541	15.7785	15.2824	19.6526	22.9664	21.3502	17.0597	1.2515	0.323662	0.32149	0.492833	0.79193
5294	5.365	/	411.198	HMDB0034207	6'-Apiosyllotaustralin	C16H27NO10	393.163	3	[M+NH4]+	46.9	41.7	95.96			28.4108	21.5074	20.6944	7.14338	4.31392	5.51363	12.3802	14.6481	21.7472	8.19647	5.59133	7.45722	14.5973	11.6701	1.25083	0.32288	0.54597	0.262831	0.00907702
2798	4.958	422.158	421.151	HMDB0032853	3-(1,1-Dimethylallyl)scopoletin 7-glucoside	C21H26O9	422.158	1	[M-H]-	48.7	52.4	92.78			13.0939	17.3719	17.7289	18.898	3.41499	35.9027	12.7762	15.451	13.7065	12.6005	17.2612	13.312	17.7351	14.1846	1.25031	0.322281	0.38491	0.414641	0.0712122
2500	4.614	/	273.112	HMDB0242106	delta-CEHC	C14H18O4	250.121	8	[M+Na]+	50.5	63.6	97.53			25.2232	29.6304	31.3188	31.0158	40.3758	26.9323	23.9301	19.4782	24.4291	26.2891	26.1623	27.4124	30.7494	24.6169	1.24912	0.320911	0.156207	0.806298	0.928624
5323	8.411	/	412.305	HMDB0255727	Norcholic acid	C23H38O5	394.272	2	[M+NH4]+	44.6	29	96.11			255.914	287.814	348.981	280.135	380.241	793.938	206.175	416.275	213.643	486.743	309.48	247.319	391.171	313.273	1.24866	0.320378	0.486759	0.312686	0.490168
1601	4.658	216.078	217.086	HMDB0032656	6-(2-Methoxyvinyl)-7-methyl-2H-1-benzopyran-2-one	C13H12O3	216.079	1	[M+H]+	50.3	57.1	95.62			50.3595	64.6743	54.8993	38.6281	42.777	8.88194	48.2584	36.8218	53.5417	15.5984	27.573	26.766	43.37	34.7599	1.2477	0.319275	0.468553	0.329241	0.327601
529	3.127	/	211.062	HMDB0029665	Ethyl vanillin	C9H10O3	166.063	2	[M+FA-H]-	51.3	61.2	97.87			59.1331	48.4672	69.1412	46.7357	48.6554	35.7518	38.742	36.0655	30.4118	42.0874	43.0439	56.5218	51.3141	41.1454	1.24714	0.318624	0.199759	0.699494	0.81626
935	7.353	272.069	271.061	HMDB0002670	Naringenin	C15H12O5	272.068	1	[M-H]-	51.1	60.9	95.42	89.5	92.6	23.708	18.5705	21.7643	32.5477	49.7849	34.3348	21.6903	23.4794	15.1849	12.065	38.6637	33.9076	30.1184	24.1651	1.24636	0.317716	0.353547	0.451553	0.677017
5259	3.935	686.246	685.238	HMDB0258412	Specnuezhenide	C31H42O17	686.242	5	[M-H]-	45.3	40.4	91.68			18.8556	24.8403	23.8968	16.2935	13.2049	17.0282	24.4821	20.5815	16.7897	6.27525	9.48587	13.9944	19.0199	15.2681	1.24572	0.316986	0.311594	0.506411	0.779882
4637	7.336	380.217	381.224	HMDB0245561	20-Cooh ltb4	C21H32O6	380.22	7	[M+H]+	39.2	11.4	92.61			34.8505	45.1205	48.549	23.7506	33.1346	45.0055	35.4247	43.027	25.2997	27.4726	28.1928	25.6216	38.4018	30.8397	1.2452	0.316383	0.302318	0.519536	0.668034
2944	4.029	/	296.091	HMDB0252357	Fluorescamine	C17H10O4	278.058	2	[M+NH4]+	40.6	11	94.82			78.1775	49.3121	90.796	145.508	165.102	161.933	84.351	70.6159	78.3536	126.748	86.486	108.262	115.138	92.4694	1.24515	0.316318	0.4314	0.36512	0.497371
4443	5.172	369.205	370.212	HMDB0249436	Bulaquine	C21H27N3O3	369.205	2	[M+H]+	41.4	13.3	95.84			11505.6	8430.04	10428.8	5589.61	4594.95	5568.82	10106.2	7903.09	6840.77	3797.26	4169.51	4226.21	7686.31	6173.83	1.24498	0.316124	0.445782	0.350877	0.538846
3899	5.671	346.068	347.076	HMDB0030478	Aflatoxin GM2	C17H14O8	346.069	2	[M+H]+	56.1	86.6	95.9			1911.62	1990.29	2125.23	2156.91	2103.37	2034.74	1917.28	1930.67	1614.85	1739.63	1294.84	1402.72	2053.69	1650	1.24467	0.315759	0.100806	0.996513	0.93346
1206	6.924	302.079	301.072	HMDB0040560	4',5,7-Trihydroxy-3-methoxyflavanone	C16H14O6	302.079	1	[M-H]-	53.7	73.4	96.84			101.786	88.7446	76.569	52.082	53.5665	51.542	74.9015	71.7235	60.1663	44.882	50.6421	38.6108	70.715	56.8211	1.24452	0.31559	0.274109	0.562076	0.631202
411	1.701	126.043	127.05	HMDB0000262	Thymine	C5H6N2O2	126.043	0	[M+H]+	48.6	46.6	96.96	92	79.2	77.9985	77.0563	77.117	26.3211	13.9886	14.8363	80.2388	64.5764	44.0506	11.133	15.6805	15.2365	47.8863	38.486	1.24425	0.315281	0.565825	0.247318	0.341825
1868	1.702	232.157	233.164	HMDB0060725	2,6-Pipecoloxylidide	C14H20N2O	232.158	1	[M+H]+	45.5	31.1	98.09			663.362	669.252	602.863	59.8178	60.0529	51.3964	513.191	448.955	522.899	113.862	51.4919	43.1637	351.124	282.26	1.24397	0.314954	0.593161	0.226828	0.0841692
1383	2.443	316.08	315.073	HMDB0303826	Protocatechuic acid 4-glucoside	C13H16O9	316.079	1	[M-H]-	50.3	60.2	93.03			1232.73	1199.36	1331.67	249.331	153.917	206.576	816.737	1073.05	975.298	161.964	238.422	251.041	728.931	586.085	1.24373	0.314672	0.462082	0.335281	0.178496
1390	2.646	/	203.139	HMDB0031181	Homodihydrojasmone	C12H20O	180.151	9	[M+Na]+	45.3	42.5	94.14			28.9919	34.315	53.8216	14.6647	12.2039	6.72342	46.8073	23.4913	30.7107	4.01643	11.0964	5.06953	25.1201	20.1986	1.24365	0.314586	0.573541	0.241435	0.559833
848	5.17	/	162.091	HMDB0006215	Naphthalene epoxide	C10H8O	144.058	2	[M+NH4]+	41.3	15.1	94.43			41.6109	31.135	34.7339	22.2185	14.4883	17.3819	38.4839	29.0711	26.3903	12.2697	12.7675	10.9388	26.9281	21.6536	1.24359	0.314508	0.482657	0.316362	0.547923
957	4.014	276.03	275.023	HMDB0041724	Dihydroferulic acid 4-O-sulfate	C10H12O7S	276.03	0	[M-H]-	50.8	58.5	95.71			1343.7	1886.5	1481.35	384.357	167.723	133.642	1061.89	849.301	721.509	308.613	501.866	900.282	899.544	723.91	1.24262	0.313383	0.454579	0.342391	0.219517
1121	1.947	/	182.165	HMDB0039979	2,5-Diethyl-3,6-dimethylpyrazine	C10H16N2	164.131	0	[M+NH4]+	43.9	23.7	96.3			1.42031	0.987097	2.53006	54.2432	70.6107	77.9887	1.11667	1.58738	0.741693	37.9679	57.0307	68.857	34.63	27.8836	1.24195	0.312608	0.611962	0.213275	0.586653
3231	8.009	312.099	313.107	HMDB0036411	5-Hydroxy-4',7-dimethoxy-6-methylflavone	C18H16O5	312.1	2	[M+H]+	45.1	33.4	94.22			27.1554	23.9222	26.6195	22.7196	21.6015	19.5638	18.871	20.0254	17.6907	17.9249	20.7387	18.7713	23.597	19.0037	1.24171	0.312327	0.0690627	1.16076	0.919143
3385	2.826	/	322.212	HMDB0259093	Tilisolol	C17H24N2O3	304.179	2	[M+NH4]+	44.8	33.5	92.57			20.7421	17.0484	26.1749	21.256	23.0994	26.7797	13.3117	9.29913	14.0783	30.5192	23.1124	18.4844	22.5167	18.1342	1.24167	0.312287	0.36954	0.432339	0.799047
3007	4.575	440.169	439.162	HMDB0302054	Cichorioside H	C21H28O10	440.168	2	[M-H]-	42.9	21.3	95.22			45.3081	42.2479	46.2541	40.5037	57.4864	66.5587	38.6473	38.7402	37.8583	34.1536	44.1359	47.2468	49.7265	40.1304	1.23912	0.309321	0.151501	0.819585	0.761037
5565	6.802	/	425.12	HMDB0029540	Nobiletin	C21H22O8	402.131	2	[M+Na]+	43.2	24.4	93.53	61.1		14.4188	11.87	12.1612	6.24404	6.52052	6.20611	10.2358	7.5046	8.44583	6.68375	6.29634	7.2919	9.57011	7.74303	1.23596	0.305638	0.408827	0.388461	0.430676
950	1.99	170.058	171.065	HMDB0038760	Herierin III	C8H10O4	170.058	1	[M+H]+	47.4	39.9	97.8			142.543	167.539	146.394	70.1	149.41	134.662	101.229	97.9288	115.531	144.671	97.2514	99.3021	135.108	109.319	1.23591	0.305569	0.288913	0.539233	0.561941
318	2.989	/	179.035	HMDB0000291	Vanillylmandelic acid	C9H10O5	198.053	1	[M-H2O-H]-	52.5	65.7	98.04			1341.99	1641.41	1362.31	2289.43	2155.08	2022.06	1016.95	1337.44	1232.68	1782.72	1686.72	1699.71	1802.05	1459.37	1.23481	0.304292	0.213785	0.670022	0.684857
8114	4.853	/	649.173	HMDB0040470	5-Methyleriodictyol 7-[glucosyl-(1->4)-galactoside]	C28H34O16	626.185	1	[M+Na]+	53.9	74	97.19			50.2262	45.524	63.9935	78.3549	169.334	130.531	30.4446	36.4851	46.3284	86.3296	119.738	116.489	89.6605	72.6357	1.23439	0.303793	0.532854	0.273391	0.638425
2266	6.638	382.037	381.029	HMDB0029202	hesperetin 3'-O-sulfate	C16H14O9S	382.036	2	[M-H]-	52.6	72.1	92.64			9.43059	17.5474	16.9101	185.333	108.997	107.248	18.5271	8.72878	27.74	112.337	71.5271	122.027	74.2443	60.1479	1.23436	0.303766	0.483707	0.315418	0.0890969
5907	5.109	/	442.233	HMDB0037531	Dehydroxypaxilline	C27H33NO3	419.246	5	[M+Na]+	42.6	26.8	92.11			60.4884	56.0101	58.6086	115.594	79.0831	75.2933	52.5535	41.8652	40.9504	93.1233	70.7486	61.5545	74.1795	60.1326	1.2336	0.302874	0.39651	0.401746	0.719075
1821	6.725	/	349.094	HMDB0029228	4-Methyl-epicatechin	C16H16O6	304.095	2	[M+FA-H]-	48.2	47.6	95.84			24.2348	24.796	25.7013	30.1245	33.9388	48.3852	29.753	16.0772	28.4334	22.4172	28.5254	26.5844	31.1968	25.2984	1.23315	0.302348	0.26156	0.582428	0.599056
1011	1.335	283.092	282.085	HMDB0000133	Guanosine	C10H13N5O5	283.092	1	[M-H]-	44	25.7	95.5	88.8		16.6137	15.965	22.9167	35.5657	24.2939	29.7505	11.8878	15.817	14.2641	20.9933	29.5474	25.174	24.1843	19.6139	1.23302	0.302191	0.318132	0.497393	0.598673
1719	3.995	342.095	341.088	HMDB0036937	1-O-Caffeoylglucose	C15H18O9	342.095	1	[M-H]-	48	47.2	94			70.7827	64.3559	89.8554	367.485	231.535	196.156	52.1112	43.4008	62.9491	181.714	222.138	265.14	170.028	137.909	1.2329	0.302059	0.456835	0.340241	0.498256
2652	12.531	278.224	279.231	HMDB0001388	alpha-Linolenic acid	C18H30O2	278.225	1	[M+H]+	55	80.4	96.63			329.844	349.475	429.2	348.397	410.503	410.684	300.783	336.877	310.984	232.092	279.434	391.331	379.684	308.584	1.23041	0.299138	0.151343	0.820039	0.912576
4786	4.433	/	605.225	HMDB0040370	Grossamide	C36H36N2O8	624.247	7	[M-H2O-H]-	42.9	32.3	90.1			16.1045	18.2875	21.8538	25.7646	26.8132	26.9582	16.8056	14.5652	11.1128	25.9364	19.1469	22.8269	22.6303	18.399	1.22998	0.298629	0.245045	0.610754	0.731127
480	5.103	132.057	133.065	HMDB0059602	Indanone	C9H8O	132.058	1	[M+H]+	52	64.2	96.61			124.669	133.482	106.736	77.0807	59.7472	44.3287	113.614	96.4579	115.432	37.4233	34.8908	46.1319	91.0072	73.9916	1.22997	0.298618	0.495342	0.305095	0.539049
5264	8.14	/	410.289	HMDB0259834	VIPROSTOL	C23H36O5	392.256	2	[M+NH4]+	46.6	38.5	96.36			522.135	332.305	653.455	397.504	697.565	1208.18	321.456	504.185	311.087	826.146	586.835	551.302	635.191	516.835	1.229	0.297486	0.495364	0.305075	0.461799
2231	6.643	380.021	379.014	HMDB0041778	Tectorigenin 7-sulfate	C16H12O9S	380.02	2	[M-H]-	49.9	62.2	89.34			9.21375	11.0837	9.52776	57.9326	35.2878	33.7113	7.87329	9.70876	7.46464	37.1923	31.6797	33.6391	26.1262	21.2596	1.22891	0.297378	0.462238	0.335134	0.350661
1819	5.187	230.058	231.065	HMDB0259840	Visnagin	C13H10O4	230.058	1	[M+H]+	44.5	30.1	93.98	60.1		30.5912	22.9456	31.0989	37.2758	55.4762	55.4783	18.004	15.1235	21.0882	41.6354	47.2825	46.7108	38.811	31.6407	1.22661	0.294682	0.474066	0.324161	0.730692
824	7.989	/	257.082	HMDB0032039	Benzoin	C14H12O2	212.084	1	[M+FA-H]-	45.1	31.2	95.7			4.20043	4.44375	6.6988	15.4915	10.5419	10.4371	7.3101	3.84983	1.59513	8.72486	10.3608	10.4745	8.63558	7.05254	1.22446	0.292149	0.414593	0.382378	0.628759
998	5.443	174.068	175.075	HMDB0031845	3-Propylidene-1(3H)-isobenzofuranone	C11H10O2	174.068	1	[M+H]+	47.2	40.3	96.67			128.614	138.347	137.67	83.8873	69.0385	19.0077	108.287	103.639	113.894	41.9773	32.8944	70.2912	96.0941	78.4971	1.22417	0.291808	0.513105	0.289794	0.261303
5672	5.189	/	429.118	HMDB0240501	Dihydroresveratrol 4'-glucuronide	C20H22O9	406.126	6	[M+Na]+	43.5	28.6	95.4			35.2684	24.1136	41.5148	53.6736	84.1135	57.2379	33.4458	23.461	27.5263	31.5299	52.5428	73.2982	49.3203	40.3007	1.22381	0.291378	0.497335	0.303351	0.700652
531	3.967	/	211.065	HMDB0253146	Hexanesulfonic acid	C6H14O3S	166.066	1	[M+FA-H]-	43.2	24.1	93.6			48.0559	31.1327	41.3754	22.0478	22.0374	17.5225	34.1317	34.9911	17.763	13.767	25.6426	22.6727	30.362	24.828	1.22289	0.290297	0.360791	0.442745	0.563953
371	5.059	189.079	188.072	HMDB0002302	Indole-3-propionic acid	C11H11NO2	189.079	2	[M-H]-	51.1	62.4	95.24			12.8435	6.9836	14.6255	151.316	112.264	143.433	18.5244	12.2796	23.658	73.0054	119.602	113.956	73.5776	60.1708	1.22281	0.290203	0.486741	0.312702	0.148675
5178	4.197	/	669.132	HMDB0036264	Quercetin 7-glucuronide 3-rhamnoside	C27H28O17	624.133	3	[M+FA-H]-	50	55.5	97.78			84.3235	100.165	103.015	310.936	357.217	314.563	90.7987	86.7239	69.2324	294.007	235.446	262.691	211.703	173.15	1.22266	0.290024	0.440741	0.355817	0.39969
1461	8.789	/	323.187	HMDB0038940	11-Hydroxy-9,15,16-trioxooctadecanoic acid	C18H30O6	342.204	1	[M-H2O-H]-	52.3	67.7	95.36			46.0194	57.7298	47.8524	27.5102	44.4953	104.319	60.8611	56.3677	44.9478	38.0604	37.016	31.1698	54.6544	44.7371	1.22168	0.288865	0.376596	0.424124	0.321596
2471	5.686	396.016	395.008	HMDB0303623	Persicarin	C16H12O10S	396.015	1	[M-H]-	47	40.7	95.69			2533.46	2721.66	2856.51	1068.06	1516.42	1453.65	2466.56	2986.14	1905.8	1025.54	682.64	880.679	2024.96	1657.89	1.2214	0.288541	0.401584	0.396224	0.648504
2359	7.676	388.117	387.109	HMDB0029227	5-Hydroxy-3,3',4',7,8-pentamethoxyflavone	C20H20O8	388.116	2	[M-H]-	47.9	46.5	94.88			17.185	11.7188	15.1951	12.4001	12.9237	13.2341	12.8236	10.9512	11.9617	9.86944	11.5414	10.5581	13.7761	11.2842	1.22083	0.287861	0.101449	0.993751	0.806822
907	4.252	166.063	167.07	HMDB0005175	Homovanillin	C9H10O3	166.063	0	[M+H]+	52.3	68.4	93.64			141.336	164.545	156.008	41.3844	34.4146	23.3052	134.535	137.238	114.15	14.1667	29.4612	30.0159	93.499	76.5945	1.2207	0.287711	0.581096	0.235752	0.358981
1336	8.792	/	311.187	HMDB0060055	Tetranor 12-HETE	C16H26O3	266.188	2	[M+FA-H]-	49.1	49.9	97.81			20.5452	17.6364	20.8865	22.3295	21.5497	19.6202	16.7332	13.8266	14.2744	10.0425	20.7537	25.0594	20.4279	16.7816	1.21728	0.283659	0.235931	0.627215	0.818955
2991	11.419	297.266	320.255	HMDB0245914	3-Ketosphingosine	C18H35NO2	297.267	2	[M+Na]+	43.8	23.8	97.22			96.2441	76.6027	162.354	146.371	181.757	100.757	63.4801	72.6525	99.2295	107.895	105.708	178.936	127.348	104.65	1.21689	0.283197	0.449775	0.347005	0.688345
4776	12.616	/	603.428	HMDB0294869	DG(13:0/PGE2/0:0)	C36H62O8	622.444	2	[M-H2O-H]-	48	48.8	92.98			1.22204	3.18923	2.53282	0.995526	0.746213	3.01068	2.66896	2.03974	1.88639	1.10145	1.01359	0.906739	1.94942	1.60281	1.21625	0.28244	0.421996	0.374692	0.203569
8542	6.74	/	759.297	HMDB0061044	Hydroxy Ritonavir	C37H48N6O6S2	736.308	0	[M+Na]+	41.7	23.2	85.55			23.8808	25.0294	27.147	19.313	42.0394	34.9974	22.4566	12.7008	19.733	40.4773	22.6758	23.8193	28.7345	23.6438	1.21531	0.281321	0.434834	0.361677	0.660854
2800	8.791	288.172	289.179	HMDB0000153	Estriol	C18H24O3	288.173	2	[M+H]+				84.4		11.713	15.399	13.0129	6.60909	25.7272	29.4199	19.0966	20.1783	13.86	9.12164	10.6368	10.9441	16.9802	13.9729	1.21522	0.281219	0.508652	0.293579	0.328119
1069	4.688	178.063	179.07	HMDB0038712	Isosclerone	C10H10O3	178.063	1	[M+H]+	51.7	61.5	98.1			136.606	200.088	157.428	151.493	164.838	138.468	166.657	105.894	172.931	144.345	91.0836	100.06	158.153	130.162	1.21505	0.281017	0.295604	0.529289	0.702655
2120	5.189	248.068	249.075	HMDB0029971	Coriandrone E	C13H12O5	248.068	1	[M+H]+	46.1	36.6	95.31			30.5893	26.4952	33.5044	44.7507	71.6183	69.6892	28.3417	23.4054	22.6711	47.5574	48.1757	57.5885	46.1078	37.9567	1.21475	0.28066	0.491989	0.308045	0.608025
66	1.307	83.0735	84.0807	HMDB0033529	2,3-Dihydro-3-methyl-1H-pyrrole	C5H9N	83.0735	0	[M+H]+	44.5	25.3	97.83			54.4645	53.7209	55.4598	77.3671	60.4801	58.7873	34.9404	40.624	43.1023	63.1196	68.1593	46.8885	60.0466	49.4723	1.21374	0.279461	0.29186	0.534825	0.748746
1412	6.265	/	317.067	HMDB0038549	Toralactone	C15H12O5	272.068	2	[M+FA-H]-	51.9	66.4	95.21			8.85904	11.259	12.7904	31.8075	38.6802	31.3929	6.59958	3.3954	11.4877	31.7376	27.3315	30.5216	22.4648	18.5122	1.21351	0.279191	0.451721	0.34513	0.608118
404	3.199	195.09	194.083	HMDB0060065	N-methyl-4,6,7-trihydroxy-1,2,3,4-tetrahydroisoquinoline	C10H13NO3	195.09	2	[M-H]-	45.6	34.3	95.63			9.7709	8.32877	9.48143	16.8599	19.0339	22.205	5.58178	10.6015	6.89714	15.9524	15.1718	16.5166	14.28	11.7869	1.21152	0.276813	0.385735	0.413711	0.482561
7947	4.856	/	619.163	HMDB0302534	Isoeriocitrin	C27H32O15	596.174	1	[M+Na]+	48.3	45.9	96.9			61.256	63.9524	74.0895	122.149	257.496	253.434	41.9871	41.5771	44.9798	179.976	185.24	193.823	138.729	114.597	1.21058	0.275702	0.576742	0.239019	0.62522
237	5.283	164.048	163.04	HMDB0002641	2-Hydroxycinnamic acid	C9H8O3	164.047	2	[M-H]-	49.4	52.7	96.49	66.9		55.9609	48.4628	70.9047	42.781	54.474	51.1954	56.3436	54.1614	65.3645	25.9962	33.0347	32.8588	53.9631	44.6266	1.20922	0.274071	0.293012	0.533115	0.68523
1930	1.774	236.068	237.075	HMDB0030858	Austdiol	C12H12O5	236.068	2	[M+H]+	49.9	56.4	95.9			89.2301	80.9319	75.8287	87.5833	96.2492	89.0731	65.0488	48.1999	82.0931	99.2961	69.3925	65.4992	86.4827	71.5883	1.20806	0.272689	0.234387	0.630067	0.737344
794	12.253	/	251.202	HMDB0030972	8-Oxohexadecanoic acid	C16H30O3	270.219	1	[M-H2O-H]-	46.3	35	97.38			41.8215	31.7665	33.1845	34.4438	32.7503	44.9179	28.6724	39.1342	28.0972	27.9769	30.1886	27.2219	36.4807	30.2152	1.20736	0.27186	0.144891	0.838959	0.703769
7084	6.183	520.192	521.199	HMDB0303466	Matairesinoside	C26H32O11	520.194	6	[M+H]+	48.2	58.4	88.73			12.6307	39.6951	9.3487	40.5143	21.5456	17.0496	12.0219	12.521	17.3477	9.13283	27.3857	38.2066	23.464	19.4359	1.20725	0.271721	0.556252	0.254728	0.495786
4289	8.391	/	365.229	HMDB0245413	2,3-Dinor-TXB1	C19H34O5	342.241	1	[M+Na]+	43.5	23	96.3			164.604	179.504	242.207	87.4745	114.694	155.31	199.389	157.433	108.379	110.288	108.246	98.2122	157.299	130.325	1.20698	0.2714	0.440078	0.356471	0.467928
69	5.281	120.058	119.05	HMDB0006236	Phenylacetaldehyde	C8H8O	120.058	2	[M-H]-	41	10	96.93	87.9		59.0107	34.223	72.7295	58.2315	44.4083	46.2864	57.3816	54.083	64.7291	28.342	29.5177	27.1978	52.4816	43.5419	1.20531	0.269408	0.339338	0.469368	0.601101
2241	13.106	/	379.159	HMDB0041101	Kanzonol M	C23H26O6	398.173	9	[M-H2O-H]-	42.2	24.8	95.57			9.90644	7.42024	9.02726	8.90764	10.5844	11.5376	6.88017	8.11547	7.65992	8.28396	8.76347	7.9094	9.56393	7.9354	1.20522	0.269301	0.110933	0.954939	0.719969
1634	6.372	/	333.11	HMDB0015661	Fospropofol	C13H21O5P	288.113	4	[M+FA-H]-	43.2	24.2	96.38			9.41716	9.22689	11.2067	9.95656	10.5904	9.58375	7.99739	8.65245	6.15234	5.34593	9.48174	12.1895	9.99691	8.30323	1.20398	0.267811	0.21711	0.66332	0.804401
8285	6.322	678.289	679.296	HMDB0039005	Hv-NCC-1	C35H42N4O10	678.29	2	[M+H]+	51.2	63.4	94.69			32.2866	17.3633	19.3769	23.4142	15.3565	11.8975	21.3637	13.6768	19.9818	8.17925	13.9026	22.4331	19.9492	16.5895	1.20252	0.266056	0.461702	0.335638	0.557299
4775	5.342	/	387.18	HMDB0036666	Blumealactone B	C20H28O6	364.189	5	[M+Na]+	50	59.4	96.33			89.5548	103.227	103.298	11.7158	18.0337	13.124	86.1487	82.9392	82.9162	10.2676	9.42545	10.195	56.4922	46.982	1.20242	0.265941	0.60388	0.219049	0.258185
990	2.362	173.069	174.076	HMDB0006488	N-Acetylglutamate 5-semialdehyde	C7H11NO4	173.069	0	[M+H]+	41.9	16.8	93.05			24.7077	25.6631	24.9892	8.52135	10.2821	6.59874	25.1364	17.543	20.326	6.4622	6.83736	7.51265	16.7937	13.9696	1.20216	0.265631	0.555404	0.255391	0.324746
6985	11.17	/	513.355	HMDB0034532	Camelliagenin C	C30H50O5	490.366	2	[M+Na]+	54.5	82.4	92.1			258.531	234.439	194.608	217.22	134.432	243.421	207.965	190.749	97.1287	234.034	275.325	62.3808	213.775	177.93	1.20145	0.264781	0.452642	0.344245	0.600126
2501	0.958	/	273.121	HMDB0060742	3-Hydroxymelatonin	C13H18N2O3	250.132	1	[M+Na]+	44.2	31.4	91.38			7976.81	6351.63	7149.78	10105.1	11277.8	11688.2	5576.76	7768.75	4950.98	9341.94	10556.3	7221.56	9091.55	7569.37	1.2011	0.264352	0.383661	0.416053	0.651877
3731	6.27	/	337.162	HMDB0029848	Carveol glucoside	C16H26O6	314.173	2	[M+Na]+	40.3	8.39	94.94			31.2335	29.0544	25.7947	10.2678	6.4953	4.02219	26.1497	23.9909	16.8562	5.39806	10.2945	6.28911	17.8113	14.8297	1.20105	0.2643	0.577288	0.238608	0.078638
2780	1.495	287.195	288.203	HMDB0028923	Leucyl-Arginine	C12H25N5O3	287.196	1	[M+H]+	50.8	60	95.6			112.472	100.083	102.202	36.4176	24.2635	25.0496	96.843	81.335	71.9309	23.9324	31.7424	27.7005	66.748	55.5807	1.20092	0.26414	0.568125	0.245556	0.151244
5172	5.576	668.27	667.262	HMDB0036527	Myricanol 5-[arabinosyl-(1->6)-glucoside]	C32H44O15	668.268	3	[M-H]-	49.4	52.5	97.47			151.787	107.088	142.858	18.9131	40.9881	39.4879	116.522	115.705	113.826	27.5514	26.0298	17.8188	83.5203	69.5756	1.20043	0.263546	0.472693	0.325421	0.357392
4764	7.166	386.136	387.143	HMDB0257872	Wushanicaritin	C21H22O7	386.137	2	[M+H]+	49.2	52.1	95.68			142.05	372.666	208.528	233.055	263.714	192.144	149.134	155.432	144.634	255.684	217.948	254.587	235.359	196.236	1.19937	0.262273	0.433914	0.362597	0.58521
6173	6.84	/	459.089	HMDB0041418	Taxifolin 3-arabinoside	C20H20O11	436.101	1	[M+Na]+	47.9	46	94.98			12.3086	21.2995	13.0984	3.55642	2.43918	3.46529	16.1528	10.5204	11.8584	2.85474	2.91817	2.53454	9.36124	7.8065	1.19916	0.262024	0.598077	0.223243	0.122607
2082	3.779	/	368.162	CSID67492630	N-Formylmethionylleucylproline	C17H29N3O5S	387.183	7	[M-H2O-H]-	44.8	38.8	92.93			102.244	77.5569	114.561	516.382	605.094	713.148	155.808	97.6146	204.689	426.538	490.501	400.464	354.831	295.936	1.19901	0.261848	0.476032	0.322364	0.111706
669	6.11	/	236.057	HMDB0000763	5-Hydroxyindoleacetic acid	C10H9NO3	191.058	1	[M+FA-H]-	52.6	75.6	88.81			11.9348	10.1979	9.06565	70.5402	43.0497	47.6655	7.83982	11.6722	13.2616	34.4941	45.24	48.3231	32.0756	26.8051	1.19662	0.258969	0.480524	0.318285	0.153681
1874	0.886	356.096	355.089	HMDB0029938	Acaciabiuronic acid	C12H20O12	356.095	1	[M-H]-	46.2	38.6	94.11			14.5535	14.8014	17.9695	23.5613	26.0514	41.1714	12.6034	14.1855	12.821	16.7319	17.6504	41.6416	23.0181	19.2723	1.19436	0.256237	0.43185	0.364667	0.539817
2632	5.439	/	279.101	HMDB0251110	Dehydroxymethylepoxyquinomicin	C13H11NO5	261.064	14	[M+NH4]+	52	77	97.63			142.942	162.705	148.932	42.0397	20.2891	11.0473	112.012	113.638	127.139	22.8598	33.1075	33.3994	87.9924	73.6927	1.19404	0.255857	0.596504	0.224387	0.180895
885	1.768	164.047	165.055	HMDB0062605	Methyl Phenylglyoxalate	C9H8O3	164.047	0	[M+H]+	46.4	35	97.3			75.8307	81.2938	84.0368	101.962	88.2443	80.5133	66.2841	58.0239	68.1013	95.1086	71.8738	69.3981	85.3135	71.4649	1.19378	0.255539	0.196221	0.707256	0.770771
1332	8.341	/	311.093	HMDB0248975	Benzarone	C17H14O3	266.094	2	[M+FA-H]-	48.5	47.9	96.82			20.0567	14.9948	21.4041	10.4484	13.1222	13.0692	16.3062	14.8642	13.3224	10.6429	13.3936	9.60454	15.5159	13.0223	1.19149	0.252763	0.2906	0.536704	0.51963
1266	6.101	192.151	193.159	HMDB0034671	5,8-Megastigmadien-4-one	C13H20O	192.151	1	[M+H]+	49.5	51.4	97.01			59.4276	20.8142	10.2849	41.378	50.4574	40.9989	8.69956	9.08739	7.53419	59.5007	55.7292	47.0454	37.2268	31.2661	1.19065	0.251745	0.5816	0.235376	0.812194
5718	7.156	840.326	839.319	HMDB0244359	11-Hydroxyaclacinomycin X	C42H52N2O16	840.332	7	[M-H]-	45.9	46.4	91.18			9.88713	12.3519	15.3846	4.46417	17.3878	6.5866	11.5556	11.4662	9.8169	6.60622	8.09665	7.95379	11.0104	9.24923	1.19041	0.251457	0.391706	0.40704	0.311295
3080	7.261	/	445.245	HMDB0260537	MG(0:0/5-iso PGF2VI/0:0)	C21H36O7	400.246	2	[M+FA-H]-	38.7	3.27	93.11			24.2505	22.6965	22.0738	2.39583	3.04173	2.6258	23.5945	13.303	15.5179	2.31409	3.64893	6.40759	12.8474	10.7977	1.18983	0.250753	0.492752	0.307371	0.0173024
3452	6.68	324.099	325.107	HMDB0013884	R-10-Hydroxywarfarin	C19H16O5	324.1	2	[M+H]+	49.2	56.2	92.27			24.3448	23.8789	32.768	27.3435	63.4517	28.7112	22.5337	25.7829	19.3637	37.4418	33.0257	30.4148	33.4163	28.0938	1.18946	0.250303	0.49514	0.305272	0.515068
5023	10.752	398.318	399.325	HMDB0241938	N-Stearoyl Asparagine	C22H42N2O4	398.314	9	[M+H]+	42.5	25.9	96.3			36.7437	51.0671	48.7015	240.359	262.919	200.611	63.6525	54.5303	54.6459	121.975	187.385	224.794	140.067	117.83	1.18872	0.249405	0.592651	0.227201	0.245659
692	4.242	/	239.056	HMDB0000954	Ferulic acid	C10H10O4	194.058	1	[M+FA-H]-	52.6	66.1	98.3			637.816	411.883	537.388	191.403	191.479	162.624	533.539	448.276	373.391	110.01	149.292	182.823	355.432	299.555	1.18653	0.246753	0.457583	0.33953	0.43716
3409	4.611	/	471.097	HMDB0041746	Irisolidone 7-O-glucuronide	C23H22O12	490.111	8	[M-H2O-H]-	43.1	30.6	93.64			183.155	457.155	274.54	750.666	482.321	408.708	251.247	201.647	308.872	258.421	495.964	638.68	426.091	359.138	1.18643	0.246621	0.42687	0.369705	0.435978
7333	6.814	544.156	545.162	HMDB0253290	Hydroxyrubicin	C27H28O12	544.158	5	[M+H]+	42.2	24.1	92.71			36.1452	43.0559	33.3594	18.8482	19.4988	9.44004	39.483	25.4308	33.7071	9.89073	12.777	13.9312	26.7246	22.5366	1.18583	0.245895	0.551507	0.258449	0.368412
2243	4.82	/	279.12	HMDB0039127	Pisatoside	C10H15NO7	261.085	5	[M+NH4]+	46.1	39.5	96.94			38.079	45.857	49.3941	16.8464	28.19	23.5076	46.2697	41.5313	23.6435	14.7848	18.977	25.1407	33.6457	28.3912	1.18508	0.244979	0.516645	0.286808	0.483403
2011	11.646	/	363.216	HMDB0036698	Ineketone	C20H30O3	318.219	6	[M+FA-H]-	41.5	20	94.85			40.9331	30.8451	34.0986	21.823	17.2336	23.3425	29.6188	31.3313	27.399	14.5572	19.044	20.1296	28.046	23.68	1.18437	0.244126	0.348604	0.457668	0.471046
1195	0.868	/	189.16	HMDB0005015	Gabapentin	C9H17NO2	171.126	1	[M+NH4]+	47.1	39	96.99			22.0564	17.0834	27.9796	6.56469	12.0566	13.2059	16.2865	13.05	18.0501	10.7358	11.7375	13.6896	16.4911	13.9249	1.18429	0.244018	0.499795	0.301208	0.164048
5212	4.579	408.141	431.131	HMDB0041508	Marmesin galactoside	C20H24O9	408.142	4	[M+Na]+	49.9	58.9	94.88			50.4712	53.0811	68.7395	36.0243	45.6622	53.6591	48.1362	41.2434	43.9329	40.0449	37.1129	49.6623	51.2729	43.3554	1.18262	0.241984	0.288691	0.539566	0.605209
24	1.622	/	93.0348	HMDB0031344	1,2-Cyclohexanedione	C6H8O2	112.052	2	[M-H2O-H]-	41.9	13.7	98.14			273.524	307.691	327.815	481.071	413.349	437.781	262.082	291.65	312.553	311.372	330.515	387.578	373.539	315.958	1.18224	0.241523	0.238281	0.622911	0.571904
2583	1.389	/	277.093	HMDB0243786	1-(3-Carboxypropylcarbamoyl)-5-fluorouracil	C9H10FN3O5	259.06	6	[M+NH4]+	45.6	36.3	98.35			15.0763	18.6414	13.9751	30.3084	22.4926	17.8531	21.9047	13.5003	17.387	15.8061	15.6793	15.9072	19.7245	16.6974	1.18129	0.240363	0.404774	0.392788	0.560076
1527	7.303	328.095	327.088	HMDB0034109	Frenolicin B	C18H16O6	328.095	2	[M-H]-	49.3	53.4	95.34			39.5757	24.5701	34.9776	25.6039	27.5595	25.4267	30.5543	28.7178	24.1723	20.9505	24.1052	22.1605	29.6189	25.1101	1.17956	0.238251	0.231654	0.63516	0.615636
1380	5.684	316.059	315.051	HMDB0256564	Pinoquercetin	C16H12O7	316.058	1	[M-H]-	47.5	42	96.04			453.833	484.043	525.852	231.473	80.0295	237.67	423.023	521.167	329.121	167.261	121.256	146.476	335.483	284.717	1.1783	0.236711	0.456789	0.340284	0.253952
3718	4.141	/	337.091	HMDB0000484	Vanillic acid	C8H8O4	168.042	2	[2M+H]+	42.1	19.7	93.21			300.859	311.958	304.264	250.638	327.72	282.98	227.029	283.847	241.61	251.222	234.705	272.217	296.403	251.772	1.17727	0.235445	0.0962649	1.01653	0.796426
5727	6.94	432.141	433.149	HMDB0031723	Trichocarposide	C22H24O9	432.142	1	[M+H]+	47.6	44.7	94.01			12.8178	18.0417	8.50968	5.75041	11.5345	5.92868	11.2627	12.6299	10.0582	9.98635	3.11357	6.12168	10.4305	8.86206	1.17698	0.235091	0.533174	0.273131	0.364324
504	4.137	134.037	135.044	HMDB0032469	Phthalide	C8H6O2	134.037	1	[M+H]+	50.7	55.6	99.07	74		3238.18	3656.4	3324.1	3152.87	3727	3423.51	2676.39	3143.72	2856.14	2859.63	2791.26	3118.12	3420.34	2907.54	1.17637	0.23434	0.038115	1.4189	0.856833
2277	5.187	258.052	259.06	HMDB0033911	5,6,8-Trihydroxy-2-methylbenzo[g]chromen-4-one	C14H10O5	258.053	1	[M+H]+	49	50.7	95.9			44.4675	31.4967	47.6764	78.4171	116.659	112.793	33.1551	29.2586	31.3262	81.518	88.5015	103.243	71.9182	61.167	1.17577	0.233602	0.564567	0.248285	0.546595
4685	5.33	382.201	405.19	HMDB0258916	Tetramethylchromanol glucoside	C20H30O7	382.199	5	[M+Na]+	54	80	95.43			352.439	396.218	396.496	43.8626	73.7698	15.9889	327.786	318.46	319.879	33.5415	40.0853	48.0991	213.129	181.308	1.17551	0.233281	0.616878	0.209801	0.0310749
2650	6.112	/	409.06	HMDB0040609	Theaflavic acid	C21H16O10	428.074	9	[M-H2O-H]-	41.1	22.8	93.14			32.1826	53.1913	44.4288	113.398	65.2021	54.4864	25.6738	29.3793	26.3596	52.698	79.5385	95.0699	60.4815	51.4532	1.17547	0.233233	0.450403	0.346399	0.569503
718	7.753	243.184	242.177	HMDB0013286	N-Undecanoylglycine	C13H25NO3	243.183	1	[M-H]-	42.8	19.2	96.75			72.2845	115.677	72.6043	97.0043	71.4687	91.3446	65.2741	51.8984	70.0541	73.9411	96.5281	85.3725	86.7306	73.8447	1.1745	0.232046	0.269233	0.569871	0.555866
3025	6.208	/	441.214	HMDB0029622	Isopetasoside	C21H32O7	396.215	1	[M+FA-H]-	42.7	19.1	95.39			52.3606	59.9281	50.1184	9.71364	4.35994	2.58057	52.2102	37.3061	37.7048	3.18269	13.2147	8.86891	29.8436	25.4146	1.17427	0.231763	0.501943	0.299346	0.0655252
2373	12.421	262.229	263.236	HMDB0037519	2-(5,8-Tetradecadienyl)cyclobutanone	C18H30O	262.23	2	[M+H]+	52.6	67	98.09			529.777	698.121	665.052	657.546	745.885	610.867	574.764	629.533	501.298	519.459	462.376	639.998	651.208	554.571	1.17426	0.231746	0.183577	0.736183	0.787369
3368	2.479	/	321.058	HMDB0029918	Arabinofuranobiose	C10H18O9	282.095	2	[M+K]+	46	35.1	97.19			31.1919	35.2076	29.3299	8.35285	6.90172	3.72327	33.3563	29.5654	18.8328	4.35203	4.58584	7.01369	19.1179	16.2843	1.174	0.231436	0.607786	0.216249	0.212711
2577	1.482	404.133	403.125	HMDB0041550	Oleoside 11-methyl ester	C17H24O11	404.132	2	[M-H]-	47.6	42.8	97.04			56.1826	51.7004	52.1021	119.064	124.705	138.19	49.6354	39.5547	57.5623	81.4367	123.433	110.149	90.3239	76.9618	1.17362	0.230965	0.431318	0.365202	0.352856
2586	5.534	404.205	403.198	HMDB0039947	Pisumionoside	C19H32O9	404.205	1	[M-H]-	43.5	23.2	95.97			6.87144	7.26281	5.32594	54.254	47.1483	50.8816	6.55488	5.01144	6.27343	39.1571	44.0627	45.2775	28.624	24.3895	1.17362	0.230964	0.501487	0.29974	0.202455
1725	2.476	/	341.088	CSID21865861	dehypoxanthine futalosine	C14H16O7	296.09	2	[M+FA-H]-	45.9	34.6	97.46			44.4135	40.2632	55.7686	223.143	235.082	198.486	22.4346	26.3382	37.8004	123.532	227.347	243.159	132.859	113.435	1.17124	0.228033	0.497714	0.30302	0.544716
7422	4.273	556.119	557.126	HMDB0302946	Salvianolic acid K	C27H24O13	556.122	6	[M+H]+	51.3	72	91.07			78.4076	74.9486	80.5803	55.5233	64.7493	46.393	77.6787	54.7747	49.0825	33.6335	58.7961	68.2196	66.767	57.0308	1.17072	0.227393	0.394085	0.40441	0.631084
6636	10.434	/	487.342	HMDB0041135	2-Deoxybrassinolide	C28H48O5	464.35	4	[M+Na]+	52.7	77.9	90.5			78.1208	140.706	109.389	206.265	67.8329	29.7432	80.3716	169.109	67.7885	72.6195	74.2937	75.8552	105.343	90.0063	1.17039	0.226993	0.569554	0.244465	0.141493
2346	11.989	/	261.221	HMDB0243751	11-Hexadecenal	C16H30O	238.23	8	[M+Na]+	46.8	46.8	96.55			58.4567	94.1128	63.7878	67.6878	64.9925	54.7094	57.6846	56.1298	55.8373	57.5453	58.609	59.3394	67.2912	57.5242	1.16979	0.226248	0.276128	0.55889	0.6277
550	5.439	136.052	137.06	HMDB0256000	Oxonol	C8H8O2	136.052	0	[M+H]+	52.1	62.8	98.07			512.167	494.929	369.307	135.281	135.733	96.8289	388.525	348.113	398.78	124.194	108.883	122.647	290.708	248.524	1.16974	0.226187	0.590247	0.228967	0.090428
4518	6.453	/	571.184	HMDB0034340	Physalin G	C28H30O10	526.184	3	[M+FA-H]-	50.6	63.4	93.29			30.4794	23.4793	26.3813	29.4338	38.0245	29.1295	20.6739	19.4447	20.3355	32.2912	27.2	31.3867	29.488	25.222	1.16914	0.225445	0.260258	0.584595	0.631891
4112	4.168	354.094	355.102	HMDB0003164	Chlorogenic acid	C16H18O9	354.095	2	[M+H]+	46.6	36.2	98.8			4972.05	5070.26	4858.07	3826.16	5067.94	4672.27	3979.8	4421.42	3972.44	3975.45	3915.71	4095.47	4744.46	4060.05	1.16857	0.224747	0.0855154	1.06796	0.754934
6141	5.691	/	457.112	HMDB0031347	2-O-Caffeoylarbutin	C21H22O10	434.121	4	[M+Na]+	42.8	25.3	93.73			32.7668	29.0956	35.1461	47.2937	45.8635	38.5088	38.1173	38.5877	35.8611	22.0414	32.1208	29.1382	38.1124	32.6444	1.1675	0.223425	0.338322	0.47067	0.628152
4965	4.734	/	397.146	HMDB0251007	Deoxyloganin	C17H26O9	374.158	1	[M+Na]+	52.3	67.2	95.72			91.0955	141.029	116.398	133.194	147.075	89.7294	87.7903	57.8279	102.277	96.3837	117.678	153.75	119.754	102.618	1.16699	0.222788	0.427393	0.369173	0.654992
3682	10.139	/	335.219	HMDB0004706	8-Hydroperoxylinoleic acid	C18H32O4	312.23	2	[M+Na]+	46.5	38.5	96.27			99.2206	230.555	127.536	127.906	120.247	203.084	168.138	139.994	144.688	119.992	106.941	99.2497	151.425	129.834	1.1663	0.221936	0.466185	0.331441	0.351559
3358	7.614	/	465.156	HMDB0256696	Pomiferin	C25H24O6	420.157	2	[M+FA-H]-	52.5	66.8	97.71			19.9017	14.8212	27.0191	15.1042	27.4202	35.4229	18.2096	18.702	13.6496	17.3409	31.5136	20.4591	23.2816	19.9791	1.16529	0.220693	0.387946	0.411228	0.368327
1391	1.511	/	203.139	HMDB0094731	5-Hepteneoylglycine	C9H15NO3	185.105	1	[M+NH4]+	42.9	19.4	95.56			46.3647	44.0612	41.6461	15.8486	11.831	13.1248	41.9843	35.0669	31.3447	11.0979	15.6869	13.4817	28.8127	24.7771	1.16288	0.217702	0.581899	0.235152	0.135216
4119	7.159	354.11	355.117	HMDB0030848	Artocarpesin	C20H18O6	354.11	2	[M+H]+	48.3	47.1	96.28			58.0857	81.0006	93.7531	104.454	115.157	85.4339	62.3918	53.9864	62.5581	89.4505	93.3227	101.672	89.6475	77.2303	1.16078	0.215097	0.414753	0.382211	0.619901
6980	4.769	/	513.194	HMDB0255605	Nikkomycin	C20H25N5O10	495.16	0	[M+NH4]+	48.2	43.5	97.53			35.7082	54.6325	43.6372	71.6146	58.3024	51.8205	35.3746	35.1098	42.8135	71.0249	40.5402	47.1464	52.6192	45.3349	1.16068	0.214969	0.442497	0.35409	0.541122
796	1.555	/	252.052	HMDB0060328	1-Nitro-5,6-dihydroxy-dihydronaphthalene	C10H9NO4	207.053	1	[M+FA-H]-	50.7	56.5	98.55			65.1934	52.7326	52.4414	77.317	47.8527	48.4814	57.4017	40.767	51.1869	36.9026	51.918	58.5197	57.3364	49.4493	1.1595	0.213502	0.269781	0.568989	0.576079
1888	4.769	234.089	235.096	HMDB0035712	Aloesol	C13H14O4	234.089	1	[M+H]+	49.8	54	96.16			10.665	16.4104	10.3124	22.1546	51.4673	47.2882	13.6176	22.2182	14.9595	27.7954	22.0002	35.9911	26.383	22.7637	1.15899	0.212874	0.589875	0.22924	0.115677
821	1.424	258.036	257.028	HMDB0247896	Glucaron	C10H10O8	258.038	8	[M-H]-	39.5	12.3	94.4			42.5915	43.6988	75.0127	30.5549	35.6096	43.2241	28.6677	63.9988	61.7258	30.1577	23.8684	25.1923	45.1153	38.9351	1.15873	0.212545	0.428986	0.367557	0.454843
1761	4.49	/	227.125	HMDB0039974	p-Menthane-1,2,8,9-tetrol	C10H20O4	204.136	1	[M+Na]+	42	15.3	96.14			27.2754	28.1802	13.3608	10.3302	5.62293	6.17328	22.3811	9.92609	17.8949	10.8515	9.15549	8.29201	15.1571	13.0835	1.15849	0.212248	0.58924	0.229708	0.0846633
3435	12.742	322.25	345.24	HMDB0005045	15-Hydroxyeicosatrienoic acid	C20H34O3	322.251	2	[M+Na]+	41.2	11.8	96.25			5.04342	3.23779	6.05255	4.31692	4.60374	9.31447	7.39433	3.88678	4.88524	4.19083	4.2434	3.54675	5.42815	4.69122	1.15709	0.210496	0.51674	0.286728	0.33876
5102	5.348	/	404.154	HMDB0303782	Zeatin glucoside	C16H23N5O6	381.165	0	[M+Na]+	41.8	21.8	87.66			4.93853	7.35328	5.24585	24.2264	28.0006	27.1323	4.56387	3.07644	5.06309	25.5696	20.2578	25.3542	16.1495	13.9808	1.15512	0.20804	0.613265	0.212352	0.533541
2135	3.639	/	373.115	HMDB0034249	Caryoptosidic acid	C16H24O11	392.132	2	[M-H2O-H]-	46.1	37.6	95.37			69.8471	65.0828	73.0926	32.5528	29.2741	25.4902	44.4766	33.0181	58.2537	52.6936	39.2558	28.2103	49.2233	42.6513	1.15408	0.206749	0.42605	0.370539	0.196076
4697	4.846	596.175	595.168	HMDB0302534	Isoeriocitrin	C27H32O15	596.174	1	[M-H]-	47.3	38.7	99.29			235.963	187.174	246.971	412.869	872.114	822.717	198.35	159.994	165.061	602.746	641.646	639.611	462.968	401.235	1.15386	0.206467	0.487765	0.31179	0.310973
2245	10.679	/	379.211	HMDB0001244	15-Keto-13,14-dihydroprostaglandin A2	C20H30O4	334.214	5	[M+FA-H]-	51.6	72.9	91.37			4.22184	4.46221	4.37283	3.40678	3.36468	3.89875	4.2232	4.1193	3.17343	2.60535	3.22943	3.21924	3.95452	3.42832	1.15348	0.205998	0.213083	0.671451	0.61006
1203	5.315	302.043	301.036	HMDB0005794	Quercetin	C15H10O7	302.043	1	[M-H]-	52.3	66.8	95.87	87.1		225.081	275.198	246.718	261.895	166.398	141.693	204.739	183.706	217.195	167.028	143.172	225.966	219.497	190.301	1.15342	0.20592	0.307278	0.512468	0.494716
4646	10.756	/	381.315	HMDB0255827	Nymphayol	C25H42O	358.324	5	[M+Na]+	50.2	60.6	96.34			48.2649	62.1686	60.6618	270.511	309.736	237.069	64.2576	69.4828	73.4823	150.527	228.622	271.568	164.735	142.99	1.15208	0.204235	0.609215	0.215229	0.227645
5246	10.524	/	409.273	HMDB0251084	Dexanabinol	C25H38O3	386.282	3	[M+Na]+	43.1	24	95.6			46.02	62.3057	30.0414	97.3375	19.3949	13.3673	27.7952	81.9166	17.4746	25.2437	40.4342	40.3954	44.7445	38.8766	1.15094	0.202807	0.605569	0.217836	0.138348
3770	5.008	338.115	339.122	HMDB0030771	6alpha-Hydroxyphaseollin	C20H18O5	338.115	1	[M+H]+	48.3	49.1	93.8			64.0178	109.112	37.8256	64.8367	118.732	91.6792	124.903	77.0064	85.1837	45.7626	45.2486	44.6028	81.0339	70.4512	1.15021	0.2019	0.550807	0.259	0.399201
1623	7.673	/	331.25	HMDB0061663	12-hydroxyheptadecanoic acid	C17H34O3	286.251	2	[M+FA-H]-	41.7	13.4	96.98			35.3729	32.6256	33.2803	37.8049	18.7658	17.317	35.4103	25.0638	20.8474	17.0644	28.3987	25.5061	29.1944	25.3818	1.15021	0.201899	0.37338	0.427848	0.424579
2877	10.325	292.203	293.211	HMDB0302724	12-Oxophytodienoic acid	C18H28O3	292.204	2	[M+H]+				86.9		50.7829	44.7732	55.3515	29.1597	32.1433	48.2446	58.4854	58.4385	37.1839	22.8528	23.7609	25.8274	43.4092	37.7582	1.14967	0.201214	0.520851	0.283286	0.490919
1114	8.247	180.115	181.122	HMDB0030039	Jasmolone	C11H16O2	180.115	1	[M+H]+	53.2	70	97.66			30.2893	31.2782	37.5659	36.3126	28.2498	26.6476	30.8709	27.9865	24.4383	21.2854	30.2254	31.2391	31.7239	27.6743	1.14633	0.197026	0.28317	0.547953	0.647836
21	4.08	/	93.0347	HMDB0034247	2-(Methoxymethyl)furan	C6H8O2	112.052	1	[M-H2O-H]-	44.9	27.8	98.1			2303.57	2289.58	2330.34	2311.55	2523.25	2355.55	1981.16	1570.92	2056.3	2069	2326.5	2312.48	2352.31	2052.73	1.14594	0.196535	0.110485	0.956698	0.676942
3873	9.138	/	505.354	HMDB0254070	Lexacalcitol	C29H48O4	460.355	3	[M+FA-H]-	49.1	54.1	94.51			18.2971	21.4234	12.8445	31.7104	10.8047	22.2524	21.0341	25.8193	15.7593	10.0479	15.1141	14.7135	19.5554	17.0813	1.14484	0.195147	0.42238	0.374297	0.291557
905	5.191	166.026	167.034	HMDB0002107	Phthalic acid	C8H6O4	166.027	1	[M+H]+	46.3	37.6	95.25			29.0023	16.3797	25.8675	45.6963	69.6242	63.4708	24.416	18.7327	22.7599	47.3653	47.1876	58.1813	41.6735	36.4405	1.1436	0.193587	0.579907	0.236641	0.360315
4204	8.922	/	359.219	HMDB0002236	8-iso-PGA1	C20H32O4	336.23	1	[M+Na]+	42.2	18.5	94			90.7799	71.6361	57.7459	233.486	101.139	54.9511	78.6978	143.858	63.5662	46.7399	128.99	71.6658	101.623	88.9196	1.14286	0.192654	0.597803	0.223442	0.25987
1906	5.978	358.106	357.099	HMDB0257186	Retusin	C19H18O7	358.105	2	[M-H]-	43.6	29.3	91.24			6.31042	6.65397	9.74565	29.2295	35.3392	23.6897	7.71479	5.45203	4.62744	17.7947	22.8186	38.7751	18.4947	16.1971	1.14185	0.191378	0.506013	0.295839	0.43262
329	4.77	/	179.072	HMDB0034563	7-Nonene-3,5-diyn-1-ol	C9H10O	134.073	2	[M+FA-H]-	49.1	48.8	98.5			90.886	148.654	103.25	139.903	93.9646	95.1296	88.2164	110.905	105.594	127.958	68.5347	87.1543	111.964	98.0604	1.14179	0.191298	0.333565	0.476819	0.457814
293	6.328	/	173.119	HMDB0031296	2-Octen-1-ol	C8H16O	128.12	2	[M+FA-H]-	42	14.7	98.15			34.7728	18.0131	29.576	9.11423	12.3349	11.1489	30.2216	23.7104	15.9614	10.979	10.5485	9.43792	19.16	16.8098	1.13981	0.188796	0.477882	0.32068	0.263064
7640	6.374	/	577.204	HMDB0302069	Isolappaol C	C30H34O10	554.215	0	[M+Na]+	56.4	90.1	92.42			62.6169	31.2664	77.7532	31.6118	146.873	111.513	52.2375	38.5826	41.2207	95.7609	104.653	72.6293	76.939	67.5139	1.1396	0.18853	0.590781	0.228573	0.171204
7017	9.276	514.363	515.37	HMDB0034529	16-Acetylpriverogenin A	C32H50O5	514.366	6	[M+H]+	41.2	23.2	89.15			184.298	152.83	162.661	180.134	200.424	281.067	67.6921	208.766	189.677	216.801	146.849	190.195	193.569	169.997	1.13866	0.18734	0.492178	0.307878	0.445305
1214	5.102	190.063	191.07	HMDB0040326	7-Hydroxy-2,5-dimethyl-4H-1-benzopyran-4-one	C11H10O3	190.063	1	[M+H]+	54.3	74.5	98.23			942.998	1166.03	870.931	329.968	271.351	171.247	958.071	825.875	1029.28	154.362	141.04	187.337	625.421	549.328	1.13852	0.18716	0.619472	0.207979	0.333222
361	7.616	/	185.101	HMDB0032327	Hexyl 3-mercaptobutanoate	C10H20O2S	204.118	2	[M-H2O-H]-	41.3	18	90.83			3.25967	5.53769	3.77586	2.31252	7.89658	1.32889	3.55059	9.73309	2.69783	1.17762	2.42453	1.60803	4.01853	3.53195	1.13777	0.186205	0.507417	0.294635	0.540524
1644	1.77	218.058	219.065	HMDB0030769	8-Hydroxy-2-methoxy-6-methyl-1,4-naphthoquinone	C12H10O4	218.058	1	[M+H]+	49.4	50.5	97.17			82.711	89.877	83.0315	106.435	108.621	90.8556	71.9019	57.4208	81.6681	120.863	81.1252	80.5644	93.5886	82.2573	1.13775	0.186189	0.394301	0.404173	0.561343
3524	9.959	/	327.231	HMDB0002177	8,11,14,17-Eicosatetraenoic acid	C20H32O2	304.24	6	[M+Na]+	47.8	51.7	94.14			13.3832	13.8784	11.7796	19.0832	10.5491	15.1945	12.953	18.6519	11.7338	10.4291	8.04809	11.9247	13.978	12.2901	1.13734	0.185664	0.465391	0.332182	0.473304
3365	10.312	/	320.256	HMDB0013648	Palmitoleoylethanolamde	C18H35NO2	297.267	2	[M+Na]+	45.5	32.1	97.25			53.1531	69.6186	72.0985	89.2806	88.7854	71.2689	43.9876	55.4996	54.168	67.976	69.3642	99.9754	74.0342	65.1618	1.13616	0.184165	0.459314	0.33789	0.60244
567	7.188	/	217.051	HMDB0001892	Menadione	C11H8O2	172.052	2	[M+FA-H]-	53.2	70.1	97.9			30.186	19.3144	29.143	18.2716	18.0134	15.3147	26.372	27.3426	20.6815	11.928	13.3767	14.9957	21.7072	19.1161	1.13555	0.183386	0.413441	0.383586	0.458188
3341	5.192	318.073	319.081	HMDB0002937	Tamarixetin	C16H14O7	318.074	2	[M+H]+	46	40.2	92.19			13.035	9.97774	11.2634	13.7066	23.6081	27.4651	9.63495	8.63053	7.85482	18.6649	18.5627	23.8985	16.5093	14.5411	1.13536	0.183147	0.575529	0.239933	0.478027
3009	2.767	/	439.162	HMDB0039852	Deoxynivalenol 3-glucoside	C21H30O11	458.179	1	[M-H2O-H]-	43.8	29.2	91.46			38.7879	25.1243	23.1794	14.0322	20.1262	17.7104	26.8821	31.3532	23.3018	15.7123	12.7747	12.3857	23.1601	20.4016	1.13521	0.182953	0.440592	0.355964	0.375239
7423	5.003	/	557.126	HMDB0257353	Ruberythric acid	C25H26O13	534.137	1	[M+Na]+	47.3	43	94.72			331.272	213.548	225.33	115.688	125.393	201.074	219.377	186.752	131.264	208.847	167.553	155.321	202.051	178.185	1.13394	0.181338	0.523787	0.280845	0.156378
3165	4.091	/	310.106	HMDB0258079	1-Galactopyranosyl-5-fluorouracil	C10H13FN2O7	292.071	6	[M+NH4]+	44.6	36.9	93.63			10.893	14.9922	39.0061	49.0045	55.9058	57.4135	32.0437	13.375	28.9021	47.6647	38.1328	40.4535	37.8692	33.4286	1.13284	0.179939	0.582926	0.234386	0.151002
6417	13.57	/	476.409	HMDB0039212	Soyasapogenol F	C30H50O3	458.376	1	[M+NH4]+	49	50	96.36			3.00892	3.71822	3.4565	0.375479	0.369235	0.264011	2.25353	2.22406	3.3896	0.357648	0.926704	0.729699	1.86539	1.64687	1.13269	0.17975	0.63079	0.200115	0.428493
2912	7.932	/	431.23	HMDB0012503	10,11-dihydro-20-trihydroxy-leukotriene B4	C20H34O7	386.23	3	[M+FA-H]-	45	33.4	94.87			4.88593	2.71298	3.88471	4.38276	7.05985	8.81317	4.87883	4.71039	3.74773	7.99933	4.38148	2.32106	5.2899	4.67314	1.13198	0.178849	0.455683	0.341337	0.22284
3736	9.882	/	337.234	HMDB0004704	9,10-DHOME	C18H34O4	314.246	2	[M+Na]+	44	25.7	96.84			36.1442	36.9789	34.0544	19.7871	19.1887	25.5181	57.4165	26.6735	27.8494	13.3756	11.4255	14.9182	28.6119	25.2765	1.13196	0.17882	0.591135	0.228314	0.558954
1327	3.759	312.085	311.078	HMDB0304580	isorhamnetin 3-rutinoside-7-glucoside	C14H16O8	312.085	2	[M-H]-	48.9	49.7	96.76			360.789	506.235	412.185	608.845	464.765	375.055	486.692	450.566	470.56	278.26	372.948	350.873	454.646	401.65	1.13195	0.178805	0.329198	0.482543	0.476922
3955	11.149	/	349.234	HMDB0031048	Avocadyne 1-acetate	C19H34O4	326.246	2	[M+Na]+	41.5	15.1	94.76	84.3		37.5806	57.5544	62.7228	28.8099	48.9066	94.9561	52.4479	59.9589	46.9443	53.5317	44.4806	34.6927	55.0884	48.676	1.13174	0.178537	0.537789	0.269388	0.136879
6317	10.65	468.323	491.312	HMDB0034515	Glabrolide	C30H44O4	468.324	1	[M+Na]+	49.5	55.1	94.38			176.014	152.249	139.239	112.353	74.9244	85.69	204.581	61.922	82.0761	110.806	72.9249	122.525	123.412	109.139	1.13077	0.177308	0.563249	0.2493	0.441315
1329	6.731	/	311.093	HMDB0037955	3',4'-Methylenedioxy-5,7-dimethylepicatechin	C18H18O6	330.11	0	[M-H2O-H]-	48.1	46.6	94.5			20.3246	15.1745	20.9997	18.6921	19.5244	18.7823	13.2796	13.5656	11.2196	24.7737	19.3757	18.1997	18.9163	16.7356	1.1303	0.176703	0.349629	0.456393	0.538105
2036	7.009	/	365.198	HMDB0037592	Oryzalide B	C19H28O4	320.199	1	[M+FA-H]-	51.1	61.8	94.96			9.95547	9.64137	8.9968	6.45532	8.50968	18.783	15.1765	12.4663	3.76607	8.0009	7.69181	8.11941	10.3903	9.2035	1.12895	0.17498	0.461191	0.33612	0.392396
1828	3.418	/	231.17	HMDB0094811	6-nonenoylglycine	C11H19NO3	213.136	2	[M+NH4]+	40.9	8.85	97.8			37.3235	30.6987	33.1955	11.1077	6.16971	4.76837	34.6223	32.7242	21.0606	8.17528	2.45754	10.1533	20.5439	18.1989	1.12886	0.174861	0.624626	0.20438	0.186908
2773	10.551	286.229	287.236	HMDB0000305	Vitamin A	C20H30O	286.23	2	[M+H]+	49.2	54	94.37			40.6414	31.8072	28.8649	26.4187	19.3159	17.8761	29.4285	36.0476	29.0693	14.38	14.8996	22.2822	27.4874	24.3512	1.12879	0.174777	0.537487	0.269632	0.358118
1187	6.614	188.12	189.127	HMDB0037292	2-Butyl-3-phenyl-2-propen-1-al	C13H16O	188.12	1	[M+H]+	44.8	28.5	97.12			49.4203	42.915	51.2885	10.7575	7.6987	7.62297	48.9794	35.9046	37.9965	6.53979	8.88298	12.2416	28.2838	25.0908	1.12726	0.172819	0.626945	0.202771	0.00438378
2565	1.56	/	276.048	HMDB0001127	6-Phosphonogluconolactone	C6H11O9P	258.014	1	[M+NH4]+	43.1	22.4	94.44			42.1608	50.7928	22.7807	57.3815	34.1574	35.9636	41.0624	30.7263	41.001	26.9087	37.8588	38.2444	40.5395	35.9669	1.12713	0.172657	0.486914	0.312548	0.302022
6213	4.9	/	461.141	HMDB0258199	Sec-o-Glucosylhamaudol	C21H26O10	438.153	1	[M+Na]+	48	47.1	94.23			27.5812	39.8482	27.7991	44.5217	65.9085	51.7716	28.6733	25.1464	30.2942	47.2093	46.2963	50.7841	42.905	38.0673	1.12708	0.172596	0.536041	0.270802	0.418565
7460	7.812	558.316	559.323	HMDB0034927	Cucurbitacin B	C32H46O8	558.319	5	[M+H]+	48.8	60.1	89.84			105.693	95.3245	46.519	263.888	74.058	31.7711	96.6163	186.958	38.7201	38.9938	58.3913	128.25	102.876	91.3215	1.12652	0.171874	0.627032	0.202711	0.253618
2893	5.192	/	295.081	HMDB0258606	Sulfoxaflor	C10H10F3N3OS	277.05	9	[M+NH4]+	39.5	13.4	94.51			73.2973	64.244	77.9196	113.752	143.23	168.383	57.224	45.2429	65.7388	123.319	113.486	163.934	106.804	94.8242	1.12634	0.171643	0.580932	0.235875	0.49503
1861	2.646	232.142	233.149	HMDB0029065	Threonylleucine	C10H20N2O4	232.142	2	[M+H]+	41.8	15.8	95.03			31.3486	26.9099	28.5222	6.03835	5.68881	6.02381	31.5939	28.6511	22.0259	2.78315	3.74313	4.16285	17.422	15.4933	1.12448	0.169259	0.631728	0.19947	0.372778
4278	12.335	/	365.172	HMDB0254307	Malabaricone B	C21H26O4	342.183	2	[M+Na]+	42.4	18.9	95.42			23.1217	34.4317	17.0619	1.81253	3.03142	2.32296	23.6459	24.0997	19.5735	1.15749	2.02767	2.26021	13.6304	12.1274	1.12393	0.168554	0.641854	0.192563	0.122031
2749	10.446	285.303	286.31	HMDB0258433	Spisulosine	C18H39NO	285.303	2	[M+H]+	43.1	21.5	95.93			24.8097	34.769	26.7896	28.6737	30.0244	25.2195	23.4016	19.6767	25.0311	21.1921	29.8456	32.3809	28.381	25.2547	1.12379	0.168376	0.375184	0.425756	0.574926
933	3.994	168.042	169.049	HMDB0033129	3-Acetyl-4-hydroxy-6-methyl-2H-pyran-2-one	C8H8O4	168.042	1	[M+H]+	45.1	29.7	96.41			63.6684	87.0599	53.8662	44.7807	60.1162	72.5855	73.0812	61.7076	46.979	37.7806	38.425	82.1131	63.6795	56.6811	1.12347	0.167961	0.514049	0.288996	0.50177
7	0.952	73.0891	74.0964	HMDB0031321	1-Butylamine	C4H11N	73.0891	1	[M+H]+	45.2	31.7	95.35			235.054	224.481	221.856	297.094	275.99	285.966	179.244	222.385	186.696	270.071	278.321	234.586	256.74	228.551	1.12334	0.167795	0.359515	0.444283	0.533121
608	12.421	141.115	142.123	HMDB0248168	Allylisopropylacetamide	C8H15NO	141.115	1	[M+H]+	46.9	40.2	95.48			10.9348	14.0814	13.498	14.4859	13.9875	13.9935	13.2894	12.5857	10.1782	10.7906	12.3117	12.9842	13.4968	12.0233	1.12256	0.166789	0.224004	0.649744	0.646813
8076	5.496	640.212	641.219	HMDB0041086	Citbismine A	C35H32N2O10	640.206	10	[M+H]+	44.7	46.3	87.81			79.0331	116.701	104.195	69.6855	127.176	66.1339	84.5413	71.5816	87.3115	93.2672	76.1313	89.0726	93.8209	83.6509	1.12158	0.165527	0.46483	0.332706	0.363748
4685	4.581	/	593.152	HMDB0254749	Mirificin	C26H28O13	548.153	4	[M+FA-H]-	54.6	86.7	90.99			0.346225	0.554642	0.330542	40.8988	61.8721	67.2847	0.399372	0.402572	0.372129	23.1404	56.8526	71.758	28.5478	25.4875	1.12007	0.16359	0.538658	0.268687	0.121096
4117	6.272	530.142	529.135	HMDB0033008	4-O-Caffeoyl-3-O-feruloylquinic acid	C26H26O12	530.142	0	[M-H]-	53.7	71	97.58			3242.1	2970.09	2968.96	2344.35	3054.73	4334.82	2871.12	2924.85	2911.13	3264.61	2779.33	2146.1	3152.51	2816.19	1.11942	0.162756	0.317593	0.49813	0.326085
5862	5.679	912.146	911.138	HMDB0031899	Theacitrin C	C44H32O22	912.139	8	[M-H]-	42.3	23.4	97.18			1557.27	1419.3	1695.33	415.82	420.112	479.079	1465.57	1701.36	1113.81	428.374	296.521	344.523	997.818	891.692	1.11902	0.162231	0.508594	0.293628	0.307393
3229	3.747	312.084	335.073	HMDB0304580	isorhamnetin 3-rutinoside-7-glucoside	C14H16O8	312.085	1	[M+Na]+	44.3	28.1	95.17			116.764	160.133	128.867	113.237	180.473	136.495	157.696	147.032	141.336	88.3122	114.824	99.9409	139.328	124.857	1.1159	0.158211	0.456637	0.340429	0.45001
862	4.674	162.068	163.075	HMDB0033833	Methyl cinnamate	C10H10O2	162.068	2	[M+H]+	41.8	12.5	98.68	63.6		700.09	890.387	760.877	384.675	335.843	266.491	693.3	640.763	741.751	318.644	284.421	312.921	556.394	498.633	1.11584	0.158127	0.593231	0.226777	0.135342
1552	8.46	328.225	327.218	HMDB0035919	Corchorifatty acid F	C18H32O5	328.225	1	[M-H]-	50.3	56.5	96.54	79.3		451.961	564.365	303.508	198.299	220.106	313.131	517.805	343.647	333.388	232.241	233.303	180.709	341.895	306.849	1.11421	0.156025	0.46902	0.328808	0.239996
6275	9.496	/	465.299	HMDB0242632	Sisomicin sulfate	C19H37N5O7	447.269	9	[M+NH4]+	43.6	36	91.99			45.1598	44.1784	32.8485	64.5404	11.8226	119.937	35.6809	70.7443	78.4209	31.1204	30.0585	39.9803	53.0811	47.6676	1.11357	0.155189	0.619508	0.207953	0.226003
5439	4.324	/	419.152	HMDB0256725	Pradofloxacin	C21H21FN4O3	396.16	8	[M+Na]+	40.9	25.8	87.2			17.9798	20.7341	19.6176	9.30508	12.0392	11.5045	20.9735	17.4571	19.3525	6.52156	8.04882	9.55466	15.1967	13.6513	1.1132	0.154717	0.579001	0.237321	0.36614
2262	5.315	382	380.993	HMDB0303771	Quercetin 3-sulfate	C15H10O10S	381.999	1	[M-H]-	53.9	76.6	94.43			399.558	511.982	443.855	510.014	289.992	245.748	376.204	334.645	401.514	332.582	279.7	432.915	400.192	359.593	1.1129	0.154324	0.387959	0.411214	0.331631
5237	10.424	/	409.255	HMDB0038018	Cryptomeridiol 11-rhamnoside	C21H38O6	386.267	2	[M+Na]+	42.2	19.5	93.86			30.0418	67.7947	31.3743	36.2925	31.522	34.3713	42.3594	27.3391	30.4074	34.1212	40.5121	33.4417	38.5661	34.6968	1.11152	0.152529	0.544682	0.263857	0.253308
1183	3.925	300.085	299.078	HMDB0041271	Salicylic acid betaglucoside	C13H16O8	300.085	1	[M-H]-	42.8	17.5	98.12			419.958	366.804	313.609	87.7897	40.5749	32.0414	260.067	262.097	275.769	115.964	147.545	73.5959	210.129	189.173	1.11078	0.151573	0.517738	0.28589	0.420076
4193	7.579	/	381.097	HMDB0252330	Flufenacet	C14H13F4N3O2S	363.066	8	[M+NH4]+	43.1	28	96.71			60.5969	166.005	91.1895	149.638	60.161	79.973	38.6405	264.087	94.5466	48.8491	52.752	48.3107	101.261	91.1977	1.11034	0.151003	0.632728	0.198783	0.54706
6243	4.225	/	463.157	HMDB0302055	Cichorioside I	C21H28O10	440.168	1	[M+Na]+	50.6	57.4	97.33			132.234	143.361	142.995	155.121	224.22	163.124	111.915	117.6	100.87	177.556	159.76	197.981	160.176	144.28	1.11017	0.150781	0.505443	0.296328	0.523224
1477	4.034	/	325.057	HMDB0303755	Malic acid p-coumarate	C13H12O7	280.058	0	[M+FA-H]-	41.7	13.7	95.26			433.221	413.889	390.863	82.6537	53.6285	66.2804	400.391	299.627	494.617	53.2728	3.4743	46.2209	240.089	216.267	1.11015	0.150757	0.529727	0.275948	0.854899
3495	3.217	/	477.138	HMDB0060491	Mycophenolic acid O-acyl-glucuronide	C23H28O12	496.158	3	[M-H2O-H]-	47.3	49	91.3			28.7214	27.298	30.2581	19.9057	29.6331	32.3817	29.2286	26.0821	25.7377	23.7331	23.4691	23.2931	28.033	25.2573	1.1099	0.150427	0.256747	0.590495	0.40538
366	1.479	187.085	186.078	HMDB0012150	2-Keto-6-acetamidocaproate	C8H13NO4	187.084	2	[M-H]-	47.8	46.5	95.4			20.5965	15.8529	16.5257	11.8193	10.5631	11.5185	12.6613	12.5047	12.3603	14.4168	12.9395	13.4315	14.4793	13.0524	1.10933	0.149686	0.374603	0.426428	0.295448
6490	6.095	/	481.167	HMDB0029909	Gein	C21H30O11	458.179	1	[M+Na]+	45.8	31.7	98.4			213.684	254.76	250.286	1101.14	936.478	772.965	301.175	221.121	317.839	600.293	716.09	1028.58	588.219	530.849	1.10807	0.148051	0.626515	0.203069	0.21503
3883	4.623	508.121	507.114	HMDB0029517	Limocitrin 3-glucoside	C23H24O13	508.122	0	[M-H]-	49.1	49.8	95.95			64.7199	90.3487	67.4088	141.313	87.3824	63.4128	71.4875	55.0704	80.033	94.6753	60.8449	102.437	85.7642	77.4246	1.10771	0.147584	0.439015	0.35752	0.326169
7369	8.015	/	549.173	HMDB0039639	Physalin P	C28H30O10	526.184	1	[M+Na]+	43.1	19.3	97.42			50.4034	56.0802	76.9451	111.642	107.596	92.9563	42.7158	43.9793	48.3015	77.4203	118.469	116.828	82.6039	74.6189	1.10701	0.146668	0.587334	0.231115	0.523878
4426	10.485	368.256	391.245	HMDB0254756	Misoprostol acid	C21H36O5	368.256	1	[M+Na]+	41.1	10.9	96.3			78.8549	174.452	87.4635	64.2108	67.9124	76.3287	104.144	67.0164	89.0884	75.6649	81.9415	78.7501	91.537	82.7676	1.10595	0.145289	0.573984	0.2411	0.110844
7058	4.922	518.176	519.183	HMDB0034813	Lupiwighteone hydrate 7-glucoside	C26H30O11	518.179	5	[M+H]+	54.3	86.4	90.64			48.2843	68.3414	66.3567	57.2123	68.1429	59.6761	47.5416	43.706	68.3452	69.5627	46.7228	57.2164	61.3356	55.5158	1.10483	0.143828	0.428533	0.368016	0.421898
3391	4.587	/	469.172	HMDB0035249	Taraxinic acid glucosyl ester	C21H28O9	424.173	2	[M+FA-H]-	53.9	81.6	90.48			18.6508	18.8196	16.7571	7.988	13.3334	13.0329	12.7724	16.2198	16.8325	9.98881	11.469	12.9303	14.7636	13.3688	1.10433	0.143176	0.413084	0.383961	0.235441
1007	13.803	282.256	281.249	HMDB0000207	Oleic acid	C18H34O2	282.256	1	[M-H]-	40.3	4.76	97.35	82		129.263	111.268	115.488	146.132	163.061	161.183	147.789	106.119	128.105	113.648	115.096	137.878	137.732	124.773	1.10387	0.142568	0.305846	0.514497	0.416132
7917	14.012	/	613.443	HMDB0034194	Jurubine	C33H57NO8	595.408	2	[M+NH4]+	52.1	69.7	92.91			1.35123	2.6074	1.70616	0.975681	0.734816	1.71332	2.66182	1.70377	1.77257	0.747992	0.716817	0.633593	1.51477	1.37276	1.10345	0.142017	0.61459	0.211415	0.276736
1106	5.526	180.078	181.086	HMDB0062773	10-hydroxy-decadien-4-ynoic Acid	C10H12O3	180.079	1	[M+H]+	50.2	54.8	97.2			38.8268	40.1424	36.4806	75.1124	78.9749	71.9065	29.2727	29.5258	28.8285	73.2285	72.6754	76.1212	56.9073	51.6087	1.10267	0.140999	0.596691	0.224251	0.476089
5692	10.344	428.292	429.299	HMDB0060126	25-Hydroxyvitamin D3-26,23-lactone	C27H40O4	428.293	2	[M+H]+	53.7	78.6	92.34			26.2861	36.4903	22.0758	59.7338	17.5706	15.7188	27.0116	47.5894	18.9712	20.2873	21.9422	25.5497	29.6459	26.8919	1.10241	0.14066	0.611726	0.213443	0.129027
4041	7.327	/	353.101	HMDB0037315	Cerasinone	C18H18O6	330.11	6	[M+Na]+	46.1	41.5	95.35			58.6173	75.2357	49.3719	59.3109	98.2077	76.2919	60.3107	58.853	38.8754	79.0772	48.2181	93.0401	69.5059	63.0624	1.10218	0.140355	0.547766	0.261405	0.473788
677	12.042	146.109	147.117	HMDB0302269	Pentenylbenzene	C11H14	146.11	1	[M+H]+	52.6	66.8	97.74			163.051	438.994	423	551.922	402.667	411.321	178.777	157.33	189.798	512.621	599.507	534.914	398.492	362.158	1.10033	0.137934	0.607013	0.216802	0.538898
3528	4.588	/	479.156	HMDB0033012	Vestitone 7-glucoside	C22H26O9	434.158	1	[M+FA-H]-	54.3	73.6	98.6			169.173	167.733	210.664	131.709	232.732	207.736	169.025	142.364	180.338	178.515	186.507	161.389	186.625	169.69	1.0998	0.137239	0.339432	0.469248	0.317625
5580	5.794	/	791.154	HMDB0037650	Epigallocatechin-(4beta->8)-epicatechin 3-O-gallate	C37H30O17	746.148	10	[M+FA-H]-	39.6	16.4	92.03			148.456	143.326	103.162	113.694	82.4446	56.7805	88.7648	102.814	99.2833	77.5092	95.6265	125.372	107.977	98.2283	1.09925	0.136515	0.430603	0.365922	0.239373
47	5.008	103.993	102.986	CSID11534750	3-Sulfanylacrylic acid	C3H4O2S	103.993	2	[M-H]-	45.4	33.4	95.86			159.985	137.313	155.932	144.443	116.353	141.98	183.548	150.224	144.878	92.4722	109.008	98.9434	142.668	129.846	1.09875	0.13586	0.388704	0.410381	0.416569
1630	3.724	/	333.06	HMDB0029383	Chlorogenoquinone	C16H16O9	352.079	6	[M-H2O-H]-	51.8	72.5	92.77			22.2097	29.8909	25.0762	27.504	24.5794	19.4299	28.4437	27.0972	29.2113	13.4203	18.9049	18.4281	24.7817	22.5843	1.0973	0.133957	0.408893	0.388391	0.427258
1787	11.878	/	228.232	HMDB0032525	Tetradec-2-enal	C14H26O	210.198	2	[M+NH4]+	50.1	54.5	98.19			460.763	567.559	499.278	585.447	607.21	575.855	531.05	475.138	371.272	574.799	478.656	573.029	549.352	500.657	1.09726	0.133907	0.372165	0.429265	0.525763
1732	4.761	342.132	341.125	HMDB0039334	Citrusin D	C16H22O8	342.131	1	[M-H]-	51.5	62.9	96.09			81.5467	153.484	102.206	172.525	128.589	149.241	87.7017	114.086	102.181	183.451	103.416	127.652	131.265	119.748	1.09618	0.132484	0.438437	0.358092	0.271702
3032	10.529	300.172	301.179	HMDB0000010	2-Methoxyestrone	C19H24O3	300.173	4	[M+H]+	39.5	6.38	95.56			54.1122	41.0861	35.6511	9.89235	10.1031	8.66575	50.3912	31.3778	36.2489	7.3197	10.605	9.87235	26.5851	24.3025	1.09393	0.129514	0.64104	0.193115	0.0244028
6040	12.084	/	451.32	HMDB0006225	Ercalcitriol	C28H44O3	428.329	4	[M+Na]+	54	79.2	95.28			30.4205	43.448	41.3674	68.3207	22.9862	20.3108	37.0971	49.9543	23.4465	23.8008	36.5147	36.632	37.8089	34.5742	1.09356	0.129029	0.60035	0.221595	0.166159
221	5.931	162.032	161.025	HMDB0002149	3 Hydroxycoumarin	C9H6O3	162.032	2	[M-H]-	56.4	85	98.93			4226.78	3811.07	4053.43	1006.58	1918.02	1659.4	3974.64	3423.85	4063.16	1470.35	1229.22	1101.92	2779.21	2543.86	1.09252	0.127659	0.510793	0.291755	0.217336
1855	4.096	354.095	353.088	HMDB0003164	Chlorogenic acid	C16H18O9	354.095	1	[M-H]-	46.1	38.8	92.28	93.3	88.4	111538	115330	111719	121878	121730	124544	99433.5	99933.5	101257	109336	116432	121708	117790	108017	1.09048	0.124961	0.143685	0.84259	0.515022
1803	1.216	/	347.06	HMDB0060017	Pyrogallol-2-O-glucuronide	C12H14O9	302.064	6	[M+FA-H]-	42.7	25	95.96			76.3207	99.1159	90.2098	79.6833	104.062	87.6944	94.6032	105.43	111.493	62.9298	61.5907	56.7731	89.5144	82.1367	1.08982	0.124093	0.419053	0.377731	0.385937
2064	8.412	/	367.119	HMDB0041167	Shinpterocarpin	C20H18O4	322.121	1	[M+FA-H]-	50	55.5	96.23			8.04881	8.22161	12.6039	28.2967	25.7945	21.1072	6.51835	5.50699	6.65543	16.8635	27.9887	31.982	17.3454	15.9192	1.08959	0.123792	0.522745	0.28171	0.460415
6588	10.182	484.318	485.325	HMDB0035256	24-Hydroxyglabrolide	C30H44O5	484.319	2	[M+H]+	54.3	80.2	93.28			127.802	251.684	79.8057	139.269	42.5794	99.3988	146.403	210.519	68.3585	51.7353	115.794	86.8623	123.423	113.279	1.08955	0.123738	0.628899	0.201419	0.089489
1730	0.953	342.117	341.109	HMDB0000258	Sucrose	C12H22O11	342.116	1	[M-H]-	46.6	36.7	97.47	93.2	95.9	2683.57	2446.74	2929.63	3466.58	3869.28	4315.01	2777.7	3204.4	2630.65	3755.93	2772.34	2956.66	3285.14	3016.28	1.08913	0.123182	0.389949	0.408992	0.259613
814	8.838	256.074	255.067	HMDB0030808	Pinocembrin	C15H12O4	256.074	1	[M-H]-	46.4	37.6	95.88			123.134	88.4188	56.7445	11.2559	8.94883	8.71027	80.3731	86.2925	62.0837	17.0965	13.5035	13.5439	49.5354	45.4822	1.08912	0.123157	0.538604	0.26873	0.233968
631	6.532	/	229.108	HMDB0036117	Nepetalic acid	C10H16O3	184.11	1	[M+FA-H]-	43.9	23	98.09			12.1623	15.3266	11.2734	12.7548	13.2967	26.3016	22.2419	15.4116	13.8519	10.9276	10.9445	10.3063	15.1859	13.9473	1.08881	0.122748	0.478652	0.31998	0.184685
832	6.495	160.089	161.096	HMDB0038790	3-Phenyl-4-pentenal	C11H12O	160.089	1	[M+H]+	48.1	44.4	96.84			81.4716	97.719	88.0375	94.8051	21.0196	22.9452	99.2209	77.3531	120.144	21.0523	25.419	29.9666	67.6663	62.1926	1.08801	0.121696	0.634871	0.197315	0.15374
7845	7.159	/	605.199	HMDB0304561	Glutamic acid betaine	C31H34O11	582.21	1	[M+Na]+	41.4	16	92.77			284.582	396.074	425.154	470.643	607.523	398.23	305.54	284.946	339.578	478.274	436.888	528.535	430.368	395.627	1.08781	0.12143	0.55062	0.259148	0.394284
6548	12.935	/	483.382	HMDB0035998	(3beta,24xi)-Cycloartane-3,24,25-triol	C30H52O3	460.392	0	[M+Na]+	41.8	13	96.18			5.94806	5.10675	7.05655	3.47945	5.13639	3.65968	5.63205	6.72302	5.92533	3.7719	2.64931	3.25677	5.06448	4.65973	1.08686	0.120168	0.582221	0.234912	0.266114
327	5.147	/	179.072	HMDB0303217	4,5-Dihydro-2,5-dimethyl-4-oxo-3-furanyl butyrate	C10H14O4	198.089	1	[M-H2O-H]-	50.5	59	94.41			29.6341	31.0519	24.371	46.735	54.2675	39.9026	38.6269	22.815	36.4838	34.0635	34.0847	41.8434	37.6604	34.6529	1.08679	0.120073	0.444456	0.352172	0.238695
4300	12.23	/	547.328	HMDB0035751	Ganolucidic acid B	C30H46O6	502.329	0	[M+FA-H]-	53.4	71.6	95.49			34.5569	35.5607	32.8675	18.3632	9.5133	7.05407	25.8202	29.8961	24.1854	15.154	17.5896	14.4571	22.9859	21.1837	1.08507	0.117794	0.507507	0.294558	0.10489
1221	5.767	190.11	191.118	HMDB0004095	5-Methoxytryptamine	C11H14N2O	190.111	1	[M+H]+	40.6	12.2	92.16			22.3169	26.9847	32.6845	16.9189	11.9226	14.4615	26.5294	28.5437	26.2643	9.04733	12.2118	13.0307	20.8815	19.2712	1.08356	0.115779	0.614053	0.211794	0.227402
975	7.187	/	277.072	HMDB0038911	5,7,9,11-Tridecatetrayne-1,2,3,4-tetrol	C13H12O4	232.074	1	[M+FA-H]-	47	41.5	94.95			43.6955	29.9156	38.9954	23.9246	25.9626	20.3705	38.4652	39.1299	31.2005	18.1986	21.2166	20.6508	30.4774	28.1436	1.08292	0.114932	0.474703	0.323578	0.296874
3808	4.664	340.131	341.138	HMDB0301942	Dihydrowighteone	C20H20O5	340.131	1	[M+H]+	48.8	48	97.44			319.938	413.342	361.252	167.868	190.108	134.259	346.859	295.134	371.224	159.495	148.208	144.362	264.461	244.213	1.08291	0.114914	0.617916	0.209071	0.101586
779	5.865	155.073	156.081	HMDB0033123	4-Phenylpyridine	C11H9N	155.073	1	[M+H]+	49	51.1	95.07			66.0186	57.3808	74.6641	33.6295	25.3483	21.5228	60.9198	60.8733	69.7981	10.7112	19.6029	35.339	46.4274	42.874	1.08288	0.114871	0.630439	0.200357	0.311485
6120	11.691	454.308	477.297	HMDB0012556	13'-Carboxy-alpha-tocotrienol	C29H42O4	454.308	1	[M+Na]+	48.1	51.9	90.09			9.93193	16.9401	10.8686	20.6789	6.94454	5.76139	11.9896	17.0981	9.64026	7.84009	8.54037	10.5839	11.8542	10.9487	1.08271	0.114642	0.615011	0.211117	0.0504924
4720	7.195	/	385.128	HMDB0247027	-7-Oxozeaenol	C19H22O7	362.137	5	[M+Na]+	52.3	70.9	96.07			67.2749	98.4759	103.546	85.51	107.203	76.1129	64.4484	74.1945	71.8749	99.4096	85.7178	101.515	89.687	82.8601	1.08239	0.114222	0.504528	0.297115	0.378752
2000	5.132	/	363.076	HMDB0002937	Tamarixetin	C16H14O7	318.074	12	[M+FA-H]-	38.8	10.3	96.81			16.2271	20.5116	13.758	113.808	94.515	102.323	19.6353	17.1984	21.0527	63.2494	111.516	101.356	60.1904	55.6679	1.08124	0.112689	0.537402	0.269701	0.00495074
450	5.872	/	200.072	HMDB0038338	alpha-Hydroxy-1-methyl-1H-indole-3-propanoic acid	C12H13NO3	219.09	1	[M-H2O-H]-	50	59.1	92.35			131.446	57.2511	147.944	85.7206	66.0324	60.8349	166.121	78.4521	89.5856	35.7776	49.4223	88.8135	91.538	84.6954	1.08079	0.112087	0.51275	0.290094	0.368961
5452	12.274	418.323	419.33	HMDB0303811	8'-Apo-b-caroten-8'-ol	C30H42O	418.324	1	[M+H]+	54.6	79.9	94.76			1014.54	962.557	1016.65	896.906	1089.17	1050.41	834.16	562.723	994.929	1080.33	1239.52	869.411	1005.04	930.18	1.08048	0.111669	0.50426	0.297346	0.370023
6782	12.514	/	497.36	HMDB0259600	Cholylsarcosine	C27H45NO6	479.325	3	[M+NH4]+	45.2	34.6	94.55			116.252	133.207	154.867	26.2402	137.095	106.979	36.3628	117.816	138.292	96.553	113.878	121.524	112.44	104.071	1.08042	0.111588	0.609264	0.215194	0.00827905
4093	1.974	/	526.142	HMDB0259659	Adafosbuvir	C22H29FN3O10P	545.157	4	[M-H2O-H]-	42.4	21.1	95.24			151.812	146.846	179.383	145.869	192.11	126.928	167.323	129.913	195.435	136.759	120.056	123.575	157.158	145.51	1.08005	0.111097	0.400237	0.397683	0.353151
3100	3.201	/	447.151	HMDB0041514	Benzyl O-[arabinofuranosyl-(1->6)-glucoside]	C18H26O10	402.153	1	[M+FA-H]-	42	16.6	95.21			38.3871	44.5499	35.1095	36.4742	28.268	25.6181	40.6281	31.2413	38.5962	25.2999	31.0467	26.1495	34.7345	32.1603	1.08004	0.111087	0.416751	0.380123	0.291742
4503	9.162	/	372.243	HMDB0256037	p-Fluorofentanyl	C22H27FN2O	354.211	5	[M+NH4]+	50.8	63	97.08			26.3904	1.06707	3.07929	11.3015	3.50034	3.6005	8.45238	18.0376	7.6741	3.34832	3.87602	3.93073	8.15653	7.55319	1.07988	0.110869	0.6569	0.1825	0.523168
5625	7.547	/	427.136	HMDB0037313	Citromitin	C21H24O8	404.147	1	[M+Na]+	41.9	16.2	94.26			10.375	5.81654	12.7239	19.6085	21.0218	15.2304	6.98307	8.65369	11.1653	15.5137	15.8321	20.3747	14.1293	13.0871	1.07964	0.11055	0.613946	0.21187	0.252507
8	1.026	86.0368	85.0296	HMDB0010720	But-2-enoic acid	C4H6O2	86.0368	1	[M-H]-	43.3	20.4	96.64	90.5		276.265	302.268	274.508	289.873	302.1	318.015	298.983	304.917	277.771	257.119	264.052	230.656	293.838	272.249	1.0793	0.110092	0.214598	0.668375	0.406247
4034	5.859	522.101	521.093	HMDB0035462	Myricetin 3-(6-acetylgalactoside)	C23H22O14	522.101	1	[M-H]-	49	46.9	98.94			8107.07	10195.7	9945.29	11927.1	12526.6	12122.6	11176.9	12391.1	10100.5	10442.5	7093.05	8863.08	10804.1	10011.2	1.0792	0.109961	0.393392	0.405175	0.318766
155	6.916	146.095	145.087	HMDB0002207	3-Hydroxyisoheptanoic acid	C7H14O3	146.094	2	[M-H]-	43.7	22.7	98.37			28.0959	22.6693	32.9073	174.952	141.225	162.251	26.6645	14.0622	28.8072	112.366	175.146	163.878	93.6833	86.8207	1.07904	0.109754	0.539412	0.268079	0.240816
99	1.693	132.043	131.035	HMDB0001844	Methylsuccinic acid	C5H8O4	132.042	2	[M-H]-	46.3	38.5	95.86	74.6		54.8165	40.7137	51.5945	46.3775	42.0336	44.4979	46.2693	44.3454	46.1735	39.5128	42.4205	40.829	46.6723	43.2584	1.07892	0.109585	0.264859	0.576985	0.366537
4322	4.716	/	367.136	HMDB0033067	erythro-Anethole glycol 2-glucoside	C16H24O8	344.147	1	[M+Na]+	45	30.4	96.25			18.5735	42.5488	25.6059	73.6199	58.9833	45.6494	16.2375	20.3563	23.1513	81.9569	40.9848	63.2192	44.1635	40.9843	1.07757	0.107781	0.636758	0.196026	0.427143
2972	5.426	437.196	436.188	HMDB0255144	N-Formyl-Met-Leu-Phe	C21H31N3O5S	437.198	7	[M-H]-	47.2	55.9	88.36			4.31366	3.32094	5.46483	22.4868	38.5282	31.0625	10.2565	9.75721	10.8204	21.9163	27.9235	17.1131	17.5295	16.2979	1.07557	0.105101	0.536622	0.270332	0.536174
4339	6.286	/	551.117	HMDB0254498	Metaflumizone	C24H16F6N4O2	506.118	2	[M+FA-H]-	41.7	14.2	97.34			331.129	337.83	323.145	263.904	361.003	459.131	329.244	316.189	372.228	263.211	379.602	270.673	346.024	321.858	1.07508	0.104447	0.403315	0.394356	0.205972
772	0.951	155.035	156.042	HMDB0304226	6-Hydroxy-2-cyclohexen-one-carboxylate	C7H7O4-	155.035	1	[M+H]+	40.5	11.3	92.41			29673.7	30543.8	29717.8	38130	36601.7	34671	26336.9	32627.2	25011.2	32669.9	38370.6	30409	33223	30904.2	1.07503	0.104381	0.456026	0.34101	0.39423
8125	5.349	648.241	649.248	HMDB0030069	Chalcomoracin	C39H36O9	648.236	7	[M+H]+	41.6	28.6	87.17			16.7256	16.5624	17.5107	3.02794	1.53568	0.861758	15.1412	16.9375	14.3311	1.64948	2.01157	2.23994	9.37068	8.71847	1.07481	0.104079	0.654968	0.18378	0.223452
4657	2.879	/	383.094	HMDB0035476	6'-Methoxypolygoacetophenoside	C15H20O10	360.106	2	[M+Na]+	43.6	23.5	96.39			155.252	199.365	163.854	790.55	599.684	550.75	99.2957	102.987	177.776	524.307	597.786	786.287	409.909	381.406	1.07473	0.103975	0.648724	0.18794	0.467516
1415	4.565	318.111	317.104	HMDB0030663	4',7-Di-O-methylcatechin	C17H18O6	318.11	1	[M-H]-	51.3	62.5	95.72			77.7513	76.9824	84.9032	74.8043	121.487	116.254	73.1821	62.2315	82.0433	100.736	101.675	94.063	92.0303	85.6551	1.07443	0.103569	0.437402	0.359119	0.22429
149	4.042	146.022	145.014	CSID67497982	2-Hydroxy-1,3-dioxepane-4,7-dione	C5H6O5	146.022	1	[M-H]-	53.2	71.9	95.71			231.074	212.451	225.561	41.7897	15.0766	22.7641	215.878	158.128	253.014	23.6036	19.2654	28.0691	124.786	116.326	1.07272	0.101279	0.545023	0.263586	0.087823
486	6.133	/	207.067	HMDB0244411	3-Carboxy-4-methyl-5-ethyl-2-furanpropionic acid	C11H14O5	226.084	1	[M-H2O-H]-	53.9	76.6	94.56			19.5589	21.1412	20.2079	36.742	33.1099	34.1853	18.1336	20.9111	20.8815	31.03	31.1882	31.6697	27.4909	25.6357	1.07237	0.100798	0.472602	0.325505	0.181108
3350	5.79	318.205	319.212	HMDB0029850	Citronellol glucoside	C16H30O6	318.204	2	[M+H]+	43.2	21.5	97.25			10737.6	12679.7	14092.9	3514.18	211.215	260.789	11564.1	12621.9	12502.4	1576.5	203.02	257.811	6916.07	6454.3	1.07154	0.0996917	0.658258	0.181604	0.0622399
646	1.756	/	233.067	HMDB0029956	Nebularine	C10H12N4O4	252.086	4	[M-H2O-H]-	44.3	32.5	93.83			24.6071	22.135	23.7308	27.9311	50.0665	34.6018	19.2887	19.6285	21.5479	61.1419	24.7617	24.528	30.5121	28.4828	1.07125	0.0992896	0.518045	0.285633	0.319613
1064	1.082	290.04	289.033	HMDB0001068	Sedoheptulose 7-phosphate	C7H15O10P	290.04	0	[M-H]-	42.9	17.9	97.11			438.128	511.819	368.709	425.139	384.259	230.073	547.202	428.753	412.03	214.78	305.429	296.117	393.021	367.385	1.06978	0.0973143	0.480102	0.318667	0.317561
2133	5.227	374.101	373.093	HMDB0033841	Menadiol disuccinate	C19H18O8	374.1	3	[M-H]-	43.9	30	93.16			32.9025	28.4394	36.6362	63.3345	92.054	101.092	39.9366	30.439	40.7316	72.9644	73.7032	73.5691	59.0765	55.224	1.06976	0.0972897	0.519471	0.284439	0.00442496
1131	11.287	294.22	293.212	HMDB0247705	9-HOTrE	C18H30O3	294.219	1	[M-H]-				89.5		140.084	86.3451	216.041	30.8684	40.1307	75.1909	175.525	112.877	106.681	59.0883	52.6171	43.5743	98.11	91.7272	1.06958	0.0970504	0.535166	0.271512	0.0870379
2651	10.828	278.224	279.231	HMDB0248208	alpha-Eleostearic acid	C18H30O2	278.225	2	[M+H]+	52.9	69.5	97.26	87.8		607.647	595.582	711.079	294.643	417.007	819.201	615.742	749.431	584.207	482.574	384.353	408.101	574.193	537.401	1.06846	0.0955365	0.602911	0.219747	0.0237708
6106	4.544	/	455.152	HMDB0041515	Benzyl gentiobioside	C19H28O11	432.163	1	[M+Na]+	41.4	17.1	91.52			10.2788	35.8892	12.2363	18.639	12.8376	10.1152	11.5021	8.74392	7.22992	22.7435	15.221	28.1778	16.666	15.6031	1.06813	0.0950818	0.643209	0.191648	0.263472
746	4.913	247.999	246.992	HMDB0304904	Dihydroxyphenylacetic acid sulfate	C8H8O7S	247.999	1	[M-H]-	49	53.2	92.52			51.6096	51.0416	44.1968	30.8566	19.198	19.1821	38.0956	40.0052	52.2216	39.1244	15.0747	17.8071	36.0141	33.7214	1.06799	0.0948975	0.515049	0.288151	0.165549
5652	10.524	426.276	427.284	HMDB0242503	1alpha-Hydroxy-25,27-didehydrovitamin D3 26,23-lactone	C27H38O4	426.277	3	[M+H]+	48.5	54.2	91.43			67.7718	88.806	40.8073	148.35	28.8895	2.36396	45.2018	120.093	30.795	44.0297	52.4079	60.8736	62.8314	58.9001	1.06674	0.0932152	0.651792	0.185891	0.550391
1599	6.413	/	331.083	HMDB0037322	Dihydrooroxylin	C16H14O5	286.084	2	[M+FA-H]-	41.6	13.3	97.17			32.6646	29.4544	37.7358	34.4818	36.4891	30.831	27.4384	31.8772	29.3265	30.627	39.4243	30.4644	33.6094	31.5263	1.06608	0.0923104	0.347278	0.459323	0.329502
3438	9.626	/	473.125	HMDB0037338	Americanin B	C27H24O9	492.142	1	[M-H2O-H]-	46.5	39.8	93.36			5.16599	5.18079	6.42163	3.81902	13.5437	12.3952	5.69128	5.77386	6.09414	8.79084	8.83218	8.46255	7.7544	7.27414	1.06602	0.0922381	0.517008	0.286502	0.0978718
5938	12.933	442.381	443.388	HMDB0036838	Betulin	C30H50O2	442.381	1	[M+H]+	56.3	84.4	97.75	67.2		16.7825	14.1915	16.8042	11.5495	14.7186	9.26319	17.5366	20.4786	5.92956	13.006	10.7335	10.4878	13.8849	13.0287	1.06572	0.0918283	0.611002	0.213957	0.393839
3770	5.216	/	499.125	HMDB0038776	Medicarpin 3-O-(6'-malonylglucoside)	C25H26O12	518.142	1	[M-H2O-H]-	47.5	46	92.33			44.0776	36.2361	50.1071	7.90808	10.0332	7.6811	41.1569	35.3798	30.4863	19.496	11.0073	8.91748	26.0072	24.4073	1.06555	0.0915974	0.539018	0.268397	0.163948
6920	6.539	508.228	509.236	HMDB0038611	Gibberellin A37 glucosyl ester	C26H36O10	508.231	5	[M+H]+	44.5	35.6	92.29			27.7085	22.8909	22.285	12.4482	2.04934	4.43843	19.9987	24.824	22.9515	6.20971	6.95489	5.31121	15.3034	14.375	1.06458	0.0902894	0.651152	0.186317	0.32743
6869	7.592	/	505.185	HMDB0247264	7-Hydroxystaurosporine	C28H26N4O4	482.195	2	[M+Na]+	45.5	39.3	90.43			14.206	22.8802	17.4585	17.3215	13.7732	16.7877	8.65895	10.1969	14.6318	26.9445	17.7836	18.1169	17.0712	16.0554	1.06326	0.0885004	0.61302	0.212526	0.308254
853	8.692	/	162.14	CSID11626964	Phosphonane	C8H16P	144.107	4	[M+NH4]+	45.1	32.6	97.77			48.5583	62.4434	55.2955	2.54879	0.684336	0.896089	47.9926	60.8056	45.7065	1.29988	2.39504	2.13163	28.4044	26.7219	1.06296	0.0880933	0.663001	0.178486	0.452704
1345	10.144	312.23	311.223	HMDB0242602	9-Hpode	C18H32O4	312.23	1	[M-H]-	46.5	36.7	96.99	71.7		126.03	274.771	158.642	171.064	144.76	271.529	194.733	210.707	206.94	189.18	150.076	129.428	191.133	180.177	1.0608	0.0851564	0.492418	0.307666	0.00921281
14	0.996	90.0318	89.0246	HMDB0000190	Lactic acid	C3H6O3	90.0317	1	[M-H]-	44.5	25.4	99.08	94.6		298.184	372.118	329.348	370.899	323.931	282.906	277.753	377.218	299.199	338.747	294.478	278.729	329.564	311.021	1.05962	0.0835497	0.376739	0.42396	0.290787
3131	14.583	306.292	307.299	HMDB0033608	2-Heptadecylfuran	C21H38O	306.292	1	[M+H]+	50.7	57.7	97.1			0.575611	0.896962	0.546922	0.640724	0.623443	0.557764	0.505239	0.848199	0.611228	0.586332	0.494517	0.58095	0.640238	0.604411	1.05928	0.0830781	0.578403	0.23777	0.21029
128	3.937	138.032	137.025	HMDB0000500	4-Hydroxybenzoic acid	C7H6O3	138.032	2	[M-H]-	49.3	49.7	99	93.6		1280.06	1268.13	1322.5	1071.25	1184.33	1115.61	1038.12	1249.45	1153.71	895.257	1225.33	1276.43	1206.98	1139.72	1.05902	0.0827268	0.357405	0.446839	0.319487
5479	6.207	754.324	753.317	HMDB0038884	Phomopsin B	C36H46N6O12	754.317	9	[M-H]-	51.3	72.6	93.75			15.9679	16.3223	19.1257	19.7891	27.34	23.0286	15.7843	13.1812	14.0373	32.9506	21.0203	17.8807	20.2623	19.1424	1.0585	0.0820238	0.502528	0.298839	0.280684
347	1.402	120.057	121.065	HMDB0033910	Acetophenone	C8H8O	120.058	1	[M+H]+	41.4	9.94	98.14	83.7		432.474	267.603	243.269	652.673	55.1981	100.551	337.797	213.052	285.659	341.507	152.089	325.497	291.961	275.934	1.05809	0.0814569	0.650184	0.186964	0.488508
3787	7.082	/	501.141	HMDB0248802	Azilsartan	C25H20N4O5	456.143	1	[M+FA-H]-	42.6	23	91.31			3.69015	1.38543	1.73146	21.3914	5.78285	4.18035	2.54612	0.942225	5.70871	2.78735	9.02172	15.0839	6.36027	6.01501	1.0574	0.0805202	0.55447	0.256122	0.0021473
3125	6.33	450.117	449.109	HMDB0301924	Aromadendrin 3-galactoside	C21H22O11	450.116	1	[M-H]-	47.9	45.2	95.6			17.9079	11.9114	18.3639	4.79447	2.02808	2.72529	10.2795	14.9491	15.0417	5.57179	5.79581	3.01558	9.62182	9.10892	1.05631	0.0790305	0.544626	0.263901	0.278977
7871	5.333	/	607.235	HMDB0257476	Sampatrilat	C26H40N4O9S	584.252	9	[M+Na]+	42.1	24.9	95.63			480.527	505.658	525.17	47.7395	52.3675	63.1231	438.645	499.345	534.211	31.5191	28.9328	54.1801	279.097	264.472	1.0553	0.0776535	0.662835	0.178594	0.146232
238	6.779	164.084	163.077	HMDB0005809	Eugenol	C10H12O2	164.084	2	[M-H]-	48.1	47.3	95.76	67.7		2.95185	2.76526	2.89198	17.0754	4.81446	8.12635	2.83775	2.00277	4.06455	3.96354	8.87918	14.871	6.43755	6.10314	1.05479	0.0769597	0.550718	0.259071	0.0943951
7136	9.491	/	525.318	HMDB0034704	22-Deoxoisocucurbitacin D	C30H46O6	502.329	1	[M+Na]+	55.4	84.3	93.95			377.857	744.527	500.78	1102.71	290.242	223.213	520.556	579.558	424.319	502.393	476.434	568.085	539.889	511.891	1.05469	0.0768255	0.643677	0.191332	0.205638
7621	7.798	/	575.318	HMDB0002513	Lithocholate 3-O-glucuronide	C30H48O9	552.33	1	[M+Na]+	48.1	50.3	91.45			81.6582	78.5806	69.0247	212.958	82.6335	48.8423	69.9	218.38	73.966	26.5462	86.5551	68.7145	95.6162	90.6769	1.05447	0.0765195	0.656139	0.183004	0.339497
2657	5.819	/	409.118	HMDB0060982	Hydroxytorsemide	C16H20N4O4S	364.121	2	[M+FA-H]-	37.4	4.48	84.29			3.04794	3.4584	7.90613	37.5821	29.0645	33.5478	2.80677	3.50572	8.14967	24.4825	43.4617	26.2852	19.1011	18.1153	1.05442	0.0764525	0.551447	0.258496	0.0375401
7277	4.846	/	539.173	HMDB0039813	Cyclocalopin D	C23H32O13	516.184	2	[M+Na]+	43.8	24.9	96.61			57.707	69.7794	68.1701	1.78546	4.58669	2.22062	47.5055	80.5729	62.7067	1.75571	0.636493	0.655351	34.0415	32.3054	1.05374	0.0755191	0.665902	0.17659	0.431941
2950	13.64	/	296.294	HMDB0033609	2-Pentadecylfuran	C19H34O	278.261	1	[M+NH4]+	46.8	38.5	97.19			2.64698	4.34702	4.22541	3.56861	3.77143	2.6603	3.23946	3.24187	2.65215	4.16394	3.00537	3.84244	3.53662	3.35754	1.05334	0.0749692	0.579568	0.236895	0.237267
1801	1.313	228.147	229.154	HMDB0011175	Leucylproline	C11H20N2O3	228.147	1	[M+H]+	45	28.7	97.69	81.4		406.15	618.383	426.404	589.576	402.116	397.569	468.779	416.339	550.126	394.386	440.249	427.296	473.367	449.529	1.05303	0.0745432	0.573135	0.241743	0.142813
5408	7.224	416.146	417.154	HMDB0033280	8-Acetoxypinoresinol	C22H24O8	416.147	2	[M+H]+	52.8	69.1	96.69			83.327	152.41	135.078	81.8225	110.907	91.1888	89.4671	134.204	94.0172	109.265	92.6462	102.472	109.122	103.679	1.0525	0.0738264	0.599241	0.222399	0.12189
130	0.821	94.0531	95.0603	HMDB0033112	Methylpyrazine	C5H6N2	94.0531	0	[M+H]+	41.5	13	94.71			146.035	40.4325	319.439	87.636	117.407	319.858	48.8328	62.1219	71.8612	146.814	176.5	473.51	171.801	163.273	1.05223	0.0734502	0.662387	0.178888	0.342049
2757	6.038	418.163	417.156	HMDB0303494	Syringaresinol	C22H26O8	418.163	1	[M-H]-				86.7		28.9262	30.4479	26.0817	11.4413	9.27736	8.77394	23.7195	28.3957	32.513	3.81144	8.41771	12.4088	19.1581	18.211	1.052	0.0731409	0.542408	0.265674	0.314479
6697	4.608	492.16	493.168	HMDB0250017	Picroside I	C24H28O11	492.163	6	[M+H]+	48.9	56.6	94.37			54.1475	60.4307	62.0591	22.0289	33.4663	27.7225	42.7036	51.9656	57.502	35.7641	27.126	32.038	43.3092	41.1832	1.05162	0.0726149	0.633932	0.197957	0.0777079
5870	5.423	/	919.092	HMDB0039265	Tellimagrandin II	C41H30O26	938.103	8	[M-H2O-H]-	40.1	12.5	97.26			160.898	209.312	215.112	241.124	167.928	122.21	213.426	192.955	191.248	102.056	145.675	216.858	186.097	177.036	1.05118	0.0720107	0.494241	0.306061	0.267911
775	0.848	155.069	156.077	HMDB0000177	Histidine	C6H9N3O2	155.069	0	[M+H]+	44.5	30.6	92.55	78.5		35.5012	29.7292	43.4528	25.0131	36.1003	70.6576	14.5921	7.77604	23.4028	47.5585	44.1089	91.3287	40.0757	38.1278	1.05109	0.0718839	0.655931	0.183142	0.645722
5593	11.277	/	425.341	HMDB0244674	3beta-Hydroxy-5alpha-cholestan-15-one	C27H46O2	402.35	5	[M+Na]+	48.8	53.3	95.81			71.3344	61.4622	40.9944	43.9354	55.2569	56.3949	52.5205	52.0391	65.9854	61.1909	37.9409	43.6944	54.8964	52.2285	1.05108	0.0718724	0.591807	0.22782	0.0897277
5314	11.498	410.354	411.361	HMDB0302776	Elasterol	C29H46O	410.355	2	[M+H]+	52.8	72.7	92.91			113.851	100.32	94.1256	108.69	109.215	122.839	146.133	80.9279	94.0055	112.957	99.8897	83.7564	108.173	102.945	1.05079	0.0714745	0.575395	0.240034	0.269396
597	11.498	140.12	141.127	HMDB0030957	3,6-Nonadien-1-ol	C9H16O	140.12	1	[M+H]+	44	24.7	96.92			56.5098	48.9975	42.3644	61.9927	63.3111	61.1783	67.5278	45.0827	53.8895	55.961	51.5935	44.5282	55.7256	53.0971	1.0495	0.0697082	0.56173	0.250473	0.212722
190	0.97	/	104.107	HMDB0031604	2-Penten-1-ol	C5H10O	86.0732	1	[M+NH4]+	48	47	94.57			4034.58	4994.31	3705.48	4434.09	4311.47	4284.3	4312.91	4018.73	3741.24	3795.54	4276.28	4416.77	4294.04	4093.58	1.04897	0.0689733	0.449463	0.347306	0.307879
1964	4.058	/	239.033	HMDB0014693	Methoxsalen	C12H8O4	216.042	9	[M+Na]+	46.7	45.2	98.27			225.498	196.245	266.1	413.964	457.653	252.65	245.268	213.829	236.329	377.135	320.255	334.896	302.018	287.952	1.04885	0.0688085	0.627566	0.20234	0.169132
1861	8.309	/	353.103	HMDB0033314	Moracin G	C19H16O4	308.105	2	[M+FA-H]-	45.3	31.8	97			11.6203	11.4179	17.6632	13.5889	18.3448	16.4504	14.4189	11.5199	12.7135	14.901	15.5133	15.923	14.8476	14.1649	1.04819	0.0679036	0.466012	0.331603	0.164751
1340	5.861	199.063	200.07	HMDB0253476	INDOPHENOL	C12H9NO2	199.063	1	[M+H]+	49.2	51.3	96.32			106.839	91.0565	124.791	50.9519	40.6675	27.9982	99.1541	94.146	113.888	25.3235	34.6839	55.0499	73.7173	70.3743	1.0475	0.0669554	0.653237	0.184929	0.0618698
202	4.676	/	157.051	HMDB0302935	2-Hexen-4-olide	C6H8O2	112.052	2	[M+FA-H]-	45	32.4	94.6			38.5555	27.8885	28.7805	36.1777	24.6466	24.985	29.5675	48.6745	23.1079	22.4009	18.5606	30.7185	30.1723	28.8383	1.04626	0.0652379	0.515786	0.28753	0.303242
4877	5.502	/	617.226	HMDB0029626	5alpha-Ethoxy-6beta-hydroxy-5,6-dihydrophysalin B	C30H36O11	572.226	4	[M+FA-H]-	48.3	51	94.52			61.516	73.5322	77.6815	57.4808	76.7948	14.336	58.7469	54.7333	59.2843	59.1926	57.5395	55.8807	60.2235	57.5629	1.04622	0.0651889	0.516469	0.286956	0.0739726
4670	7.726	/	383.148	HMDB0037235	Quassinol	C20H24O6	360.157	4	[M+Na]+	47.6	50.9	92.43			29.3324	16.3516	21.9463	38.4155	28.3794	47.2531	28.4766	39.3959	14.4725	16.4937	36.3215	38.494	30.2797	28.9424	1.04621	0.0651694	0.641893	0.192538	0.276211
1434	11.426	204.187	205.195	HMDB0302240	Germacrene D	C15H24	204.188	1	[M+H]+	54.4	75.1	98.5			5707.41	4281.37	5422.51	779.038	656.316	696.036	5694.86	3864.69	5508.8	643.3	556.586	509.913	2923.78	2796.36	1.04557	0.0642867	0.665378	0.176931	0.0252202
92	2.003	130.063	129.056	HMDB0006024	Mevalonolactone	C6H10O3	130.063	3	[M-H]-	48.7	48.4	98.39			83.4368	86.3123	64.4278	153.967	119.642	104.332	80.2298	94.3199	61.5486	92.3361	135.292	122.548	102.02	97.7125	1.04408	0.0622317	0.519109	0.284742	0.148138
3242	6.092	458.179	457.172	HMDB0029909	Gein	C21H30O11	458.179	1	[M-H]-	40	8.47	92.55			40.2017	47.2095	45.4971	262.63	179.664	177.83	53.8187	44.6332	48.1183	137.035	177.523	260.129	125.505	120.209	1.04406	0.0621995	0.55261	0.257581	0.0262466
6923	11.384	/	509.323	HMDB0040499	18alpha-Hydroxyglycyrrhetic acid	C30H46O5	486.335	1	[M+Na]+	52.2	69.4	92.99			166.066	255.221	192.64	238.294	91.1718	62.0127	150.66	255.06	122.087	114.803	150.857	169.715	167.568	160.53	1.04384	0.0618978	0.646454	0.189462	0.0813436
7003	5.555	/	515.117	HMDB0037578	Limocitrin 3-rhamnoside	C23H24O12	492.127	3	[M+Na]+	44.3	34.3	90.85			17.6328	31.6159	19.7964	35.9389	32.8448	30.6729	21.0806	30.1199	17.6785	16.8076	28.03	47.7186	28.0836	26.9059	1.04377	0.0618089	0.641533	0.192781	0.373922
2714	4.415	/	413.11	HMDB0039959	3-O-Caffeoyl-1-O-methylquinic acid	C17H20O9	368.111	2	[M+FA-H]-	43.9	27.5	94.45			22.5287	29.9845	33.105	36.131	47.9105	39.4354	34.8092	20.4558	31.3788	29.0433	38.1379	46.6102	34.8492	33.4059	1.04321	0.0610231	0.511189	0.291418	0.194405
5154	4.731	/	407.097	HMDB0029549	Eleutheroside B1	C17H20O10	384.106	4	[M+Na]+	47.7	47.2	95.58			37.244	39.4489	40.975	25.9192	38.0083	39.4053	35.4283	30.4237	30.7758	32.18	43.396	39.6637	36.8335	35.3112	1.04311	0.0608898	0.57548	0.23997	0.199399
710	9.194	242.095	241.087	HMDB0035019	Phenethyl salicylate	C15H14O3	242.094	1	[M-H]-	47.1	39.2	97.7			7.52089	4.67629	9.29063	25.0325	39.0612	40.2548	6.42083	5.61686	5.82894	22.9398	42.3753	37.458	20.9727	20.1066	1.04308	0.0608436	0.5546	0.25602	0.152354
3485	13.34	/	325.288	HMDB0036759	Pregeijerene	C12H18	162.141	2	[2M+H]+	47.7	48.9	92.06			1.22977	0.437425	1.2954	6.23684	4.30859	3.79745	0.890675	0.940413	1.50083	3.32684	4.41311	5.52777	2.88424	2.7666	1.04252	0.0600767	0.663848	0.177931	0.0346222
4166	3.783	/	533.188	HMDB0248513	Apitolisib	C23H30N8O3S	498.216	5	[M+Cl]-	44.4	35	92.64			34.2898	47.5228	40.2297	0.351691	0.263754	0.246432	34.1463	46.222	36.7218	0.226289	0.328301	0.249207	20.484	19.649	1.0425	0.0600426	0.559833	0.251942	0.0548886
4005	8.474	/	351.214	HMDB0241734	4-Hydroxyoctanedioylcarnitine	C15H27NO7	333.179	3	[M+NH4]+	41.5	14.8	96.09			246.73	374.914	308.141	147.801	159.317	238.577	451.268	286.869	260.471	149.502	146.732	122.184	245.913	236.171	1.04125	0.0583166	0.652243	0.185591	0.162964
211	4.492	160.074	159.067	HMDB0000857	Pimelic acid	C7H12O4	160.074	2	[M-H]-	47	41.2	96.06	80.5		15.919	16.2456	18.0484	14.5598	16.3868	17.8062	19.8571	20.1314	14.6427	15.7316	13.2976	11.5877	16.4943	15.8747	1.03903	0.0552426	0.482934	0.316113	0.213534
6316	9.931	/	469.293	HMDB0034424	Spirotaccagenin	C27H42O5	446.303	1	[M+Na]+	47	45.2	91.01			21.9719	21.9713	19.2743	37.4766	5.43132	12.5664	16.2739	17.1937	9.96608	13.8831	34.3252	22.6213	19.782	19.0439	1.03876	0.0548572	0.657252	0.182268	0.0929016
395	5.292	124.052	125.06	HMDB0040280	1-(2-Furanyl)-1-propanone	C7H8O2	124.052	1	[M+H]+	49.9	54.6	95.71			78.6613	94.4485	63.4603	65.7076	40.7374	49.5632	80.0854	74.9542	72.1812	67.8987	39.6836	43.5233	65.4297	63.0544	1.03767	0.053349	0.638336	0.194951	9.30866e-05
2201	12.503	378.15	377.143	HMDB0030656	Demethylcalabaxanthone	C23H22O5	378.147	9	[M-H]-	43.9	34.5	95.09			11.4792	11.0604	13.4248	15.7941	16.1091	18.2346	10.694	12.1665	12.5203	13.4536	15.1689	18.9956	14.3504	13.8332	1.03739	0.0529549	0.505379	0.296383	0.138586
1165	1.542	298.106	297.098	HMDB0302044	Chakanoside I	C14H18O7	298.105	1	[M-H]-	46	34.7	96.97			47.6391	50.191	43.817	64.4793	56.6251	50.3416	44.0868	48.3238	40.4438	53.3548	61.4883	54.191	52.1822	50.3148	1.03711	0.0525757	0.475839	0.32254	0.187114
3523	10.893	/	327.229	HMDB0036754	Yucalexin P21	C20H32O2	304.24	3	[M+Na]+	44.3	31.7	93.41			55.527	39.813	23.0937	14.8902	22.3607	17.9175	26.6682	36.0745	17.8811	13.4283	13.3113	60.0975	28.9337	27.9102	1.03667	0.0519603	0.662274	0.178963	0.251199
2409	13.163	264.245	265.252	HMDB0037543	2-(5-Tetradecenyl)cyclobutanone	C18H32O	264.245	1	[M+H]+	53.7	72.2	97.86			165.132	154.754	172.253	209.117	207.248	212.06	166.615	169.273	159.288	192.544	172.781	220.444	186.761	180.158	1.03665	0.051932	0.579679	0.236813	0.238418
1298	13.157	194.167	195.174	HMDB0036820	beta-Ionol	C13H22O	194.167	0	[M+H]+	53.1	69.4	96.78			3.24917	3.29208	3.07662	4.07318	2.74339	3.67155	2.39063	3.64871	2.45131	3.49065	2.91443	4.49988	3.351	3.2326	1.03663	0.0518944	0.619402	0.208028	0.241402
4040	3.341	/	353.084	HMDB0302469	Vanillic acid 4-betaglucoside	C14H18O9	330.095	1	[M+Na]+	48.1	46.4	95.04			26.6845	30.2385	30.7578	82.8792	64.3818	39.7001	45.6333	30.8168	26.724	55.526	52.4858	53.8309	45.7737	44.1695	1.03632	0.0514684	0.653332	0.184866	0.0956458
5	1.714	71.0735	72.0808	HMDB0031641	Pyrrolidine	C4H9N	71.0735	0	[M+H]+	44	21.4	98.86			282.983	263.21	257.65	197.897	120.857	191.841	227.207	194.339	223.484	158.404	212.087	253.857	219.073	211.563	1.0355	0.0503229	0.629151	0.201245	0.0221253
855	9.724	/	262.119	HMDB0256221	Pendimethalin	C13H19N3O4	281.138	3	[M-H2O-H]-	44.6	32	94.3			4.61191	8.72317	5.49168	5.33617	5.31079	9.29696	6.4193	7.98292	5.39366	6.3382	5.51198	5.80476	6.46178	6.2418	1.03524	0.0499682	0.522036	0.2823	0.0236624
1642	10.141	334.212	333.205	HMDB0060054	bicyclo-PGE2	C20H30O4	334.214	6	[M-H]-	48.1	52	94.78			18.552	26.3095	14.2095	18.8773	19.0511	28.2132	25.8836	20.0853	21.7163	23.2429	19.4353	10.638	20.8688	20.1669	1.0348	0.0493541	0.524117	0.280572	0.0500866
801	8.602	/	253.145	HMDB0036821	3-Hydroxy-beta-ionone	C13H20O2	208.146	1	[M+FA-H]-	51.2	59.6	97.99			19.2709	15.7693	17.5593	13.6508	13.3742	18.2846	17.0811	20.0889	16.6903	12.1424	14.7826	13.8524	16.3182	15.773	1.03457	0.0490285	0.493536	0.306681	0.112837
4146	5.169	534.101	533.094	HMDB0303671	Luteolin 7-(6''-malonylglucoside)	C24H22O14	534.101	2	[M-H]-	41.8	16.2	95.05			594.674	327.729	521.645	81.534	23.9275	27.754	459.651	551.371	476.8	14.8011	6.33217	15.7295	262.877	254.114	1.03448	0.0489119	0.561325	0.250785	0.714741
4153	5.005	534.137	533.13	HMDB0257353	Ruberythric acid	C25H26O13	534.137	0	[M-H]-	45.4	30.5	96.62			1427.89	1129.06	1318.68	657.556	761.541	908.335	1144.8	872.555	1047.41	1180.64	949.307	803.139	1033.84	999.641	1.03422	0.0485374	0.521774	0.282517	0.0118141
8344	5.579	/	691.256	HMDB0036527	Myricanol 5-[arabinosyl-(1->6)-glucoside]	C32H44O15	668.268	3	[M+Na]+	55.5	85.7	95.02			94.8675	69.6369	85.4626	9.47649	18.3165	22.3858	76.2059	85.9533	84.4791	16.9941	14.965	11.7383	50.0243	48.3893	1.03379	0.0479412	0.667719	0.175406	0.0953808
580	9.334	138.104	139.112	HMDB0036091	exo-5,6-Dimethylbicyclo[2.2.1]hept-5-en-2-ol	C9H14O	138.104	1	[M+H]+	43.8	28.9	91.48			15.856	19.4895	11.6651	18.3002	15.0979	17.164	13.6513	13	12.828	20.1076	18.2482	16.552	16.2621	15.7312	1.03375	0.0478876	0.61813	0.20892	0.139251
3443	4.741	/	473.167	HMDB0034447	Ptelatoside B	C20H28O10	428.168	0	[M+FA-H]-	47.6	43.6	94.57			32.4589	67.1654	33.7317	111.928	77.2927	73.3324	41.3167	46.9128	57.4901	123.98	50.1815	63.1657	65.9848	63.8411	1.03358	0.0476481	0.547945	0.261263	0.0112473
5260	4.715	/	410.207	HMDB0243705	Fingolimod phosphate ester	C19H34NO5P	387.217	0	[M+Na]+	44.3	26.8	94.99			24.8503	23.4361	29.4645	53.1536	65.7526	62.1015	20.4559	24.4037	22.4881	86.2142	55.4121	41.5257	43.1264	41.75	1.03297	0.0467971	0.662307	0.178941	0.263041
3204	10.868	310.214	333.203	HMDB0013623	12(13)Ep-9-KODE	C18H30O4	310.214	2	[M+Na]+	49.5	53.3	96.64			383.463	218.973	397.52	121.409	287.784	709.105	412.72	466.629	405.376	339.865	192.785	233.851	353.042	341.871	1.03268	0.0463888	0.659611	0.180712	0.245695
963	10.284	/	275.202	HMDB0112093	5-Heptyl-2-furanheptanoic acid	C18H30O3	294.219	1	[M-H2O-H]-	50.2	54.6	96.97			355.613	370.004	389.91	141.129	164.781	284.763	324.805	356.328	329.224	210.484	224.138	208.132	284.367	275.518	1.03212	0.0456039	0.537929	0.269275	0.0921587
4755	5.841	386.067	387.074	HMDB0034582	Shoyuflavone A	C19H14O9	386.064	7	[M+H]+	45.5	39.8	95.19			11.7492	13.7095	11.1685	27.0062	19.4798	13.4033	8.87573	11.9304	14.2628	18.2542	20.3729	19.8656	16.0861	15.5936	1.03158	0.0448589	0.652222	0.185604	0.129057
4660	1.556	/	383.094	HMDB0303364	Glucosyringic acid	C15H20O10	360.106	1	[M+Na]+	49.7	53.4	96.4			50.7404	63.635	47.3129	76.7805	66.747	60.3704	48.1174	56.5988	46.6335	63.0165	81.7748	58.7531	60.931	59.149	1.03013	0.0428226	0.630466	0.200338	0.18089
1634	5.861	/	218.081	HMDB0247062	6-Fluorohomovanillic acid	C9H9FO4	200.048	7	[M+NH4]+	43.5	28.3	97.29			80.7933	68.1626	91.7137	37.7875	26.4369	23.1156	77.3183	68.2463	86.9279	17.652	23.2051	45.1194	54.6683	53.0782	1.02996	0.0425855	0.664241	0.177674	0.0596369
83	4.093	128.048	127.04	HMDB0031303	Osmundalactone	C6H8O3	128.047	2	[M-H]-	51.3	64	94.44			266.346	243.489	261.283	277.38	245.773	250.723	244.027	265.633	226.671	249.1	269.546	245.471	257.499	250.075	1.02969	0.0422079	0.366422	0.436018	0.206129
5009	5.303	/	639.159	CSID22913842	Kaempferol-3-Glucoside-3''-Rhamnoside	C27H30O15	594.158	3	[M+FA-H]-	49	50.1	98.97			2528.65	2670.62	2589.74	2935.77	3520.9	3165.5	2624.75	2399.79	2758.22	3095.18	2868.71	3163.13	2901.86	2818.3	1.02965	0.042156	0.477624	0.320914	0.141195
667	1.313	146.037	147.044	HMDB0253625	Isocoumarin	C9H6O2	146.037	1	[M+H]+	45.3	36.3	90.85			43.8233	38.7897	46.9361	34.6921	33.854	28.1183	27.3132	25.9274	36.3261	42.303	39.2891	48.6567	37.7023	36.6359	1.02911	0.0413926	0.636467	0.196224	0.14356
2466	13.542	/	270.279	HMDB0041335	8-Heptadecenal	C17H32O	252.245	2	[M+NH4]+	42.7	18.8	96.69			5.05638	4.69096	5.12232	3.93628	4.2546	3.6988	5.0185	5.30976	4.33826	3.38826	3.53267	4.41745	4.45989	4.33415	1.02901	0.0412588	0.617924	0.209065	0.158627
612	12.203	142.099	143.106	HMDB0032207	5-Octenoic acid	C8H14O2	142.099	1	[M+H]+	46.9	36.4	99.04			1923.71	1045.93	846.945	1505.35	1889.02	844.262	1717.76	1002.77	1079.45	1143.67	1306.87	1582.21	1342.54	1305.46	1.0284	0.0404067	0.652303	0.185551	0.0603058
3780	10.376	/	339.19	HMDB0006254	4-Hydroxyretinoic acid	C20H28O3	316.204	9	[M+Na]+	45.1	40.9	94.79			36.4885	35.2272	55.0937	34.267	32.6302	66.6123	34.026	48.9797	13.6732	70.9376	45.1351	40.4296	43.3865	42.1969	1.02819	0.0401096	0.658634	0.181356	0.276121
468	0.999	/	132.102	HMDB0031158	2-Methyl-4-pentenoic acid	C6H10O2	114.068	1	[M+NH4]+	45.8	32.2	97.91			592.938	635.683	591.284	811.627	755.493	944.619	504.279	574.568	501.734	841.394	893.098	898.708	721.941	702.297	1.02797	0.0397997	0.643565	0.191408	0.216947
2397	4.024	264.147	265.154	HMDB0015568	Vorinostat	C14H20N2O3	264.147	1	[M+H]+	49.2	50.8	97			1257.63	1769.86	926.582	259.523	269.772	205.88	1192.28	1164.44	1217.87	540.534	240.921	207.833	781.541	760.648	1.02747	0.039093	0.669979	0.173939	0.308749
519	11.427	134.109	135.117	HMDB0037013	p-Mentha-1,3,8-triene	C10H14	134.11	1	[M+H]+	47.8	41.7	99.17			1953.79	1548.59	1731.38	191.191	281.252	173.677	1963.25	1350.68	1961.72	153.824	167.359	126.175	979.98	953.836	1.02741	0.039012	0.67209	0.172573	0.100936
2113	13.168	/	247.242	HMDB0243889	1-Hexadecene	C16H32	224.25	9	[M+Na]+	55.4	89.1	98.05			90.4276	81.5678	92.3199	109.834	110.994	107.919	89.8072	93.9186	83.8573	102.089	87.9004	119.733	98.8437	96.2176	1.02729	0.0388484	0.608553	0.215701	0.213503
480	4.841	207.09	206.082	HMDB0000512	N-Acetylphenylalanine	C11H13NO3	207.09	1	[M-H]-	53.2	70.1	97.36			1.45083	3.08534	5.26425	40.6383	42.8903	36.238	2.45835	2.05071	3.56507	46.6655	40.9409	30.4654	21.5945	21.0243	1.02712	0.0386049	0.563303	0.249258	0.0728433
1845	8.395	/	351.218	HMDB0002984	11-Hydroxyandrosterone	C19H30O3	306.219	2	[M+FA-H]-	48.3	46.5	96.77			9.29814	6.81319	9.75754	8.77952	10.7148	17.2859	7.845	11.4276	6.37897	15.4647	10.4018	9.49782	10.4415	10.1693	1.02676	0.0381055	0.5445	0.264002	0.0192851
1934	4.326	236.105	237.112	HMDB0060564	Carboxy-ibuprofen	C13H16O4	236.105	1	[M+H]+	50.1	55.2	97.1			90.4929	88.0827	106.929	99.7855	127.369	92.7782	85.1424	72.9412	85.2571	128.779	101.759	116.247	100.906	98.3544	1.02595	0.0369544	0.634601	0.1975	0.212182
4387	6.679	/	369.133	HMDB0041372	Alectrol	C19H22O6	346.142	6	[M+Na]+	52.6	73.6	95.75			54.0903	59.7374	71.2727	50.0393	66.8368	62.7264	50.3587	57.9144	49.4026	76.406	62.5296	58.8958	60.7838	59.2512	1.02587	0.0368432	0.622397	0.205933	0.139452
3653	4.875	/	490.96	HMDB0032822	5-Sulfo-1,3-benzenedicarboxylic acid	C8H6O7S	245.983	1	[2M-H]-	40.8	11.2	93.86			28.4186	32.5061	24.4373	47.753	19.5621	20.625	30.3139	25.2148	35.2742	22.98	22.2128	32.9492	28.8837	28.1575	1.02579	0.0367372	0.541971	0.266024	0.00650442
4958	2.628	/	397.11	HMDB0258644	Swertiamarin	C16H22O10	374.121	1	[M+Na]+	42.4	18.9	94.17			17.0411	28.9948	13.8208	28.3808	38.4954	27.0991	35.729	24.0942	22.9398	17.8232	23.3689	26.0334	25.6387	24.9981	1.02563	0.0365056	0.654338	0.184198	0.0813308
4053	8.262	/	521.349	HMDB0034079	Homodolichosterone	C29H48O5	476.35	2	[M+FA-H]-	45.4	36.6	92.81			46.1018	42.8323	29.1903	77.2889	39.1331	31.5528	50.1492	67.564	25.7405	36.3237	39.6882	40.0011	44.3499	43.2444	1.02556	0.0364155	0.548511	0.260814	0.105246
2698	13.321	281.271	282.279	HMDB0002117	Oleamide	C18H35NO	281.272	2	[M+H]+				95.3		264.681	249.854	252.792	292.659	303.305	289.19	243.727	233.488	281.634	288.339	215.77	349.826	275.414	268.797	1.02461	0.0350814	0.621309	0.206692	0.206737
1141	13.165	/	184.169	HMDB0303223	4,8-Dimethyl-3,7-nonadien-2-one	C11H18O	166.136	1	[M+NH4]+	48.5	47	96.54			7.87636	7.74558	6.84036	8.9127	8.41876	7.78226	7.11482	6.6967	7.40413	8.76191	7.89259	8.58993	7.92934	7.74335	1.02402	0.0342433	0.592892	0.227025	0.167968
2377	5.873	263.079	264.086	HMDB0246176	Bolton-Hunter reagent	C13H13NO5	263.079	1	[M+H]+	46.5	37.4	96.56			238.333	198.153	261.809	112.196	84.0633	74.1883	223.362	204.233	260.29	54.3676	73.2351	130.876	161.457	157.727	1.02365	0.0337192	0.667327	0.175661	0.0660345
5608	5.886	/	803.226	HMDB0034569	Rubrofusarin 6-[glucosyl-(1->3)-glucosyl-(1->6)-glucoside]	C33H42O20	758.227	2	[M+FA-H]-	40.6	9.11	96.24			69.1407	63.9207	58.9936	9.54763	10.1232	12.3522	64.3684	48.1207	54.2494	25.2385	14.8949	12.0861	37.3463	36.493	1.02338	0.0333468	0.561585	0.250585	0.286447
1113	1.767	/	293.088	HMDB0029897	Serotinose	C11H20O10	312.106	1	[M-H2O-H]-	47.6	41.6	97.93			168.026	168.118	183.754	204.347	292.509	233.742	144.957	168.646	180.005	330.626	202.668	195.706	208.416	203.768	1.02281	0.0325392	0.544324	0.264142	0.112439
1808	12.375	/	229.195	HMDB0061780	1,1,2-Trimethyl-3,5-bis(1-methylethenyl)cyclohexane	C15H26	206.203	10	[M+Na]+	50.7	65.7	98.56			93.3801	111.011	82.2677	90.8306	102.325	105.889	91.5848	90.0659	98.1662	103.798	102.716	87.8744	97.6171	95.7009	1.02002	0.0286011	0.605347	0.217996	0.06024
3201	1.765	456.125	455.118	HMDB0253582	15-Demethyl plumieride	C20H24O12	456.127	4	[M-H]-	43.2	24.9	96.01			13.9511	13.9584	16.0228	9.3413	22.6503	20.07	11.1827	9.8158	16.5331	21.8849	18.644	16.1224	15.999	15.6971	1.01923	0.0274779	0.550198	0.259481	0.0164357
680	4.325	/	148.052	HMDB0014684	Fluorouracil	C4H3FN2O2	130.018	0	[M+NH4]+	41.7	10.7	98.53			28.6396	28.164	32.2602	29.6141	39.2783	29.6905	24.3871	23.3977	25.7576	40.2991	32.4422	37.8356	31.2744	30.6866	1.01916	0.0273774	0.649239	0.187595	0.200523
1058	7.996	288.23	287.223	HMDB0037798	10,16-Dihydroxyhexadecanoic acid	C16H32O4	288.23	1	[M-H]-	42.7	18.1	97.13			51.8347	69.4967	54.4097	167.989	74.1651	68.5897	62.9232	53.0749	49.6412	68.7312	117.895	125.275	81.0807	79.5901	1.01873	0.0267711	0.559609	0.252115	0.0488894
4411	8.183	368.217	369.224	HMDB0001908	19-Hydroxy-PGE2	C20H32O6	368.22	8	[M+H]+	44.5	38.2	93.64			52.5475	42.0768	64.2346	22.1315	34.3567	61.7892	60.8204	69.1943	48.7505	36.4703	30.2922	26.5762	46.1894	45.3506	1.01849	0.0264381	0.665738	0.176697	0.0526268
981	12.505	278.224	277.217	HMDB0001388	alpha-Linolenic acid	C18H30O2	278.225	0	[M-H]-	47.8	41.4	97.71			4514.73	3880.95	4909.58	5842.81	5814.61	6948.96	4382.67	4951.99	5021.84	4541.08	5740.07	6701.66	5318.61	5223.22	1.01826	0.0261097	0.538525	0.268794	0.0293751
4030	11.883	/	352.245	HMDB0244579	14-Deoxyandrographolide	C20H30O4	334.214	9	[M+NH4]+	40.6	16.7	96.43			6.41993	9.73677	7.27957	12.3436	11.5345	11.5031	9.19292	7.96539	6.66923	9.05276	7.58577	17.2981	9.80291	9.62736	1.01823	0.0260703	0.664387	0.177579	0.278208
7892	5.265	610.152	633.142	HMDB0003249	Rutin	C27H30O16	610.153	2	[M+Na]+	49.5	60.7	89.26	85.1		25.8397	30.6854	36.5571	34.9062	43.17	36.7784	27.5581	27.6624	35.0108	28.7805	34.6119	50.8439	34.6561	34.0779	1.01697	0.0242731	0.656957	0.182463	0.209972
3951	11.883	/	349.216	HMDB0245853	3,4-Didehydroretinol Acetate	C22H30O2	326.225	2	[M+Na]+	45.3	32.6	96.46			88.9602	150.93	91.1717	202.048	159.309	156.516	110.166	130.977	72.6162	158.244	168.039	194.78	141.489	139.137	1.01691	0.0241854	0.664539	0.17748	0.186449
522	10.062	/	209.155	HMDB0036139	Menthone 1,2-glyceryl ketal	C13H24O3	228.173	1	[M-H2O-H]-	44.3	26.9	95.92			10.3338	9.03905	9.59892	4.25029	4.67192	4.83138	8.41509	9.76958	9.47716	3.71821	4.88993	5.79309	7.1209	7.01051	1.01575	0.0225399	0.558689	0.25283	0.027437
378	11.427	122.109	123.117	HMDB0061784	3-Allyl-1-cyclohexene	C9H14	122.11	2	[M+H]+	53.6	70.2	99.48			7700.7	5936.46	6763.56	411.557	409.292	296.675	7638.86	5247.78	7450.28	287.545	269.084	292.775	3586.37	3531.06	1.01567	0.0224266	0.676486	0.169741	0.0084272
110	4.095	/	133.03	HMDB0003791	3,4-Dihydroxyphenylacetaldehyde	C8H8O3	152.047	1	[M-H2O-H]-	48.6	46.8	97.71			1234.09	1120.84	1183.59	1210.06	1165.55	1136.87	1129.56	1234.04	1157.99	1109.81	1152.67	1160.17	1175.17	1157.38	1.01537	0.0220068	0.405939	0.39154	0.137858
3967	12.28	/	349.252	HMDB0242037	N-Lauroyl Methionine	C17H33NO3S	331.218	0	[M+NH4]+	42.7	21.4	92.41			22.6571	25.1583	19.6523	20.921	24.7915	33.3368	24.0936	24.1154	23.3663	25.915	14.7737	32.1112	24.4195	24.0625	1.01483	0.0212448	0.659762	0.180613	0.114004
2741	10.586	416.218	415.211	HMDB0248571	Arenobufagin	C24H32O6	416.22	1	[M-H]-	42.3	22.6	90.48			5.395	3.97533	4.88325	1.5328	1.40401	1.92926	3.58021	5.65542	5.10096	2.74044	1.30177	0.491668	3.18661	3.14508	1.0132	0.0189261	0.565418	0.247631	0.184245
7282	9.512	/	539.297	HMDB0035719	Ganoderic acid B	C30H44O7	516.309	1	[M+Na]+	44.4	30.7	92.6			96.4496	137.883	84.9446	205.001	37.1478	29.029	87.7506	155.168	65.5025	63.7344	122.223	88.7794	98.4092	97.1931	1.01251	0.0179393	0.674156	0.17124	0.331368
1642	1.527	/	219.05	HMDB0246202	Cytosine-5-carboxylic acid	C5H5N3O3	155.033	6	[M+ACN+Na]+	40.9	13	98.29			39.154	49.4211	43.17	10.8305	8.11129	11.0148	17.231	41.209	43.8168	21.2032	21.9312	14.3648	26.9503	26.626	1.01218	0.0174639	0.675041	0.17067	0.520575
7571	6.204	/	573.158	HMDB0029808	Castavinol	C26H30O13	550.169	0	[M+Na]+	42.6	22.3	91.09			18.8113	26.3546	28.6081	4.30551	6.99732	12.3148	23.8839	11.899	28.5736	1.69864	13.5423	16.7997	16.232	16.0662	1.01032	0.0148093	0.675986	0.170062	0.126873
4653	4.427	588.185	587.178	HMDB0014911	Etoposide	C29H32O13	588.184	2	[M-H]-	41.3	19.1	90.38			18.1797	23.6343	22.1111	38.2492	45.6786	35.4564	22.973	18.0592	22.6727	40.9758	33.9238	42.941	30.5516	30.2576	1.00971	0.0139479	0.563375	0.249202	0.0533361
2156	8.501	374.21	373.203	HMDB0030456	Macrophorin B	C22H30O5	374.209	2	[M-H]-	46.5	41.6	92.96			12.6835	7.97269	8.0775	4.08462	3.4323	2.76572	10.2218	10.5754	8.46238	2.63986	3.92966	2.81551	6.50272	6.44078	1.00962	0.013809	0.567177	0.246281	0.0686989
2931	9.79	294.219	295.226	HMDB0010203	13-HOTE	C18H30O3	294.219	2	[M+H]+	53.9	75	96.21			116.773	86.6678	145.476	54.3459	63.8179	174.578	126.259	152.009	114.976	89.9827	85.9946	66.7866	106.943	106.001	1.00889	0.0127621	0.67399	0.171347	0.230324
782	4.839	251.08	250.072	HMDB0029355	N-Phenylacetylaspartic acid	C12H13NO5	251.079	1	[M-H]-	51.2	58.5	98.72			84.3281	128.861	125.896	2225.74	2117.86	1855.69	119.624	120.651	176.532	2321.44	2090.37	1652.17	1089.73	1080.13	1.00889	0.012762	0.569686	0.244364	0.132009
5897	13.591	440.365	441.372	HMDB0039642	Rofficerone	C30H48O2	440.365	1	[M+H]+	56.1	85.2	96.67			73.5275	77.3075	71.0611	60.8787	61.8348	69.3049	78.1184	40.6588	81.1282	73.9564	70.5679	66.0463	68.9858	68.4127	1.00838	0.0120348	0.665493	0.176857	0.066723
2143	11.203	248.214	249.221	HMDB0060512	Sterol	C17H28O	248.214	2	[M+H]+	54.4	78.7	95.23			36.2542	28.5275	25.6118	20.8982	7.08127	19.1717	33.9155	38.7176	31.432	8.59588	17.9429	5.85219	22.9241	22.7427	1.00798	0.0114646	0.676561	0.169693	0.0653203
3005	11.494	298.229	299.236	HMDB0033862	3-(8,11,14-Pentadecatrienyl)phenol	C21H30O	298.23	2	[M+H]+	55.1	82.2	95.43			70.6394	61.669	59.4953	66.4408	65.3765	64.96	84.0784	54.491	70.2466	63.7694	60.2089	52.7885	64.7635	64.2638	1.00778	0.0111746	0.663197	0.178357	0.0620796
6308	5.031	/	469.131	HMDB0035007	Lucuminic acid	C19H26O12	446.142	1	[M+Na]+	47.3	40.1	97.46			185.557	234.231	172.279	71.7194	35.7225	39.8484	139.472	312.067	131.573	32.764	70.3343	48.0818	123.226	122.382	1.0069	0.00991782	0.678386	0.168523	0.056038
6388	4.24	/	474.117	HMDB0257229	Rigosertib	C21H25NO8S	451.13	5	[M+Na]+	39.9	13.6	92.15			13.822	8.02866	8.88309	9.46635	27.9229	13.3651	16.7676	19.5213	16.3807	5.96524	9.99152	12.3464	13.5814	13.4955	1.00636	0.00915243	0.677016	0.169401	0.0227101
1182	6.323	300.064	299.057	HMDB0302564	3-O-Methylkaempferol	C16H12O6	300.063	1	[M-H]-	55.8	84.1	96.65			185.498	238.518	258.896	878.688	787.064	841.137	320.502	321.899	377.739	676.72	758.224	714.825	531.633	528.318	1.00628	0.00902512	0.568746	0.245082	0.291089
3276	4.942	314.079	315.087	HMDB0033255	Muscomosin	C17H14O6	314.079	1	[M+H]+	42.6	22.4	92.54			48.8213	54.4136	43.5092	91.291	74.742	65.5143	53.8815	49.092	50.6848	59.6321	82.072	80.9571	63.0486	62.7199	1.00524	0.00754085	0.675097	0.170634	0.0882087
4803	5.264	610.154	609.147	HMDB0003249	Rutin	C27H30O16	610.153	2	[M-H]-	44.5	32.2	92.26	78.6		541.359	438.952	667.881	656.051	633.731	603.01	449.287	534.109	590.352	420.344	669.083	860.234	590.164	587.235	1.00499	0.00717839	0.565109	0.247868	0.114173
2078	5.865	/	246.076	HMDB0094723	2-hydroxyphenylpropionylglycine	C11H13NO4	223.084	9	[M+Na]+	50.7	65.2	98.43			307.323	254.853	336.611	143.968	109.982	98.7995	315.376	261.778	340.809	70.7669	96.0592	161.311	208.589	207.683	1.00436	0.00628072	0.678593	0.168391	0.0477435
2921	8.86	294.219	295.226	HMDB0011108	17-Hydroxylinolenic acid	C18H30O3	294.219	2	[M+H]+	47.1	43.8	93.97			42.8572	37.2117	25.8924	35.3746	37.3551	38.6535	64.5875	38.1191	41.9857	26.3599	23.0011	22.5443	36.2241	36.0996	1.00345	0.0049663	0.67799	0.168777	0.167427
239	1.091	109.064	110.071	HMDB0246022	3,4-Diaminopyridine	C5H7N3	109.064	0	[M+H]+	51.1	60.2	95.64			125.348	180.608	120.477	54.6814	93.6968	108.83	30.6776	53.7644	133.888	158.702	145.474	159.741	113.94	113.708	1.00205	0.0029473	0.679657	0.16771	0.154788
1994	1.334	/	241.154	HMDB0015168	Cerulenin	C12H17NO3	223.121	1	[M+NH4]+	44.7	27.1	97.94			609.873	713.852	580.789	727.424	582.957	497.452	681.323	531.031	656.298	582.509	646.428	608.126	618.724	617.619	1.00179	0.00257937	0.676552	0.169699	0.00736031
1373	9.872	/	313.239	HMDB0030997	Cyclohexaneundecanoic acid	C17H32O2	268.24	1	[M+FA-H]-	41.5	11.8	96.38			46.8031	39.8424	38.4824	25.0857	21.6107	23.5872	64.7058	38.6942	37.3771	19.828	17.7619	16.7215	32.5686	32.5148	1.00166	0.00238695	0.571498	0.242985	0.219385
4703	5.587	/	595.204	HMDB0302482	2-Hydroxyarctiin	C27H34O12	550.205	4	[M+FA-H]-	40.2	10.4	95.01			48.9021	67.668	52.3959	12.8262	9.87268	11.7521	69.1551	56.2196	60.6408	2.81577	6.34178	8.03521	33.9028	33.868	1.00103	0.00148152	0.572275	0.242395	0.529422
590	1.045	/	223.046	HMDB0060760	4-Carboxypyrazole	C4H4N2O2	112.027	1	[2M-H]-	44.1	24.5	97.59			1075.83	868.599	832.026	1252.78	1664.11	2410.57	1213.73	1107.58	988.491	1716.61	1794.8	1274.44	1350.65	1349.28	1.00102	0.00147197	0.571741	0.242801	0.193934
1620	6.05	216.151	217.158	HMDB0035965	5beta-1,3,7(11)-Eudesmatrien-8-one	C15H20O	216.151	1	[M+H]+	48.3	48.4	94.43			138.076	168.147	136.152	81.4027	35.2478	32.7663	157.412	124.764	163.911	32.9024	44.1919	68.0393	98.632	98.5368	1.00097	0.00139215	0.68055	0.16714	0.102103
1773	5.794	346.069	345.062	HMDB0030478	Aflatoxin GM2	C17H14O8	346.069	1	[M-H]-	50.8	58.3	96.58			1541.32	1912.81	1626.19	2231.77	1725.27	1599.93	1829.38	2088.27	1804.66	1860.06	1374.11	1679.82	1772.88	1772.72	1.00009	0.000135389	0.572458	0.242256	0.0206462
3054	9.592	301.298	302.305	HMDB0000269	Sphinganine	C18H39NO2	301.298	2	[M+H]+	46.6	38.4	96.94			203.44	395.056	257.481	292.235	291.432	307.358	322.084	237.125	257.472	257.181	327.768	345.757	291.167	291.231	0.999779	-0.000318174	0.680694	0.167048	0.0368217
5638	7.219	810.314	809.306	HMDB0304577	isoorientin 6-O-hexoside	C42H50O16	810.31	5	[M-H]-	48.5	50	97.79			105.291	149.927	140.598	100.035	137.948	119.242	110.868	141.934	119.603	112.817	133.352	135.084	125.507	125.61	0.99918	-0.00118385	0.570677	0.243609	0.0134366
4532	12.363	372.229	395.219	HMDB0252942	Grifolic acid	C23H32O4	372.23	2	[M+Na]+	47.6	44.9	95.06			35.2457	59.8699	47.4062	67.3746	46.7488	44.4435	58.5753	64.1691	50.0862	34.1788	39.7999	54.8683	50.1814	50.2796	0.998048	-0.00281912	0.678511	0.168443	0.0660384
4719	6.537	/	597.199	HMDB0302298	Arctignan B	C30H32O10	552.2	2	[M+FA-H]-	52.3	71.9	92.5			17.7394	33.5903	23.1317	36.7618	52.1665	32.3227	21.5074	15.4215	22.8589	56.1291	36.9991	43.3344	32.6187	32.7084	0.997259	-0.00396038	0.57053	0.243722	0.131141
1629	12.376	216.187	217.195	HMDB0036578	Cyperotundone	C16H24	216.188	1	[M+H]+	44.6	28.3	96.6			49.0401	53.216	47.4366	45.7044	47.5137	54.9353	54.4479	46.3129	52.903	53.3179	47.8765	43.8429	49.641	49.7835	0.997138	-0.0041349	0.670296	0.173734	0.0691597
2534	8.371	/	399.156	HMDB0012550	12-Oxo-20-carboxy-leukotriene B4	C20H28O6	364.189	5	[M+Cl]-	43	28.5	91.82			6.86691	6.84161	4.14898	2.12933	6.6529	9.32734	7.37167	5.25959	5.15325	6.30428	5.29943	6.68473	5.99451	6.01216	0.997065	-0.00423982	0.569571	0.244452	0.262916
3058	5.536	/	445.118	HMDB0040556	5-Hydroxyflavone	C21H20O8	400.116	10	[M+FA-H]-	48.5	57.5	95.73			61.0377	26.3434	53.1478	183.836	151.113	124.373	48.9516	40.8636	37.1973	91.749	181.54	201.318	99.9751	100.27	0.997061	-0.00424654	0.571247	0.243176	0.0932012
6311	4.677	/	469.167	HMDB0039253	Crosatoside B	C20H30O11	446.179	1	[M+Na]+	57.7	91.5	98.34			769.631	1001.36	997.146	599.477	1274.75	761.892	819.052	793.511	969.769	978.934	848.309	1012.95	900.709	903.754	0.99663	-0.00486966	0.676057	0.170017	0.0687084
2197	4.773	252.099	253.107	HMDB0259248	Trinexapac-ethyl	C13H16O5	252.1	1	[M+H]+	44.7	27.9	97.19			15.3378	31.0006	15.6365	20.9826	27.7141	21.9317	26.0291	16.7394	23.0397	26.1246	18.9659	22.1555	22.1005	22.1757	0.996611	-0.0048976	0.676748	0.169573	0.0503831
4044	5.681	/	521.203	HMDB0038883	Sambacin	C26H36O12	540.221	1	[M-H2O-H]-	49.9	58.1	92.27			69.289	90.7963	77.9158	52.1595	70.8678	57.4089	94.5782	65.2998	98.7725	56.9211	52.8869	51.7128	69.7396	70.0286	0.995873	-0.00596647	0.567305	0.246184	0.0554433
5232	10.339	678.385	677.378	HMDB0041094	Gingerglycolipid B	C33H58O14	678.383	6	[M-H]-	51.3	70.7	92.32			1.63163	1.13083	1.14078	2.72766	2.14043	2.4257	1.81953	1.99623	1.87125	1.67302	2.10881	1.77908	1.86617	1.87465	0.995476	-0.00654087	0.566978	0.246434	0.222393
7967	4.779	620.207	621.215	HMDB0036746	Matsutakeside I	C30H36O14	620.211	5	[M+H]+	54.1	86.3	90.25			80.389	134.059	95.597	68.155	93.548	74.2078	88.683	76.6881	109.315	75.3599	90.9463	107.633	90.9927	91.4375	0.995136	-0.00703493	0.674271	0.171165	0.063646
3713	4.371	/	495.118	HMDB0037476	Neocarthamin	C21H22O11	450.116	8	[M+FA-H]-	45.8	44.2	93.43			22.2675	13.5883	21.8961	84.7319	70.7651	62.6378	22.4992	37.2919	30.9717	47.4395	69.1299	69.9466	45.9811	46.2132	0.994979	-0.0072625	0.569667	0.244379	0.310113
5354	11.954	412.297	413.304	HMDB0036849	Valenciachrome	C27H40O3	412.298	2	[M+H]+	54.6	82.3	93.1			15.8848	26.4064	15.3404	61.4164	19.402	17.7511	19.0549	33.6971	14.1997	26.1701	31.8213	32.1891	26.0335	26.1887	0.994074	-0.00857497	0.677705	0.168959	0.158524
2737	5.313	416.169	415.162	HMDB0041274	Phenylethyl primeveroside	C19H28O10	416.168	2	[M-H]-	47.2	43.7	94.18			8.25207	13.7645	7.68143	48.6423	67.6759	58.8088	9.90124	9.67652	14.1774	49.272	68.5278	54.5279	34.1375	34.3472	0.993896	-0.00883387	0.570075	0.244068	0.124308
4581	5.691	/	379.045	HMDB0240548	O-Coumaric acid glucuronide	C15H16O9	340.079	8	[M+K]+	46.9	48.1	95.37			19.053	15.4586	16.3696	26.7442	36.5105	36.8929	20.4126	15.9645	19.992	27.4138	34.4468	33.7839	25.1715	25.3356	0.993521	-0.00937695	0.675489	0.170382	0.0089831
3888	9.026	/	345.239	CSID28639142	5-HETrE	C20H34O3	322.251	1	[M+Na]+	39.8	5.38	95.2			18.0022	8.75884	18.069	52.5638	95.6431	111.16	17.8549	17.6258	18.2423	130.622	72.0221	49.9636	50.6995	51.0552	0.993034	-0.0100844	0.678668	0.168343	0.0619887
4801	5.469	388.113	389.12	HMDB0029545	3'-Hydroxy-4',5,6,7,8-pentamethoxyflavone	C20H20O8	388.116	7	[M+H]+	45.9	45	92.49			13.1586	16.4476	15.8893	21.5231	39.0675	26.9303	13.9879	13.262	16.1931	39.7984	21.3834	29.3636	22.1694	22.3314	0.992744	-0.010506	0.676237	0.169901	0.104539
432	5.881	129.058	130.065	HMDB0034244	Isoquinoline	C9H7N	129.058	1	[M+H]+	50.5	55.7	97.29	86.3		223.447	189.579	232.951	127.605	99.0492	91.4264	210.489	196.586	246.95	80.8592	96.6128	139.915	160.676	161.902	0.99243	-0.0109625	0.675387	0.170447	0.0518612
1826	7.85	/	231.138	HMDB0303805	3-Oxo-alpha-ionol	C13H20O2	208.146	10	[M+Na]+	51.4	73.4	94.6			3.7398	7.50061	3.83811	36.8747	51.8429	32.7627	6.70115	17.9751	18.4524	20.9372	26.1665	47.4362	22.7598	22.9448	0.991939	-0.0116773	0.677888	0.168842	0.460658
179	3.676	/	150.032	HMDB0060244	Phosphodimethylethanolamine	C4H12NO4P	169.05	0	[M-H2O-H]-	44.7	26.3	97.51			14.6442	15.7872	35.9801	7.64656	7.21755	10.9133	17.2112	14.0644	14.5882	16.7398	14.4526	15.8939	15.3648	15.4917	0.991809	-0.0118651	0.567113	0.24633	0.421576
2725	5.155	/	307.115	HMDB0039031	O-Methylgrandmarin	C16H18O6	306.11	10	[M+H]+	44.3	38.4	93.81			50.7855	46.3367	55.646	58.6807	67.5179	65.0091	51.8358	47.3061	51.6435	73.6652	54.8041	67.7913	57.3293	57.841	0.991153	-0.0128196	0.664203	0.177699	0.0342471
4632	6.731	586.243	585.236	HMDB0248838	Baccatin III	C31H38O11	586.241	1	[M-H]-	54.9	81	94.9			66.5077	79.3042	91.0713	67.6198	103.157	106.61	60.3633	76.3764	54.4362	131.723	107.368	88.8831	85.7116	86.525	0.990599	-0.0136265	0.561255	0.25084	0.0526987
6564	3.447	484.119	485.126	HMDB0038867	Diospyrin	C21H24O13	484.122	6	[M+H]+	50.3	66.4	92.27			57.4477	67.5482	62.3003	126.232	98.8807	81.0493	71.2913	63.8711	40.5754	93.3579	97.6043	131.576	82.2429	83.046	0.990329	-0.0140195	0.672726	0.172162	0.20533
5662	4.668	/	428.217	HMDB0001938	Lisinopril	C21H31N3O5	405.226	5	[M+Na]+	43.8	28.1	96.27			61.6036	53.6431	80.4067	48.0925	35.8879	32.709	47.2917	40.5184	46.6858	74.6254	50.6441	55.963	52.0571	52.6214	0.989277	-0.0155534	0.669658	0.174147	0.163125
63	1.406	118.027	117.02	HMDB0000254	Succinic acid	C4H6O4	118.027	2	[M-H]-	43.2	18.7	99.57	86.6	87	618.226	576.954	746.2	495.017	505.303	534.395	581.462	692.918	620.654	617.785	501.407	501.512	579.349	585.956	0.988724	-0.0163602	0.545434	0.263258	0.0827231
2455	10.588	/	393.229	HMDB0006757	11b,21-Dihydroxy-5b-pregnane-3,20-dione	C21H32O4	348.23	1	[M+FA-H]-	53.3	72.1	95.86			18.526	13.2111	20.0462	1.89446	4.08019	6.90203	13.1481	20.4965	19.4359	8.66217	2.54611	1.11818	10.7767	10.9012	0.988581	-0.0165695	0.567448	0.246074	0.0924654
1294	9.794	194.131	195.138	HMDB0302242	Neocnidolide	C12H18O2	194.131	1	[M+H]+	42	14.1	97.23	78.5		29.4282	22.1614	35.4233	15.547	16.9479	44.3921	33.7614	39.6917	28.4222	23.5837	22.4956	17.9241	27.3166	27.6465	0.98807	-0.0173153	0.670843	0.173379	0.245421
1456	1.781	206.058	207.065	HMDB0036627	Eugenin	C11H10O4	206.058	1	[M+H]+	51.4	69.9	87.89			43.3793	55.1948	45.8487	57.119	63.2851	12.6877	46.4607	28.7806	51.2825	59.2918	51.8441	43.5103	46.2524	46.8617	0.986999	-0.0188789	0.668431	0.174943	0.207468
4599	7.155	/	581.204	HMDB0302070	Lappaol D	C30H32O9	536.205	2	[M+FA-H]-	51.6	66.5	93.93			308.112	423.513	417.346	446.331	613.476	449.929	362.878	348.271	347.353	548.823	509.038	577.415	443.118	448.963	0.986981	-0.0189065	0.553159	0.25715	0.0126637
3226	15.079	/	312.326	HMDB0035654	Phytal	C20H38O	294.292	1	[M+NH4]+	42.7	16.8	97.54			20.7035	20.1809	26.2918	19.8291	27.3047	20.7799	25.0609	21.8947	25.6855	23.0861	19.9251	21.4011	22.515	22.8422	0.985674	-0.0208168	0.643627	0.191366	0.0766431
1026	6.326	/	284.033	HMDB0003074	Delphinidin	C15H11O7+	303.05	0	[M-H2O-H]-	42.1	27.5	83.58			4.33647	6.54962	6.9703	25.8909	22.5004	23.9877	6.72181	8.30471	9.44456	20.5628	26.2394	20.3434	15.0392	15.2695	0.984921	-0.0219194	0.564205	0.248563	0.270601
4533	12.011	372.23	395.219	HMDB0032784	5-Ethoxysorgoleone 358	C23H32O4	372.23	2	[M+Na]+	46.9	41.7	94.8			21.3945	30.5014	22.7674	47.0511	33.9615	26.0149	26.982	26.1124	34.8882	12.5394	42.3207	41.6593	30.2818	30.7503	0.984764	-0.0221502	0.667319	0.175666	0.163207
2437	12.657	/	268.263	HMDB0031336	9-Cycloheptadecen-1-one	C17H30O	250.23	2	[M+NH4]+	49.6	52.8	97.21			10.5391	15.6508	13.9345	12.8859	14.2782	13.7806	12.1175	13.1873	12.9736	14.3284	15.1158	14.6577	13.5115	13.7301	0.984084	-0.0231473	0.630852	0.200073	0.0695562
577	5.635	/	219.088	HMDB0060684	2-Propylglutaric acid	C8H14O4	174.089	1	[M+FA-H]-	53	67.1	99.41			35.9764	29.2858	17.4237	609.858	663.154	498.431	53.5052	58.1666	7.28388	225.732	795.31	744.143	309.021	314.023	0.984072	-0.0231649	0.56774	0.245851	0.109849
3510	9.123	326.151	327.159	HMDB0031534	Galeon	C20H22O4	326.152	2	[M+H]+	51.9	65.5	96.17			160.823	91.3259	111.898	65.3776	80.3792	101.079	114.049	131.224	144.288	87.0267	84.9293	59.3675	101.814	103.481	0.983891	-0.0234299	0.665319	0.17697	0.184737
5071	11.11	/	402.394	HMDB0302964	24-Hydroxytetracosanoic acid	C24H48O3	384.36	1	[M+NH4]+	54.9	81.1	94.99			23.3146	29.5639	23.4365	26.5312	28.3938	24.8109	22.7971	26.9451	21.909	25.3272	31.4918	30.1476	26.0085	26.4363	0.983817	-0.0235385	0.638301	0.194975	0.0105041
4863	7.417	616.197	615.19	HMDB0036366	delta-Viniferin 3''-glucoside	C34H32O11	616.194	4	[M-H]-	43.9	35.2	89.56			17.6859	23.3516	23.4956	11.8054	12.3896	13.4473	19.9757	16.9821	17.0501	16.6257	21.6386	11.7112	17.0292	17.3306	0.982612	-0.0253057	0.549398	0.260113	0.157732
4297	8.011	/	547.159	HMDB0248023	Adozelesin	C30H22N4O4	502.164	5	[M+FA-H]-	40.6	18.4	90.56			2.92411	0.239286	10.6629	7.44541	13.1879	5.86432	4.21506	3.46167	4.05872	8.29309	10.2242	10.7889	6.72064	6.84027	0.982511	-0.0254547	0.562901	0.249568	0.629806
5798	12.264	436.333	437.341	HMDB0035983	Ganoderal A	C30H44O2	436.334	1	[M+H]+	54	74.7	97.27			6526.18	6330.38	5888.76	5739.81	6875.26	6832.52	6523.51	6850.28	4725.68	7443.76	7587.01	5798.84	6365.48	6488.18	0.981089	-0.0275436	0.63192	0.199338	0.0231715
8152	6.392	654.228	655.235	HMDB0258292	silvestrol	C34H38O13	654.231	5	[M+H]+	42.2	23.9	92.9			15.4878	25.8031	20.2336	15.8126	20.3012	16.604	20.6349	23.5069	19.6823	15.6368	18.091	18.9114	19.0404	19.4106	0.980929	-0.0277795	0.645309	0.190232	0.093069
3452	12.769	474.371	473.364	HMDB0245562	20-Epi-Eldecalcitol	C30H50O4	474.371	1	[M-H]-	42.7	16.9	97.72			51.4672	60.176	12.7566	46.0309	15.1399	31.9657	54.835	41.7665	42.3409	21.149	28.1846	33.4979	36.256	36.9623	0.980892	-0.0278336	0.557819	0.253507	0.324505
257	4.912	168.043	167.035	HMDB0059713	3-Methoxysalicylic acid	C8H8O4	168.042	2	[M-H]-	48.2	47.7	95.03	88.7		34.1149	34.7623	29.2525	33.7951	24.3735	34.9823	24.4781	37.5242	37.3761	44.0481	24.6997	26.8945	31.8801	32.5034	0.980823	-0.0279351	0.539282	0.268184	0.0772961
4096	11.506	/	353.283	HMDB0038525	3-(10-Heptadecenyl)phenol	C23H38O	330.292	5	[M+Na]+	53.1	75	96.44			42.4453	53.7949	48.8803	50.9219	41.3379	50.4919	66.5833	54.6657	41.9288	40.1675	45.3465	44.8439	47.9787	48.9226	0.980706	-0.0281071	0.642088	0.192405	0.00748071
4191	8.764	/	358.227	HMDB0256288	Pentisomide	C19H33N3O	319.262	5	[M+K]+	51.3	71.6	90.25			14.6267	0.386677	1.43818	6.02369	2.16774	2.40017	5.50008	10.7181	4.26402	1.90718	1.8337	3.36232	4.50719	4.59756	0.980342	-0.0286429	0.674942	0.170734	0.70701
5902	12.05	440.365	441.372	HMDB0035355	3beta-3-Hydroxy-18-lupen-21-one	C30H48O2	440.365	0	[M+H]+	57	86.6	98.69			182.26	290.367	258.316	481.816	483.561	444.526	284.036	251.858	245.126	472.452	589.326	341.843	356.808	364.107	0.979953	-0.0292151	0.664301	0.177635	0.00612064
6351	11.689	470.339	471.346	HMDB0029345	Murrayenol	C30H46O4	470.34	1	[M+H]+	56.1	87.6	93.73			168.493	218.773	95.4378	130.449	46.1921	74.7516	170.15	182.938	108.783	111.27	50.8209	125.152	122.349	124.852	0.979953	-0.0292157	0.667465	0.175572	0.226822
380	4.096	192.063	191.056	HMDB0003072	Quinic acid	C7H12O6	192.063	1	[M-H]-	51.7	60.4	99.34	91.2		113940	108686	109835	111567	105093	107123	108301	119325	111158	104693	113630	113036	109374	111691	0.979258	-0.0302385	0.34966	0.456353	0.174187
1966	6.414	/	361.094	HMDB0041790	Violanone	C17H16O6	316.095	2	[M+FA-H]-	54.1	76.2	96.58			11.6649	10.5765	13.0537	48.3397	41.1452	32.7039	7.36121	8.28426	7.57844	54.0193	45.1459	38.4393	26.2473	26.8047	0.979205	-0.0303173	0.562889	0.249577	0.278152
6084	9.725	/	453.336	HMDB0038353	(3beta,5beta,8beta,24xi)-Ergosta-6,22-diene-3,5,8-triol	C28H46O3	430.345	4	[M+Na]+	50	60.1	94.88			393.285	320.917	342.685	566.503	172.653	291.534	412.599	409.855	386.576	296.339	391.204	235.44	347.929	355.336	0.979157	-0.0303872	0.659082	0.181061	0.273615
3855	13.341	/	343.299	HMDB0242058	N-Myristoyl Proline	C19H35NO3	325.262	11	[M+NH4]+	43.1	30.9	96.06			1.58334	1.34057	1.92814	8.89463	6.14809	5.4416	0.975822	2.44495	1.87997	4.92573	6.9132	8.74378	4.22273	4.31391	0.978864	-0.0308199	0.67213	0.172547	0.114059
1379	4.874	/	315.015	HMDB0030159	3,3',4',5,6,7,8-Heptahydroxyflavone	C15H10O9	334.032	1	[M-H2O-H]-	49	50.2	96.24			1067.3	1403.16	974.185	1930.35	767.137	757.187	1148.25	1057.91	1662.76	947.01	812.898	1419.81	1149.89	1174.77	0.978815	-0.0308912	0.550484	0.259255	0.118664
2733	12.186	284.213	285.221	HMDB0013117	Vitamin A2	C20H28O	284.214	2	[M+H]+	53.1	71.7	95.93			101.309	89.8667	84.8644	106.315	103.953	85.8279	92.5114	87.3674	91.8462	102.288	112.027	98.5529	95.3562	97.4321	0.978694	-0.0310705	0.601025	0.221107	0.0946118
635	3.364	230.163	229.156	HMDB0028920	Isoleucyl-Valine	C11H22N2O3	230.163	1	[M-H]-	47.1	42.2	94.59			7.68278	10.4228	11.4612	3.34765	1.99895	2.87097	13.0402	5.62753	9.51389	3.08615	3.78144	3.55944	6.2974	6.43478	0.97865	-0.0311353	0.561224	0.250863	0.16589
3497	7.061	/	327.122	HMDB0029305	p-HPEA-EDA	C17H20O5	304.131	6	[M+Na]+	49	57.3	94.99			107.811	147.481	72.5233	145.385	162.265	128.717	100.254	103.923	102.161	161.876	146.157	166.899	127.363	130.212	0.978127	-0.0319061	0.652905	0.18515	0.0320892
3683	9.323	/	335.219	HMDB0010221	9,10-DiHODE	C18H32O4	312.23	2	[M+Na]+	45.4	33.8	96.04			174.218	293.224	189.584	136.161	131.924	235.207	269.035	287.892	201.967	159.172	140.742	127.909	193.387	197.786	0.977755	-0.0324545	0.659891	0.180528	0.129968
1563	1.926	/	213.207	HMDB0255917	Octylguanidine	C9H21N3	171.174	1	[M+ACN+H]+	44.6	34.8	89.85			27.0187	21.1854	45.4177	294.93	398.367	418.435	30.5701	28.2215	28.8223	230.29	390.876	524.012	200.892	205.465	0.977743	-0.0324732	0.674297	0.171149	0.238422
225	8.74	106.078	107.085	HMDB0059905	Ethylbenzene	C8H10	106.078	1	[M+H]+	49.7	52.1	98.15			242.712	137.844	129.199	107.983	138.561	123.498	249.009	160.078	204.596	124.224	86.9383	75.315	146.633	150.027	0.977377	-0.0330123	0.663287	0.178299	0.0168163
342	7.41	/	181.087	HMDB0030990	alpha-Carboxy-delta-nonalactone	C10H16O4	200.105	2	[M-H2O-H]-	42.5	21.2	93.77			4.88217	3.62555	4.52041	33.3064	5.25834	3.51266	5.61663	8.06012	4.31666	10.692	13.0304	14.6829	9.18425	9.39978	0.977071	-0.0334647	0.564506	0.248331	0.621887
5005	5.945	/	637.216	HMDB0038749	Osmanthuside B	C29H36O13	592.216	2	[M+FA-H]-	48.2	48.2	95.34			4.08906	9.81511	8.17217	177.461	159.857	127.849	9.68539	12.9118	7.891	172.026	135.331	160.836	81.2073	83.1135	0.977064	-0.0334744	0.564838	0.248076	0.228399
7469	6.024	/	561.157	HMDB0034265	Lippioside I	C25H30O13	538.169	1	[M+Na]+	48.6	46.2	98.47			260.48	245.777	267.139	47.4567	40.1733	36.8796	306.648	207.351	252.89	32.6846	51.002	69.0993	149.651	153.279	0.97633	-0.034559	0.671765	0.172782	0.232698
7355	5.558	/	547.215	HMDB0059794	Gluten exorphin B4	C24H27N5O9	529.181	0	[M+NH4]+	40.9	6.42	98.06			51.9089	43.8651	64.8666	58.4724	67.9398	69.0618	44.2057	40.2516	54.205	98.8037	87.8849	39.4026	59.3524	60.7923	0.976315	-0.0345809	0.658476	0.18146	0.0566409
4362	7.228	/	553.172	HMDB0039695	4,7-Didehydroneophysalin B	C28H28O9	508.173	1	[M+FA-H]-	40.9	12.7	92.69			15.6349	20.7827	17.0123	18.7144	25.4908	21.7156	14.2787	11.988	12.0917	32.2135	30.1221	21.5733	19.8918	20.3779	0.976146	-0.034831	0.54852	0.260808	0.138458
1382	1.026	/	315.072	CSID388647	Lombricine	C6H15N4O6P	270.073	5	[M+FA-H]-	49.6	59.6	93.99			970.462	1137.84	1005.43	191.759	132.732	132.23	1171.28	842.437	830.142	281.068	260.451	277.398	595.075	610.463	0.974794	-0.0368304	0.560885	0.251126	0.411524
1569	3.315	330.096	329.088	HMDB0302470	Vanilloyl glucose	C14H18O9	330.095	2	[M-H]-	49.1	53.7	94.51			9.86026	9.67641	14.5156	32.7931	41.4272	21.7116	6.92365	12.9295	9.42567	28.1068	25.2093	50.7914	21.664	22.231	0.974495	-0.037274	0.559674	0.252065	0.161196
3737	3.932	497.173	496.165	HMDB0015308	Idarubicin	C26H27NO9	497.169	8	[M-H]-	47.4	52.2	93.71			10.3976	9.23468	10.5433	22.7736	25.7465	29.3537	11.4278	7.30666	11.06	28.2321	26.0084	26.8748	18.0082	18.4849	0.974211	-0.037694	0.554983	0.255721	0.0247726
548	7.284	/	213.114	HMDB0182798	6-exo-Hydroxyfenchone	C10H16O2	168.115	2	[M+FA-H]-	45.3	31.2	97.92			17.7436	15.2975	15.9236	9.51139	10.2395	15.831	22.1426	17.795	15.7875	11.4682	9.6207	10.0416	14.0911	14.4759	0.973414	-0.0388745	0.540734	0.267016	0.0463481
5874	9.189	/	441.188	HMDB0038785	Melleolide E	C23H30O7	418.199	1	[M+Na]+	44.6	30.6	94.21			32.1692	29.75	37.853	97.1931	33.5645	34.0788	29.0498	58.1185	36.1733	39.1469	60.397	49.1074	44.1014	45.3322	0.972851	-0.0397092	0.662487	0.178823	0.21347
781	13.169	/	156.138	HMDB0040338	3,5,5-Trimethyl-3-cyclohexen-1-one	C9H14O	138.104	1	[M+NH4]+	49.6	53.5	95.35			4.46751	4.68173	5.13306	5.52182	6.14797	5.62335	5.55597	4.50101	4.50622	5.88342	5.70083	6.31222	5.26257	5.40995	0.972759	-0.0398461	0.605537	0.21786	0.0247313
3766	6.679	338.115	339.122	HMDB0036636	Methuyl tanshinonate	C20H18O5	338.115	1	[M+H]+	48.8	49.5	96.03			155.388	169.083	210.095	147.328	208.381	185.379	145.96	173.577	139.234	258.492	208.566	180.539	179.276	184.394	0.97224	-0.040615	0.634346	0.197674	0.038388
5141	12.378	/	405.351	HMDB0035515	3,5-Didecanoylpyridine	C25H41NO2	387.314	9	[M+NH4]+	42	26.3	93.73			157.813	179.292	158.515	117.288	169.82	171.197	193.167	197.245	139.182	164.672	150.408	137.077	158.988	163.625	0.971657	-0.0414812	0.614858	0.211225	0.126602
5186	12.284	/	407.33	HMDB0006842	5alpha-Cholesta-7,24-dien-3beta-ol	C27H44O	384.339	5	[M+Na]+	53.8	78.3	96.23			68.1495	62.0107	60.696	58.2958	77.5803	74.1239	58.9672	70.3351	74.6423	77.3586	77.0846	54.2801	66.8094	68.778	0.971377	-0.0418964	0.602299	0.220188	0.179717
499	1.318	/	209.049	CSID67173957	5,6-Dideoxy-1-thioxylo-hexofuranose	C6H12O3S	164.051	2	[M+FA-H]-	45.1	34	94.58			135.726	108.454	115.461	18.5865	10.9337	13.8318	150.378	125.589	86.9601	17.6362	21.1591	13.3543	67.1655	69.1795	0.970888	-0.0426234	0.561201	0.250882	0.144151
7085	5.845	520.194	543.183	HMDB0301807	Pinoresinol	C26H32O11	520.194	0	[M+Na]+	39.6	7.87	90.34			9.67461	12.0028	9.25917	14.8054	42.1459	28.5689	4.11302	7.39927	10.8882	45.0865	17.1944	35.283	19.4095	19.9941	0.970761	-0.0428126	0.669182	0.174456	0.318812
3579	8.541	/	331.115	HMDB0037772	8-Acetylegelolide	C16H20O6	308.126	1	[M+Na]+	41.6	14.4	95.37			6.88736	5.29439	7.60403	9.02415	9.19384	8.5507	7.32029	5.44021	6.45313	7.47568	10.8892	10.4333	7.75908	8.00198	0.969644	-0.0444723	0.638388	0.194915	0.0409914
6122	12.216	454.344	455.351	HMDB0034963	beta-Elemonic acid	C30H46O3	454.345	2	[M+H]+	55.3	80.9	97.69			3454.86	3425.75	3264.57	3354.98	3684.04	3577.73	3351.41	3533.1	3588.9	3707.64	4087.99	3148.77	3460.32	3569.64	0.969377	-0.0448706	0.504835	0.296851	0.212906
4270	1.501	/	365.105	HMDB0000163	Maltose	C12H22O11	342.116	1	[M+Na]+				86.3		87.2177	124.621	94.9756	135.972	120.527	131.584	108.105	109.856	120.624	163.019	101.692	113.734	115.816	119.505	0.96913	-0.0452375	0.621428	0.206609	0.138355
1066	5.113	178.063	179.07	HMDB0039471	3-(4-Hydroxy-2-methoxyphenyl)-2-propenal	C10H10O3	178.063	1	[M+H]+	52.5	65.5	98.3			284.998	371.938	303.207	338.207	290.084	278.952	363.208	307.769	353.591	298.963	314.658	289.09	311.231	321.213	0.968923	-0.0455455	0.568444	0.245312	0.194567
1180	4.987	/	299.02	HMDB0303817	3,4',5,6,7,8-Hexahydroxyflavone	C15H10O8	318.038	1	[M-H2O-H]-	49.5	52.3	96.68			202.191	215.763	218.004	130.189	57.5158	75.7058	240.538	196.902	296.846	61.4762	57.3894	76.1059	149.895	154.876	0.967835	-0.0471669	0.553495	0.256886	0.113944
1413	3.479	203.079	226.068	HMDB0240731	Adipoylglycine	C8H13NO5	203.079	2	[M+Na]+	39.7	8.5	91.86			9.85926	3.86763	6.18504	43.4854	25.618	25.8402	6.63214	12.7487	4.3057	40.9583	24.3674	29.7265	19.1426	19.7898	0.967296	-0.0479712	0.667731	0.175399	0.000943411
3076	6.72	/	445.209	HMDB0036571	Linalool 3,7-oxide beta-primeveroside	C21H36O11	464.226	1	[M-H2O-H]-	44.6	33.8	91.02			2.74721	27.2585	3.78131	22.3639	11.1204	14.5269	5.02953	5.11711	6.81583	19.1062	22.8759	25.6249	13.633	14.0949	0.967231	-0.0480683	0.556345	0.254656	0.192277
1088	1.236	/	291.053	HMDB0041525	Coriandrone C	C13H10O5	246.053	9	[M+FA-H]-	42.2	27.6	92.68			133.439	222.668	156.084	156.453	120.49	62.2926	105.277	90.2249	168.327	157.278	174.319	185.773	141.904	146.867	0.966214	-0.0495857	0.534538	0.272022	0.126623
3758	11.251	498.296	497.289	HMDB0250583	Cucurbitacin S	C30H42O6	498.298	4	[M-H]-	48.6	61.5	86.34			3.55461	4.09523	2.48368	7.48531	1.75705	1.6218	3.59641	5.77565	1.21647	2.46536	3.83329	4.84924	3.49961	3.62274	0.966014	-0.0498843	0.550568	0.259189	0.0524137
3443	7.808	/	324.18	HMDB0035781	Naematolone	C17H22O5	306.147	1	[M+NH4]+	44.6	28.3	96.16			0.137696	0.169051	0.149448	4.68658	0.581443	19.6811	0.247779	0.157163	0.648642	5.15851	5.44883	14.6403	4.23422	4.38353	0.965938	-0.0499978	0.674443	0.171055	0.695811
61	13.158	82.0783	83.0856	HMDB0244236	1,5-Hexadiene	C6H10	82.0783	0	[M+H]+	42.7	19.8	94.03			8.75074	8.3048	7.0464	8.53288	8.57994	9.62615	8.31311	8.68859	8.06066	9.49994	8.02645	10.0534	8.47348	8.7737	0.965783	-0.0502298	0.540269	0.26739	0.170389
3783	11.082	/	339.191	HMDB0012452	all-18-Hydroxyretinoic acid	C20H28O3	316.204	7	[M+Na]+	44.9	38.1	94.76			75.9026	74.5459	88.0329	24.3203	33.1329	51.9076	88.0853	70.4656	91.9266	40.1437	40.1579	29.4625	57.9737	60.0402	0.965581	-0.0505313	0.656344	0.182869	0.251479
6054	5.295	452.129	453.136	HMDB0034753	7-Hydroxybutylidenephthalide 7-(6-malonylglucoside)	C21H24O11	452.132	7	[M+H]+	48.8	59.3	92.28			36.9468	60.5016	54.2389	68.924	44.3997	33.0434	44.5353	49.0648	63.4409	46.8242	35.5586	69.3402	49.6757	51.4607	0.965315	-0.0509289	0.636682	0.196077	0.106499
6662	9.696	/	490.388	HMDB0037779	Ganoderiol E	C30H48O4	472.355	2	[M+NH4]+	54.6	82.3	92.49			26.0069	29.9257	33.1535	16.3463	14.9033	12.2136	33.1003	29.6014	31.3678	12.9651	17.3429	13.312	22.0916	22.9482	0.962668	-0.054889	0.650932	0.186465	0.157702
3370	8.531	/	321.112	HMDB0253305	Hymenoxon	C15H22O5	282.147	6	[M+K]+	54.3	82.2	96.26			30.9079	22.502	38.8658	16.6696	21.0511	14.1094	33.1211	17.8285	29.0241	19.3355	28.4192	21.9702	24.0176	24.9498	0.96264	-0.0549324	0.642402	0.192193	0.237879
8224	7.023	/	667.235	HMDB0304576	Kaempferide 3-glucoside-7-rhamnoside	C33H40O13	644.247	2	[M+Na]+	53.3	72.6	96.37			65.6497	79.3667	66.6695	13.3316	17.7829	17.9697	37.2233	82.4194	73.0024	20.7959	25.518	32.0603	43.4617	45.1699	0.962182	-0.0556179	0.662247	0.17898	0.451192
1147	12.746	296.197	295.189	CSID467177	Tridecyl trifluoroacetate	C15H27F3O2	296.196	1	[M-H]-	49.8	53	97.19			2.402	1.93702	2.73753	3.66796	3.74664	3.29249	2.08468	2.62891	2.65233	3.5569	4.28361	3.29587	2.96394	3.08372	0.961158	-0.0571549	0.514182	0.288883	0.146297
1707	7.254	340.189	339.182	HMDB0244346	11-Dehydro-2,3-dinor-txb2	C18H28O6	340.189	2	[M-H]-	40.6	11.4	93.42			29.7884	33.0102	29.4757	17.1311	16.2461	28.9629	32.7017	27.4086	29.1674	26.0925	23.6789	21.8352	25.7691	26.814	0.961029	-0.0573484	0.504725	0.296945	0.285832
1221	5.791	303.051	302.044	HMDB0303971	Dihydrotricetin	C15H11O7-	303.051	1	[M-H]-	51.3	64.2	93.31			66.1616	85.2729	68.7784	87.4911	66.3487	62.4558	75.3084	89.0974	79.9119	82.4507	60.8666	66.7452	72.7514	75.73	0.960668	-0.0578898	0.463019	0.334402	0.173134
1770	12.77	226.172	227.179	HMDB0031041	1,8,15-Heptadecatriene-11,13-diyne	C17H22	226.172	2	[M+H]+	54.6	78	96.83			41.596	44.6396	55.4336	41.4451	47.9394	43.5283	46.0626	46.5247	55.445	51.9866	51.749	34.1759	45.7637	47.6573	0.960266	-0.0584937	0.571507	0.242978	0.22164
2237	13.013	255.256	256.263	HMDB0012273	Palmitic amide	C16H33NO	255.256	2	[M+H]+	44.5	27.4	97.94	94.5		4170.66	4611.84	4673.68	3376.89	4388.81	4053.31	4117.29	3815.41	4887.65	4779.98	4020.76	4751.66	4212.53	4395.46	0.958383	-0.0613258	0.526744	0.278401	0.237889
144	1.479	/	143.035	HMDB0302823	1-Rhamnono-1,4-lactone	C6H10O5	162.053	2	[M-H2O-H]-	43.7	22.5	98.05			46.4005	43.414	23.3817	42.6525	42.3887	36.427	40.08	46.1771	37.1935	46.9387	40.4326	34.1451	39.1108	40.8278	0.957944	-0.0619872	0.476068	0.322331	0.232579
364	6.531	186.126	185.119	HMDB0039533	10-Hydroxy-8-decenoic acid	C10H18O3	186.126	2	[M-H]-	48.3	49.7	94.3			18.5596	24.1249	17.0196	15.9833	19.0118	34.6096	27.5519	24.5114	25.5277	22.8274	20.5959	14.018	21.5515	22.5054	0.957614	-0.0624839	0.513695	0.289295	0.28596
5735	7.975	/	433.31	HMDB0012958	gamma-Tocotrienol	C28H42O2	410.318	4	[M+Na]+	53.4	78	93.98			13.7436	13.4353	18.3125	22.2472	9.08029	4.53155	11.9201	28.0468	9.01529	11.1371	11.8601	13.0054	13.5584	14.1641	0.957237	-0.0630523	0.651989	0.185759	0.173348
4355	12.156	/	367.226	HMDB0060112	4-Hydroxy-all-retinyl acetate	C22H32O3	344.235	5	[M+Na]+	52.2	71.2	95.76			189.734	247.753	210.791	406.184	424.281	377.197	188.604	230.838	229.732	407.094	467.54	418.886	309.323	323.782	0.955343	-0.0659089	0.638961	0.194526	0.0103162
4898	5.579	/	621.185	HMDB0256632	Plantamajoside	C29H36O16	640.2	3	[M-H2O-H]-	53.7	81.3	91.12			10.2287	6.84945	9.2092	40.3611	60.8812	47.9698	7.18681	8.99871	9.76909	52.1088	57.4091	48.243	29.2499	30.6193	0.955278	-0.0660078	0.552886	0.257364	0.058151
4553	6.203	374.136	397.125	HMDB0030598	Wikstromol	C20H22O7	374.137	1	[M+Na]+	47.4	42.5	95.45			67.5338	55.9591	66.4136	56.3456	54.6284	42.2914	65.1839	50.0872	48.9651	74.3764	57.0072	63.844	57.1953	59.9107	0.954677	-0.0669158	0.573897	0.241166	0.173391
713	6.8	/	241.108	HMDB0302428	Loliolide	C11H16O3	196.11	2	[M+FA-H]-	52.2	64.4	98.81			49.7854	69.5057	45.159	30.5303	30.0991	58.2972	86.5725	61.7746	49.4684	34.4363	33.3218	31.2896	47.2295	49.4772	0.95457	-0.0670767	0.529688	0.27598	0.0922559
1236	3.975	/	192.065	HMDB0253997	Lawsone	C10H6O3	174.032	1	[M+NH4]+	52.5	66.8	96.75			42.6177	47.316	35.1441	78.9901	45.2498	28.8442	48.5109	28.8174	50.1708	42.7653	61.4516	60.4439	46.3603	48.6933	0.952088	-0.0708334	0.628678	0.201572	0.147134
1501	11.498	208.182	209.19	HMDB0039884	2-Cyclotetradecen-1-one	C14H24O	208.183	2	[M+H]+	49	49.4	97.77			34.6737	32.1744	34.1765	30.2674	30.2168	40.6861	45.9728	33.3037	38.9544	39.5993	32.4957	22.0641	33.6992	35.3983	0.951998	-0.0709691	0.583151	0.234219	0.20771
3990	9.381	350.115	351.122	HMDB0032602	4'-O-Methylkanzonol W	C21H18O5	350.115	2	[M+H]+	49.3	53.8	95.14			21.5437	26.48	27.5759	22.6271	34.1518	31.4683	25.9643	1.33488	21.7088	42.5213	26.5197	54.062	27.3078	28.6852	0.951983	-0.0709928	0.647695	0.188629	0.683111
3475	5.352	476.19	475.183	HMDB0035635	Kanokoside A	C21H32O12	476.189	1	[M-H]-	46.2	34.3	97.88			21.3976	17.0274	15.1978	67.9245	127.789	161.983	18.5801	17.4586	23.5633	184.632	113.479	74.408	68.5532	72.0202	0.95186	-0.0711781	0.554427	0.256156	0.167373
1293	9.225	/	195.138	HMDB0035723	p-Menthane-2,3-diol	C10H20O2	172.146	13	[M+Na]+	48	54.8	99.02			31.4312	38.5356	30.0802	11.0191	6.24061	4.0428	30.5169	41.7198	31.5659	8.85408	10.6784	4.23884	20.2249	21.2623	0.95121	-0.0721644	0.659555	0.180749	0.301719
6345	6.973	/	471.22	HMDB0029348	Neryl arabinofuranosyl-glucoside	C21H36O10	448.231	1	[M+Na]+	47.8	44	96.62			44.4312	63.0333	56.4194	138.964	206.234	232.533	69.8318	71.2293	75.5807	227.439	167.615	168.148	123.602	129.974	0.950979	-0.0725149	0.654051	0.184388	0.194556
4316	4.917	/	367.1	HMDB0029647	Domesticoside	C15H20O9	344.111	1	[M+Na]+	46.2	37.4	94.67			15.8171	13.0695	20.0858	1.42381	0.685705	0.931802	20.6126	10.2956	19.7899	1.16111	1.21159	1.64846	8.66894	9.11986	0.950556	-0.0731568	0.665639	0.176761	0.402273
526	3.492	211.052	210.045	HMDB0011639	Topaquinone	C9H9NO5	211.048	15	[M-H]-	44.8	45.9	92.99			17.5091	16.7899	13.7851	0.437856	0.401736	0.381281	16.2552	16.1635	18.3224	0.380441	0.404844	0.398019	8.2175	8.65408	0.949552	-0.0746813	0.555819	0.255067	0.0188877
921	7.576	/	269.176	HMDB0031885	6-Hydroxypentadecanedioic acid	C15H28O5	288.194	1	[M-H2O-H]-	43.1	23.5	93.01			14.5265	12.515	11.7316	5.57204	4.9014	1.80009	11.6832	17.1241	14.0504	3.58978	3.37693	4.04106	8.50778	8.97758	0.947669	-0.0775449	0.543206	0.265036	0.0308554
2687	11.743	/	281.226	HMDB0243888	1-Hexadecanethiol	C16H34S	258.238	6	[M+Na]+	51.8	72.5	93.08			19.0322	14.1951	12.1934	10.4746	14.1643	17.6515	14.4196	16.5421	18.4364	18.2328	13.7429	11.2338	14.6185	15.4346	0.947126	-0.0783719	0.581474	0.23547	0.34699
1086	1.447	/	180.088	HMDB0041561	1,5-Anhydrofructose	C6H10O5	162.053	7	[M+NH4]+	40.5	14.1	96.87			138.551	121.168	134.91	494.299	415.733	366.763	149.641	119.695	136.794	480.917	468.773	409.34	278.571	294.193	0.946897	-0.0787212	0.652006	0.185748	0.0234734
4479	11.276	370.214	393.203	HMDB0255701	Nomegestrol acetate	C23H30O4	370.214	2	[M+Na]+	42.5	18.7	95.91			446.685	559.056	442.68	437.189	375.605	332.986	380.986	589.942	460.025	379.142	397.026	537.273	432.367	457.399	0.945273	-0.0811965	0.566956	0.24645	0.212362
6893	10.96	/	507.308	HMDB0037607	Ganolucidic acid E	C30H44O5	484.319	1	[M+Na]+	56.7	91.3	93.84			92.0468	104.181	404.509	155.101	36.3526	341.548	72.9023	268.393	543.887	103.382	107.602	103.42	188.956	199.931	0.945107	-0.0814508	0.660537	0.180103	0.341542
2510	10.447	272.177	273.184	HMDB0244836	19-Norandrostenedione	C18H24O2	272.178	2	[M+H]+	48	54.6	87.86	85.3		13.2225	10.7191	18.8242	25.9715	15.6106	22.1905	19.9688	20.888	20.2797	13.5774	22.9334	15.1532	17.7564	18.8001	0.944486	-0.0823994	0.603626	0.219232	0.260502
1491	1.028	208.121	209.128	HMDB0060813	Descarbonyl-lacosamide	C11H16N2O2	208.121	2	[M+H]+	43	27.7	89.33			31.5787	36.0283	41.6968	19.4058	19.3888	22.5408	50.6113	43.7396	28.8256	12.4452	17.422	27.9916	28.4399	30.1726	0.942574	-0.085323	0.634486	0.197578	0.0233941
1593	6.679	215.071	216.078	HMDB0255426	Naftazone	C11H9N3O2	215.069	5	[M+H]+	41.1	19.1	92.45			16.8658	19.0433	23.4104	15.9399	22.7983	21.2342	16.0214	20.2255	16.4632	29.6354	22.6457	21.5726	19.882	21.094	0.942543	-0.0853691	0.570992	0.24337	0.167933
2139	2.572	374.122	373.115	HMDB0258644	Swertiamarin	C16H22O10	374.121	2	[M-H]-	51.7	68.3	92.39			29.2924	46.711	24.6642	28.2535	18.9257	11.9974	22.0574	24.1812	32.4121	21.3378	33.1619	36.4653	26.6407	28.2693	0.942392	-0.0856016	0.508677	0.293558	0.278373
2959	6.145	/	435.13	HMDB0304725	Procyanidin dimer B7	C20H22O8	390.131	2	[M+FA-H]-	46.7	39.7	95.86			15.7106	28.4819	19.4004	8.13109	10.0418	12.7414	21.9248	30.9742	19.7618	11.7664	8.64737	7.21673	15.7512	16.7152	0.942327	-0.0857005	0.531121	0.274806	0.0663253
623	6.584	228.136	227.129	HMDB0000933	Traumatic acid	C12H20O4	228.136	1	[M-H]-	46.2	37	95.79			32.6447	36.0365	22.1929	28.6306	23.9336	22.9101	44.4949	22.6202	28.3805	17.8062	26.8173	36.5544	27.7247	29.4456	0.941559	-0.0868768	0.489327	0.310401	0.0379844
7995	13.108	/	627.422	HMDB0298581	DG(i-13:0/PGJ2/0:0)	C36H60O7	604.434	2	[M+Na]+	48.8	56.9	88.77			7.91453	12.8861	4.91709	4.00413	5.00632	16.62	11.5597	10.5261	13.8347	6.48401	5.61437	6.58346	8.55804	9.10039	0.940403	-0.0886488	0.639884	0.193899	0.478841
2789	6.006	/	311.11	HMDB0254289	Mabuterol	C13H18ClF3N2O	310.106	10	[M+H]+	37.5	11.6	86.46			10.7465	19.6391	13.5439	38.525	24.3324	21.9845	18.441	20.2539	25.2282	17.1121	19.8395	36.0593	21.4619	22.8223	0.94039	-0.0886696	0.627258	0.202554	0.199659
592	4.459	140.047	141.055	HMDB0031735	Ethyl maltol	C7H8O3	140.047	1	[M+H]+	53.8	73.1	96.94			21.446	51.6996	31.0118	40.747	31.7891	20.5266	57.2944	39.98	46.0428	13.7624	25.0043	27.658	32.87	34.957	0.940299	-0.0888087	0.631068	0.199924	0.00352825
6443	10.772	477.285	478.292	HMDB0011507	LysoPE(18:2/0:0)	C23H44NO7P	477.286	2	[M+H]+	54.9	80.6	96.02			111.915	115.24	90.0448	93.525	93.1808	85.9733	130.849	85.1722	129.83	103.011	89.7562	88.8144	98.3132	104.572	0.940146	-0.0890427	0.53754	0.269589	0.275183
1327	6.679	198.068	199.075	HMDB0258435	splitomicin	C13H10O2	198.068	1	[M+H]+	50.6	58.8	95.71			27.4284	31.0726	36.7854	25.4697	34.6767	31.8991	26.0293	32.7936	25.8521	45.4229	36.5969	32.6584	31.222	33.2255	0.939699	-0.0897301	0.551534	0.258428	0.194964
4148	12.732	/	355.263	HMDB0002226	Adrenic acid	C22H36O2	332.272	6	[M+Na]+	52.9	73.9	97.23			15.2343	16.2557	18.5327	15.2319	16.9475	16.4493	17.4234	16.4116	19.8771	18.5437	17.3614	15.3712	16.4419	17.4981	0.93964	-0.0898198	0.362279	0.440957	0.394816
2969	12.199	/	297.221	HMDB0303012	Androsterol	C19H30O	274.23	7	[M+Na]+	50.4	61.9	97.97			72.9154	105.808	120.859	108.578	118.456	113.854	112.902	113.685	118.012	121.344	107.753	108.036	106.745	113.622	0.939476	-0.0900722	0.458466	0.338693	0.308985
2851	10.752	/	427.286	HMDB0247522	Santowhite	C26H38O2	382.287	1	[M+FA-H]-	56.3	87.8	95.45			19.0503	27.2257	11.0676	55.0682	9.21743	10.5048	23.2834	33.2621	12.9286	15.5516	29.5646	26.1068	22.0223	23.4495	0.939138	-0.0905909	0.535355	0.271359	0.457527
1347	10.615	199.193	200.201	HMDB0251566	Dodecanamide	C12H25NO	199.194	1	[M+H]+	45.6	31.3	98.19			640.634	718.248	821.976	695.553	763.834	831.028	697.897	818.79	864.826	872.29	718.353	790.336	745.212	793.749	0.938852	-0.091031	0.399766	0.398195	0.360883
150	1	146.022	145.014	HMDB0000208	Oxoglutaric acid	C5H6O5	146.022	2	[M-H]-	47.4	40.5	98.28	61.9		550.574	706.17	593.329	510.066	456.144	389.219	539.988	625.921	646.954	689.621	477.88	435.92	534.25	569.381	0.938301	-0.0918778	0.441006	0.355556	0.262083
609	13.163	/	142.123	HMDB0040246	3,5,5-Trimethyl-2-cyclopenten-1-one	C8H12O	124.089	1	[M+NH4]+	46.3	37.5	94.76			4.81905	6.01872	4.72462	5.52027	5.52225	5.55391	5.73902	4.61922	4.7715	6.50652	6.13353	6.52797	5.3598	5.71629	0.937636	-0.0929002	0.465081	0.332471	0.223657
4846	5.089	/	613.216	HMDB0039231	Citrusin B	C27H36O13	568.216	2	[M+FA-H]-	47	38.5	99.14			703.688	756.15	710.583	169.586	157.157	85.0887	793.611	726.327	845.852	113.197	131.71	144.1	430.376	459.133	0.937366	-0.0933155	0.543281	0.264976	0.0229221
1364	11.416	200.156	201.163	HMDB0036451	gamma-Calacorene	C15H20	200.157	1	[M+H]+	53.4	70.4	98.26			870.888	1145.28	1204.9	1246.17	1002.38	612.788	1161.16	1608.43	1057.95	768.655	885.005	1011.08	1013.73	1082.05	0.936866	-0.0940847	0.587692	0.23085	0.172926
5311	10.345	410.281	411.289	HMDB0257271	1,25-Dihydroxy-16-ene-23-yne-vitamin D3	C27H38O3	410.282	2	[M+H]+	45.5	34.5	94.98			64.7299	86.1022	62.195	141.426	31.1111	34.4238	70.1564	140.316	58.5966	52.5983	64.7916	61.9226	69.998	74.7303	0.936674	-0.0943804	0.638813	0.194626	0.362461
5529	11.63	770.61	769.603	HMDB0116400	DG(11M5/13D5/0:0)	C48H82O7	770.606	5	[M-H]-	40.7	14.7	95.09			13.5835	9.0086	9.55146	5.412	3.87731	7.25793	15.9242	10.5564	11.356	3.97684	7.11011	3.11692	8.11513	8.67339	0.935635	-0.0959815	0.524502	0.280253	0.0426679
2184	8.615	/	375.218	HMDB0041585	Tussilagonone	C21H30O3	330.219	2	[M+FA-H]-	43.7	25.3	95.6			10.5496	13.3033	4.9526	20.0747	3.32077	2.91197	12.4093	16.6117	6.04112	5.9192	9.95343	7.99284	9.18548	9.82126	0.935266	-0.0965519	0.532029	0.274064	0.452302
6549	10.856	/	483.419	HMDB0038485	5-Pentacosyl-1,3-benzenediol	C31H56O2	460.428	4	[M+Na]+	46.6	38.8	98.4			63.3336	42.8314	55.8845	1.86456	3.42681	3.02477	58.0142	60.6994	53.2282	3.54309	2.3953	4.61094	28.3943	30.4152	0.933556	-0.0991921	0.659459	0.180812	0.383527
2372	10.452	262.193	263.2	HMDB0033957	Crithmumdiol	C17H26O2	262.193	1	[M+H]+	50	56.8	94.9			9.93578	7.9811	23.5104	34.0456	13.361	22.3716	9.35287	30.66	22.5469	19.0411	14.8446	22.7539	18.5343	19.8666	0.932937	-0.100149	0.629774	0.200815	0.309262
964	9.23	/	172.169	HMDB0302613	p-Menth-2-en-1-ol	C10H18O	154.136	2	[M+NH4]+	44.9	27.7	98.58			76.5346	87.7169	79.5381	88.1197	78.7407	82.5297	78.5147	93.4911	97.8494	95.7954	77.5196	85.5655	82.1966	88.1226	0.932753	-0.100433	0.334516	0.475584	0.421363
3018	5.675	300.063	301.07	HMDB0029676	Diosmetin	C16H12O6	300.063	2	[M+H]+	51.2	61.8	96.52	85.5		30.1676	26.1081	39.7708	83.6974	93.0192	93.5328	34.4203	34.7147	33.5805	46.1338	114.264	129.67	61.0493	65.4639	0.932565	-0.100724	0.644084	0.191058	0.103636
942	4.718	274.015	273.008	HMDB0029200	Ferulic acid 4-O-sulfate	C10H10O7S	274.015	0	[M-H]-	48.1	49.7	91.22			49.8673	105.34	59.0852	74.3706	27.1137	27.9427	58.7284	75.7072	53.1603	58.1164	49.957	73.0187	57.2866	61.448	0.932277	-0.101169	0.50245	0.298907	0.405963
3679	9.792	334.211	335.219	HMDB0002752	Prostaglandin A2	C20H30O4	334.214	9	[M+H]+	42.8	29.3	94.87			762.166	569.572	969.822	328.893	426.489	1135.26	921.655	1078.81	835.702	639.643	569.625	454.198	698.7	749.94	0.931674	-0.102102	0.617501	0.209363	0.436834
3189	4.909	310.12	311.127	HMDB0251782	EMycin E	C19H18O4	310.121	1	[M+H]+	51.7	63.5	96.38			261.687	208.697	276.819	344.351	271.957	402.702	204.054	214.753	171.293	470.258	415.637	422.666	294.369	316.444	0.930241	-0.104323	0.608585	0.215678	0.0145153
5491	11.743	/	421.346	HMDB0302448	31-nor-Lanost-9(11)-en-3beta-ol	C28H46O	398.355	4	[M+Na]+	54.8	81.7	97.41			2472.17	2102.24	1549.38	1526.45	1664.15	2261.1	1882.93	2128.35	2318.91	2483.11	1916.14	1720	1929.25	2074.91	0.9298	-0.105008	0.514703	0.288444	0.449788
7887	6.737	/	609.23	HMDB0248838	Baccatin III	C31H38O11	586.241	2	[M+Na]+	55.2	81.6	96.95			142.337	215.355	193.095	132.341	264.403	206.617	176.558	155.713	165.655	313.828	254.135	175.489	192.358	206.896	0.929731	-0.105114	0.586868	0.23146	0.206112
2711	14.008	283.287	284.294	HMDB0034146	Octadecanamide	C18H37NO	283.288	2	[M+H]+	50.7	58.2	97.32	91.1		327.539	408.51	419.687	365.226	373.787	268.717	387.881	353.608	400.936	368.949	385.677	432.293	360.578	388.224	0.928787	-0.10658	0.411573	0.385553	0.342399
2049	5.997	368.021	367.014	HMDB0000218	Orotidylic acid	C10H13N2O11P	368.026	13	[M-H]-	45.9	47.3	96.27			12.0758	17.2594	16.9348	125.574	55.1551	57.0926	18.9601	13.4487	33.0256	59.1132	62.4145	118.92	47.3486	50.9803	0.928763	-0.106617	0.541568	0.266347	0.274641
666	6.144	146.037	147.044	HMDB0001218	Coumarin	C9H6O2	146.037	1	[M+H]+	46.2	36.2	95.95			85.3579	80.088	86.2084	68.958	42.6805	64.0589	66.8858	59.9518	121.61	63.139	59.9295	88.9964	71.2253	76.752	0.927993	-0.107815	0.583933	0.233637	0.300025
4268	1.068	/	365.105	HMDB0011742	Kojibiose	C12H22O11	342.116	2	[M+Na]+	54.8	76.8	99.08			3195.53	3199.96	3380.33	3089.43	3918.21	3174.09	3202.71	3717.36	3628.25	4023.03	2955.77	3983.98	3326.26	3585.18	0.927778	-0.108148	0.382066	0.417862	0.337239
5605	4.266	/	801.213	HMDB0040294	Quercetin 3-[rhamnosyl-(1->2)-rhamnosyl-(1->6)-glucoside]	C33H40O20	756.211	4	[M+FA-H]-	49.9	60.7	93.82			24.5073	26.4133	22.2293	50.2275	55.3979	47.1419	19.7068	22.4804	16.7474	65.2147	62.4427	57.0431	37.6529	40.6059	0.927277	-0.108928	0.517074	0.286447	0.0523217
2291	3.966	/	382.178	CSID61893	Oxiperomide	C20H23N3O2	337.179	1	[M+FA-H]-	48.5	47.3	96.85			823.895	656.05	1269.23	6020.42	4366.45	4317.58	1982.77	1164.6	1735.98	5572.37	4228.05	4143.53	2908.94	3137.88	0.927038	-0.1093	0.532246	0.273887	0.498281
3083	1.446	/	342.14	HMDB0006591	Lactosamine	C12H23NO10	341.132	2	[M+H]+	49.6	54.3	96.76			19.2389	16.7772	18.6591	70.5743	55.7619	50.7875	21.633	16.2438	18.245	69.483	64.7662	59.7001	38.6331	41.6785	0.926932	-0.109465	0.640116	0.193741	0.00128893
8113	5.196	/	649.173	HMDB0030121	Kuwanon L	C35H30O11	626.179	7	[M+Na]+	41.4	24.5	90.87			245.311	167.327	241.918	356.461	531.75	560.185	240.951	191.704	243.43	471.543	515.648	605.777	350.492	378.175	0.926798	-0.109674	0.625417	0.203831	0.0751246
1024	9.336	174.141	175.148	HMDB0059826	alpha-Ionene	C13H18	174.141	1	[M+H]+	49.5	51.7	96.88			129.615	86.213	96.5062	108.757	113.052	99.9492	86.622	98.8564	117.42	143.617	139.121	98.7138	105.682	114.058	0.926559	-0.110045	0.509645	0.292733	0.324573
1715	1.437	341.134	340.127	HMDB0006591	Lactosamine	C12H23NO10	341.132	6	[M-H]-	50.7	63.4	96.47			20.0665	13.1811	16.2418	60.0161	61.7741	59.1636	13.8049	12.8467	15.4267	59.2361	74.9697	72.5026	38.4072	41.4645	0.926268	-0.110499	0.532947	0.273316	0.0236802
624	7.783	228.137	227.129	HMDB0030994	5-Heptyltetrahydro-2-oxo-3-furancarboxylic acid	C12H20O4	228.136	2	[M-H]-	48.5	48.1	96.09			26.9691	37.1727	30.3778	29.632	28.4622	40.1839	41.1766	35.2931	34.0473	37.6741	30.699	29.3578	32.1329	34.708	0.925808	-0.111215	0.359249	0.444604	0.39243
932	4.467	168.042	169.049	HMDB0001868	5-Methoxysalicylic acid	C8H8O4	168.042	1	[M+H]+	42	13.5	97.7	72.8	64	228.393	306.497	192.214	211.78	297.113	216.931	426.245	240.582	329.576	187.233	180.086	205.929	242.155	261.609	0.925638	-0.11148	0.588507	0.230248	0.123255
1650	5.68	218.094	219.101	HMDB0040358	Bitalin A	C13H14O3	218.094	1	[M+H]+	50.2	54.7	97.58			227.082	309.152	246.82	201.951	126.402	107.945	240.2	217.914	250.628	210.507	223.551	175.206	203.225	219.668	0.925149	-0.112243	0.572126	0.242508	0.492521
3371	8.268	/	321.112	HMDB0004808	7C-aglycone	C18H18O4	298.121	6	[M+Na]+	47.6	47.6	97.48			24.5963	17.2843	29.266	20.5633	16.8065	17.7115	24.5559	23.9407	19.0173	21.6187	22.1753	25.3306	21.038	22.7731	0.923809	-0.114334	0.499323	0.301618	0.367293
1048	9.225	/	177.127	HMDB0302814	Terpinenol	C10H18O	154.136	14	[M+Na]+	47	50.8	99.24			79.4399	90.6081	76.8363	33.7117	12.5837	26.9621	58.4145	82.0867	67.1063	46.2335	54.6403	38.2445	53.357	57.7876	0.923328	-0.115084	0.622746	0.205689	0.742416
2872	9.392	292.203	293.211	HMDB0301804	12-oxo-PDA	C18H28O3	292.204	2	[M+H]+	49.6	53.4	96.85			87.8671	118.046	105.838	58.6692	90.2945	157.773	104.194	127.507	138.833	107.657	108.44	83.6556	103.081	111.714	0.922721	-0.116033	0.559849	0.251929	0.467742
5566	4.666	424.134	425.141	HMDB0029605	Ginkgolide J	C20H24O10	424.137	7	[M+H]+	41.9	25.1	91.72			9.62318	14.4823	9.3636	18.6626	18.5167	16.2583	12.7266	12.8307	10.745	21.1822	17.7521	18.9569	14.4845	15.6989	0.922642	-0.116157	0.571333	0.243111	0.189074
2993	14.519	297.303	298.31	HMDB0031810	Tridemorph	C19H39NO	297.303	1	[M+H]+	39.8	3.5	96.42	86.2		1.7074	1.97861	2.01254	1.88501	1.66135	1.54291	2.09746	2.33998	1.95915	2.02497	1.39986	1.8814	1.79797	1.95047	0.921814	-0.117452	0.430375	0.366153	0.335704
4854	3.936	390.151	413.14	HMDB0250075	Chidamide	C22H19FN4O2	390.149	2	[M+Na]+	39.1	13.2	85.19			12.4379	10.5268	15.9133	13.0878	9.16009	4.72933	12.4885	11.7855	7.52468	9.72697	15.8062	14.12	10.9759	11.9087	0.92167	-0.117677	0.58049	0.236205	0.257211
1409	12.04	202.172	203.179	HMDB0059857	beta-Vetivenene	C15H22	202.172	1	[M+H]+	51.9	64.3	96.69			578.711	595.427	532.879	1936.69	1617.26	1660.26	546.392	497.742	568.702	2148.99	2011.15	1739.21	1153.54	1252.03	0.921332	-0.118206	0.636148	0.196442	0.0368041
674	9.067	/	236.106	HMDB0041939	N'-nitrosoanabasine	C10H13N3O	191.106	9	[M+FA-H]-	47.1	46.5	98.73			17.4217	24.8511	20.2253	37.4099	19.3356	17.616	30.3272	28.0093	16.6525	22.7266	26.8411	24.0046	22.8099	24.7602	0.921232	-0.118364	0.452771	0.344122	0.280181
6198	12.382	458.375	459.382	HMDB0035324	Lucidumol B	C30H50O3	458.376	1	[M+H]+	53.2	71.3	96.02			72.2951	93.3358	96.7089	82.0981	92.8096	103.683	96.5009	117.416	90.3332	106.642	99.6644	76.8539	90.1551	97.9018	0.920872	-0.118927	0.419443	0.377327	0.387201
324	13.264	118.078	119.085	HMDB0246518	4-Methylstyrene	C9H10	118.078	1	[M+H]+	52.2	63.2	98.62			164.267	155.586	119.602	179.086	167.541	176.471	159.978	158.781	165.416	184.477	159.713	217.016	160.426	174.23	0.920768	-0.11909	0.418838	0.377954	0.340226
3472	6.358	/	475.165	HMDB0033277	8-Acetoxy-4'-methoxypinoresinol	C23H26O8	430.163	7	[M+FA-H]-	46.8	50.1	92.32			26.0232	19.4	21.5338	20.7769	21.9712	15.5352	26.6305	26.7853	28.7346	12.9922	18.84	22.0678	20.8734	22.6751	0.920543	-0.119443	0.424414	0.372211	0.161005
2804	5.487	422.216	421.208	HMDB0032960	1-Octen-3-yl primeveroside	C19H34O10	422.215	1	[M-H]-	41.9	17.4	93.62			0.806765	1.09104	0.870281	43.4696	40.4288	33.7922	2.25863	1.00056	2.54087	35.6874	48.9176	40.4602	20.0765	21.8109	0.920479	-0.119543	0.544696	0.263846	0.441142
3206	9.134	310.214	311.221	HMDB0035337	Sterebin A	C18H30O4	310.214	1	[M+H]+	43.7	25.7	94.52			18.8813	28.5991	29.332	14.1332	13.4853	14.8283	28.0132	32.6661	28.4638	9.23231	15.0702	16.1173	19.8765	21.5938	0.920473	-0.119553	0.609165	0.215265	0.15984
488	13.264	132.094	133.101	HMDB0251216	Dicyclopentadiene	C10H12	132.094	1	[M+H]+	52.8	67	98.09			96.5218	92.0979	69.5289	103.437	97.1121	101.613	92.9274	91.3218	97.2685	105.959	94.338	126.921	93.3851	101.456	0.92045	-0.11959	0.415108	0.381839	0.34316
5825	8.941	/	439.208	HMDB0015389	Desonide	C24H32O6	416.22	1	[M+Na]+	42.2	18.5	93.41			11.2105	12.6878	9.91296	63.3241	14.2025	10.4444	9.95011	26.0902	15.3025	23.672	26.8912	30.6698	20.2971	22.096	0.918586	-0.122513	0.64447	0.190797	0.571894
773	8.382	/	249.15	HMDB0036150	4,11,13,15-Tetrahydroridentin B	C15H24O4	268.167	0	[M-H2O-H]-	42.5	20.2	92.83			8.57447	2.54114	5.04386	24.0386	8.47341	7.43407	4.05164	4.51517	3.46594	13.387	17.85	17.8267	9.35092	10.1827	0.918311	-0.122945	0.531584	0.274428	0.121574
42	1.3	102.032	101.025	HMDB0001259	Succinic acid semialdehyde	C4H6O3	102.032	2	[M-H]-	47.3	39.1	99.25	67.2		190.54	218.724	218.478	125.489	110.075	90.6232	182.989	297.049	206.366	168.466	111.373	72.6807	158.988	173.154	0.918189	-0.123137	0.493572	0.306649	0.146333
3965	4.71	516.126	515.119	HMDB0304637	4,5-Dicaffeoylquinic acid	C25H24O12	516.127	0	[M-H]-	48.4	43.2	98.97	87.2		31663.3	27126.1	29833.9	20536.2	22018.8	22878.5	32114.4	31353.5	26826.9	22822.9	28990.1	25720	25676.1	27971.3	0.917945	-0.12352	0.345892	0.46106	0.372914
549	7.436	214.121	213.114	HMDB0030984	5-Hexyltetrahydro-2-oxo-3-furancarboxylic acid	C11H18O4	214.121	2	[M-H]-	46.9	39.7	96.8			18.2729	29.7196	14.9641	18.8031	12.1331	16.181	29.9405	26.9173	21.9986	15.8211	10.1544	15.1251	18.3456	19.9929	0.917609	-0.124048	0.480059	0.318705	0.160588
1273	5.277	/	307.14	HMDB0031897	Phaseolic acid	C12H22O6	262.142	2	[M+FA-H]-	40.5	8.72	95.44			4.55143	4.71534	4.91191	25.9139	21.0173	24.5922	5.82909	3.49592	7.42943	19.3599	31.1746	26.1903	14.2837	15.5799	0.916803	-0.125316	0.530809	0.275062	0.169686
2146	4.614	/	250.107	HMDB0030813	Cassiachromone	C13H12O4	232.074	1	[M+NH4]+	41.1	11	95.69			59.1608	58.5353	48.0402	26.7392	6.76393	8.64696	47.3387	43.0719	69.6516	29.5506	14.1774	23.0576	34.6477	37.808	0.916413	-0.12593	0.633231	0.198438	0.686169
29	5.879	97.9675	96.9602	HMDB0001448	Sulfate	H2O4S	97.9674	1	[M-H]-	45.5	35	94.06			65.789	72.4299	55.7751	47.4307	50.9655	47.675	68.9268	87.0649	69.7144	51.7647	50.8282	43.0725	56.6775	61.8953	0.915701	-0.127052	0.419357	0.377416	0.27056
5545	13.318	/	423.361	HMDB0030077	(3beta,4alpha,5alpha)-4-Methyl-8(14)-cholesten-3-ol	C28H48O	400.371	5	[M+Na]+	54.5	82.4	95.12			110.412	79.5486	44.7078	71.0486	41.7655	80.9052	15.4173	60.9956	111.158	109.524	85.0711	85.729	71.398	77.9824	0.915565	-0.127266	0.606398	0.217243	0.102123
5724	3.231	/	433.146	HMDB0034588	Butyl 3-O-caffeoylquinate	C20H26O9	410.158	1	[M+Na]+	55.9	82.3	98.51			718.014	720.791	574.658	458.555	718.608	386.494	606.476	741.882	542.841	563.762	951.944	501.756	596.186	651.444	0.915177	-0.127877	0.545522	0.263188	0.310135
1089	4.772	292.062	291.055	HMDB0061068	S-methylazathioprine	C10H10N7O2S+	292.062	1	[M-H]-	39.5	13.5	85.1			17.806	28.6223	16.8596	33.9032	14.1	11.3734	16.5657	20.8074	25.8513	18.5208	24.6052	27.7295	20.4441	22.3467	0.914861	-0.128376	0.466538	0.331113	0.390229
324	5.524	180.064	179.056	HMDB0001860	Paraxanthine	C7H8N4O2	180.065	6	[M-H]-	43.2	27.9	94.77			7.22147	6.554	16.3543	30.9992	32.427	26.3517	6.45427	2.8791	7.63321	43.059	37.8497	33.1931	19.9846	21.8447	0.914847	-0.128397	0.528679	0.276808	0.289797
5381	5.448	/	719.095	HMDB0060465	cyclic GMP-AMP	C20H24N10O13P2	674.1	4	[M+FA-H]-	47.3	51	90.63			157.508	203.882	225.106	95.7439	39.6607	42.2415	222.332	179.334	254.924	37.058	63.8395	78.4413	127.357	139.322	0.914123	-0.12954	0.521878	0.282431	0.133087
627	4.786	/	228.088	CSID67157768	N-[2,4-Hexadienoyl]alanine	C9H13NO3	183.09	2	[M+FA-H]-	43.2	22.6	95.56			1.45898	2.69601	2.46335	25.7686	22.4931	13.9264	3.59496	4.92438	6.25433	16.2011	21.1765	23.1399	11.4677	12.5485	0.913872	-0.129936	0.533376	0.272967	0.638144
6291	6.889	466.22	467.227	HMDB0036600	T2 Toxin	C24H34O9	466.22	2	[M+H]+	48.3	50.2	93.34			17.4621	24.4335	17.1499	6.01573	3.36877	18.3593	20.7886	20.4017	26.5839	2.68534	20.2089	4.34634	14.4649	15.8358	0.913429	-0.130635	0.629949	0.200695	0.164977
2686	10.936	280.203	281.211	HMDB0012535	12-HHT	C17H28O3	280.204	1	[M+H]+	44.2	26.3	95.99			6.75252	10.5909	11.3161	1.45664	0.696547	0.769422	7.11692	10.5075	10.9297	0.935339	2.19486	2.90453	5.2637	5.76481	0.913074	-0.131197	0.646421	0.189485	0.663478
682	1.31	148.038	149.046	HMDB0011676	Xylono-1,5-lactone	C5H8O5	148.037	8	[M+H]+	40	11.1	98.4			6.01045	5.63761	5.46935	15.4815	14.6364	14.2549	4.62721	5.37015	5.92846	16.1269	19.2532	16.0502	10.2484	11.226	0.91291	-0.131455	0.624406	0.204533	0.022553
2190	4.859	251.079	274.068	HMDB0029355	N-Phenylacetylaspartic acid	C12H13NO5	251.079	1	[M+Na]+	43	19	97.68			16.7252	24.074	27.3543	466.265	456.449	391.603	24.0572	25.8727	40.6267	570.166	494.103	360.04	230.412	252.478	0.912604	-0.13194	0.651931	0.185799	0.0604352
575	1.594	220.004	218.997	HMDB0304923	2-Methoxyhydroquinone sulfate	C7H8O6S	220.004	1	[M-H]-	51.8	70.2	90.83			15.0411	18.8612	15.4044	6.58646	3.11179	2.82687	16.1056	21.3467	15.8332	4.70748	4.85348	4.93209	10.3053	11.2964	0.912263	-0.132478	0.522186	0.282175	0.259647
408	1.013	196.058	195.051	HMDB0000625	Gluconic acid	C6H12O7	196.058	1	[M-H]-	45.4	29.4	98.46	94.2	94.9	1617.43	1281.86	1669.17	1560.01	1227.87	1300.59	1789.3	1692.7	1160.36	1487.73	1621.47	1740.55	1442.82	1582.02	0.912014	-0.132872	0.310497	0.507943	0.329908
695	11.427	148.125	149.132	HMDB0059834	Pentylbenzene	C11H16	148.125	1	[M+H]+	46.1	32.6	98.96			1783.97	1326.09	1470.58	271.958	272.836	285.531	1926.58	1333.18	1932.95	266.875	244.399	232.44	901.828	989.406	0.911484	-0.133711	0.644352	0.190877	0.171378
2230	7.187	254.188	277.177	CSID8575532	Kikkanol D	C15H26O3	254.188	1	[M+Na]+	41.1	11.5	95.72			620.41	791.151	718.028	141.968	71.3605	74.1537	586.117	1064.86	655.687	101.147	111.07	135.944	402.845	442.471	0.910443	-0.135359	0.646335	0.189542	0.379379
748	3.722	/	246.992	HMDB0240444	3-Methylgallic acid 5-sulfate	C8H10O8S	266.01	1	[M-H2O-H]-	48.5	48.8	95.24			23.0774	38.2051	19.1868	34.9033	29.6907	19.5269	27.9794	24.0223	33.8238	27.5501	40.1273	27.2796	27.4317	30.1304	0.910432	-0.135377	0.419443	0.377327	0.369399
1014	2.344	/	282.99	HMDB0245592	1-Naphthalenesulfonic acid, 3,4-dihydro-3,4-dioxo-	C10H6O5S	237.994	9	[M+FA-H]-	48.6	58.5	94.43			97.1738	105.736	93.5279	65.2199	93.6409	82.3836	117.576	106.118	95.0599	83.5589	103.659	84.9943	89.6137	98.4944	0.909835	-0.136324	0.310802	0.507516	0.395661
1617	9.723	332.197	331.19	HMDB0302941	Horminone	C20H28O4	332.199	5	[M-H]-	42.3	22.9	94.4			30.2645	38.5631	26.8374	20.9798	24.3493	44.6751	36.0508	44.4955	32.863	35.0711	28.1312	27.5289	30.9448	34.0234	0.909516	-0.136829	0.413687	0.383328	0.459334
1684	10.941	219.104	220.112	HMDB0255223	N-PHENYL-1-NAPHTHYLAMINE	C16H13N	219.105	1	[M+H]+	41.4	11.5	97.45	64.8		16.6047	21.4959	18.4483	26.9457	19.5415	18.0909	19.3385	19.5178	17.0777	18.4088	27.3504	31.5052	20.1878	22.1997	0.909373	-0.137056	0.515859	0.287469	0.19227
972	4.034	/	277.039	HMDB0304915	2-(4-Methoxyphenyl)ethyl hydrogen sulfate	C9H12O5S	232.041	0	[M+FA-H]-	47.3	40.6	96.27			465.996	510.747	445.205	711.569	254.697	201.547	568.215	338.797	685.015	237.803	399.418	619.095	431.627	474.724	0.909216	-0.137304	0.480127	0.318644	0.228119
305	3.513	117.058	118.065	HMDB0034171	Benzeneacetonitrile	C8H7N	117.058	1	[M+H]+	45.3	35.9	91.61			2859.89	3808.45	3023.84	3159.06	3232.13	2925.31	3109.08	3026.18	3159.09	4106.65	3383.28	4134.77	3168.11	3486.51	0.908678	-0.13816	0.365777	0.436783	0.396665
5330	1.466	/	413.105	HMDB0035608	Monotropein	C16H22O11	390.116	1	[M+Na]+	52.1	65.1	97.01			15.8578	20.201	15.6742	21.3689	20.9073	15.2728	17.7237	15.9382	19.1944	19.6428	24.1351	23.6949	18.2137	20.0549	0.908192	-0.138931	0.42754	0.369023	0.329915
230	11.319	108.094	109.101	HMDB0303832	1,3,5-octatriene	C8H12	108.094	1	[M+H]+	46.6	35.3	98.83			3636.89	3105.04	2670.17	413.89	437.547	347.733	3839.86	3028.44	3495.56	458.441	398.481	466.145	1768.55	1947.82	0.907961	-0.139297	0.644802	0.190574	0.317454
200	10.011	156.115	155.108	HMDB0040210	2-Propenyl hexanoate	C9H16O2	156.115	2	[M-H]-	41	10.6	96.37			7.10142	4.87384	6.82458	3.23662	4.48464	6.66546	7.47231	7.74479	6.24221	4.72887	5.37508	5.01545	5.53109	6.09645	0.907264	-0.140405	0.414383	0.382598	0.412324
2884	14.103	292.276	293.284	HMDB0032147	Geranylcitronellol	C20H36O	292.277	1	[M+H]+	50.9	57.8	97.51			2.15518	2.90963	3.18532	2.72421	2.76127	2.28399	2.92992	2.50504	2.85567	3.40306	2.96349	3.00727	2.66993	2.94408	0.906884	-0.141011	0.338063	0.471002	0.44329
4081	7.833	352.222	353.229	HMDB0001220	Prostaglandin E2	C20H32O5	352.225	9	[M+H]+	41.1	20.4	94.55			860.571	1298	893.539	395.176	382.432	613.779	1290.95	1095.9	1001	631.412	451.508	436.628	740.583	817.899	0.90547	-0.143262	0.603875	0.219053	0.391384
170	3.949	149.048	148.041	HMDB0246809	5-Hydroxyoxindole	C8H7NO2	149.048	2	[M-H]-	50.7	64.8	90.94			17.357	17.1367	14.6559	34.8456	25.9973	18.9548	20.2714	10.6727	23.1634	23.4966	32.3734	32.5753	21.4912	23.7588	0.904558	-0.144715	0.460444	0.336823	0.200096
7693	6.681	584.225	607.214	HMDB0304574	Hemsleyanoside	C31H36O11	584.226	1	[M+Na]+	51.5	61.8	97.11			430.729	475.735	602.68	392.313	624.87	552.556	417.324	532.574	466.525	833.977	613.575	540.019	513.147	567.332	0.904492	-0.144821	0.503609	0.297906	0.324218
1902	10.498	234.162	235.169	HMDB0036449	(1alpha,4beta,5beta)-4-Hydroxy-7(11),10(14)-guaiadien-8-one	C15H22O2	234.162	2	[M+H]+	56.9	91.1	95.35			157.728	209.791	164.434	186.079	118.767	95.0308	154.078	188.047	168.523	139.919	199.276	182.345	155.305	172.031	0.902773	-0.147565	0.475567	0.322788	0.451535
968	1.528	172.037	173.044	CSID388830	3-Dehydroshikimic acid	C7H8O5	172.037	0	[M+H]+	41.2	9.55	96.98			45.0275	51.9684	44.2313	13.6313	9.11946	12.1619	22.6961	53.7579	51.2268	25.3669	24.6915	17.3825	29.3566	32.5203	0.902718	-0.147653	0.620127	0.20752	0.702917
466	1.746	130.122	131.129	HMDB0246298	4-(Aminobutyl)guanidine	C5H14N4	130.122	0	[M+H]+	41.5	13.4	94.26			108.473	101.901	101.419	531.064	443.929	569.072	81.3097	59.5989	72.7346	418.955	680.14	744.42	309.31	342.86	0.902147	-0.148566	0.641393	0.192876	0.360708
2610	11.065	/	277.216	HMDB0003229	Palmitoleic acid	C16H30O2	254.225	8	[M+Na]+	51.6	69.5	97.4	68		746.283	613.437	898.593	373.701	448.25	901.483	934.573	957.302	814.187	596.048	635.314	479.636	663.624	736.177	0.901447	-0.149685	0.547036	0.261984	0.478452
6504	9.801	/	481.294	HMDB0033728	Pubesenolide	C28H42O5	458.303	3	[M+Na]+	51.7	68.6	93.55			34.0949	43.8431	25.2144	82.3381	13.6516	11.1939	37.1599	77.2839	25.5526	25.1067	34.9603	33.3673	35.056	38.9051	0.901064	-0.150298	0.624412	0.204529	0.541967
1850	1.117	/	233.063	HMDB0029952	altromanno-Heptose	C7H14O7	210.074	1	[M+Na]+	41.5	10.9	98.14			360.999	406.355	382.055	286.762	230.283	187.954	343.511	408.245	423.796	312.972	289.525	284.183	309.068	343.705	0.899224	-0.153248	0.493321	0.30687	0.51706
4071	9.977	/	353.169	HMDB0036749	Momilactone B	C20H26O4	330.183	9	[M+Na]+	43.7	35.7	92.55			12.5933	9.05686	16.4548	7.73593	13.8406	25.2983	16.2512	10.8415	18.0748	20.1762	14.0703	15.1197	14.1633	15.7556	0.898936	-0.153709	0.559388	0.252287	0.520282
842	2.344	/	261.008	HMDB0304930	3- Acetylphenol sulfate	C8H8O5S	216.009	1	[M+FA-H]-	51.1	59.1	97.45			446.206	335.444	418.67	302.488	390.318	260.482	487.777	457.389	485.236	271.922	379.911	314.139	358.935	399.396	0.898694	-0.154098	0.375787	0.425058	0.321081
723	6.175	/	243.124	HMDB0253742	4-(4-Methylcyclohexyl)-4-oxobutanoic acid	C11H18O3	198.126	1	[M+FA-H]-	50.8	56.4	98.64			44.8865	87.9982	42.7499	46.8854	40.2881	79.0572	98.9425	75.639	66.6921	46.7036	46.6451	45.8619	56.9775	63.414	0.898501	-0.154409	0.453088	0.343817	0.370342
6583	6.463	/	485.238	HMDB0029349	Neryl rhamnosyl-glucoside	C22H38O10	462.246	5	[M+Na]+	40.3	8.79	97.92			41.2221	53.0882	42.5492	7.37288	2.66845	2.68859	47.272	40.8756	64.0609	2.70061	5.14188	6.43851	24.9316	27.7482	0.898492	-0.154422	0.64414	0.19102	0.352385
1122	9.065	/	293.176	HMDB0036640	Furanofukinin	C16H24O2	248.178	1	[M+FA-H]-	49	48.3	98.15			23.1593	31.6222	24.4067	44.9244	26.1207	22.8207	39.4138	38.7868	23.3619	31.1612	32.4841	27.5387	28.8424	32.1244	0.897832	-0.155482	0.396797	0.401432	0.370076
887	10.047	/	265.217	HMDB0038685	Muricatacin	C17H32O3	284.235	1	[M-H2O-H]-	42.2	17.1	94.74			12.2711	14.0966	11.6047	5.36331	7.76802	14.3663	13.8288	15.042	12.122	13.6748	9.98124	8.29128	10.9117	12.1567	0.897586	-0.155877	0.413749	0.383264	0.491336
1969	4.559	362.137	361.13	HMDB0301750	Ligstroside-aglycone	C19H22O7	362.137	1	[M-H]-	50.3	59.4	93.12			13.8395	16.1559	15.6301	16.1498	17.39	17.5886	21.1593	21.4299	30.0116	10.266	11.1568	13.9017	16.1256	17.9875	0.896489	-0.157643	0.441663	0.354909	0.135189
4856	10.821	/	613.447	HMDB0295256	DG(PGJ2/15:0/0:0)	C38H64O7	632.465	0	[M-H2O-H]-	53.6	73.8	94.7			37.7382	30.4287	44.4963	9.1542	12.2349	60.179	45.1462	55.5264	52.3513	29.532	19.498	14.6425	32.3719	36.1161	0.896329	-0.1579	0.495324	0.30511	0.529028
852	5.879	/	262.072	HMDB0252118	4-Ethoxymethylene-2-phenyl-2-oxazolin-5-one	C12H11NO3	217.074	0	[M+FA-H]-	52.5	64.6	98.22			4718.67	3751.23	5237.35	3041.27	2305.88	2320.74	6093.57	5290.62	5723.62	1530.13	2033.4	3176.43	3562.52	3974.63	0.896316	-0.15792	0.475926	0.322461	0.0450649
213	3.95	161.048	160.041	HMDB0244237	1,5-Isoquinolinediol	C9H7NO2	161.048	2	[M-H]-	46.9	46.4	89.98			14.7734	13.649	12.973	24.6009	18.4491	16.8903	17.396	9.58881	18.4019	16.1557	25.9601	25.6152	16.8893	18.8529	0.895843	-0.158682	0.425029	0.371582	0.227555
5281	4.521	/	411.126	HMDB0304482	Secologanin	C17H24O10	388.137	1	[M+Na]+	49.9	55.2	95.63			26.3607	31.6267	32.8556	40.3487	24.8923	22.4884	32.7824	22.3986	37.864	27.8034	32.6184	46.0368	29.7621	33.2506	0.895084	-0.159906	0.486945	0.31252	0.317122
3150	7.908	/	309.167	HMDB0241030	2-hydroxy-3-methylbutanedioylcarnitine	C12H21NO7	291.132	4	[M+NH4]+	41	10.8	99.37			18.4637	25.5558	13.46	31.8748	22.4013	22.5738	21.4759	20.1454	22.875	27.741	26.2785	31.6866	22.3882	25.0337	0.894323	-0.161132	0.476992	0.321489	0.407306
1265	4.775	/	307.086	HMDB0259006	Thiochrome	C12H14N4OS	262.089	5	[M+FA-H]-	40.6	14.6	94.53			68.037	60.3409	46.4483	154.388	49.6077	75.5275	83.8189	117.97	89.3049	46.4596	109.06	61.534	75.7249	84.6913	0.894129	-0.161445	0.471063	0.326921	0.44851
4286	9.968	/	365.211	HMDB0060710	17-Hydroxymethylethisterone	C22H30O3	342.219	5	[M+Na]+	46	41.2	94.93			21.8822	21.9136	16.9635	6.7735	4.94614	8.74906	21.5221	17.5152	22.3694	13.9207	8.83226	6.75196	13.538	15.152	0.893481	-0.162491	0.599853	0.221955	0.590244
5248	10.822	/	681.436	HMDB0036928	Mactraxanthin	C40H60O6	636.439	5	[M+FA-H]-	40.8	19	90.56			8.63361	6.9855	9.8865	2.66292	3.36284	12.883	9.24489	10.9086	11.5349	7.79202	5.52595	4.71709	7.4024	8.28725	0.893228	-0.1629	0.471648	0.326382	0.596192
633	6.398	230.152	229.145	HMDB0000623	Dodecanedioic acid	C12H22O4	230.152	1	[M-H]-	45.9	34.6	96.3	90.6		18.7416	14.6108	19.2117	16.9229	17.5078	14.8123	20.9256	18.0505	17.0633	13.9458	22.5705	21.5747	16.9678	19.0217	0.892025	-0.164843	0.269683	0.569146	0.391156
2768	12.569	286.193	287.2	HMDB0249339	Boldenone	C19H26O2	286.193	2	[M+H]+	40.6	10.1	95.14			1.78013	1.39077	1.54884	7.45373	14.2758	14.3077	2.6808	2.86191	2.12485	14.3876	13.504	10.1339	6.79283	7.61552	0.891972	-0.16493	0.63555	0.19685	0.334809
3474	4.702	/	475.182	HMDB0032622	Phenethyl rutinoside	C20H30O10	430.184	1	[M+FA-H]-	48.6	48.8	95.32			20.1408	42.948	21.5856	109.852	71.255	59.4456	41.1936	40.1712	48.2456	131.586	47.0494	56.7898	54.2045	60.8393	0.890946	-0.16659	0.500081	0.30096	0.433923
1901	6.177	358.069	357.062	HMDB0029272	5,4'-Dihydroxy-3,3'-dimethoxy-6:7-methylenedioxyflavone	C18H14O8	358.069	1	[M-H]-	40.1	10.5	91.6			32.4307	25.0914	27.0987	21.1489	33.2958	37.9294	28.3863	32.2925	18.874	43.4298	51.9205	23.8711	29.4992	33.129	0.890432	-0.167423	0.42431	0.372316	0.272015
739	11.516	152.047	153.054	HMDB0001101	p-Anisic acid	C8H8O3	152.047	1	[M+H]+				89.8		55.0704	96.2125	62.5274	19.1698	14.9439	12.9998	60.6048	81.9717	91.7891	15.0484	21.4321	22.252	43.4873	48.8497	0.890227	-0.167755	0.627177	0.20261	0.433725
1829	3.974	/	231.17	HMDB0094812	7-nonenoylglycine	C11H19NO3	213.136	2	[M+NH4]+	41.4	12	96.72			54.984	45.7889	40.2037	20.8884	14.7738	15.6092	48.4211	70.7949	35.0091	18.6248	20.9068	22.2654	32.0413	36.0037	0.889946	-0.16821	0.607066	0.216764	0.375794
5206	5.342	/	409.11	HMDB0240445	3,4-Dihydroxyphenylvaleric acid 3 glucuronide	C17H22O10	386.121	2	[M+Na]+	51.4	60.7	98.21			55.392	81.359	57.6946	240.431	321.94	341.161	60.9019	46.4552	90.0774	441.282	300.486	294.987	182.996	205.698	0.889634	-0.168716	0.629936	0.200703	0.00654768
3202	9.393	/	333.203	HMDB0062410	5,6-epoxy,-HEPE	C20H28O4	332.199	9	[M+H]+	43.7	33.4	95.1			692.747	714.217	846.4	441.197	729.405	1337.45	865.384	1121.75	768.412	956.606	895.234	749.957	793.569	892.891	0.888763	-0.170129	0.508314	0.293868	0.563923
663	8.792	/	235.134	HMDB0241923	N-Palmitoyl Cysteine	C14H22O4	359.249	1	[2M-H]-	49.6	53.8	95.29			13.8419	10.0428	13.8555	8.61004	4.35064	5.57335	15.7445	16.9814	15.0229	5.08541	6.17203	4.34592	9.37904	10.5587	0.888276	-0.17092	0.48307	0.31599	0.141809
3475	8.866	324.193	347.182	HMDB0038580	Cibaric acid	C18H28O5	324.194	2	[M+Na]+	43.1	21	96.51			116.26	112.925	121.05	75.7614	119.535	223.53	188.799	181.28	148.231	127.304	132.714	88.0139	128.177	144.39	0.887711	-0.171837	0.536355	0.270548	0.496456
1426	9.575	/	319.153	HMDB0301836	Pinolidoxin	C18H26O6	338.173	5	[M-H2O-H]-	42.1	23.8	93.12			9.2385	13.521	11.264	9.3535	6.13464	6.65085	8.16834	10.5377	12.1663	9.01091	11.7131	11.6743	9.36042	10.5451	0.887654	-0.171931	0.363564	0.439419	0.486655
4297	11.453	/	365.283	HMDB0242038	N-Lauroyl Phenylalanine	C21H33NO3	347.246	10	[M+NH4]+	44.9	40.4	94.82			98.1506	83.4593	92.8751	37.4994	71.2806	64.6862	114.496	71.9685	112.361	74.8571	68.9156	62.5396	74.6585	84.1897	0.88679	-0.173336	0.511653	0.291024	0.493574
895	1.027	/	267.072	HMDB0010325	Ethyl glucuronide	C8H14O7	222.074	0	[M+FA-H]-	52.9	71	94.03			102.922	95.2092	102.763	96.2647	96.0423	98.6945	118.614	87.9709	93.1757	133.727	107.628	126.957	98.6492	111.345	0.885975	-0.174662	0.228303	0.641489	0.465432
1214	7.392	/	301.109	HMDB0247289	7,4'-Dihydroxy-8-methylflavan	C16H16O3	256.11	2	[M+FA-H]-	45	31.4	95.4			11.6281	12.0783	12.4245	17.2463	16.6351	13.6832	13.9943	9.89675	10.4538	19.7736	18.5921	21.8276	13.9492	15.7564	0.885307	-0.17575	0.392172	0.406524	0.227678
3651	11.153	/	489.359	HMDB0035853	Fasciculol C	C30H52O6	508.376	1	[M-H2O-H]-	53	70.9	95.26			188.109	136.496	51.2498	113.107	67.0879	107.778	193.475	155.593	155.435	65.5978	78.4528	101.279	110.638	124.972	0.885301	-0.17576	0.460438	0.336828	0.353051
356	13.476	120.094	121.101	HMDB0059877	Propylbenzene	C9H12	120.094	1	[M+H]+	52.9	66.7	99.27			309.746	291.068	245.175	327.071	309.355	306.395	334.501	330.695	336.126	403.654	263.27	353.046	298.135	336.882	0.884984	-0.176277	0.261807	0.582018	0.547196
3047	14.266	/	301.289	HMDB0041107	5-Eicosyne	C20H38	278.297	8	[M+Na]+	44.2	32	97.97			1.53657	2.38762	2.30072	2.16034	2.06321	1.57878	2.58607	1.51555	2.31255	2.61163	1.70799	2.85749	2.00454	2.26521	0.884923	-0.176376	0.441519	0.35505	0.332137
1576	1.31	/	215.139	HMDB0061684	N-Acetylisoleucine	C8H15NO3	173.105	0	[M+ACN+H]+	41.7	13.1	96.13			32.6563	42.4348	27.8366	32.2345	21.4055	15.7376	32.4288	33.5308	39.6216	22.9759	36.204	29.976	28.7175	32.4562	0.884809	-0.176561	0.481852	0.317086	0.528856
7070	10.928	519.332	520.339	HMDB0010386	LysoPC(18:2/0:0)	C26H50NO7P	519.332	1	[M+H]+	57.6	91.4	97.82			224.086	171	192.067	165.003	135.668	176.403	220.896	232.73	244.082	195.81	167.185	142.285	177.371	200.498	0.884652	-0.176818	0.397855	0.400275	0.562929
7113	8.591	/	523.302	HMDB0034200	Physalolactone B	C30H44O6	500.314	1	[M+Na]+	49.1	52.7	93.65			79.2588	73.3291	52.3981	169.748	30.7924	20.556	80.6048	150.302	45.2975	55.566	73.9027	76.6484	71.0137	80.3869	0.883398	-0.178864	0.609575	0.214973	0.569594
3257	12.561	/	313.252	HMDB0039827	Serratol	C20H34O	290.261	6	[M+Na]+	56.3	92	96.99			195.658	215.481	134.355	168.651	212.08	144.531	240.391	233.842	211.429	177.648	158.041	191.406	178.459	202.126	0.882911	-0.17966	0.377865	0.422664	0.484792
201	5.868	157.089	156.082	HMDB0302388	2,6-Dimethylquinoline	C11H11N	157.089	2	[M-H]-	41.8	18.5	92.63			109.728	92.6003	124.658	72.086	45.7919	51.5808	152.88	125.602	142.46	35.9555	28.0216	77.393	82.7408	93.7188	0.882863	-0.179739	0.477257	0.321247	0.0445434
4157	6.334	/	533.166	HMDB0034280	Egonol glucoside	C25H28O10	488.168	1	[M+FA-H]-	46.4	38.4	94.26			25.3809	29.4062	38.5776	53.9008	22.9453	17.0198	69.357	23.2643	30.4623	10.9821	36.0828	41.9954	31.2051	35.3573	0.882565	-0.180226	0.477295	0.321213	0.0155052
70	12.214	84.0574	85.0647	HMDB0031601	2-Pentenal	C5H8O	84.0575	1	[M+H]+	47.5	42	96.89			26.857	34.8727	53.0301	46.4039	69.022	26.5665	55.1251	19.6089	56.6419	35.846	69.332	54.3917	42.792	48.4909	0.882475	-0.180373	0.553165	0.257145	0.183354
4381	10.933	/	554.302	HMDB0010386	LysoPC(18:2/0:0)	C26H50NO7P	519.332	2	[M+Cl]-	55.9	83.1	99.05			4.2848	3.10919	3.91131	3.60536	3.42934	4.56385	3.0048	4.82146	6.29793	5.10289	4.02208	2.72043	3.81731	4.32826	0.881949	-0.181233	0.373728	0.427444	0.420745
834	4.95	/	259.028	HMDB0170765	4-Allylphenol sulfate	C9H10O4S	214.03	1	[M+FA-H]-	42.7	17.9	96.53			96.6853	103.735	82.7465	102.577	52.9618	80.842	136.995	150.24	109.557	55.3418	70.5389	67.6121	86.5913	98.3807	0.880165	-0.184154	0.423249	0.373404	0.251485
5972	10.041	444.325	467.315	HMDB0006227	1-a,25-Trihydroxyvitamin D2	C28H44O4	444.324	4	[M+Na]+	53.3	76.3	94.82			77.6978	79.8131	81.5262	174.773	38.5239	65.4403	37.0779	184.202	20.7535	73.5296	173.703	99.3727	86.2958	98.1065	0.879613	-0.185059	0.610295	0.21446	0.125613
5782	4.774	/	437.141	HMDB0032600	Ptelatoside A	C19H26O10	414.153	1	[M+Na]+	43.3	22.2	95.78			111.38	282.222	134.372	188.725	280.306	217.47	240.697	157.24	218.599	324.732	206.156	233.696	202.412	230.187	0.87934	-0.185507	0.505558	0.296229	0.436406
353	7.085	184.11	183.103	HMDB0301822	alpha-Campholonic acid	C10H16O3	184.11	2	[M-H]-	44.2	26.5	96.68			20.7028	18.2197	14.0137	38.3209	15.4555	17.4911	20.8386	28.448	17.361	19.0619	29.3721	26.1743	20.7006	23.5427	0.879282	-0.185602	0.416468	0.380418	0.490397
5197	7.856	/	408.274	HMDB0253988	Latanoprost acid	C23H34O5	390.241	2	[M+NH4]+	44.2	29	94.29			2.56237	5.19362	2.696	2.38598	2.71993	4.72316	6.0681	5.71773	4.6491	2.19504	1.90538	2.54675	3.38018	3.84702	0.878649	-0.186642	0.569515	0.244494	0.237808
4576	10.766	/	377.283	HMDB0242071	N-Eicosapentaenoyl Glycine	C22H33NO3	359.246	9	[M+NH4]+	49.4	60.7	96.24			75.7507	63.7122	81.2834	70.7002	90.8391	111.316	84.5036	86.4616	86.2788	123.876	98.9476	81.9444	82.2669	93.6686	0.878276	-0.187253	0.384078	0.415581	0.550984
394	3.948	/	192.067	HMDB0001434	3-Methoxytyrosine	C10H13NO4	211.084	1	[M-H2O-H]-	49.9	54.1	96.75			33.2909	34.2907	29.7547	67.879	50.6168	37.1935	37.3557	24.4892	46.5821	50.2015	66.0521	63.4654	42.1709	48.0243	0.878116	-0.187517	0.41792	0.378907	0.31876
586	9.065	222.162	221.155	HMDB0245492	2,5-Di-tert-butylhydroquinone	C14H22O2	222.162	1	[M-H]-	47.2	40.6	97.02	89.5		18.3996	24.9375	22.4521	33.3096	19.0688	19.8244	28.227	30.8956	22.4796	26.391	26.1561	23.0315	22.9987	26.1968	0.877918	-0.187841	0.291853	0.534836	0.537376
6127	11.799	454.344	455.351	HMDB0035090	Ganoderic acid Y	C30H46O3	454.345	2	[M+H]+	56.2	88.3	94.77			818.305	922.967	841.8	977.276	653.607	599.84	1000.43	1053.96	924.123	852.306	844.85	807.533	802.299	913.868	0.877916	-0.187845	0.308517	0.510721	0.600015
4160	10.589	355.344	356.352	HMDB0248559	Arachidoyl Ethanolamide	C22H45NO2	355.345	2	[M+H]+	48.3	48.6	94.98			16.6892	31.5298	21.279	21.024	26.2163	27.8034	51.0796	18.8999	17.942	19.0771	27.5285	30.1528	24.0903	27.4466	0.877712	-0.18818	0.54704	0.261981	0.116396
4940	10.736	394.287	395.294	HMDB0038506	7,8-Dehydro-beta-micropteroxanthin	C27H38O2	394.287	2	[M+H]+	55.5	86.8	93.02			117.808	80.6353	91.1744	53.1792	49.8438	59.3757	104.5	130.807	98.1709	65.0927	61.179	55.2856	75.336	85.8392	0.877641	-0.188297	0.535052	0.271604	0.480675
3316	10.239	/	317.172	HMDB0035722	Tanacetol A	C17H26O4	294.183	2	[M+Na]+	39.9	6.73	94.54			18.7875	15.1944	14.6077	19.0726	15.1952	15.7577	12.5274	13.895	13.5335	13.6155	24.7713	34.1842	16.4359	18.7545	0.87637	-0.190389	0.543999	0.264402	0.0914512
365	6.306	/	185.119	CSID67170177	3,9-Dihydroxydecanoic acid	C10H20O4	204.136	2	[M-H2O-H]-	46.5	38.8	95.38			10.1637	13.111	10.4759	14.2248	13.1796	22.6424	18.146	18.6876	14.205	14.7243	15.9556	14.1022	13.9662	15.9701	0.874523	-0.193431	0.343673	0.463855	0.618173
4639	13.774	/	585.487	HMDB0031905	Chatenaytrienin 3	C37H64O2	540.491	2	[M+FA-H]-	50.8	59.6	97.18			1.63235	1.24998	1.19701	1.27338	1.54959	1.22883	1.87548	0.965609	1.78981	1.64239	1.41881	1.60613	1.35519	1.54971	0.874482	-0.1935	0.28142	0.550645	0.415049
4077	11.406	/	353.211	HMDB0000374	17-Hydroxyprogesterone	C21H30O3	330.219	6	[M+Na]+	45.5	37	96.68			186.052	297.247	218.008	388.195	264.025	180.209	237.206	355.367	234.127	228.083	331.457	368.349	255.623	292.431	0.874128	-0.194083	0.4702	0.327717	0.391055
1511	11.127	/	325.239	HMDB0005048	Octadecadienoic acid	C18H32O2	280.24	1	[M+FA-H]-	49.9	53.9	96.85			24.3535	20.1895	22.5101	14.702	21.494	39.8934	25.5739	34.7414	25.962	31.443	27.5193	18.6819	23.8571	27.3202	0.873238	-0.195553	0.378817	0.421571	0.610955
4254	11.485	/	540.33	HMDB0010382	LysoPC(16:0/0:0)	C24H50NO7P	495.332	0	[M+FA-H]-	53.1	68.9	96.97			69.1738	70.3258	65.0385	59.8658	61.1902	50.313	73.0454	75.7499	65.8915	79.057	72.4335	64.3168	62.6512	71.749	0.873199	-0.195618	0.121518	0.915361	0.624182
1094	5.956	180.042	181.049	HMDB0000707	4-Hydroxyphenylpyruvic acid	C9H8O4	180.042	1	[M+H]+	44.5	26	97.69			446.241	452.246	356.464	86.2802	393.746	305.684	393.162	352.688	416.044	358.489	392.491	424.174	340.11	389.508	0.873179	-0.19565	0.471694	0.32634	0.669066
4214	6.031	538.168	537.161	HMDB0034265	Lippioside I	C25H30O13	538.169	2	[M-H]-	39.8	6.79	94.16			78.1583	70.0678	84.3866	7.08025	5.98188	19.6397	89.4182	77.6603	75.7165	8.62532	12.6674	39.7708	44.2191	50.6431	0.873152	-0.195696	0.506079	0.295782	0.462733
2169	4.637	/	375.145	HMDB0033538	Fragransol B	C19H22O5	330.147	1	[M+FA-H]-	45.1	31.1	96.07			120.362	147.664	138.136	44.0146	36.7478	26.0272	133.638	127.462	177.826	65.2238	43.8382	39.7548	85.4919	97.9571	0.872749	-0.196362	0.486897	0.312563	0.394104
8055	7.099	/	637.225	HMDB0304575	Chrysoeriol 7-O-neohesperidoside	C32H38O12	614.236	1	[M+Na]+	52.7	68.2	97.08			95.648	116.433	112.887	73.8315	84.7362	72.6873	95.0394	121.606	122.752	101.054	95.7123	101.284	92.7039	106.241	0.872578	-0.196645	0.324386	0.488938	0.639352
2071	12.776	/	245.19	HMDB0038213	Humulol	C15H26O	222.198	9	[M+Na]+	55.4	89.3	97.57			320.007	340.045	401.971	294.979	357.392	202.191	304.911	312.828	387.85	392.496	402.103	396.742	319.431	366.155	0.872392	-0.196952	0.333905	0.476377	0.551225
5031	7.024	644.249	643.242	HMDB0304576	Kaempferide 3-glucoside-7-rhamnoside	C33H40O13	644.247	4	[M-H]-	50.9	67.2	91.41			24.2479	28.6713	28.9736	11.1065	6.68048	7.82814	33.3456	33.1834	28.3699	8.13403	9.6407	10.581	17.918	20.5424	0.872242	-0.1972	0.484109	0.315057	0.260339
1940	2.551	/	359.099	HMDB0034060	6-O-Acetylarbutin	C14H18O8	314.1	1	[M+FA-H]-	54.2	74.3	97.92			37.1056	31.1466	44.2771	129.948	141.414	108.326	37.0752	24.982	59.4671	102.878	136.703	203.787	82.0361	94.1488	0.871345	-0.198684	0.495467	0.304985	0.119704
1812	13.128	/	347.221	HMDB0000314	3b-Allotetrahydrocortisol	C21H34O5	366.241	5	[M-H2O-H]-	51.7	70.7	94.11			26.7956	27.8859	31.4543	30.178	29.1769	28.7444	27.9735	31.0841	27.6694	40.718	35.8935	36.7654	29.0392	33.3507	0.870722	-0.199715	0.190897	0.7192	0.570393
1005	10.062	/	281.213	HMDB0301955	Arctiol	C16H28O	236.214	1	[M+FA-H]-	50.9	58.7	97.15			14.3679	8.28756	13.2644	5.56138	8.99113	15.4633	15.9219	16.2783	13.6226	11.0134	10.9825	7.91036	10.9893	12.6215	0.87068	-0.199786	0.391332	0.407454	0.550264
2010	10.824	/	363.216	HMDB0035311	Galanal A	C20H30O3	318.219	6	[M+FA-H]-	42.7	25.1	95.9			259.971	220.361	262	133.628	151.683	278.763	279.108	284.411	310.522	236.709	210.5	180.435	217.734	250.281	0.86996	-0.200979	0.338524	0.47041	0.58899
4527	10.046	/	373.196	HMDB0012552	12-Oxo-20-hydroxy-leukotriene B4	C20H30O5	350.209	7	[M+Na]+	52.5	77.4	93.29			32.6918	5.02947	40.4839	15.6321	24.0224	41.1293	37.6037	32.1141	35.2118	32.6611	21.9833	23.1871	26.4982	30.4602	0.869927	-0.201033	0.542298	0.265762	0.734073
1874	10.788	/	233.19	HMDB0032526	8-Tetradecenal	C14H26O	210.198	10	[M+Na]+	47.9	52.6	97.51			77.2479	72.8902	55.6882	64.1475	63.9078	81.0278	91.9829	102.725	82.9338	81.2825	62.4622	55.6114	69.1516	79.4997	0.869835	-0.201187	0.36983	0.431998	0.553397
4390	6.872	/	555.189	HMDB0039697	Isophysalin B	C28H30O9	510.189	3	[M+FA-H]-	47.6	44.9	96.75			17.8973	22.4632	23.0816	39.6802	63.3564	39.197	19.5516	22.1933	18.5757	64.8223	51.5748	59.8249	34.2793	39.4238	0.869508	-0.201729	0.469664	0.328213	0.176615
7478	4.666	/	561.193	HMDB0036783	Diosbulbinoside F	C26H34O12	538.205	1	[M+Na]+	51.3	59.5	98.39			2033.95	2966.29	2461.45	716.897	910.122	530.862	2402.22	2448.35	3133.07	1190.73	976.412	918.408	1603.26	1844.86	0.869041	-0.202504	0.591405	0.228115	0.594724
6076	10.732	/	453.336	HMDB0303954	22,23-dihydroxy-campest-4-en-3-one	C28H46O3	430.345	4	[M+Na]+	51.6	68.5	94.52			674.388	641.599	551.846	461.999	502.894	594.763	616.533	972.353	794.018	552.699	509.883	498.635	571.248	657.353	0.869012	-0.202552	0.429426	0.367112	0.51982
512	9.655	134.073	135.08	HMDB0032142	2,4-Dimethylbenzaldehyde	C9H10O	134.073	1	[M+H]+	43.6	23.9	95.71	60.5		24.5782	40.9909	39.1852	63.6164	39.6447	23.3868	43.7298	39.9493	30.2411	60.8332	46.5352	45.1152	38.567	44.4006	0.868614	-0.203213	0.489217	0.310498	0.449322
7210	4.34	/	531.204	HMDB0038117	6-O-Oleuropeoylsucrose	C22H36O13	508.216	2	[M+Na]+	52.9	73.2	93.22			5.80341	12.3506	6.08398	23.2126	19.3858	18.6655	10.0195	7.80635	6.21391	44.7179	17.2777	12.4129	14.2503	16.408	0.868495	-0.20341	0.61567	0.210652	0.0201187
2333	7.006	386.137	385.13	HMDB0039058	Heraclenol 2'-(3-methyl-2-butenoate)	C21H22O7	386.137	1	[M-H]-	45.8	36.7	93.75			3.52982	4.71044	3.97325	6.13614	6.22861	4.90268	4.49203	4.08859	5.2969	7.06179	6.20139	6.81458	4.91349	5.65921	0.868228	-0.203853	0.315697	0.500729	0.466022
274	10.012	172.11	171.103	HMDB0094711	9-Oxo-nonanoic acid	C9H16O3	172.11	2	[M-H]-	43.5	22	97.66			33.3151	23.5806	30.5954	15.4263	19.8563	32.2313	37.0871	38.4316	31.3931	23.028	24.9757	23.6515	25.8342	29.7611	0.86805	-0.204149	0.350706	0.455057	0.537092
2511	8.869	272.177	273.184	HMDB0000151	Estradiol	C18H24O2	272.178	2	[M+H]+	44.6	31.8	93.63			29.6802	36.1782	39.1282	19.3092	23.5593	52.833	54.5212	57.713	46.365	22.4454	27.2509	22.9347	33.448	38.5384	0.867914	-0.204376	0.542154	0.265878	0.397658
3429	10.386	/	323.161	HMDB0256291	Pentoprilat	C16H19NO5	305.126	4	[M+NH4]+	42.3	18.5	97.27			48.5918	24.4255	31.5229	9.02023	15.9715	24.1564	41.0253	51.1786	42.0766	17.6523	13.1312	12.1475	25.6147	29.5352	0.867259	-0.205465	0.588856	0.229991	0.385464
3827	10.471	504.345	503.338	HMDB0035948	Cyclopassifloic acid D	C30H48O6	504.345	1	[M-H]-	55.4	85.4	92.51			50.4935	67.8064	34.4307	103.468	22.7387	23.1961	64.8464	94.5292	43.1938	36.8129	57.3937	51.9938	50.3555	58.1283	0.866282	-0.207091	0.457324	0.339776	0.548564
4087	7.033	526.185	525.177	HMDB0039698	Isophysalin G	C28H30O10	526.184	2	[M-H]-	44.1	29	93.7			8.67063	10.1967	11.402	20.1201	16.8443	14.3391	9.07745	8.56862	10.3118	17.5091	23.5394	25.1841	13.5955	15.6984	0.86604	-0.207494	0.435684	0.360828	0.201249
5226	7.341	/	677.191	HMDB0031994	Licorice glycoside D1	C35H36O15	696.205	4	[M-H2O-H]-	43.5	31.3	91.07			0.325271	0.263904	0.291116	14.2177	11.4177	8.38104	0.260941	0.291613	0.262999	13.133	10.6457	15.7016	5.81612	6.71599	0.866011	-0.207542	0.524554	0.28021	0.0265823
7420	4.553	/	557.09	HMDB0301863	Apigenin 7-(6''-malonylglucoside)	C24H22O14	534.101	1	[M+Na]+	49.4	55.3	92.84			65.7654	60.0818	76.875	14.4141	1.90498	9.6612	72.8455	79.7883	100.153	6.36654	3.46625	1.51249	38.1171	44.022	0.865865	-0.207786	0.631078	0.199917	0.0318793
7030	4.731	516.126	539.115	HMDB0037343	2'',3''-Diacetylcosmosiin	C25H24O12	516.127	1	[M+Na]+	54.5	75.2	98.29			1736.04	1743.2	1889.24	1430.05	1886.04	1731.45	2025.02	1748.11	1832.49	1815.32	2370.42	2239.12	1736	2005.08	0.865803	-0.207889	0.198638	0.701937	0.608592
2449	8.082	/	393.19	HMDB0033981	Cohumulone	C20H28O5	348.194	5	[M+FA-H]-	45.1	36	94.94			37.7328	57.2205	51.6522	27.667	34.5166	74.2436	64.0242	69.195	55.9444	50.3891	49.118	38.5697	47.1721	54.5401	0.864907	-0.209382	0.367897	0.434273	0.626882
522	10.871	134.109	135.117	HMDB0059812	Butylbenzene	C10H14	134.11	1	[M+H]+	46.8	36.1	99.08			588.84	355.739	467.046	114.839	107.449	112.232	529.928	475.219	680.244	103.369	111.681	119.319	291.024	336.626	0.864532	-0.210009	0.613255	0.212359	0.322324
827	3.943	259.046	258.039	HMDB0001254	Glucosamine 6-phosphate	C6H14NO8P	259.046	1	[M-H]-	49.1	54.2	92.3			65.8683	59.1673	55.9092	117.876	92.9346	77.5489	67.3979	46.6284	84.7576	100.039	126.899	117.472	78.2174	90.5323	0.863972	-0.210943	0.391726	0.407017	0.355806
6433	12.067	/	477.334	HMDB0038758	Glypallidifloric acid	C30H46O3	454.345	0	[M+Na]+	50	62.6	87.64			42.0261	101.951	32.0256	54.5251	60.7423	62.6524	79.6295	69.8862	72.8624	65.7681	66.2216	55.2822	58.9872	68.275	0.863964	-0.210956	0.46466	0.332865	0.642953
1957	3.571	237.063	260.053	HMDB0034251	N-Benzoylaspartic acid	C11H11NO5	237.064	1	[M+Na]+	46.5	36.3	97.49			229.917	141.989	166.364	405.005	315.08	252.78	228.62	149.577	296.885	275.034	362.9	436.788	251.856	291.634	0.863602	-0.211561	0.521136	0.283049	0.333917
2747	1.084	285.132	286.139	HMDB0002171	Glycylprolylhydroxyproline	C12H19N3O5	285.132	2	[M+H]+	50.8	61.5	94.3			104.386	121.108	111.204	103.906	88.6338	57.7482	128.011	130.56	131.524	102.094	93.9814	93.5402	97.8311	113.285	0.863583	-0.211592	0.359809	0.443928	0.595091
903	1.889	/	166.086	HMDB0247063	6-Fluoromevalonate	C6H9FO3	148.054	8	[M+NH4]+	42.7	29.1	93.37			949.253	839.747	1304.56	853.573	566.289	735.982	805.206	838.234	780.19	1032.06	918.551	1707.49	874.901	1013.62	0.863144	-0.212327	0.495032	0.305367	0.404731
1389	7.287	/	315.088	HMDB0033759	Dihydroformononetin	C16H14O4	270.089	2	[M+FA-H]-	41.5	14.5	95.56			11.3517	7.9747	14.2241	21.4062	21.4412	21.031	13.2057	11.5954	14.6398	22.9371	27.6032	22.8982	16.2381	18.8132	0.863123	-0.212361	0.406649	0.390781	0.437625
7961	9.287	620.165	621.172	HMDB0038937	Garcilivin B	C36H28O10	620.168	6	[M+H]+	49.1	57.6	94.68			47.8746	51.3566	67.5845	28.2351	39.8783	44.1692	61.5712	50.2531	57.4771	51.7445	59.7018	42.6498	46.5164	53.8996	0.863019	-0.212536	0.379555	0.420725	0.661786
5290	4.499	/	411.162	HMDB0039964	betaGlucopyranosyl-11-hydroxyjasmonic acid	C18H28O9	388.173	1	[M+Na]+	41.1	10.2	96.71			30.5424	28.8832	34.584	46.174	48.9991	35.8308	28.9225	37.6751	36.0559	61.5604	47.6665	49.1516	37.5022	43.5053	0.862015	-0.214215	0.428766	0.367779	0.412712
5838	11.745	438.349	439.356	HMDB0036787	alpha,gamma-Onoceradienedione	C30H46O2	438.35	2	[M+H]+	55	78.1	98.71			4333.34	4209.82	3223.81	3346.57	3842.05	3630.17	4035.74	4383.88	4828.2	5149.25	4132.83	3672.17	3764.29	4367.01	0.861984	-0.214267	0.209942	0.677901	0.740342
4778	12.336	/	387.192	HMDB0006762	17alpha,21-Dihydroxypregnenolone	C21H32O4	348.23	2	[M+K]+	45.5	35.2	95.07			3.86452	16.433	9.74493	15.9861	10.0223	15.6037	3.32412	2.55637	8.86041	10.9965	30.9673	26.445	11.9424	13.8583	0.861754	-0.214653	0.609019	0.215369	0.333829
2809	7.766	/	290.268	HMDB0006294	16-Hydroxyhexadecanoic acid	C16H32O3	272.235	2	[M+NH4]+	46	36.4	95.71			8.48083	8.40893	7.96375	8.38541	7.89997	8.29282	8.43548	8.60659	7.47305	13.2172	10.8628	8.81437	8.23862	9.56825	0.861037	-0.215853	0.329036	0.482757	0.571508
4029	11.476	/	519.369	HMDB0034528	Camelliagenin A	C30H50O4	474.371	1	[M+FA-H]-	49.2	49.4	97.5			7353.43	4818.33	4925.7	4990.3	4866.78	6758.83	9703.37	6261.89	7138.14	5749.14	4996.58	5315.45	5618.89	6527.43	0.860813	-0.216229	0.322678	0.49123	0.511941
2998	6.79	/	439.071	HMDB0251262	Diflufenican	C19H11F5N2O2	394.074	3	[M+FA-H]-	41.2	13.6	96.22			123.986	144.355	114.378	88.8275	65.3416	63.7747	164.22	126.066	169.914	71.2636	123.911	43.1524	100.111	116.421	0.859901	-0.217758	0.419222	0.377556	0.284636
2472	8.207	/	271.13	HMDB0036641	Artabsin	C15H20O3	248.141	2	[M+Na]+	43.5	23.2	96.11			5.19502	3.81406	4.21147	39.5757	9.77238	189.193	7.76618	5.18167	13.3812	53.3546	62.249	151.081	41.9603	48.8356	0.859216	-0.218908	0.647056	0.189058	0.796358
3829	9.02	504.346	503.338	HMDB0034501	Tomentosic acid	C30H48O6	504.345	1	[M-H]-	54.3	78.8	93.95			53.2679	48.9306	28.3905	115.859	27.3294	17.6209	55.4671	103.053	34.5873	37.1988	54.9502	54.0463	48.5663	56.5505	0.858813	-0.219583	0.471541	0.326481	0.546326
359	5.012	186.09	185.082	HMDB0030992	5-Butyltetrahydro-2-oxo-3-furancarboxylic acid	C9H14O4	186.089	2	[M-H]-	52.7	70.7	95.37			19.1665	26.112	14.5127	47.4139	6.98173	8.44814	25.9803	41.0807	16	4.96238	28.5402	26.2423	20.4392	23.801	0.858753	-0.219686	0.477471	0.321053	0.315301
3663	5.544	/	491.12	HMDB0038821	Calycosin 7-galactoside	C22H22O10	446.121	1	[M+FA-H]-	42.3	17.3	94.79			26.4681	29.9642	33.5405	133.349	89.8028	78.9394	22.7927	20.0347	37.4886	53.0291	109.524	213.998	65.344	76.1445	0.858157	-0.220687	0.506465	0.295451	0.0916135
3091	9.887	304.167	327.156	HMDB0245157	2-Hydroxyestriol	C18H24O4	304.167	1	[M+Na]+	41.5	13.2	95.81			52.1077	32.6013	42.8381	25.676	40.2744	61.2893	82.3355	72.0819	54.1936	37.2048	27.3045	23.7928	42.4645	49.4855	0.858119	-0.22075	0.539238	0.26822	0.307174
2246	9.778	/	379.211	HMDB0002752	Prostaglandin A2	C20H30O4	334.214	6	[M+FA-H]-	48.1	49.6	97.49			107.331	76.5466	116.258	51.2205	69.9143	153.654	129.634	138.462	115.901	112.88	100.047	73.4288	95.8208	111.726	0.857644	-0.221549	0.36607	0.436435	0.660098
1832	8.127	/	349.203	HMDB0012533	11beta-Hydroxytestosterone	C19H28O3	304.204	2	[M+FA-H]-	53.3	73.3	95.21			12.8908	10.6308	12.6039	11.9179	14.9216	25.6713	10.4952	16.3881	9.53363	27.3238	17.4405	22.2622	14.7727	17.2406	0.856856	-0.222875	0.413576	0.383445	0.393156
2548	10.624	274.193	275.2	HMDB0002725	Nandrolone	C18H26O2	274.193	1	[M+H]+	53.2	70.7	97.17			723.734	701.462	824.397	481.437	529.943	706.5	966.287	943.698	766.512	490.354	766.369	697.618	661.246	771.806	0.856751	-0.223053	0.37276	0.428571	0.535898
1225	12.852	190.135	191.143	HMDB0059906	Megastigmatrienone	C13H18O	190.136	1	[M+H]+	51.3	63.7	94.45			19.1612	18.7369	19.609	18.2949	17.665	17.6487	15.5354	28.0658	19.7315	22.7705	22.3315	21.3185	18.5193	21.6255	0.856363	-0.223706	0.254712	0.59395	0.626455
1447	5.298	205.074	206.081	HMDB0059765	3-Indolehydracrylic acid	C11H11NO3	205.074	1	[M+H]+	44.1	27.2	94.59			19.9342	18.4409	21.7794	23.8241	21.9486	19.8117	20.4682	15.7099	18.9519	40.6771	20.607	30.4211	20.9565	24.4725	0.856327	-0.223767	0.471585	0.32644	0.311063
1469	11.696	324.267	323.259	HMDB0034957	8-Labdene-13,14,15-triol	C20H36O3	324.266	1	[M-H]-	49.2	52.7	94.65			4.9491	3.38119	4.31369	1.77717	1.68559	3.56466	5.27471	5.32977	3.38216	2.85089	3.33383	2.80512	3.27857	3.82941	0.856154	-0.224058	0.39569	0.402645	0.567593
2887	11.254	430.309	429.301	HMDB0062613	3beta-hydroxycholest-5-en-7-one-26-oate	C27H42O4	430.308	1	[M-H]-	55.5	84.1	94.62			24.5995	31.0885	17.3729	52.9231	11.4722	12.2522	32.5407	44.6233	18.7003	18.9469	30.7637	29.4241	24.9514	29.1665	0.855481	-0.225192	0.44442	0.352207	0.560652
2758	6.771	/	287.125	HMDB0036773	Tavulin	C15H20O4	264.136	2	[M+Na]+	42.6	19.3	95.94			11.0978	27.5572	10.0899	64.5739	17.4279	53.0045	13.5918	10.0003	8.47958	49.7485	53.0421	79.9599	30.6252	35.8037	0.855364	-0.22539	0.612847	0.212648	0.0337588
1119	1.31	/	182.081	HMDB0012175	5-Acetamidovalerate	C7H13NO3	159.09	0	[M+Na]+	45.3	29.7	97.61			200.668	215.727	221.353	118.104	121.289	74.292	108.286	95.2565	177.942	235.261	217.186	278.898	158.572	185.472	0.854968	-0.226057	0.5226	0.281831	0.41487
4969	5.49	/	633.147	HMDB0035216	10-Acetoxyoleuropein	C27H34O15	598.19	19	[M+Cl]-	47.5	65.6	91			31.9534	16.1545	28.808	28.5854	41.0996	48.4193	25.8554	16.1504	15.3691	38.7744	58.5667	73.433	32.5034	38.0249	0.854793	-0.226353	0.45597	0.341064	0.0548596
5539	10.314	/	423.325	HMDB0253301	hydroxyvitamin d3	C27H44O2	400.334	4	[M+Na]+	51.2	65.6	95.78			93.8018	63.0229	86.976	32.8311	33.9288	43.9333	98.0722	76.9271	95.4054	70.0948	38.8861	35.6206	59.0823	69.1677	0.854189	-0.227372	0.533011	0.273264	0.578811
3259	4.755	/	459.151	HMDB0032600	Ptelatoside A	C19H26O10	414.153	1	[M+FA-H]-	41.7	11.6	98.01			44.3373	90.7115	45.9447	73.6367	82.5472	74.2479	81.0965	63.3258	81.4789	114.192	70.0998	71.4671	68.5709	80.2767	0.854182	-0.227385	0.319798	0.495125	0.564377
3080	1.085	303.142	304.15	HMDB0039423	N5-Acetyl-N2-gammaglutamylornithine	C12H21N3O6	303.143	2	[M+H]+	54.5	78.7	95.82			283.737	336.755	306.523	290.05	232.987	167.068	361.18	349.79	371.434	293.706	278.585	239.381	269.52	315.679	0.853778	-0.228068	0.334712	0.475329	0.647291
4176	9.754	356.159	357.167	HMDB0030666	Chalepin acetate	C21H24O5	356.162	8	[M+H]+	44.6	37.9	94.39			96.3641	74.6047	69.4751	5.35043	3.40372	6.40211	125.257	94.1546	69.5535	3.21793	5.41478	2.14864	42.6	49.9578	0.852721	-0.229855	0.629943	0.200699	0.0787145
2725	10.428	/	413.27	HMDB0036054	12'-Apo-b-carotene-3,12'-diol	C25H36O2	368.272	1	[M+FA-H]-	45.2	34	93.24			5.40732	7.2158	3.43881	12.898	2.09729	2.07386	6.10033	10.833	3.33709	4.89713	7.51488	6.17955	5.52185	6.47699	0.852534	-0.230171	0.464204	0.333291	0.625498
2243	4.438	380.169	379.162	HMDB0031954	3-Methyl-3-butenyl apiosyl-(1->6)-glucoside	C16H28O10	380.168	2	[M-H]-	41.2	16.7	91.54			8.14759	13.2678	9.55577	10.259	7.86227	10.4648	12.3935	10.9577	14.7405	9.90053	10.4391	11.4765	9.92621	11.6513	0.851939	-0.231178	0.217247	0.663046	0.666292
4930	9.679	/	395.182	HMDB0038742	Armillasin	C22H28O5	372.194	1	[M+Na]+	49.2	53.9	93.93			24.4588	51.1624	22.764	67.6829	11.7557	21.8271	34.8895	72.8107	24.1434	27.4376	41.4682	33.6296	33.2752	39.0632	0.85183	-0.231363	0.569607	0.244425	0.612961
4699	11.872	/	383.294	HMDB0006246	Tetracosatetraenoic acid (24:4n-6)	C24H40O2	360.303	5	[M+Na]+	52.6	72.1	96.33			51.1607	56.1503	39.7989	34.1689	37.4482	41.3935	73.8976	50.2099	46.3974	49.154	43.0796	42.6513	43.3534	50.8983	0.851765	-0.231472	0.364982	0.437728	0.6139
3609	4.535	/	487.146	HMDB0030294	1-O-E-Cinnamoyl-(6-arabinosylglucose)	C20H26O11	442.148	1	[M+FA-H]-	46.9	38	97.22			54.2583	74.3167	53.1751	53.7342	45.4515	53.9108	71.6616	67.2259	76.3917	54.0916	62.2784	62.1751	55.8078	65.6374	0.850243	-0.234052	0.170277	0.768844	0.696009
4932	6.073	/	395.204	HMDB0040701	9-Hydroxy-7-megastigmen-3-one glucoside	C19H32O7	372.215	1	[M+Na]+	40.2	7.74	94.32			3.63283	4.44164	2.17422	38.3998	16.4935	13.0213	2.40085	2.6647	2.14548	28.8792	25.4314	30.4314	13.0272	15.3255	0.850035	-0.234406	0.625256	0.203942	0.1524
1016	5.538	284.057	283.05	HMDB0060791	6-Thioinosinic acid	C10H12N4O4S	284.058	4	[M-H]-	43.5	29.3	92.33			29.0959	13.8671	35.7379	100.754	85.5777	72.0869	27.2012	25.5052	23.1054	65.6306	123.461	132.239	56.1866	66.1904	0.848863	-0.236396	0.48336	0.315729	0.17101
3991	4.596	518.214	517.207	HMDB0060499	NPC	C28H30N4O6	518.217	7	[M-H]-	49.1	61.9	91.34			6.23599	5.86641	5.74013	3.47435	12.5784	14.8203	5.6956	5.617	5.93939	18.0085	11.9519	10.1847	8.11926	9.56619	0.848745	-0.236596	0.451868	0.344989	0.472934
2836	9.976	290.188	291.195	HMDB0061861	Octyl 4-methoxycinnamic acid	C18H26O3	290.188	2	[M+H]+	45.6	33.6	97.06			145.834	101.955	186.097	92.8241	138.523	275.625	207.776	164.643	184.353	219.527	172.61	160.409	156.81	184.886	0.848142	-0.237622	0.446307	0.350366	0.731388
3461	4.174	/	475.11	HMDB0039285	6'-O-Galloylsucrose	C19H26O15	494.127	1	[M-H2O-H]-	48.1	57.6	84.73			56.3798	40.4402	54.4581	9.07796	7.56599	8.1685	60.0498	85.4786	38.8709	7.07134	8.36713	7.99609	29.3484	34.639	0.847266	-0.239113	0.503246	0.298219	0.0729838
1465	10.69	/	323.223	HMDB0040901	13-Hydroxy-9-methoxy-10-oxo-11-octadecenoic acid	C19H34O5	342.241	1	[M-H2O-H]-	52.7	69.6	95.45			30.0705	28.3	34.9931	21.172	33.0596	45.0647	33.4366	43.1563	33.0601	45.3298	40.4863	31.9644	32.11	37.9056	0.847104	-0.239389	0.246293	0.608548	0.695565
919	9.113	/	269.13	HMDB0037554	Rollipyrrole	C16H20N2O3	288.147	1	[M-H2O-H]-	44	25.2	95.86			6.02917	10.0817	8.26812	14.1715	10.419	10.0756	5.42862	7.44411	6.09693	11.01	20.3337	19.3948	9.84084	11.618	0.847031	-0.239513	0.436351	0.360164	0.121421
195	0.908	155.07	154.062	HMDB0000177	Histidine	C6H9N3O2	155.069	2	[M-H]-	52	65.4	96.82	91.7		81.4433	73.697	94.38	25.4177	100.7	174.652	19.3176	19.1142	74.0135	193.944	70.5388	272.82	91.715	108.291	0.846927	-0.23969	0.494001	0.306272	0.236637
4911	1.312	393.153	394.16	HMDB0252619	gamma-Glutamylfelinylglycine	C15H27N3O7S	393.157	10	[M+H]+	41.9	27.8	92.35			10.8676	4.47909	10.8222	24.1265	12.2884	37.1184	6.60761	8.09928	10.6798	23.431	34.2577	34.7046	16.617	19.63	0.846512	-0.240398	0.593474	0.226598	0.275632
3795	10.272	502.33	501.322	HMDB0034551	Medicagenic acid	C30H46O6	502.329	1	[M-H]-	52.8	72.2	92.61			44.6	51.0016	31.2123	70.0213	18.2517	19.37	49.4466	80.7676	27.8068	36.1466	50.3078	32.7262	39.0761	46.2003	0.845799	-0.241613	0.427577	0.368985	0.503282
3124	5.915	/	449.076	HMDB0240568	Urolithin a 8-glucuronide	C19H16O10	404.074	9	[M+FA-H]-	44.8	41.9	91.51			4.2191	3.08465	4.52501	31.8198	46.3041	86.3674	6.1843	12.6775	7.92974	99.8371	48.1158	33.7222	29.3867	34.7444	0.845795	-0.24162	0.515388	0.287866	0.698769
1405	13.465	202.172	203.179	HMDB0035707	(6alpha,7alpha,10alpha)-1(5),3-Aromadendradiene	C15H22	202.172	1	[M+H]+	55.4	81.4	97.15			1065.78	994.682	865.015	1110.22	1120.77	1118.13	1154.07	1140.24	1175.17	1416.28	1314.35	1223.56	1045.77	1237.28	0.845216	-0.242608	0.0940983	1.02642	0.795308
506	10.061	210.126	209.119	HMDB0032797	Jasmonic acid	C12H18O3	210.126	1	[M-H]-	55.3	80.3	98.06	75.3		273.435	155.612	282.679	116.242	173.899	396.161	277.361	394.099	226.19	270.788	269.555	216.227	233.005	275.703	0.845129	-0.242757	0.373231	0.428022	0.712931
2485	4.31	396.164	395.157	HMDB0039953	1-(3-Methylbutanoyl)-6-apiosylglucose	C16H28O11	396.163	2	[M-H]-	46.5	44.2	91.11			30.751	27.9256	28.599	10.4774	16.5672	16.0653	36.0414	34.2685	39.6411	11.6126	15.5832	17.276	21.7309	25.7371	0.84434	-0.244103	0.420418	0.376319	0.32379
5365	13.939	412.37	413.377	HMDB0302265	Indosterol	C29H48O	412.371	1	[M+H]+	40.7	11.9	92.7			2.81587	2.64615	2.5456	1.98004	2.59753	2.28276	2.87748	3.50752	2.99996	3.52655	2.61101	2.11003	2.47799	2.93876	0.84321	-0.246036	0.254585	0.594168	0.7193
1015	3.463	/	283.011	HMDB0037731	S-(2-Furanylmethyl) methanethioate	C6H6O2S	142.009	3	[2M-H]-	42.2	20.8	93.43			118.87	130.71	117.456	120.452	133.074	122.292	123.245	132.013	144.956	163.103	159.898	158.793	123.809	147.001	0.842231	-0.247712	0.086051	1.06524	0.783698
6402	11.744	474.37	475.377	HMDB0039692	20,24-Epoxy-25,26-dihydroxydammaran-3-one	C30H50O4	474.371	1	[M+H]+	42.7	20.8	94.37			410.655	375.459	275.671	272.409	282.528	277.374	334.941	416.28	443.065	416.682	331.381	306.748	315.682	374.849	0.842158	-0.247837	0.270439	0.56793	0.788728
6655	10.318	488.349	511.339	HMDB0034036	Pitheduloside I	C30H48O5	488.35	1	[M+Na]+	57.4	94	94.28			3289.57	3224.65	3448.2	1874.97	1750.56	2009.6	4214.53	3495.14	3469.34	2963.64	2361.99	2023.34	2599.59	3088	0.841837	-0.248386	0.422156	0.374527	0.662635
2693	3.561	/	282.034	HMDB0001254	Glucosamine 6-phosphate	C6H14NO8P	259.046	2	[M+Na]+	42.3	16	97.61			17.6606	22.0416	14.7276	39.9359	25.2095	20.2553	23.3521	5.1386	27.0455	37.9307	33.9997	38.794	23.3051	27.7101	0.841032	-0.249767	0.520466	0.283608	0.0633544
1566	1.684	213.09	214.097	HMDB0247356	2-(p-Aminobenzamido)pyridine	C12H11N3O	213.09	1	[M+H]+	43	18.3	97.74			59.2584	23.4232	53.099	57.013	38.4278	63.8052	9.42614	43.5182	41.1764	76.225	84.5522	95.9095	49.1711	58.4679	0.840993	-0.249835	0.540659	0.267077	0.0238066
4141	9.358	/	531.333	HMDB0038737	Melilotigenin	C30H46O5	486.335	2	[M+FA-H]-	40.9	14.5	92.64			30.311	26.3738	21.7588	33.4019	33.2561	28.1385	39.0368	44.6619	34.1457	33.4009	32.1399	22.673	28.8733	34.343	0.840734	-0.25028	0.226301	0.645314	0.604439
421	10.817	/	195.139	HMDB0010727	3-Oxododecanoic acid	C12H22O3	214.157	1	[M-H2O-H]-	41.5	13.7	95.24			13.5618	10.7041	13.4835	5.85265	6.74815	15.7682	14.8583	17.318	16.6804	11.658	10.4653	7.69214	11.0197	13.112	0.84043	-0.250801	0.356838	0.447528	0.64301
2615	5.992	406.221	405.214	HMDB0038691	Kiwiionoside	C19H34O9	406.22	1	[M-H]-	46.5	39.1	95.42			0.962237	0.930894	0.971257	157.708	144.638	109.361	0.907816	0.862431	0.99254	135.527	158.358	196.928	69.0951	82.2627	0.839932	-0.251656	0.514822	0.288343	0.0527533
4365	10.944	/	389.266	HMDB0062744	7alpha-hydroxy-3-oxochol-4-en-24-oic Acid	C24H36O4	388.261	8	[M+H]+	53.9	85.9	92.01			100.897	49.477	56.6159	30.5684	33.3007	28.0577	88.1416	119.339	71.081	20.7716	25.5608	31.0031	49.8195	59.3161	0.839898	-0.251714	0.578174	0.237941	0.226098
1845	1.674	231.1	232.108	HMDB0246429	4-Formylaminoantipyrine	C12H13N3O2	231.101	1	[M+H]+	46.2	45.8	86.56			5935.93	3181.71	6710.22	7236.01	5062.49	10810.5	3915.38	5681.9	5247.73	9242.37	10387.8	11898.2	6489.48	7728.9	0.839639	-0.252159	0.509125	0.293175	0.392857
7730	14.153	588.439	611.428	HMDB0294917	DG(13:0/20:4+=O(15)/0:0)	C36H60O6	588.439	0	[M+Na]+	43.7	22.2	96.59			1.89069	4.50408	2.58173	1.71912	1.2021	4.20881	5.72775	3.29559	5.92422	1.48231	1.25733	1.50367	2.68442	3.19848	0.839281	-0.252774	0.57503	0.24031	0.300523
466	5.918	/	203.035	HMDB0244101	1,2-Naphthoquinone	C10H6O2	158.037	2	[M+FA-H]-	52.2	70.5	92.71			73.8221	71.1774	67.8606	3.39874	5.78532	58.7884	78.2744	74.2749	82.3582	44.9887	12.9534	41.9272	46.8054	55.7961	0.838865	-0.253489	0.456343	0.340709	0.944905
7607	6.869	/	575.188	HMDB0302299	Arctignan C	C30H32O10	552.2	0	[M+Na]+	44.6	30.9	92.27			30.8821	38.6592	13.2759	52.4635	62.6025	50.2805	18.7021	21.1929	23.8361	137.366	25.7952	69.1325	41.3606	49.3374	0.838322	-0.254423	0.601068	0.221076	0.0941649
701	8.7	240.173	239.166	HMDB0032369	Menthyl acetoacetate	C14H24O3	240.173	2	[M-H]-	41.2	13.2	94.86			4.27481	6.18027	5.66488	8.74709	4.91885	7.55776	3.75589	5.69794	5.94646	5.50086	11.5272	12.139	6.22395	7.4279	0.837915	-0.255124	0.399826	0.398129	0.333194
2096	9.427	/	247.13	HMDB0112084	3-Methyl-5-pentyl-2-furanpropanoic acid	C13H20O3	224.141	1	[M+Na]+	42.2	17.9	94.62			12.4429	13.7222	14.8967	2.83429	5.80506	8.33848	16.6431	15.6181	11.7104	10.9483	8.67452	5.67423	9.67326	11.5448	0.837891	-0.255165	0.513564	0.289405	0.721911
4508	5.114	/	395.094	HMDB0039047	9-Hydroxy-4-methoxypsoralen 9-glucoside	C18H18O10	394.09	8	[M+H]+	39.9	12.5	95.7			1335.59	1446.87	1150.88	1862.85	1500.91	1425.05	1735.16	1590.05	1697.48	1787.31	1916.2	1697.06	1453.69	1737.21	0.836796	-0.257052	0.139358	0.855869	0.782191
2113	4.652	/	371.099	HMDB0039167	2-O-p-Coumaroylglucose	C15H18O8	326.1	2	[M+FA-H]-	53	69.9	97.12			433.604	443.96	448.708	468.618	468.354	424.323	498.09	524.363	639.469	499.542	562.261	492.878	447.928	536.101	0.835529	-0.259238	0.0481526	1.31738	0.85854
4613	4.641	/	583.204	HMDB0249346	Borapetoside	C26H34O12	538.205	2	[M+FA-H]-	47.1	39.9	97.39			1360	1683.19	1569.41	468.898	435.759	284.842	1527.89	1473.07	2145.15	765.779	544.922	499.018	967.017	1159.3	0.834135	-0.261647	0.4564	0.340654	0.511649
184	5.297	152.048	151.04	HMDB0032919	Ethyl 2-furanyl diketone	C8H8O3	152.047	2	[M-H]-	54.4	76.8	96.89			276.906	356.571	221.708	278.013	210.882	182.599	337.194	305.546	424.795	203.105	274.273	285.477	254.446	305.065	0.834073	-0.261754	0.278305	0.555478	0.579557
1953	10.074	/	359.184	HMDB0035602	Kahweol	C20H26O3	314.188	6	[M+FA-H]-	41.2	16.8	95.79			33.9174	109.217	52.7626	75.8222	85.9333	96.6357	101.265	83.9352	89.8548	88.1488	81.2256	100.345	75.7147	90.7958	0.833901	-0.262053	0.293772	0.531989	0.704939
6199	12.904	458.375	481.365	HMDB0036540	Heliantriol A1	C30H50O3	458.376	1	[M+Na]+	52.1	67.8	94.32			61.5413	54.5301	63.5664	47.4009	56.936	56.3708	91.6122	91.5278	65.122	72.6922	49.8653	37.7529	56.7242	68.0954	0.833011	-0.263592	0.389601	0.40938	0.524735
3687	8.648	/	357.203	HMDB0241127	Deca-3,5,8-trienedioylcarnitine	C17H25NO6	339.168	3	[M+NH4]+	43.3	23.2	96.63			137.72	96.4264	99.9101	126.685	122.435	122.778	144.27	107.059	163.809	121.36	145.999	165.691	117.659	141.365	0.832308	-0.264811	0.216377	0.664788	0.69375
661	7.144	236.142	235.134	HMDB0040778	Eremopetasidione	C14H20O3	236.141	1	[M-H]-	45.3	32.8	94.88			7.40135	6.58441	5.94757	7.40568	5.62175	5.28903	9.52358	10.1766	9.05927	4.98625	6.76535	5.51823	6.37497	7.67155	0.830988	-0.267101	0.277123	0.557327	0.526605
397	11.75	124.089	125.096	HMDB0031414	2,3-Dimethyl-2-cyclohexen-1-one	C8H12O	124.089	1	[M+H]+	52.4	64	98.89			437.459	437.226	343.374	347.001	372.808	343.29	439.462	476.609	534.57	486.308	425.5	387.569	380.193	458.336	0.829506	-0.269675	0.12969	0.887092	0.890853
5229	6.329	678.294	677.286	HMDB0039005	Hv-NCC-1	C35H42N4O10	678.29	5	[M-H]-	43.3	31.6	90.44			20.8393	17.2508	18.0837	27.6991	19.9142	13.1411	28.2131	17.6095	28.7469	12.3351	23.5396	30.5247	19.488	23.4948	0.829461	-0.269755	0.30944	0.509424	0.417954
1929	10.576	358.215	357.208	HMDB0040619	Piperoic acid	C22H30O4	358.214	2	[M-H]-	43.7	26.8	93.67			6.13248	4.16854	6.46078	12.513	14.0643	9.45926	9.72282	6.63893	6.65736	5.15992	17.4479	18.0355	8.79972	10.6104	0.829348	-0.269951	0.424548	0.372074	0.299847
4744	4.63	/	600.194	HMDB0253936	Lac Dye	C26H35N3O11	565.227	4	[M+Cl]-	39.1	5.81	94.06			58.4257	85.2934	80.3186	15.8464	25.0926	20.2925	57.8943	63.3349	115.584	67.2786	4.35323	35.6388	47.5449	57.3472	0.82907	-0.270434	0.460555	0.336718	0.061135
4068	3.784	/	353.157	HMDB0033111	Epijasminoside A	C16H26O7	330.168	0	[M+Na]+	46	33	96.94			19.3489	41.7907	14.4929	42.8014	6.30984	9.16535	18.6593	19.2364	15.2588	29.0964	33.1691	46.1179	22.3182	26.923	0.828964	-0.270619	0.554679	0.255958	0.734912
3109	6.978	448.231	447.224	HMDB0029348	Neryl arabinofuranosyl-glucoside	C21H36O10	448.231	1	[M-H]-	40.9	8.63	97.54			55.7558	74.98	72.1082	170.82	233.576	263.017	84.0432	89.3651	91.4341	294.135	263.612	227.616	145.043	175.034	0.828654	-0.271158	0.446515	0.350164	0.487628
1312	0.871	197.116	236.079	HMDB0029422	Histidine trimethylbetaine	C9H15N3O2	197.116	1	[M+K]+	40.6	14.6	89.49			419.969	761.28	407.821	657.653	459.506	176.709	649.213	737.581	497.727	162.801	536.676	895.511	480.49	579.918	0.828547	-0.271344	0.505579	0.296211	0.249688
1004	10.307	/	281.212	HMDB0031851	3-(5,6,6-Trimethylbicyclo[2.2.1]hept-1-yl)cyclohexanol	C16H28O	236.214	0	[M+FA-H]-	51.4	62.1	95.38			13.7407	11.8713	14.1081	4.78963	4.63	7.12338	14.3896	19.766	13.8869	6.18489	6.02836	7.70505	9.37718	11.3268	0.827875	-0.272514	0.417022	0.379841	0.455026
1619	10.514	332.197	331.19	HMDB0304821	11b-Hydroxyprogesterone	C20H28O4	332.199	6	[M-H]-	45.7	41	94.18			5.70809	5.65184	6.68679	4.9636	4.81785	5.99425	7.68469	6.70976	6.56709	6.57182	6.91817	6.40664	5.63707	6.8097	0.8278	-0.272645	0.0540541	1.26717	0.868163
4839	7.41	614.145	613.137	HMDB0001176	Cytidine 5'-monophosphate-N-acetylneuraminic acid	C20H31N4O16P	614.147	4	[M-H]-	48.4	53.6	93.7			6.32501	2.14098	4.90172	27.6702	37.1633	31.0907	2.62236	1.65781	3.9937	39.1285	48.4417	36.2043	18.2153	22.0081	0.827666	-0.27288	0.495703	0.304778	0.128019
5338	8.185	/	413.156	HMDB0032082	Rosmic acid	C21H26O7	390.168	1	[M+Na]+	45.1	31.8	95.09			15.7335	10.3091	12.0755	17.7696	28.6494	27.2525	16.6136	15.5148	19.4439	28.1351	20.4627	34.9256	18.6316	22.5159	0.827484	-0.273197	0.46758	0.330144	0.514981
7909	6.555	/	613.152	HMDB0037420	Maysin 3'-methyl ether	C28H30O14	590.164	1	[M+Na]+	44.5	33.1	91.09			6.0302	5.52464	7.06481	32.767	35.4343	23.1688	6.35773	4.79689	7.3411	3.89175	34.4077	76.1398	18.3316	22.1558	0.827396	-0.273351	0.623626	0.205076	0.535428
1921	12.837	/	235.205	HMDB0032432	12-Methyltridecanal	C14H28O	212.214	10	[M+Na]+	44.2	32.5	98.85			29.4843	25.5205	31.0608	23.4638	26.5847	27.2239	28.2398	34.3081	35.7825	33.2017	32.0904	33.7971	27.223	32.9033	0.827365	-0.273404	0.0623744	1.20499	0.910448
347	10.167	/	181.124	HMDB0032662	9-Hydroxy-10-undecenoic acid	C11H20O3	200.141	2	[M-H2O-H]-	41.5	12.4	97.08			8.57028	5.18324	9.21731	3.47305	5.72239	12.3225	11.9146	10.4402	9.35145	9.55193	7.74159	4.78093	7.4148	8.96345	0.827226	-0.273647	0.355702	0.448914	0.70331
4224	4.894	/	537.198	HMDB0035036	Glaucarubolone 15-O-betaglucopyranoside	C26H36O13	556.216	0	[M-H2O-H]-	48.8	46.5	97.4			828.79	496.844	839.099	832.018	1678.26	1429.09	615.445	813.766	520.441	2013.33	1826.83	1591.07	1017.35	1230.15	0.827016	-0.274013	0.420528	0.376206	0.29966
5453	10.503	/	419.33	HMDB0303011	31-Nordehydrolanosterol	C28H44O	396.339	4	[M+Na]+	51.3	66.3	95.47			123.947	102.674	91.1741	75.8568	81.8068	86.4852	121.178	133.956	130.122	110.224	91.1578	92.8549	93.6573	113.249	0.827005	-0.274032	0.242213	0.615802	0.818448
3722	6.615	/	495.167	HMDB0248860	Baohuoside I	C27H30O10	514.184	1	[M-H2O-H]-	50.4	59.2	94.1			8.87121	12.9514	11.7364	14.6626	22.6272	15.0812	12.3406	10.0998	14.1213	28.1123	17.881	21.3521	14.3217	17.3178	0.82699	-0.274058	0.36215	0.441111	0.454501
755	10.069	/	247.207	HMDB0302693	Heptadecadienoic acid	C17H30O2	266.225	1	[M-H2O-H]-	44.2	26.9	95.17			7.40838	7.13577	7.34063	4.8139	6.36881	10.8157	10.9998	11.0525	8.94689	7.47105	7.42052	7.34192	7.31386	8.87211	0.824365	-0.278645	0.247074	0.607172	0.731035
3332	5.323	464.226	463.219	HMDB0031367	Linalool oxide D 3-[apiosyl-(1->6)-glucoside]	C21H36O11	464.226	1	[M-H]-	51.4	64.5	93.96			15.6316	32.3435	18.2345	75.6006	65.9623	53.9263	19.1172	20.3654	21.666	61.7841	102.255	92.3633	43.6165	52.9251	0.824116	-0.27908	0.459988	0.337253	0.203172
228	3.49	163.064	162.056	HMDB0004186	3-Methyldioxyindole	C9H9NO2	163.063	2	[M-H]-	43.5	21.6	98.58			35.7412	37.3165	36.1284	35.4397	38.2157	37.4795	38.3339	41.745	43.104	48.677	48.1323	47.4374	36.7202	44.5716	0.823847	-0.279552	0.0488339	1.31128	0.903665
326	4.298	180.079	179.072	HMDB0012915	Coniferyl alcohol	C10H12O3	180.079	1	[M-H]-	48	48.6	92.64			20.3769	17.7692	23.4695	17.7515	24.3422	21.8994	19.6239	22.7884	25.941	34.2643	27.4714	22.4385	20.9348	25.4213	0.823515	-0.280134	0.178031	0.749505	0.737206
245	6.884	110.073	111.08	HMDB0061891	2,4-Heptadienal	C7H10O	110.073	1	[M+H]+				93.2		119.917	176.733	132.23	27.6313	11.3611	11.846	164.046	140.819	214.175	19.4033	22.632	22.4664	79.9531	97.257	0.82208	-0.282648	0.603773	0.219126	0.571075
1667	12.072	218.167	219.174	HMDB0252704	Germacrone	C15H22O	218.167	1	[M+H]+	56.4	86	97.9			769.306	1084.5	763.778	188.735	157.746	155.106	1245.93	927.358	1139.52	154.865	223.123	104.43	519.862	632.538	0.821867	-0.283024	0.594537	0.225821	0.304509
776	9.46	250.157	249.15	HMDB0037064	FS4 toxin	C15H22O3	250.157	1	[M-H]-	43.2	20.7	96.43			24.7011	25.5248	26.8937	17.7024	15.9928	27.863	32.1476	33.0103	26.714	23.259	28.5644	25.427	23.113	28.187	0.819985	-0.28633	0.164349	0.784232	0.793725
2606	10.377	276.208	277.216	HMDB0006547	Stearidonic acid	C18H28O2	276.209	2	[M+H]+	46.7	37.5	98.12	67.9		941.115	794.808	1143.6	596.301	542.025	1286.05	875.964	1322.68	1041.87	1455.22	1037.17	738.758	883.984	1078.61	0.819558	-0.287082	0.386431	0.412928	0.79795
3337	9.659	317.292	318.3	HMDB0004610	Phytosphingosine	C18H39NO3	317.293	2	[M+H]+	48.1	47.3	95.13			40.6	29.0528	39.3837	30.5048	25.5643	22.5567	41.8062	53.4907	37.5959	30.3109	30.4009	35.4243	31.277	38.1715	0.819382	-0.287392	0.318611	0.496739	0.710241
1739	12.25	/	341.213	HMDB0030454	Macrophorin A	C22H32O4	360.23	1	[M-H2O-H]-	44.5	28.4	95.84			1.94537	1.71133	1.34949	4.9607	5.28116	7.42183	2.82903	1.67935	3.11918	9.24863	5.21875	5.5805	3.77831	4.61257	0.819134	-0.287829	0.445655	0.351001	0.554243
125	5.303	137.024	136.017	HMDB0304180	4-Hydroxybenzoate	C7H5O3-	137.024	2	[M-H]-	40.4	10.5	93.63			111.174	140.32	118.273	104.498	93.6667	92.3762	153.5	147.102	161.514	115.125	111.83	117.137	110.051	134.368	0.81903	-0.288013	0.151644	0.819174	0.750981
2334	10.315	/	261.185	HMDB0036730	Tricyclohumuladiol	C15H26O2	238.193	8	[M+Na]+	52.2	71.7	98.03			45.9704	40.6705	39.3732	28.3271	35.5726	20.2838	56.1679	51.3946	56.1398	33.3501	29.0073	30.8309	35.0329	42.8151	0.818238	-0.289408	0.387106	0.41217	0.63015
6222	8.545	/	461.159	HMDB0030620	Morusinol	C25H26O7	438.168	4	[M+Na]+	51.4	63.9	97.77			25.1386	25.204	33.4024	15.0202	21.1184	19.3388	36.2243	27.39	30.3836	22.6157	31.5169	22.1728	23.2037	28.3839	0.817497	-0.290714	0.31159	0.506417	0.756572
6466	12.988	/	479.349	HMDB0002364	Oleanolic acid	C30H48O3	456.36	2	[M+Na]+	44.4	30.1	94.4	78.2		206.519	190.31	186.254	141.449	180.753	202.287	231.531	224.54	256.61	245.917	210.733	185.559	184.595	225.815	0.817462	-0.290776	0.114295	0.941973	0.925856
4509	4.682	372.105	395.094	HMDB0041723	Dihydroferulic acid 4-O-glucuronide	C16H20O10	372.106	1	[M+Na]+	50.5	57.9	96.33			108.064	144.585	125.805	165.833	213.608	169.567	159.981	168.298	181.509	189.5	223.841	211.682	154.577	189.135	0.817283	-0.291093	0.242471	0.615339	0.708244
101	5.897	132.079	131.072	HMDB0001624	2-Hydroxycaproic acid	C6H12O3	132.079	1	[M-H]-	46.7	37.7	97.77	82.5		72.4446	100.54	79.1606	180.623	153.901	145.32	120.262	128.427	173.41	109.158	176.827	188.542	121.998	149.438	0.816382	-0.292684	0.29412	0.531475	0.688495
154	11.384	96.0574	97.0647	HMDB0034729	2,4-Hexadienal	C6H8O	96.0575	1	[M+H]+	51.3	59.9	97.71			28.6457	48.3965	37.545	59.0186	40.9339	38.9007	37.1992	44.0477	39.4973	45.9712	69.5813	74.1501	42.2401	51.7412	0.816372	-0.292701	0.378471	0.421968	0.511924
7946	5.187	/	619.162	HMDB0005811	Eriocitrin	C27H32O15	596.174	2	[M+Na]+	45.9	33.5	97.7			290.536	217.182	282.665	620.411	877.35	965.151	317.459	259.418	301.174	1112.73	919.175	1077.63	542.216	664.598	0.815856	-0.293614	0.5543	0.256255	0.252017
5644	9.574	/	427.209	HMDB0039558	1alpha-O-Methylquassin	C23H32O6	404.22	0	[M+Na]+	40.7	11.2	92.62			26.1884	24.7125	28.5988	11.7638	7.30219	6.27791	36.997	23.7347	29.978	6.26914	21.6469	9.89475	17.4739	21.4201	0.815772	-0.293761	0.540179	0.267462	0.517021
208	1.006	/	159.03	HMDB0000150	Gluconolactone	C6H10O6	178.048	1	[M-H2O-H]-	44.1	29.8	92.51			72.1123	67.4084	65.6992	68.9486	51.712	48.8804	80.3398	81.9914	74.4399	75.9157	74.9258	71.9693	62.4601	76.597	0.815439	-0.294351	0.0799421	1.09722	0.852809
8069	6.438	638.233	639.24	HMDB0032326	Hexyl heptanoate	C35H34N4O8	638.238	7	[M+H]+	46.3	51.4	88.07			31.4606	40.0246	36.489	23.8978	33.4796	43.1293	37.3863	42.7741	33.5108	25.1483	86.3582	30.5495	34.7468	42.6212	0.815247	-0.29469	0.483576	0.315535	0.401991
2454	12.21	/	269.189	HMDB0040373	Ginsenoyne J	C17H26O	246.198	8	[M+Na]+	51.8	70.3	97.75			26.553	49.7945	49.0405	51.0399	54.1146	47.1347	53.8068	56.8849	24.1378	62.1471	90.3742	53.3316	46.2795	56.7804	0.815062	-0.295019	0.409959	0.38726	0.340707
493	9.578	208.183	207.176	HMDB0032215	2-Decylfuran	C14H24O	208.183	1	[M-H]-	40.9	10.6	95.52			7.02202	7.8816	7.40891	4.98714	3.28886	4.45285	6.4057	7.21051	8.48869	4.87976	8.15444	7.86306	5.84023	7.16702	0.814875	-0.295349	0.250945	0.600422	0.716963
1115	12.42	180.151	181.158	HMDB0038108	Quinceoxepane	C12H20O	180.151	1	[M+H]+	46.3	45.3	87.78			10.1771	12.6102	10.8873	9.4777	6.84429	9.86389	11.2397	12.1284	19.9689	10.5095	9.40877	10.2093	9.97675	12.2441	0.814821	-0.295445	0.36439	0.438434	0.745809
458	9.697	130.078	131.085	HMDB0244076	1,2-Dihydronaphthalene	C10H10	130.078	1	[M+H]+	51.2	59.8	97.27			57.7687	73.7423	74.5988	70.3291	56.7771	72.301	69.7863	105.271	81.723	72.6696	88.9166	79.6898	67.5862	83.0093	0.8142	-0.296545	0.158308	0.800497	0.844928
1984	11.052	/	361.2	HMDB0005832	6b-Hydroxymethandienone	C20H28O3	316.204	6	[M+FA-H]-	44.4	33.2	95.59			88.6929	68.4203	95.8504	43.7183	53.0164	99.3299	124.022	121.633	118.109	36.7389	83.3688	67.6998	74.838	91.9286	0.814089	-0.296742	0.344072	0.46335	0.484469
5758	10.735	434.318	435.325	HMDB0035685	beta-Citraurol	C30H42O2	434.318	1	[M+H]+	57.4	93.6	94.9			280.302	263.502	222.157	183.266	225.236	158.327	333.8	371.827	328.613	212.171	202.61	188.141	222.132	272.86	0.814086	-0.296747	0.356531	0.447903	0.659049
4474	9.646	/	371.18	HMDB0060094	12,20-Dioxo-leukotriene B4	C20H28O5	348.194	8	[M+Na]+	49.9	66.4	91.72			19.1841	18.7094	31.0931	13.607	23.3096	33.2162	25.9793	31.4658	26.2581	29.4209	26.2571	31.5361	23.1866	28.4862	0.813957	-0.296975	0.311105	0.507093	0.797549
2322	5.326	/	385.115	HMDB0030678	Linocinnamarin	C16H20O8	340.116	2	[M+FA-H]-	40.7	9.58	96.35			154.989	177.144	140.966	709.924	821.137	941.127	161.469	131.394	243.882	1493.2	917.625	672.496	490.881	603.344	0.813601	-0.297606	0.47851	0.320109	0.270807
3716	6.847	/	495.167	HMDB0040481	Dihydroisocycloartomunin	C26H26O7	450.168	1	[M+FA-H]-	45.8	35.6	94.81			20.1242	36.3838	33.3303	32.307	32.0113	29.5815	22.9617	19.3861	15.7824	43.612	61.2992	63.1007	30.623	37.6903	0.81249	-0.299578	0.396418	0.401847	0.136278
4854	7.098	614.239	613.232	HMDB0304575	Chrysoeriol 7-O-neohesperidoside	C32H38O12	614.236	4	[M-H]-	47.7	48.4	94.99			27.4957	38.6091	35.596	19.8105	27.0206	24.4281	35.573	45.0277	39.5826	28.1102	33.088	31.5548	28.8267	35.4894	0.812262	-0.299983	0.194693	0.71065	0.746758
5676	5.444	428.144	429.151	HMDB0259902	wortmannin	C23H24O8	428.147	7	[M+H]+	38.9	10.5	91.72			17.9792	13.9233	14.1423	20.4029	28.2461	25.5961	19.2342	23.1885	17.0753	26.082	31.3488	31.2256	20.0483	24.6924	0.811922	-0.300586	0.347665	0.458839	0.592769
1562	5.075	330.038	329.031	HMDB0030643	Blighinone	C16H10O8	330.038	2	[M-H]-	52.7	71	94.48			83.0559	107.039	78.5167	190.981	60.5621	79.0762	115.734	111.19	153.817	141.522	90.0273	126.123	99.8718	123.069	0.811512	-0.301316	0.320265	0.49449	0.77202
5364	14.4	412.37	413.377	HMDB0255938	Oleanol	C29H48O	412.371	1	[M+H]+	52.6	70	93.94			4.53975	5.43884	4.36895	2.55421	2.66958	2.82989	5.76857	4.63516	6.10071	4.56639	3.41646	3.13807	3.73354	4.60423	0.810893	-0.302416	0.371044	0.430574	0.788815
3120	8.581	/	307.19	HMDB0258926	Tetranorprostanedioic acid	C16H28O4	284.199	5	[M+Na]+	46.7	41.6	97.13			25.6387	28.0727	50.2423	63.0949	38.441	45.5473	49.8142	57.1774	48.0152	46.9982	61.0474	46.6899	41.8395	51.6237	0.81047	-0.303168	0.305137	0.515505	0.756849
7532	5.65	/	589.188	HMDB0034675	2,3-Dihydro-3,5-dihydroxy-2-oxo-3-indoleacetic acid 5-[glucosyl-(1->4)-bglucoside]	C22H29NO15	547.154	2	[M+ACN+H]+	51.8	69	92.16			21.2686	50.5719	19.0929	29.6944	28.8819	15.2214	80.0839	44.6512	52.5948	10.1315	9.26432	6.68105	27.4552	33.9011	0.80986	-0.304255	0.578735	0.237521	0.200013
7742	8.673	590.175	591.183	HMDB0252936	Grape seed extract	C32H30O11	590.179	5	[M+H]+	45.7	40.4	94.1			13.4055	13.4221	18.6276	38.6363	43.8914	38.1468	15.6471	11.7393	17.326	45.4363	56.6274	58.6523	27.6883	34.2381	0.808699	-0.306326	0.542189	0.265849	0.146149
4353	10.702	/	367.226	HMDB0060037	10-HDoHE	C22H32O3	344.235	5	[M+Na]+	41.4	16.2	97.03			52.4229	56.4117	47.4875	78.4453	70.8248	62.448	53.6192	75.6498	71.8791	88.5361	90.3493	75.7733	61.34	75.9678	0.807448	-0.30856	0.220156	0.65727	0.762051
914	3.991	/	269.07	CSID9282127	Ethyl bthioglucopyranoside	C8H16O5S	224.072	0	[M+FA-H]-	48.8	48.6	96.18			161.033	161.017	128.812	213.054	128.591	114.656	272.757	198.301	174.785	89.0552	178.486	210.401	151.194	187.298	0.807238	-0.308934	0.280635	0.551858	0.473921
2199	1.716	378.117	377.11	HMDB0014502	Mefloquine	C17H16F6N2O	378.117	1	[M-H]-	41.4	16.4	91.69			9.73092	13.3151	14.7176	19.0038	25.9515	12.6038	17.8356	7.33896	21.0276	18.9859	19.9035	33.0719	15.8871	19.6939	0.806703	-0.309891	0.357165	0.447131	0.372833
2232	11.742	/	255.21	HMDB0302293	Aplotaxene	C17H28	232.219	8	[M+Na]+	51.3	70.1	96.01			34.7732	60.8904	31.0176	32.869	33.0347	35.6014	23.3551	37.0605	44.4297	45.6212	66.0559	66.4961	38.0311	47.1697	0.80626	-0.310684	0.408325	0.388994	0.547033
2432	1.328	267.096	268.104	HMDB0000050	Adenosine	C10H13N5O4	267.097	1	[M+H]+	41.2	20.1	87.23	83.2		81.0212	82.6471	73.7527	105.634	94.6162	106.13	90.5944	100.621	114.266	175.722	112.031	81.5914	90.6335	112.471	0.805839	-0.311437	0.31924	0.495883	0.736644
3538	11.488	481.317	480.31	HMDB0010381	LysoPC(15:0/0:0)	C23H48NO7P	481.317	2	[M-H]-	51.6	64.6	95.26			13.0813	13.4216	11.4149	11.6986	11.5737	9.02489	14.1185	15.659	13.1474	17.3346	14.0825	12.795	11.7025	14.5228	0.8058	-0.311506	0.0781044	1.10732	0.84951
1639	6.48	/	218.211	HMDB0303254	2-(L-Menthoxy)ethanol	C12H24O2	200.178	1	[M+NH4]+	41.5	11.8	97.18			27.5281	29.0491	28.4221	28.7016	22.5217	23.4943	26.4058	26.9857	29.832	53.1705	29.2512	32.6247	26.6195	33.045	0.805552	-0.31195	0.31652	0.499599	0.729263
6400	12.564	/	475.318	HMDB0249340	Parenabol	C30H44O3	452.329	1	[M+Na]+	42.1	18	94.39			59.7072	53.3896	48.1065	45.0972	45.3181	39.7812	76.1275	66.675	74.33	44.5282	46.6323	53.6587	48.5667	60.3253	0.80508	-0.312796	0.261313	0.58284	0.762027
2585	9.926	/	277.141	HMDB0241923	N-Palmitoyl Cysteine	C14H22O4	359.249	2	[M+H]+	42.6	19.4	95.49			25.0746	36.781	15.6502	8.04629	4.09941	6.1573	28.0165	34.2148	30.2865	6.61828	6.26314	13.6735	15.9681	19.8455	0.804623	-0.313614	0.564304	0.248487	0.654046
791	9.584	252.173	251.166	HMDB0030918	1-Hydroxyepiacorone	C15H24O3	252.173	1	[M-H]-	49.8	53.6	96.66			64.8104	63.3846	63.6064	60.4074	47.816	58.3054	69.6073	82.6097	69.6455	62.7851	84.8559	75.8813	59.7217	74.2308	0.804541	-0.313763	0.0587291	1.23115	0.908027
540	8.486	212.142	211.134	HMDB0033601	Dihydrojasmonic acid	C12H20O3	212.141	2	[M-H]-	49.9	54.8	96.79			29.6452	29.4961	28.7244	26.0476	44.3692	44.4142	45.4728	47.7365	38.5265	42.6862	41.7067	35.9805	33.7828	42.0182	0.804003	-0.314727	0.154628	0.810711	0.861267
4433	10.621	368.271	369.278	HMDB0036054	12'-Apo-b-carotene-3,12'-diol	C25H36O2	368.272	2	[M+H]+	43.9	30.1	91.82			36.8637	38.6839	42.7582	35.9815	27.5287	34.0744	61.9784	66.6467	44.4953	36.9208	30.437	28.2674	35.9817	44.791	0.803326	-0.315943	0.37958	0.420696	0.608652
339	5.275	182.095	181.087	HMDB0038181	Peperinic acid	C10H14O3	182.094	2	[M-H]-	44.6	28.5	97.08			30.0938	56.1371	44.2127	78.7158	38.6878	32.6844	40.2496	40.2392	90.68	63.6633	44.6603	70.0812	46.7552	58.2623	0.802496	-0.317433	0.332682	0.47797	0.619553
3386	11.322	321.266	322.273	HMDB0013624	Alpha-Linolenoyl ethanolamide	C20H35NO2	321.267	2	[M+H]+	47	41.3	95.99			21.533	15.5513	22.5041	37.5086	16.1953	28.89	20.6617	22.423	17.5347	42.8821	39.0067	34.6996	23.6971	29.5346	0.802348	-0.3177	0.421319	0.375389	0.568993
764	5.1	/	249.062	CSID170998	Ketodeoxynonulosonic acid	C9H16O9	268.079	1	[M-H2O-H]-	56.4	86.4	96.31			78.5203	78.9285	80.1859	67.3791	66.1717	69.3038	104.106	97.0239	104.794	69.8099	93.9691	79.7541	73.4149	91.5761	0.801681	-0.318899	0.0855376	1.06784	0.866512
1297	4.581	/	308.114	HMDB0037846	N-(1-Deoxy-1-fructosyl)phenylalanine	C15H21NO7	327.132	1	[M-H2O-H]-	50.4	56.9	96.47			257.531	245.967	198.247	84.4812	28.9197	50.657	230.419	217.109	328.541	132.467	72.2986	100.188	144.3	180.171	0.80091	-0.320288	0.4277	0.368861	0.748111
4496	12.938	370.25	393.239	HMDB0041206	Antibiotic SB 202742	C24H34O3	370.251	1	[M+Na]+	43.7	24.7	95.5			14.4045	14.6497	17.0104	26.4474	36.0432	31.1351	18.2608	16.8142	23.0517	52.0398	34.1566	30.1208	23.2817	29.074	0.800775	-0.320531	0.467335	0.330372	0.500832
6787	9.648	497.386	498.393	HMDB0242096	N-Nervonoyl Methionine	C29H55NO3S	497.39	8	[M+H]+	41.6	24.5	92.97			3834.84	4388.71	3717.88	3388.95	3276.93	3576.44	5239.62	5736.08	5508.04	4075.7	3727.54	3422.94	3697.29	4618.32	0.80057	-0.3209	0.227672	0.642691	0.852801
3605	5.841	/	487.088	HMDB0033894	Tricin 7-glucuronoside	C23H22O13	506.106	0	[M-H2O-H]-	50.3	62	90.04			81.9577	90.5837	96.3416	10.5859	10.6553	13.382	100.728	124.644	108.863	14.6347	15.4659	14.8187	50.5844	63.1923	0.800483	-0.321057	0.471853	0.326193	0.393613
3326	11.846	316.24	317.247	HMDB0006002	Ethyltestosterone	C21H32O2	316.24	2	[M+H]+	52.5	68	96.63			124.702	125.401	104.927	87.2501	94.8782	110.87	180.717	159.192	141.09	106.715	116.389	106.014	108.005	135.02	0.799919	-0.322074	0.237082	0.625101	0.814882
5593	15.416	794.554	793.547	HMDB0290676	SM(d19:1/PGJ2)	C44H79N2O8P	794.557	4	[M-H]-	39.6	10.9	91.33			4.62322	3.97542	3.9843	4.40549	4.56561	3.22031	4.13657	3.18999	4.20929	6.04233	7.15745	6.26076	4.12906	5.16607	0.799265	-0.323253	0.238333	0.622816	0.591433
3493	3.633	/	477.138	HMDB0039927	4'-O-Methylglucoliquiritigenin	C22H24O9	432.142	5	[M+FA-H]-	43.5	26.8	96.02			61.0793	37.9671	65.825	30.9501	28.5035	35.3177	39.6391	58.3378	61.1746	45.2384	59.6376	60.902	43.2738	54.1549	0.799074	-0.3236	0.247554	0.60633	0.807856
579	8.239	138.104	139.112	HMDB0031152	3,6-Nonadienal	C9H14O	138.104	1	[M+H]+	44.7	28.4	96.18			31.549	18.2161	9.96102	45.4343	18.3952	11.5259	15.3405	31.1859	15.1903	35.9352	34.352	37.111	22.5136	28.1858	0.798756	-0.324173	0.486737	0.312706	0.656416
5603	14.402	424.37	425.377	HMDB0035265	Anhydrosophoradiol	C30H48O	424.371	1	[M+H]+	54.5	76.6	96.7			39.3666	41.1758	36.3101	28.7663	28.2266	24.4954	46.6	40.9607	48.0825	42.582	38.9834	31.1043	33.0568	41.3855	0.798754	-0.324177	0.190202	0.720784	0.920681
5869	6.415	440.165	441.173	HMDB0242175	gamma-CEHC glucuronide	C21H28O10	440.168	7	[M+H]+	44.6	36	94.44			145.249	152.292	153.766	378.577	182.506	223.278	157.489	213.645	229.486	315.712	299.018	332.132	205.945	257.914	0.798502	-0.324632	0.401829	0.395958	0.688483
5021	10.067	/	641.405	HMDB0033425	Tsugaric acid A 21-glucosyl ester	C38H60O9	660.424	0	[M-H2O-H]-	44.4	33	89.36			2.89383	5.91226	3.61311	2.29505	5.52234	10.1992	9.15299	9.13955	6.6302	5.55686	3.97708	3.66488	5.07262	6.35359	0.798387	-0.32484	0.379782	0.420465	0.743283
2878	11.052	/	429.187	HMDB0010317	17-beta-Estradiol glucuronide	C24H32O8	448.21	10	[M-H2O-H]-	39.1	15.2	90.83			9.21215	7.72397	9.3249	4.81016	6.02952	9.32766	10.7895	10.4339	11.1464	8.58207	8.9547	8.272	7.73806	9.69641	0.798034	-0.325479	0.152365	0.817114	0.876617
1900	4.73	/	357.06	HMDB0030563	3',4,4'-Trihydroxypulvinone	C17H12O6	312.063	7	[M+FA-H]-	46.2	48	90.27			23.2972	25.3745	48.4868	24.1962	18.4393	28.4121	25.7252	29.4778	44.2693	30.228	44.2177	36.8935	28.0344	35.1352	0.797898	-0.325723	0.270951	0.56711	0.809311
6349	11.434	470.339	493.328	HMDB0302096	Kuguacin A	C30H46O4	470.34	1	[M+Na]+	55.8	86.1	94.66			1581.73	1372.48	1585.53	1058.86	1411.99	1010.45	1738.19	1530.14	2312.43	1771.92	1312.09	1392.9	1336.84	1676.28	0.797504	-0.326437	0.242707	0.614918	0.854542
505	5.702	134.037	135.044	HMDB0061916	Phenylglyoxal	C8H6O2	134.037	1	[M+H]+	43.2	19.2	98.12			468.937	448.049	462.328	295.411	304.578	298.727	474.448	518.09	320.865	526.041	541.399	476.434	379.672	476.213	0.797273	-0.326854	0.227975	0.642113	0.808837
4550	7.177	/	575.124	HMDB0040477	Buddlenoid A	C30H26O13	594.137	8	[M-H2O-H]-	46.1	48.1	90.87			1.71241	1.9723	5.5547	11.3487	12.4738	12.7161	3.96397	4.50156	6.98989	12.0355	16.6712	13.2585	7.62967	9.57011	0.797239	-0.326915	0.422701	0.373967	0.734889
880	8.343	266.152	265.145	HMDB0035647	3,14-Dihydroxy-11,13-dihydrocostunolide	C15H22O4	266.152	0	[M-H]-	48.5	48	95.07			20.1733	18.212	24.1404	38.1953	34.3534	35.6682	35.8276	37.2055	43.4317	30.9074	24.4514	42.374	28.4571	35.6996	0.797127	-0.327119	0.222699	0.652282	0.749691
3173	5.497	/	452.081	HMDB0038085	Pelargonidin 3-rhamnoside	C21H21O9+	417.119	15	[M+Cl]-	39.7	25.8	88.64			57.6767	62.7568	69.8749	203.646	175.834	180.798	136.853	179.419	160.612	47.8005	224.185	192.919	125.098	156.965	0.79698	-0.327384	0.375234	0.425698	0.580471
294	3.559	/	174.056	HMDB0060366	3-Carbamoyl-2-phenylpropionaldehyde	C10H11NO3	193.074	2	[M-H2O-H]-	47.2	41.6	96.77			19.5492	20.2589	17.4106	37.2868	26.8707	24.9272	23.8149	16.3721	29.8424	31.8162	41.1527	40.707	24.3839	30.6176	0.796402	-0.328431	0.281368	0.550725	0.609695
1317	12.226	/	309.244	HMDB0031044	Avocadene 2-acetate	C19H36O4	328.261	1	[M-H2O-H]-	44.6	29.6	94.58			2.09084	2.10038	2.80854	1.26298	2.3555	4.07083	3.00996	4.71719	2.6681	2.63056	3.704	1.72251	2.44818	3.07539	0.796055	-0.329059	0.31676	0.49927	0.738311
672	3.557	237.064	236.057	HMDB0034251	N-Benzoylaspartic acid	C11H11NO5	237.064	1	[M-H]-	51.4	60.4	98.03			493.899	518.139	377.837	807.647	594.897	464.033	575.116	379.345	679.874	648.41	875.05	933.032	542.742	681.804	0.796038	-0.329091	0.262922	0.580173	0.610511
1123	10.226	294.184	293.176	HMDB0035722	Tanacetol A	C17H26O4	294.183	2	[M-H]-	48.5	47.7	96.52			3.2082	1.8581	3.87403	4.32428	3.51471	3.51391	3.32799	2.49959	2.44495	2.97085	6.16959	8.08825	3.38221	4.2502	0.795775	-0.329567	0.379067	0.421285	0.326226
2648	10.287	278.188	279.195	HMDB0030974	8-Acetoxy-4-acoren-3-one	C17H26O3	278.188	1	[M+H]+	41.4	12.7	96			1.62263	3.9625	0.524635	11.3954	5.8325	9.29263	3.20708	5.79327	2.60277	6.97684	9.37865	13.0577	5.43839	6.83605	0.795546	-0.329982	0.549254	0.260227	0.732139
6202	13.424	458.376	459.383	HMDB0041183	(2alpha,3beta)-20(29)-Lupene-2,3,28-triol	C30H50O3	458.376	0	[M+H]+	45.9	36	93.72			5.23685	2.68416	4.31684	5.18939	4.84729	4.47805	5.53733	6.25628	6.40718	6.79642	5.27647	3.38406	4.45876	5.60962	0.794842	-0.33126	0.254923	0.593592	0.804096
3840	10.855	/	343.151	HMDB0041824	alpha-Zearalenol	C18H24O5	320.162	2	[M+Na]+	47.1	41.5	96.15			129.329	124.732	97.3604	18.7565	18.4963	21.0798	138.369	109.833	175.534	25.6344	23.8113	42.5268	68.2923	85.9515	0.794545	-0.331798	0.569497	0.244508	0.667338
4521	3.766	/	571.205	HMDB0035039	Phaseolus epsilon	C25H34O12	526.205	3	[M+FA-H]-	48.6	53.9	92.45			5.65704	4.58265	10.5452	15.1222	8.7327	16.9348	4.4633	8.61221	4.93815	16.9914	22.0264	20.4658	10.2624	12.9162	0.794538	-0.331812	0.411612	0.385512	0.328896
865	8.777	264.173	263.165	HMDB0032090	12-Oxo-2,3-dinor-10,15-phytodienoic acid	C16H24O3	264.173	1	[M-H]-	42.9	20.9	94.63			11.0634	8.3612	8.38677	4.75788	5.28907	10.1328	11.6777	15.4282	8.70497	8.27161	9.50121	6.83913	7.99853	10.0705	0.794256	-0.332325	0.279835	0.553098	0.751125
4619	6.671	584.227	583.22	HMDB0304574	Hemsleyanoside	C31H36O11	584.226	2	[M-H]-	47.6	42.3	98.24			267.589	345.958	327.721	268.692	350.171	325.075	272.476	393.283	302.861	544.978	463.357	404.407	314.201	396.894	0.791651	-0.337064	0.176418	0.753457	0.743237
2167	4.383	376.077	375.07	HMDB0037691	Limocitrol	C18H16O9	376.079	5	[M-H]-	43.5	29.2	93.94			1967.16	2032.47	2117.52	1918.71	2397.62	2340.6	2200.45	2411.69	2499.03	3165.23	2860.24	3000.06	2129.01	2689.45	0.791617	-0.337126	0.0768359	1.11444	0.926858
2512	3.871	/	397.118	HMDB0001013	Cotinine glucuronide	C16H20N2O7	352.127	7	[M+FA-H]-	49.8	60.8	96.06			5.64966	4.63594	4.74589	0.531946	0.464465	0.342009	7.33027	5.28622	6.34875	0.456433	0.828653	0.440857	2.72832	3.44853	0.791154	-0.33797	0.476188	0.322222	0.323846
447	7.324	/	199.134	HMDB0037016	p-Menth-1-en-5-ol	C10H18O	154.136	2	[M+FA-H]-	45.1	29.5	98.66			14.223	12.2236	22.1761	16.6237	26.1995	32.416	42.7061	23.9503	14.2973	33.6105	22.2699	19.8257	20.6437	26.1099	0.790643	-0.338901	0.331644	0.479328	0.598097
8457	4.696	722.239	723.246	HMDB0041437	Citbismine D	C40H38N2O11	722.248	12	[M+H]+	42.5	38.4	87.27			7.17399	10.487	9.48456	22.3075	25.6903	22.2692	7.43803	6.84398	7.46019	30.3012	26.5173	44.659	16.2354	20.5366	0.79056	-0.339053	0.549496	0.260035	0.0190571
243	1.877	165.079	164.072	HMDB0000159	Phenylalanine	C9H11NO2	165.079	2	[M-H]-	50.7	57.8	98.2	81.6		146.859	118.05	197.922	125.013	81.7855	118.098	128.427	131.125	132.475	181.131	154.964	268.91	131.288	166.172	0.790072	-0.339944	0.27846	0.555237	0.670606
1898	11.383	234.162	235.169	HMDB0036427	Procurcumenol	C15H22O2	234.162	2	[M+H]+	55.9	86.7	94.99			73.9237	114.107	89.7152	112.863	77.295	72.1053	78.7407	110.399	90.3156	97.7956	149.637	156.781	90.0015	113.945	0.789869	-0.340314	0.304065	0.517033	0.665805
7131	6.434	/	525.23	HMDB0014433	Amcinonide	C28H35FO7	502.237	9	[M+Na]+	40.7	23.5	89.83			85.0033	83.7373	92.0382	98.9215	41.8426	45.601	93.6014	67.8919	92.0377	57.856	104.846	150.616	74.524	94.4749	0.788823	-0.342226	0.384562	0.415034	0.637975
682	11.096	/	237.15	HMDB0037139	4-(2,6,6-Trimethyl-1,3-cyclohexadien-1-yl)-2-butanone	C13H20O	192.151	1	[M+FA-H]-	47.5	41.4	97.7			7.60876	6.30885	8.62127	5.29382	7.04485	11.4785	10.5586	11.7026	8.52031	9.09916	10.4187	8.51255	7.72601	9.80199	0.788209	-0.343351	0.158754	0.799275	0.919949
1702	10.661	220.182	221.19	HMDB0038211	Humulenol I	C15H24O	220.183	2	[M+H]+	51.8	63.4	97.76			328.884	340.122	308.539	78.6886	108.504	84.1655	481.424	277.928	446.258	140.502	119.368	119.966	208.151	264.241	0.78773	-0.344227	0.532903	0.273352	0.659944
2106	11.616	/	247.205	HMDB0031111	5,10-Pentadecadien-1-ol	C15H28O	224.214	9	[M+Na]+	55.6	89.6	97.93			68.49	77.0893	64.8738	49.9968	52.088	63.5601	80.7462	78.0466	92.7992	76.7024	94.8699	54.7377	62.683	79.6504	0.786977	-0.345606	0.17431	0.758679	0.957378
3306	10.013	/	316.321	HMDB0000772	Nonadecanoic acid	C19H38O2	298.287	2	[M+NH4]+	42.3	17.4	96.2			33.5618	34.8666	37.8089	29.8991	39.2254	32.8868	38.4027	48.1947	44.4359	42.1736	34.472	57.2698	34.7081	44.1581	0.785997	-0.347405	0.140858	0.851217	0.861713
3354	10.994	318.219	341.208	HMDB0005081	5-HEPE	C20H30O3	318.219	9	[M+Na]+	50.4	68.2	93.61			98.5326	111.403	77.6137	15.8957	17.3379	13.47	94.0088	117.852	154.657	18.4963	19.9093	20.4075	55.7089	70.8885	0.785866	-0.347644	0.573375	0.241561	0.561194
1058	14.624	176.156	177.164	HMDB0035180	4,6,8-Megastigmatriene	C13H20	176.157	0	[M+H]+	48.1	49.1	91.86			5.0921	5.10391	4.38458	5.5942	3.47324	3.96903	7.78679	6.20905	7.4382	4.90094	4.76724	4.06689	4.60284	5.86152	0.785265	-0.348749	0.260312	0.584505	0.836299
250	10.068	/	165.129	HMDB0033724	Undecylenic acid	C11H20O2	184.146	1	[M-H2O-H]-	43.1	19.9	97.03			10.475	6.13837	10.6723	4.22865	7.87382	15.069	12.6374	16.2579	12.8469	9.93599	9.25081	8.44882	9.07621	11.563	0.784938	-0.34935	0.282428	0.549092	0.863419
5750	9.1	434.17	435.177	HMDB0041166	Cycloartocarpin	C26H26O6	434.173	7	[M+H]+	42	26.9	90.71			7.40569	3.29899	7.19589	21.4997	8.15816	4.48193	6.39771	7.06903	19.6861	6.79571	11.6682	14.6897	8.67339	11.0511	0.784846	-0.349518	0.523516	0.28107	0.703627
3103	6.018	306.089	307.096	HMDB0258477	8-Hydroxy-3-methyl-3,4-dihydrotetraphene-1,7,12(2H)-trione	C19H14O4	306.089	2	[M+H]+	50.2	62.5	90.53			19.4748	23.1665	22.7694	18.34	18.454	15.4458	16.8565	14.2013	16.1724	31.8399	49.5546	21.2811	19.6084	24.9843	0.784829	-0.349549	0.460534	0.336738	0.420774
2982	10.249	/	297.257	HMDB0252700	Geran-8-YL geran	C20H34	274.266	7	[M+Na]+	49.3	57.9	96.3			42.9947	40.4104	39.7674	37.8054	29.4067	45.4273	58.3194	43.7749	58.1928	55.7336	45.5745	39.0335	39.302	50.1048	0.784396	-0.350346	0.142961	0.844781	0.995546
6321	9.957	468.323	469.331	HMDB0038797	Uralenolide	C30H44O4	468.324	1	[M+H]+	51.5	64.8	93.69			135.559	114.171	120.656	205.074	62.669	50.3067	164.282	258.863	126.323	105.447	95.084	128.676	114.739	146.446	0.783493	-0.352007	0.450396	0.346406	0.727402
6752	9.557	495.371	496.378	HMDB0248147	N(4)-Octadecyl-1-arabinofuranosylcytosine	C27H49N3O5	495.367	7	[M+H]+	39.8	20.4	86.42			118.46	133.104	108.933	83.7949	63.337	77.5508	160.965	140.975	165.962	115.126	79.5739	85.0401	97.53	124.607	0.7827	-0.353468	0.32672	0.485824	0.818889
1909	12.653	/	235.169	HMDB0037907	2,6,10,10-Tetramethyl-1-oxaspiro[4.5]decan-6-ol	C13H24O2	212.178	10	[M+Na]+	51.7	82.5	86.37			27.0328	35.1065	25.6944	22.3798	21.312	23.0371	34.3301	39.7783	35.5814	31.4417	30.4378	25.9823	25.7604	32.9253	0.782391	-0.354039	0.153946	0.81263	0.999134
551	7.94	/	213.15	HMDB0035417	1,2,7,7-Tetramethylbicyclo[2.2.1]heptan-2-ol	C11H20O	168.151	2	[M+FA-H]-	43.6	23.3	97.39			10.2078	13.7398	11.2619	12.9424	14.7034	16.7909	19.1716	16.1196	20.7714	13.7078	20.5937	11.473	13.2744	16.9728	0.782094	-0.354586	0.160356	0.794916	0.854058
2111	5.099	/	371.099	CSID10394547	1-O-(4-coumaroyl)-betaglucose	C15H18O8	326.1	1	[M+FA-H]-	46.5	37.3	96.38			4318.15	4015.18	4328.38	3484.68	3503.63	3309.84	5537.49	5150.04	5482.96	3700.46	5224.17	4282.07	3826.64	4896.2	0.781554	-0.355583	0.0766403	1.11554	0.918424
5579	9.095	/	425.193	HMDB0030868	Citreoviridin A	C23H30O6	402.204	2	[M+Na]+	52.4	68.9	94.97			53.9367	58.1627	43.1939	121.963	29.557	25.1252	54.6722	114.509	42.8434	46.3589	114.077	52.2907	55.3231	70.7918	0.78149	-0.3557	0.499093	0.301819	0.690858
4601	11.277	/	379.299	HMDB0005096	N-Arachidonoylglycine	C22H35NO3	361.262	10	[M+NH4]+	47.9	53.6	96.45			103.073	85.636	76.6067	66.7408	77.4308	84.484	111.382	108.781	123.982	125.065	82.7477	80.3786	82.3286	105.389	0.781184	-0.356265	0.162102	0.790213	0.98027
7147	3.811	/	527.137	HMDB0035486	6-Caffeoylsucrose	C21H28O14	504.148	0	[M+Na]+	52.5	69.9	93.27			17.1975	24.8082	23.5956	20.622	27.6163	19.2099	28.0012	17.8682	29.157	25.3672	33.1152	36.8423	22.1749	28.3919	0.781031	-0.356548	0.224084	0.649589	0.719364
556	9.584	/	215.129	HMDB0256048	1,2-Cyclohexanediol, 1-methyl-4-(1-methylethenyl)-	C10H18O2	170.131	2	[M+FA-H]-	44.8	28	98.36			16.4776	12.5262	18.6242	6.00842	6.5519	10.4613	24.1711	17.7582	17.8249	10.1908	11.9251	8.65798	11.7749	15.088	0.780417	-0.357683	0.331375	0.47968	0.70651
6725	6.055	494.106	495.113	HMDB0038866	Quercetagetin 3'-methylether 7-glucoside	C22H22O13	494.106	1	[M+H]+	46.6	40.9	93.07			42.0652	57.5213	39.2199	83.4338	54.6025	35.3972	40.1365	19.9521	22.2295	124.646	95.7008	97.5512	52.04	66.7027	0.780178	-0.358124	0.51158	0.291086	0.00498768
793	8.925	252.173	251.166	HMDB0036448	Zedoarondiol	C15H24O3	252.173	1	[M-H]-	51.1	60.3	96.45			22.4635	28.9357	27.4355	52.857	32.3625	44.9605	34.6689	29.1899	32.2697	64.8495	58.204	48.8116	34.8358	44.6656	0.779924	-0.358595	0.279393	0.553784	0.717435
6165	12.829	456.36	457.367	HMDB0258862	Testosterone undecanoate	C30H48O3	456.36	1	[M+H]+	48.4	50.7	92.56	76.1		249.867	195.206	171.363	208.881	206.121	204.313	227.878	288.732	309.631	265.902	257.752	234.688	205.959	264.097	0.77986	-0.358713	0.0706838	1.15068	1.06024
1587	7.832	330.241	329.234	HMDB0004710	9,10,13-TriHOME	C18H34O5	330.241	1	[M-H]-	46.8	38.5	96.94			1450.42	1940.12	1364.09	752.683	698.133	1070.77	2348.34	1972.68	1894.54	1306.55	967.387	841.306	1212.7	1555.13	0.779806	-0.358813	0.318778	0.496512	0.660001
53	12.216	82.0417	83.049	HMDB0245092	2-Cyclopenten-1-one	C5H6O	82.0419	1	[M+H]+	51.7	62.8	97.38			37.5954	42.6799	77.3677	64.1963	94.6994	35.163	73.2854	67.0871	76.3663	100.625	57.5482	76.1063	58.6169	75.1698	0.779794	-0.358835	0.327001	0.485451	0.788203
987	3.237	280.062	279.055	CSID67160014	2,2-Dimethyl-1-(sulfomethyl)-1,3-cyclopentanedicarboxylic acid	C10H16O7S	280.062	2	[M-H]-	45.4	35.9	93.1			20.4126	32.2762	15.2824	7.06334	3.16804	2.99425	29.9971	35.9587	22.7119	3.49402	5.5786	6.39692	13.5328	17.3562	0.779711	-0.358989	0.455898	0.341133	0.389471
333	1.306	181.074	180.067	HMDB0000158	Tyrosine	C9H11NO3	181.074	2	[M-H]-	52	64.7	97.44	83.7		22.334	20.5137	28.3495	10.0075	13.9931	8.84719	11.685	13.1047	16.0187	27.568	26.6571	38.473	17.3408	22.2511	0.779326	-0.359701	0.356917	0.447433	0.521996
6305	5.548	/	469.113	HMDB0040803	Kaempferide 3-rhamnoside	C22H22O10	446.121	7	[M+Na]+	49.9	63.5	93.88			32.2223	23.3475	29.0878	119.848	90.378	84.9981	35.8489	31.1241	33.1634	67.6805	149.701	169.951	63.3135	81.245	0.779292	-0.359764	0.549205	0.260266	0.209294
1017	13.265	174.141	175.148	HMDB0036683	5,7alpha-Dihydro-1,4,4,7a-tetramethyl-4H-indene	C13H18	174.141	1	[M+H]+	53.7	74.8	94.82			23.1743	21.2985	15.0421	23.471	22.2179	24.2394	22.055	21.8323	23.3538	25.2904	44.8015	28.8945	21.5739	27.7046	0.778711	-0.36084	0.29757	0.52641	0.744347
3339	4.906	/	463.255	CSID4450827	Decyl-BATEmaltoside	C22H42O11	482.273	1	[M-H2O-H]-	39.9	6.66	94.48			34.7774	42.7589	37.8249	4.13318	1.24094	1.29482	54.5951	44.0361	47.2145	1.38293	3.55377	5.95328	20.3384	26.1226	0.778573	-0.361097	0.473582	0.324605	0.432682
1541	9.224	/	327.158	HMDB0036690	3-Epinobilin	C20H26O5	346.178	5	[M-H2O-H]-	50.8	65.3	94.92			10.3676	8.82852	11.6077	5.32489	8.65681	16.1147	1.48069	16.8121	17.45	14.0291	15.4107	13.0931	10.15	13.046	0.778021	-0.362119	0.33465	0.475409	0.274206
5048	9.78	/	645.437	HMDB0294777	DG(12:0/22:6OH(17)/0:0)	C37H60O6	600.439	1	[M+FA-H]-	42.4	20.9	92.02			4.97639	3.93486	4.73519	0.891363	1.49736	9.24399	7.78713	8.3894	5.29884	5.0885	4.42099	1.52505	4.21319	5.41832	0.777583	-0.362931	0.396894	0.401325	0.885374
738	6.305	/	245.14	HMDB0037179	3-Nonanon-1-yl acetate	C11H20O3	200.141	1	[M+FA-H]-	45.3	29.8	97.92			16.722	19.9239	16.7279	34.7126	19.7946	22.586	20.6605	18.2712	28.2325	28.9081	38.003	33.7561	21.7445	27.9719	0.77737	-0.363327	0.234144	0.630518	0.779322
4287	8.585	/	545.312	HMDB0035299	Ganolucidic acid D	C30H44O6	500.314	4	[M+FA-H]-	46.5	45.7	91.78			9.53569	9.20074	6.9854	20.648	2.96941	3.40826	8.94605	21.7325	5.96204	9.08678	12.028	10.1408	8.79126	11.316	0.776885	-0.364227	0.403635	0.394011	0.775619
4128	1.021	532.119	531.112	HMDB0030640	Biochanin A 7-(6-malonylglucoside)	C25H24O13	532.122	4	[M-H]-	38.2	10.9	85.37			61.929	56.0366	51.1898	89.2748	92.9651	49.0691	70.6586	48.7847	69.7111	130.125	98.5123	98.1049	66.744	85.9828	0.776249	-0.365409	0.263347	0.579472	0.632655
1242	1.122	/	192.123	HMDB0002023	Ethyladipic acid	C8H14O4	174.089	1	[M+NH4]+	40.6	13.7	90.79			52.492	43.4358	76.7693	65.7495	43.9418	52.1264	53.7001	56.1727	70.7046	74.243	91.4562	84.7896	55.7525	71.8444	0.776017	-0.365839	0.228589	0.640944	0.854981
4904	10.345	392.271	393.278	HMDB0039019	3-Hydroxy-10'-apo-b,y-carotenal	C27H36O2	392.272	2	[M+H]+	48	49.8	92.34			17.2577	21.1225	16.6856	35.7803	9.67955	7.28865	22.3314	45.5237	17.363	17.0419	20.4431	16.2479	17.9691	23.1585	0.775917	-0.366027	0.479766	0.31897	0.75386
2079	4.317	245.116	246.123	HMDB0060861	OR-1896	C13H15N3O2	245.116	1	[M+H]+	42.8	20.5	94.86			31.2588	6.16336	25.9591	5.18366	5.27089	12.8374	15.6706	21.9367	14.1356	22.7693	18.3637	18.9097	14.4455	18.6309	0.775352	-0.367076	0.48255	0.316457	1.18598
3084	9.877	446.304	445.297	HMDB0060129	24-Oxo-1alpha,23,25-trihydroxyvitamin D3	C27H42O5	446.303	2	[M-H]-	45.1	34.8	92.79			17.4276	17.7299	11.0189	27.4417	8.64636	7.50775	17.7809	33.4817	13.7959	12.3599	18.8796	19.5171	14.962	19.3025	0.775134	-0.367483	0.340194	0.468274	0.69818
6982	9.886	/	513.355	HMDB0034525	Barringtogenol C	C30H50O5	490.366	1	[M+Na]+	44.5	29.8	93.36			459.63	427.935	381.799	345.329	357.127	496.873	585.249	542.785	666.306	481.906	457.823	451.562	411.449	530.938	0.774947	-0.367831	0.124315	0.905476	1.0383
6478	12.843	/	480.382	HMDB0035728	Ganoderol A	C30H46O2	438.35	2	[M+ACN+H]+	46.3	40.9	92.67			31.633	25.8172	34.1721	20.2483	20.4007	33.1813	29.6395	28.5838	43.4441	41.2676	39.132	31.5177	27.5754	35.5974	0.774647	-0.368389	0.198005	0.703323	0.999806
4404	11.395	/	369.205	HMDB0302940	Carnosic acid 12-methyl ether	C21H30O4	346.214	5	[M+Na]+	41.9	18.5	96.69			43.9854	46.6822	30.66	50.4663	26.1211	27.9441	30.0645	42.2774	37.5968	39.1559	73.4277	69.0587	37.6432	48.5968	0.774602	-0.368474	0.364559	0.438233	0.658159
5100	5.928	654.181	653.174	HMDB0037470	Spinacetin 3-rutinoside	C29H34O17	654.18	3	[M-H]-	46.9	44.4	93.36			176.504	182.544	191.298	234.301	237.389	206.07	190.484	193.165	130.781	453.464	329.909	288.171	204.684	264.329	0.774355	-0.368934	0.304573	0.516309	0.485057
6623	5.336	/	487.214	HMDB0031367	Linalool oxide D 3-[apiosyl-(1->6)-glucoside]	C21H36O11	464.226	1	[M+Na]+	54.8	81.2	94.19			14.4518	27.9847	14.6042	68.5435	68.5123	48.7563	20.6116	22.8615	26.1898	79.2085	81.0089	84.0039	40.4755	52.314	0.773702	-0.37015	0.516327	0.287076	0.402783
630	6.783	230.062	229.054	HMDB0062720	Thymol Sulfate	C10H14O4S	230.061	1	[M-H]-	46.1	37.8	94.22			0.433501	0.580558	0.441786	4.96119	1.26607	2.50777	1.00869	0.312627	1.37828	1.11365	3.65415	5.71355	1.69848	2.19682	0.773151	-0.371177	0.472418	0.325674	0.479017
976	6.721	/	277.072	HMDB0041325	Salfredin B11	C13H12O4	232.074	1	[M+FA-H]-	46.2	39.8	92.45			18.6083	25.48	25.0411	15.6402	11.8701	11.8677	35.7809	25.6511	32.834	11.914	16.4304	17.9647	18.0846	23.4292	0.771883	-0.373546	0.305208	0.515404	0.588536
2860	8.717	292.165	293.172	HMDB0034930	(3beta,6beta)-Furanoeremophilane-3,6-diol 6-acetate	C17H24O4	292.167	10	[M+H]+	49.5	64.5	93.85			51.412	76.7243	50.012	46.4438	28.6408	31.6452	62.6667	70.8952	75.0639	47.7299	59.4478	53.3221	47.4797	61.5209	0.771765	-0.373767	0.275047	0.560594	0.974902
446	12.62	130.042	131.049	CSID9990041	1H-Inden-1-one	C9H6O	130.042	1	[M+H]+	50.8	64.6	90.52			9.18187	10.8176	9.60868	29.0918	46.5623	58.1014	12.0849	14.4865	12.5571	63.6377	66.0116	43.1436	27.2273	35.3202	0.770869	-0.375443	0.547573	0.261558	0.411214
3246	6.88	458.252	457.245	HMDB0036123	[6]-Gingerdiol 5-O-betaglucopyranoside	C23H38O9	458.252	2	[M-H]-	44.4	31.3	92.73			23.8568	25.8799	22.2048	19.6546	18.558	14.0171	29.5466	29.1701	35.6111	11.4664	25.8595	29.5233	20.6952	26.8628	0.770402	-0.376316	0.212785	0.672058	0.594426
2329	8.77	/	261.182	HMDB0035887	Germacrenone	C15H26O2	238.193	1	[M+Na]+	43.9	23.1	96.83			117.499	77.3234	82.1643	51.0084	65.6903	98.0585	178.117	109.27	136.576	91.725	67.6604	55.5905	81.9572	106.49	0.769624	-0.377774	0.39109	0.407723	0.715722
2970	5.017	/	435.188	HMDB0039214	Butyl )-3-hydroxybutyrate [arabinosyl-(1->6)-glucoside]	C19H34O12	454.205	1	[M-H2O-H]-	39.5	5.27	93.65			29.7999	35.523	29.8868	15.1863	4.82556	4.42094	31.6384	50.5958	30.0435	12.8656	17.4193	13.0627	19.9404	25.9375	0.768786	-0.379346	0.402896	0.394807	0.790699
3004	5.731	440.114	439.107	HMDB0240703	Isolariciresinol sulfate	C20H24O9S	440.114	0	[M-H]-	54	77.9	92.33			3.86836	5.79808	6.33236	45.9118	28.5909	20.1826	4.57295	6.82744	6.54795	20.0167	41.9059	64.1786	18.4473	24.0083	0.768375	-0.380118	0.468463	0.329325	0.248709
2475	1.75	/	395.03	CSID20153577	1,6-Dihydroxycyclohexa-2,4-diene-1,4-dicarboxylate	C8H6O6-2	198.018	5	[2M-H]-	44.1	28.8	96.98			60.8421	55.9984	66.7694	27.563	11.3545	7.13211	57.2463	70.3151	58.53	34.5007	39.6493	38.7163	38.2766	49.8263	0.7682	-0.380446	0.355683	0.448937	0.971775
3155	5.334	/	451.089	HMDB0012199	Chorismate	C10H10O6	226.048	1	[2M-H]-	48.8	46.7	98.22			150.815	209.025	221.626	73.7175	41.2445	40.6847	294.087	234.963	271.06	51.7925	56.5461	51.2752	122.852	159.954	0.768046	-0.380735	0.427752	0.368808	0.352942
5126	12.322	/	405.203	HMDB0033543	Assafoetidin	C24H30O4	382.214	1	[M+Na]+	44	25.8	95.6			15.7645	39.2542	19.5663	40.6016	30.7556	40.5789	11.198	25.6237	20.9198	41.7123	75.3537	68.0935	31.0869	40.4835	0.76789	-0.381029	0.494287	0.306021	0.199561
2402	2.591	/	391.044	HMDB0030560	7,11,12-Triacetoxycoumestan	C21H14O9	410.064	5	[M-H2O-H]-	39.5	12.6	90.46			128.175	66.5138	93.1862	98.2475	42.1492	108.414	113.76	125.375	156.324	130.511	62.9185	110.532	89.4477	116.57	0.76733	-0.38208	0.231864	0.634767	0.837191
2504	10.675	/	273.182	HMDB0302990	Hexadeca-7,10,13-trienoic acid	C16H26O2	250.193	0	[M+Na]+	50.7	58.3	95.75			38.1826	47.2033	32.9674	71.2439	33.367	34.6094	31.7058	24.9966	43.3855	70.4481	87.6204	77.6797	42.9289	55.9727	0.766963	-0.382772	0.422927	0.373735	0.494916
1125	10.365	294.22	293.212	HMDB0301805	3-Oxo-2-(2-entenyl)cyclopentaneoctanoic acid	C18H30O3	294.219	0	[M-H]-	54.5	75.2	97.55			2260.73	1931.59	2755.07	1078.15	1479.43	3212.58	2886.25	3386.93	2995.87	2802.19	2549.8	1979.87	2119.59	2766.82	0.766076	-0.384441	0.200757	0.697329	0.975589
4723	5.034	/	597.22	HMDB0038951	Prupaside	C27H36O12	552.221	2	[M+FA-H]-	50.9	68.1	88.94			19.9381	14.8616	21.1575	1.73293	1.34651	1.46703	25.0008	19.642	22.8646	3.79629	5.50402	2.17577	10.084	13.1639	0.76603	-0.384527	0.451973	0.344887	0.807738
1525	5.336	/	327.088	HMDB0255985	Oxindanac	C17H14O4	282.089	1	[M+FA-H]-	54.1	78.2	94.12			39.8116	46.2976	42.4426	9.49667	11.379	6.55131	65.1139	31.9446	88.5802	3.87484	6.62801	7.51809	25.9965	33.9433	0.76588	-0.38481	0.463387	0.334056	0.134849
2729	12.621	/	285.184	HMDB0037832	Vetiveryl acetate	C17H26O2	262.193	7	[M+Na]+	44.5	33.8	97.06			14.7485	9.98419	12.1448	74.5014	158.069	192.271	21.4063	20.5536	23.0825	214.28	200.469	123.216	76.9532	100.501	0.765694	-0.385159	0.579996	0.236575	0.517994
867	9.64	264.209	263.202	HMDB0036153	Shyobunyl acetate	C17H28O2	264.209	1	[M-H]-	42.5	18.7	94.59			9.69816	6.71198	9.70283	4.03017	6.96233	12.0484	11.7215	11.996	10.8742	11.1708	10.4547	8.02303	8.19231	10.7067	0.765156	-0.386173	0.169546	0.770713	0.980218
1835	10.318	/	231.174	HMDB0035862	6,10-Dimethyl-9-methylene-5-undecen-2-one	C14H24O	208.183	10	[M+Na]+	44.6	36.1	97.97			78.9769	67.3109	72.2767	50.5836	43.4708	45.5773	106.131	88.9757	103.575	65.5729	56.4236	47.59	59.6994	78.0447	0.764938	-0.386586	0.308329	0.510985	0.850364
8373	6.798	/	701.146	HMDB0246040	3,4,5-Tricaffeoylquinic acid	C34H30O15	678.158	2	[M+Na]+	51	63.9	93.54			141.563	162.11	161.236	42.4274	19.0178	11.1645	93.4937	155.423	309.183	65.3832	39.0598	40.5742	89.5865	117.186	0.76448	-0.387449	0.563524	0.249087	0.924532
5244	10.692	/	447.213	HMDB0040607	Kanzonol H	C26H32O5	424.225	2	[M+Na]+	44.2	29	93.82			20.7987	30.0677	17.3439	21.122	17.6854	16.439	23.7799	29.7593	32.3695	27.3177	29.4663	18.8481	20.5761	26.9235	0.764245	-0.387893	0.192604	0.715334	1.01611
6657	11.141	488.349	489.357	HMDB0035957	Hovenolactone	C30H48O5	488.35	1	[M+H]+	43.8	26.3	93.9			44.9466	48.8634	43.551	29.0159	26.3039	20.8312	64.6344	53.5377	60.0226	34.4635	36.6353	30.3792	35.5853	46.6121	0.763436	-0.389421	0.325538	0.487398	0.85589
4689	11.004	382.214	405.203	HMDB0033271	Foetidin	C24H30O4	382.214	2	[M+Na]+	45.2	32	95.9			743.044	859.187	779.421	987.135	835.358	750.526	789.776	924.679	953.358	1329.58	1364.44	1130.32	825.778	1082.03	0.763178	-0.389908	0.178759	0.747733	0.918318
2422	4.795	392.205	391.198	HMDB0252827	Glycylphenylalanylleucylglycine	C19H28N4O5	392.206	2	[M-H]-	40.2	11.8	92.07			14.2718	17.39	13.5757	40.1497	14.6395	13.1852	12.5683	16.8357	21.2824	28.2283	30.1482	39.3375	18.8687	24.7334	0.762882	-0.390469	0.340685	0.467647	0.704841
2244	10.975	/	379.211	HMDB0060046	15d PGD2	C20H30O4	334.214	6	[M+FA-H]-	52.3	72.8	95.33			132.649	118.786	129.321	102.356	104.921	155.828	167.377	149.535	155.395	171.622	196.748	135.161	123.977	162.64	0.762278	-0.391611	0.0638548	1.19481	1.07108
855	5.695	162.031	163.039	HMDB0002149	3 Hydroxycoumarin	C9H6O3	162.032	1	[M+H]+	54.5	74.8	98.95			4273.06	4117.03	4191.75	2627.75	2796.81	3143.8	4341.55	4767.32	4770.86	4727.66	4880.2	4259.38	3525.03	4624.5	0.762252	-0.39166	0.11147	0.952841	1.11346
1304	9.379	/	309.207	HMDB0304641	9-F1-phytoprostane	C18H32O5	328.225	1	[M-H2O-H]-	53.9	73.7	97.02			763.602	687.114	770.641	447.364	554.109	1216.15	926.244	1126.96	900.964	1098.02	1048.02	728.101	739.83	971.384	0.761625	-0.392848	0.179937	0.744879	1.02185
1817	6.336	350.01	349.003	HMDB0240522	Genistein 7-sulfate	C15H10O8S	350.01	2	[M-H]-	50.8	68.4	87.88			8.09734	8.8136	8.85462	14.6481	4.53462	3.59518	9.04118	8.50536	26.1727	6.52978	4.0988	9.42235	8.09058	10.6284	0.761225	-0.393605	0.409414	0.387837	0.43156
5892	10.977	/	441.336	HMDB0006764	17a,20a-Dihydroxycholesterol	C27H46O3	418.345	7	[M+Na]+	43.7	29.4	96.62			97.8427	74.2054	79.7876	60.5879	43.6721	52.9813	110.032	112.704	99.3022	82.3145	72.348	61.3651	68.1795	89.6776	0.760274	-0.395409	0.253017	0.59685	0.976028
498	1.051	210.038	209.031	HMDB0000639	Galactaric acid	C6H10O8	210.038	1	[M-H]-	42.9	20.1	95.96			195.875	189.276	186.058	267.767	251.662	439.024	272.339	261.459	239.772	436.296	458.246	344.076	254.944	335.365	0.760198	-0.395553	0.242409	0.615452	0.890402
4861	8.537	616.197	615.19	HMDB0036367	delta-Viniferin 3'''-glucoside	C34H32O11	616.194	4	[M-H]-	49.3	52.5	98.67			249.983	232.97	343.844	136.395	198.516	193.692	362.124	304.777	267.533	264.835	365.983	217.895	225.9	297.191	0.760118	-0.395705	0.172396	0.763474	0.903106
6523	8.152	482.155	483.162	HMDB0035683	Dukunolide A	C26H26O9	482.158	6	[M+H]+	43.3	28.4	95.27			110.755	98.321	152.991	163.262	138.921	122.75	133.956	117.038	138.38	178.701	205.795	261.905	131.167	172.629	0.759818	-0.396275	0.278895	0.554559	0.70229
4373	7.982	/	368.242	HMDB0002664	Prostaglandin E3	C20H30O5	350.209	3	[M+NH4]+	49.2	52.9	96.44			12.0885	10.3046	14.5364	7.98762	9.93471	21.7715	18.5134	18.7148	19.0316	15.5506	15.4704	13.6091	12.7706	16.815	0.759473	-0.396928	0.253436	0.596131	1.0467
1399	9.303	316.202	315.195	HMDB0302915	Hardwickiic acid	C20H28O3	316.204	4	[M-H]-	40.6	12.9	94.09			11.1845	16.4116	11.2896	5.79546	7.16179	12.0409	16.6066	17.5326	16.7527	12.9105	11.3804	8.94176	10.6473	14.0208	0.759396	-0.397075	0.218248	0.661049	0.901448
2782	8.984	/	288.289	HMDB0061859	Methyl hexadecanoic acid	C17H34O2	270.256	2	[M+NH4]+	40.4	7.61	96.47	79.3		22.0349	23.0965	21.572	22.7129	26.9919	21.9455	22.555	36.639	34.0673	30.7747	23.3973	34.8676	23.059	30.3835	0.75893	-0.39796	0.154589	0.810823	0.955008
261	10.052	168.115	167.108	HMDB0303972	3-hydroxycyclocitral	C10H16O2	168.115	2	[M-H]-	48.7	47.3	98.16			21.3371	13.3141	20.9046	10.7353	15.9407	28.6999	26.7013	31.9898	26.8503	23.6028	20.1295	16.9228	18.4886	24.3661	0.758785	-0.398237	0.201964	0.694727	0.95626
2474	8.012	/	271.13	HMDB0035132	Heliannuol B	C15H20O3	248.141	2	[M+Na]+	45.9	35.1	96.53			1.2837	1.6148	1.41287	12.498	4.64544	12.0203	1.86547	2.1664	4.44704	6.5806	8.50683	20.5548	5.57918	7.35353	0.758708	-0.398384	0.573741	0.241284	0.530944
87	1.298	129.043	128.036	HMDB0246561	4-Oxoproline	C5H7NO3	129.043	2	[M-H]-	44.4	25.8	98.25	80.7		56.8805	50.2108	57.1123	75.1156	80.2937	52.4999	41.5241	65.2548	40.0606	87.2518	98.9937	158.155	62.0188	81.8733	0.757497	-0.400688	0.327385	0.484941	0.381076
3314	1.779	/	463.111	CSID67492633	3,4,5-Trihydroxy-3,4-dimethoxy-1,5-cyclohexadiene-1-carboxylic acid	C9H12O7	232.058	3	[2M-H]-	52.5	72.7	93.64			33.2468	22.7219	36.6416	4.41275	2.78596	1.61943	39.544	42.837	34.2906	2.94836	8.2427	6.09807	16.9047	22.3268	0.757151	-0.401346	0.448864	0.347885	0.637225
1516	3.942	/	326.026	HMDB0011683	Molybdopterin precursor Z	C10H12N5O7P	345.047	10	[M-H2O-H]-	39.7	11.8	97.49			21.8299	21.6156	21.536	42.1959	32.6441	30.0079	25.857	21.0067	36.6967	41.4444	50.0535	49.6147	28.3049	37.4455	0.755896	-0.403741	0.231561	0.635335	0.747906
4673	6.478	592.18	591.173	HMDB0037417	Isowertin 2''-rhamnoside	C28H32O14	592.179	2	[M-H]-	52.9	72.7	94.19			27.521	34.9651	33.668	94.1254	111.806	138.961	42.1135	55.6235	54.5966	121.592	148.76	160.979	73.5077	97.2775	0.75565	-0.404211	0.38304	0.416755	0.716182
1952	10.566	/	359.184	HMDB0035200	Yucalexin B5	C20H26O3	314.188	6	[M+FA-H]-	47.5	49	95.4			16.0387	12.2288	18.5497	7.37725	7.17957	10.9039	25.1332	22.4639	18.3981	8.91579	10.8999	9.87926	12.0463	15.9484	0.755334	-0.404814	0.3074	0.512296	0.670634
4596	4.994	/	581.189	HMDB0033282	8-Hydroxypinoresinol 4-glucoside	C26H32O12	536.189	3	[M+FA-H]-	41.9	18.1	94.97			184.73	347.799	151.973	184.44	250.582	209.953	589.119	350.762	441.008	157.545	133.616	88.2107	221.58	293.377	0.755273	-0.40493	0.384816	0.414746	0.238254
1794	12.499	/	345.205	HMDB0000903	Tetrahydrocortisone	C21H32O5	364.225	6	[M-H2O-H]-	46.7	45.3	94.69			113.412	83.1951	97.3264	105.927	115.026	113.161	108.431	116.621	131.407	156.929	157.873	160.404	104.675	138.611	0.755169	-0.405129	0.0783501	1.10596	1.00833
1459	8.714	206.13	207.138	HMDB0303053	9-Hydroxymegastigma-4,6,7-trien-3-one	C13H18O2	206.131	1	[M+H]+	50.3	55.3	97.61			119.061	102.863	162.86	79.8593	111.596	210.004	189.712	205.373	157.066	183.822	161.7	144.24	131.041	173.652	0.754616	-0.406185	0.227128	0.643729	1.03192
1923	5.079	358.142	357.135	HMDB0035698	Matairesinol	C20H22O6	358.142	2	[M-H]-	45.1	35.7	92.13	61.3		35.1079	35.1162	32.3919	17.2503	3.4755	10.1267	36.9676	33.149	44.9714	26.2745	16.2183	19.2896	22.2448	29.4784	0.754612	-0.406193	0.339831	0.468737	0.977737
444	5.674	200.105	199.098	HMDB0034971	Nepetalinic acid	C10H16O4	200.105	2	[M-H]-	46.6	42.6	92.14			12.6586	12.3638	13.9386	44.9112	32.3414	36.6452	16.4381	18.0764	29.8612	40.3047	57.5877	40.6159	25.4765	33.814	0.75343	-0.408455	0.348668	0.457588	0.768634
3219	13.405	/	311.236	HMDB0011618	All-13,14-dihydroretinol	C20H32O	288.245	6	[M+Na]+	55.4	87	97.45			75.1012	54.4165	58.1193	42.9537	41.0494	41.1318	93.0878	70.0756	84.0829	70.4079	52.8522	44.6269	52.1287	69.1889	0.753425	-0.408464	0.250592	0.601032	0.964996
4473	5.043	/	565.158	HMDB0301671	3-Hydroxyphloretin 2'-O-xylosyl-glucoside	C26H32O15	584.174	2	[M-H2O-H]-	51.9	66.7	95.14			32.1042	24.0983	41.095	156.958	229.84	271.81	38.3369	32.0848	40.0467	187.055	400.839	305.014	125.984	167.229	0.753362	-0.408585	0.453398	0.343521	0.348095
1245	3.853	306.132	305.125	CSID9747860	1,4,7,10,13,16-Hexaoxacyclononadecane-17,19-dione	C13H22O8	306.131	1	[M-H]-	43.5	24.6	94.92			3.47993	0.911874	4.13857	14.5771	10.5706	9.27946	3.04543	4.14132	4.48452	13.2673	16.6898	15.4073	7.15958	9.50595	0.753169	-0.408955	0.409108	0.388162	0.681297
1034	5.336	/	286.049	HMDB0302035	Oxoxylopine	C18H11NO4	305.069	8	[M-H2O-H]-	42.6	27.9	93.7			86.9863	127.581	75.0903	351.125	114.578	129.052	99.4918	169.914	149.303	269.681	181.651	304.991	147.402	195.839	0.752672	-0.409907	0.357308	0.446958	0.827174
2171	5.045	376.153	375.146	HMDB0302665	15-Hydroxy-3-dehydrodeoxyfruticin	C20H24O7	376.152	2	[M-H]-	40.7	12.9	92.95			22.1708	11.9096	24.7622	14.0788	18.8622	34.9255	21.666	27.2743	27.4916	32.364	37.4104	22.3205	21.1182	28.0878	0.751863	-0.411458	0.208768	0.680337	1.0153
2967	4.765	/	435.167	HMDB0062445	alpha-CEHC glucuronide	C22H30O10	454.184	2	[M-H2O-H]-	45.8	41	90.18			12.21	17.3984	14.5753	13.3923	13.889	11.2572	16.2312	16.7758	24.6734	15.0012	19.8353	17.5539	13.787	18.3451	0.751536	-0.412086	0.0967162	1.0145	0.995344
2257	11.149	256.182	257.19	HMDB0248849	Bakuchiol	C18H24O	256.183	2	[M+H]+	46.7	38.8	96.82			66.5347	75.2923	65.1528	17.0368	18.4307	15.0022	99.4778	73.9686	107.858	21.2824	22.5567	17.4723	42.9083	57.1026	0.751425	-0.4123	0.523981	0.280684	0.605336
2659	3.674	410.158	409.151	HMDB0252130	Eurycomanol	C20H26O9	410.158	2	[M-H]-	43.6	22.8	96.95			364.436	387.243	402.173	222.562	163.843	237.737	447.921	330.877	392.189	355.615	436.623	406.323	296.332	394.925	0.750351	-0.414362	0.153907	0.812741	0.982566
3823	10.051	/	341.172	HMDB0006709	Ubiquinone-2	C19H26O4	318.183	2	[M+Na]+	40.8	10.5	95.56			67.0067	50.4028	31.4584	4.46684	2.33521	4.59907	73.6467	73.7242	57.2777	3.14155	3.39409	2.77563	26.7115	35.66	0.749061	-0.416844	0.577408	0.238517	0.348171
786	5.361	/	251.06	HMDB0245244	2-(3-Mercaptopropyl)pentanedioic acid	C8H14O4S	206.061	1	[M+FA-H]-	49.2	52.5	95			78.6264	88.4476	64.7379	44.5217	19.373	16.5624	107.691	114.395	77.7601	27.9845	40.308	48.7455	52.0448	69.4806	0.749055	-0.416856	0.362268	0.44097	0.662359
2050	9.011	/	244.263	HMDB0031078	Pentadecanal	C15H30O	226.23	2	[M+NH4]+	41.7	13	97.52			30.8235	27.9104	35.5047	28.4115	39.6484	41.5628	24.7864	72.142	69.7804	26.5698	33.6501	45.2595	33.9769	45.3647	0.748972	-0.417017	0.37984	0.4204	0.621658
4497	5.29	/	567.21	HMDB0038927	Isolariciresinol 9'-O-betaglucoside	C26H34O11	522.21	2	[M+FA-H]-	53.9	75.9	96.64			135.749	113.745	135.642	101.681	179.676	177.17	125.119	148.869	161.648	206.422	275.298	212.564	140.611	188.32	0.746658	-0.42148	0.181376	0.74142	0.882552
3633	9.131	332.196	333.203	HMDB0259665	Dehydroandrographolide	C20H28O4	332.199	9	[M+H]+	40.2	16.6	94.29			551.942	632.547	709.335	360.959	374.219	644.811	736.605	884.482	953.644	643.933	610.834	557.535	545.636	731.172	0.746248	-0.422274	0.208176	0.68157	1.06
6075	11.228	452.328	453.336	HMDB0035888	Tyromycic acid	C30H44O3	452.329	1	[M+H]+	53.6	74.9	94.93			165.489	121.833	106.703	238.533	91.5236	73.7634	143.999	225.14	199.354	154.314	146.359	200.01	132.974	178.196	0.746226	-0.422316	0.298269	0.525392	0.993744
5733	10.663	432.302	433.309	HMDB0036885	3-Hydroxy-8'-apo-epsilon-caroten-8'-al	C30H40O2	432.303	1	[M+H]+	52	70.3	91.7			91.7465	61.9634	52.7478	64.904	44.9142	39.2975	87.7776	109.782	75.8549	63.9801	64.7492	75.1205	59.2622	79.544	0.745024	-0.424641	0.231544	0.635367	0.996586
109	0.992	134.022	133.014	HMDB0000156	Malic acid	C4H6O5	134.022	1	[M-H]-	42.5	14.5	99.37	78.2		3479.07	3983.23	3400.58	4653.5	4869.72	3222.76	4500.22	5515.23	5944.48	6004.96	4839.22	4893.28	3934.81	5282.9	0.74482	-0.425036	0.0513976	1.28906	1.05456
1844	7.84	352.223	351.216	HMDB0005082	Lipoxin B4	C20H32O5	352.225	5	[M-H]-	47.4	46.5	96.79	66.1		18.7492	32.374	19.3547	15.1462	12.0988	14.4879	34.73	30.0307	29.9189	26.7299	14.4334	14.8329	18.7018	25.1127	0.744716	-0.425237	0.253543	0.595948	0.787403
6	1.303	/	72.0808	HMDB0302194	Methylajoene	C4H6	54.047	0	[M+NH4]+	50	51	98.87			112.725	126.061	140.325	139.989	88.4443	94.4241	93.1022	87.9058	123.401	186.109	192.756	259.579	116.995	157.142	0.744514	-0.425628	0.353818	0.45122	0.625243
7440	13.261	/	557.398	HMDB0242413	Deoxycholylphenylalanine	C33H49NO5	539.361	6	[M+NH4]+	44.5	34	95.53			157.291	136.198	92.0182	115.565	127.078	119.11	205.201	161.53	152.059	158.702	144.144	182.592	124.543	167.371	0.744113	-0.426406	0.0817165	1.08769	1.06209
8100	5.043	/	647.194	HMDB0034843	Acteoside	C29H36O15	624.205	2	[M+Na]+	42.9	24.7	91.76			32.7093	36.454	35.7027	29.2755	18.854	16.0045	42.8413	30.1991	55.8173	33.995	31.5353	32.8872	28.1667	37.8792	0.743593	-0.427416	0.257327	0.589514	0.996824
5299	10.172	/	411.213	HMDB0060746	3-keto-Digoxigenin	C23H32O5	388.225	2	[M+Na]+	47.5	43.2	96.01			453.014	569.887	437.31	592.539	363.825	427.789	724.507	816.21	620.954	551.01	599.458	514.418	474.061	637.759	0.743322	-0.42794	0.128071	0.892548	1.06597
840	11.076	160.125	161.132	HMDB0061813	1-(1-Methylethenyl)-4-(1-methylethyl)benzene	C12H16	160.125	1	[M+H]+	45.7	31.9	98.12			161.925	213.469	181.26	305.186	207.566	237.607	202.934	195.458	223.996	383.651	432.071	323.441	217.835	293.592	0.741967	-0.430573	0.298087	0.525657	0.777464
3672	13.199	/	491.33	HMDB0002364	Oleanolic acid	C30H48O3	456.36	1	[M+Cl]-	44.9	29.5	95.98			1.07591	1.05611	0.786507	0.775952	0.77567	1.29306	1.30089	1.30778	1.32343	1.65999	1.21707	0.962012	0.960534	1.2952	0.741613	-0.431262	0.102991	0.987203	1.08651
1609	11.401	216.151	217.158	HMDB0035612	ar-Turmerone	C15H20O	216.151	1	[M+H]+	45.9	33.2	97.7	62.2		392.59	611.959	388.955	507.379	457.514	442.336	802.035	633.467	566.934	326.916	708.38	739.473	466.789	629.534	0.741483	-0.431515	0.207511	0.682959	0.770079
592	10.365	224.141	223.134	HMDB0303570	Vomifoliol	C13H20O3	224.141	1	[M-H]-	51.8	69.5	91.06			20.0654	18.1459	25.4877	10.4434	14.6967	29.8897	26.3968	33.5919	27.4798	28.7401	25.5107	18.4243	19.7881	26.6906	0.74139	-0.431696	0.16641	0.77882	1.0449
1736	8.363	/	341.198	HMDB0038798	(1(10),4a)-1(10),5-Germacradiene-12-acetoxy-4,11-diol	C17H28O4	296.199	2	[M+FA-H]-	49.8	55.1	96.12			17.0943	28.6543	32.7965	28.1364	34.4833	59.2028	26.0016	62.5505	49.2095	48.238	47.0359	37.4335	33.3946	45.0782	0.740816	-0.432814	0.230426	0.637468	0.974993
4482	11.789	/	371.221	HMDB0248693	Ataprost	C21H32O4	348.23	5	[M+Na]+	49.2	55.9	96.11			489.553	561.885	433.025	537.502	411.372	383.261	599.335	755.141	664.88	556.664	607.573	619.462	469.433	633.842	0.740615	-0.433205	0.0454106	1.34284	1.1485
3625	4.875	332.183	355.172	HMDB0035634	Betulalbuside A	C16H28O7	332.184	1	[M+Na]+	42.8	19.6	96.04			71.0009	106.741	78.5313	95.0155	34.5823	30.118	70.3052	76.3859	78.3894	99.6828	97.3204	139.784	69.3315	93.6446	0.740368	-0.433686	0.320738	0.493849	0.944937
131	10.868	94.0781	95.0854	HMDB0061889	1,3,5-Heptatriene	C7H10	94.0783	1	[M+H]+	51.5	59.8	99.11			503.583	337.669	760.291	219.774	233.778	253.743	1085.38	632.558	695.191	355.468	262.503	89.7513	384.806	520.142	0.73981	-0.434773	0.493047	0.307111	0.443209
847	1.304	262.08	261.073	HMDB0028815	Glutamylaspartic acid	C9H14N2O7	262.08	1	[M-H]-	43.6	22	96.61			3.55279	2.55312	3.2113	2.17967	2.28653	1.65584	3.95085	5.28087	3.14742	2.93013	3.2385	2.32262	2.57321	3.4784	0.739768	-0.434856	0.191098	0.718743	0.860629
4983	11.277	396.302	397.309	HMDB0038504	alpha-Micropteroxanthin B	C27H40O2	396.303	1	[M+H]+	56.1	88.3	93.61			208.14	162.838	144.398	113.951	143.939	158.292	224.272	214.531	264.375	240.755	156.338	159.037	155.26	209.885	0.739737	-0.434915	0.157757	0.802011	1.09476
2126	7.37	372.194	371.187	HMDB0041330	Tanabalin	C22H28O5	372.194	2	[M-H]-	42	16.5	95.68			2.06266	4.77569	1.7214	14.8258	2.13853	0.820967	2.30633	8.98792	1.64934	4.46803	9.40416	8.81383	4.39084	5.93827	0.739414	-0.435545	0.436028	0.360485	0.865257
4415	11.158	/	557.347	HMDB0036672	3alpha-Acetoxy-11-keto-beta-boswellic acid	C32H48O5	512.35	6	[M+FA-H]-	40.3	14.1	93.76			19.0572	18.1592	3.55214	10.2139	3.7329	5.7182	17.7464	18.9077	18.7582	4.66308	9.10534	12.7	10.0723	13.6468	0.738068	-0.438175	0.351115	0.454551	0.844917
4396	11.852	/	369.167	HMDB0040795	7'-O-Methylmarmin	C20H26O5	346.178	2	[M+Na]+	44.1	25.8	96.45			116.789	116.622	90.0493	1.04786	1.00108	0.837	211.649	123.253	105.051	0.470814	1.02249	0.770043	54.391	73.7026	0.737979	-0.438348	0.586575	0.231676	0.214775
965	11.028	276.209	275.202	HMDB0032672	4,8,12,15-Octadecatetraenoic acid	C18H28O2	276.209	1	[M-H]-	49.1	51.4	95.29			15.5669	21.8155	18.6661	14.9207	12.8312	16.5421	22.3171	25.8955	26.8104	18.6079	21.2746	21.2201	16.7238	22.6876	0.737131	-0.440007	0.061388	1.21192	1.10091
200	11.084	104.062	105.07	HMDB0034240	Styrene	C8H8	104.063	1	[M+H]+	48.5	45.2	98.78			307.484	325.041	473.998	464.829	437.807	511.464	346.948	328.495	359.018	977.263	923.083	487.43	420.104	570.373	0.736543	-0.441159	0.401378	0.396446	0.573185
3931	5.223	/	349.089	HMDB0304581	hydroxymedioresinol	C15H18O8	326.1	2	[M+Na]+	46.6	40.1	94.55			26.53	40.7509	35.7416	13.6538	8.40313	6.3104	37.37	30.5596	49.5863	33.7103	10.3234	16.8466	21.8983	29.7327	0.736506	-0.441231	0.452174	0.344694	0.961645
4961	6.031	/	397.125	HMDB0301737	Isohydroxymatairesinol	C20H22O7	374.137	1	[M+Na]+	40.8	10.2	95.18			35.8611	34.1634	36.6852	62.8483	60.4336	45.2122	40.2849	30.8264	39.4532	112.88	47.8479	102.508	45.8673	62.3001	0.736232	-0.441767	0.429293	0.367246	0.441411
3216	11.286	/	455.317	HMDB0037380	(6alpha,)-6-Hydroxy-4,7,22-ergostatrien-3-one	C28H42O2	410.318	2	[M+FA-H]-	49.1	52.9	94.36			8.75255	8.55004	12.0045	3.16215	3.23836	3.70967	14.592	12.0901	12.3608	4.07202	6.00733	4.45282	6.56955	8.92918	0.73574	-0.442732	0.34609	0.460811	0.702673
4888	9.276	620.168	619.161	HMDB0038937	Garcilivin B	C36H28O10	620.168	0	[M-H]-	44.1	29	91.75			13.8651	14.158	19.7822	7.18054	11.9078	10.2106	20.9642	16.6422	20.1584	13.7414	19.8549	13.4841	12.8507	17.4742	0.73541	-0.44338	0.151953	0.818292	0.980799
4711	9.276	/	597.178	HMDB0036569	Pallidol 3-glucoside	C34H32O11	616.194	2	[M-H2O-H]-	46.2	34.4	98.44			293.718	281.735	399.789	138.48	223.449	221.7	437.991	340.523	413.394	283.772	388.19	256.37	259.812	353.374	0.735233	-0.443727	0.159947	0.796024	0.980233
803	10.728	158.094	159.101	HMDB0060683	2-n-Propyl-4-oxopentanoic acid	C8H14O3	158.094	1	[M+H]+	42.7	16.8	97.93			137.438	128.818	111.188	68.0439	78.98	91.025	188.391	160.061	178.942	119.683	103.842	86.8131	102.582	139.622	0.734713	-0.444748	0.257942	0.588479	0.988338
2899	6.898	432.106	431.099	HMDB0040542	Kaempferol 3-O-alpharhamnofuranoside	C21H20O10	432.106	1	[M-H]-	55.5	87.5	91.52			4.3506	6.79305	16.693	23.5764	31.7448	36.6879	10.9249	8.02331	10.3252	38.2619	46.4291	49.1932	19.9743	27.1929	0.73454	-0.445086	0.39948	0.398505	0.521043
90	1.305	130.027	129.02	HMDB0000749	Mesaconic acid	C5H6O4	130.027	2	[M-H]-	44.1	24.2	98.24	75.6	77.3	75.1604	66.1423	94.2207	100.502	74.6919	68.0869	107.44	140.143	120.624	98.8836	93.0775	92.176	79.8006	108.724	0.733973	-0.4462	0.0769391	1.11385	1.05971
3153	8.869	/	331.187	HMDB0036753	Yucalexin P15	C20H26O4	330.183	9	[M+H]+	40.4	17.1	94.82			380.048	485.883	533.292	193.276	293.709	611.273	811.766	849.141	761.062	318.274	369.243	294.736	416.247	567.37	0.733642	-0.446852	0.388128	0.411025	0.778834
2360	10.482	/	262.216	HMDB0038208	Humuladienone	C15H24O	220.183	1	[M+ACN+H]+	49.2	51.6	96.05			4.32848	6.17222	4.96566	19.5467	10.0112	12.934	4.51649	4.52336	5.47111	20.2713	23.3105	20.9174	9.65971	13.1684	0.733555	-0.447024	0.49687	0.303758	0.297269
4672	8.291	/	383.148	HMDB0259270	triptolide	C20H24O6	360.157	4	[M+Na]+	50.3	64.8	91.67			11.8403	11.1885	15.7025	16.9207	11.9126	13.1962	15.4714	14.1699	12.9796	20.259	25.3764	21.8633	13.4601	18.3533	0.73339	-0.447347	0.208974	0.679909	0.897851
4009	6.294	/	519.151	HMDB0240433	Enterolactone 3''-glucuronide	C24H26O10	474.153	2	[M+FA-H]-	47.1	43.9	93.59			8.65972	17.886	14.0339	24.3633	25.5297	8.55941	17.2897	16.0759	24.7648	20.4797	23.6324	32.8295	16.5053	22.512	0.733179	-0.447763	0.230739	0.636879	0.852931
2400	3.627	264.147	265.154	HMDB0033463	Subaphylline	C14H20N2O3	264.147	1	[M+H]+	41.5	16.1	92.76			0.397645	0.548018	0.465488	11.5574	6.0986	11.5493	0.391036	0.459257	0.407766	22.8522	12.7919	4.86895	5.10274	6.96185	0.732957	-0.448199	0.591517	0.228033	0.0795555
224	1.472	162.053	161.046	HMDB0000355	3-Hydroxymethylglutaric acid	C6H10O5	162.053	2	[M-H]-	43.1	19.7	98.05	67.5		294.293	270.645	247.524	215.629	161.154	138.228	310.007	308.291	323.034	301.385	316.865	251.86	221.245	301.907	0.732826	-0.448457	0.098695	1.0057	1.05654
908	13.55	268.24	267.233	HMDB0244268	10-Heptadecenoic acid	C17H32O2	268.24	1	[M-H]-	39.9	2.94	97.17	74.2		5.01038	3.28421	3.52112	3.43558	3.88061	5.10403	8.07454	5.97807	7.33319	2.63952	3.47375	5.65751	4.03932	5.5261	0.730954	-0.452147	0.219177	0.659206	0.705907
416	12.808	126.104	127.112	HMDB0030966	(3xi)-1,5-Octadien-3-ol	C8H14O	126.104	1	[M+H]+	50.6	55.5	98.61			96.6442	40.9078	104.105	76.6396	91.2649	28.9142	90.2971	90.7208	114.519	96.7122	109.743	97.9637	73.0792	99.9926	0.730847	-0.452359	0.245743	0.60952	1.02747
689	1.609	148.052	149.06	HMDB0036626	3,4-Dihydro-2H-1-benzopyran-2-one	C9H8O2	148.052	0	[M+H]+	45.4	33.6	94.02			34.7494	41.3228	12.7854	47.8285	18.4738	18.1635	41.2173	30.1276	29.4811	28.9979	48.8231	58.7285	28.8872	39.5626	0.730166	-0.453704	0.340299	0.468139	0.909353
1985	10.364	/	361.2	HMDB0255528	Neopetasin	C20H28O3	316.204	6	[M+FA-H]-	46.3	42.7	95.92			208.375	173.487	232.662	131.503	174.007	280.863	243.752	284.087	294.352	316.907	281.193	225.807	200.15	274.35	0.729542	-0.454938	0.083142	1.08018	1.1509
7043	3.906	/	517.225	HMDB0041054	Ustiloxin D	C23H34N4O8	494.238	4	[M+Na]+	42.6	21.3	96.07			66.0232	91.0312	107.816	45.6994	20.9197	20.9032	93.7488	101.745	85.193	112.565	45.8045	44.1773	58.7321	80.5388	0.72924	-0.455534	0.396256	0.402025	1.07659
3624	6.83	/	487.256	HMDB0062591	Prostaglandin G2 2-glyceryl Ester	C23H38O8	442.257	16	[M+FA-H]-	39.4	18.7	94.81			12.811	36.8405	26.1504	19.0222	11.3035	6.78296	32.1668	41.2074	17.0541	17.3265	30.3639	16.7603	18.8184	25.8132	0.729024	-0.455962	0.309596	0.509205	0.833682
2730	9.786	284.177	285.184	HMDB0254669	Methyltrienolone	C19H24O2	284.178	2	[M+H]+	50.5	58.4	96.09			32.0001	25.2632	36.1823	41.4664	20.3502	14.4801	28.4474	89.7197	32.231	23.3158	25.2754	34.1346	28.2904	38.854	0.728121	-0.457749	0.449825	0.346956	0.635342
3703	3.886	494.236	493.229	HMDB0041054	Ustiloxin D	C23H34N4O8	494.238	2	[M-H]-	40.5	10.5	94.72			14.193	22.3394	17.55	10.2169	5.47599	5.58992	21.0716	19.2713	18.3748	22.7643	11.4036	10.742	12.5609	17.2713	0.72727	-0.459438	0.260769	0.583745	0.94513
6383	11.285	472.354	473.362	HMDB0035962	Ganoderic acid U	C30H48O4	472.355	1	[M+H]+	53.5	72.1	96.36			360.463	265.766	248.907	192.057	238.674	259.786	367.136	351.41	457.593	429.814	265.268	283.036	260.942	359.043	0.726772	-0.460425	0.153143	0.814903	1.14078
869	12.097	264.209	263.202	HMDB0244950	2-(Nonylphenoxy)ethanol	C17H28O2	264.209	1	[M-H]-	44.4	25.3	97.27			38.3958	31.251	38.004	39.1956	46.3932	47.7086	46.7748	52.0648	54.2731	53.4038	66.2097	59.0141	40.158	55.2901	0.726316	-0.461331	0.0348047	1.45836	1.16438
3366	5.953	468.109	467.102	HMDB0301926	Epigallocatechin 3-caffeate	C24H20O10	468.106	7	[M-H]-	39.6	16.1	90.05			4.33268	5.57366	4.34134	36.7706	14.3407	13.6474	6.15751	6.00647	12.3984	9.56913	31.0989	43.5729	13.1677	18.1339	0.72614	-0.461681	0.432112	0.364404	0.599258
422	10.365	196.147	195.139	HMDB0302621	Dodecadienoic acid	C12H20O2	196.146	1	[M-H]-	43.7	22.1	97.94			11.2493	10.0374	13.1299	5.99559	7.98223	16.4594	14.7314	19.0537	15.1137	15.5981	14.1693	10.6582	10.809	14.8874	0.726047	-0.461864	0.144018	0.841584	1.10276
2519	10.236	398.21	397.203	HMDB0258722	Taprostene	C24H30O5	398.209	2	[M-H]-	48.9	52.4	94.25			13.681	16.4246	15.8703	18.8612	12.6905	24.3019	10.7319	25.6252	12.2773	34.7371	34.4029	22.4947	16.9716	23.3782	0.725958	-0.462042	0.254656	0.594047	0.701396
2447	9.637	/	393.19	HMDB0060094	12,20-Dioxo-leukotriene B4	C20H28O5	348.194	5	[M+FA-H]-	46.2	43.4	93.44			101.517	67.1994	108.086	47.7315	85.3373	127.119	120.138	132.365	127.723	141.684	127.754	90.2564	89.4984	123.32	0.72574	-0.462474	0.117733	0.9291	1.10754
78	1.418	85.0891	86.0964	HMDB0250671	Cyclopentylamine	C5H11N	85.0891	1	[M+H]+	44.5	28.7	94.59			1294.52	1463.51	1471.92	1531.64	957.438	852.313	1204.52	862.114	1267.47	2071.85	1839.06	3193.72	1261.89	1739.79	0.725312	-0.463326	0.355501	0.449159	0.630726
2574	6.545	404.111	403.104	HMDB0041782	Resveratrol 3-O-glucuronide	C20H20O9	404.111	2	[M-H]-	51.9	66.9	94.91			3.61228	4.01388	4.24601	15.5917	25.0634	24.5828	6.87167	4.93139	8.49099	33.2653	27.5311	25.3043	12.8517	17.7325	0.724753	-0.464438	0.400939	0.396922	0.726281
3482	11.617	/	325.252	HMDB0030482	Cardanolmonoene	C21H34O	302.261	6	[M+Na]+	48.3	54.1	94.81			35.0245	37.8415	45.5865	26.7335	27.0118	27.795	43.1416	37.1053	74.1787	35.8637	54.2478	31.4287	33.3321	45.9943	0.724701	-0.464541	0.265522	0.575899	1.00726
1087	3.971	/	291.052	HMDB0029783	Mono-p-coumaroylmesotartaric acid	C14H14O8	310.069	4	[M-H2O-H]-	41.2	17.7	93.18			15.7786	16.7482	12.3188	15.3712	9.79156	7.08505	24.8477	17.199	17.8702	10.3935	15.7225	20.3549	12.8489	17.7313	0.724645	-0.464653	0.167933	0.774863	0.841205
3818	6.14	/	341.138	HMDB0031752	Zearalenone	C18H22O5	318.147	6	[M+Na]+	50.5	62.6	96.95			73.9373	104.961	100.029	107.334	117.699	107.298	95.6964	84.6095	112.202	161.009	237.437	153.667	101.876	140.77	0.723706	-0.466524	0.310149	0.50843	0.761436
2038	12.522	366.22	365.212	HMDB0030597	Umbelliprenin	C24H30O3	366.219	1	[M-H]-	44.9	29.5	96.45			9.77475	11.0625	7.55944	1.93761	1.2921	3.17873	11.0668	13.0961	16.5685	4.42148	0.875209	2.07041	5.80086	8.01643	0.723622	-0.466692	0.409867	0.387357	0.343429
5416	15.473	731.557	730.55	HMDB0033621	Araliacerebroside	C40H77NO10	731.555	4	[M-H]-	45.9	38.2	95.6			32.56	33.8341	35.2369	43.1853	38.0368	20.8385	31.6253	29.1075	36.8422	60.9062	66.0041	57.3239	33.9486	46.9682	0.7228	-0.468332	0.201288	0.696181	0.784352
4345	6.833	/	551.192	HMDB0251819	enrasentan	C29H30O8	506.194	1	[M+FA-H]-	46.3	38.6	94.03			51.9896	52.1927	53.7849	56.0255	104.102	73.585	47.0053	51.8281	46.3919	178.061	115.409	103.252	65.28	90.3246	0.722727	-0.468477	0.327561	0.484708	0.538201
[truncated: 390 more rows]

## Sheet: sum hca
No	RT [min]	Molecular_Weight	m/z	Compound_ID	Compound_name	Formula	Monoisotopic_Mass	Delta(ppm)	Adduct	Score (QI)	Fragmentation Score (QI)	Isotope Similarity (QI)	mzCloud Best Match (Thermo)	mzVault Best Match (Thermo)	DR_AZ4-R1	DR_AZ4-R2	DR_AZ4-R3	DR_CAL2-R1	DR_CAL2-R2	DR_CAL2-R3	IR_AZ4-R1	IR_AZ4-R2	IR_AZ4-R3	IR_CAL2-R1	IR_CAL2-R2	IR_CAL2-R3	AVE(DR)	AVE(IR)	FC(DR/IR)	Log2(FC)	T-Test	Log10(p value)	VIP
[truncated: 45 more rows]

[truncated: 1 more sheets: sum path]
