# Supplementary material for: Metabolomics reveal drought-stress responses in guayule, a semi-arid rubber crop
Source: Metabolomics. 2026 Jun 16;22(4):97. doi: 10.1007/s11306-026-02487-5 (PMC13272222; doi:10.1007/s11306-026-02487-5)
Supplement: Supplementary file 4 — Supplementary file4 (XLSX 641 KB) [file 11306_2026_2487_MOESM4_ESM.xlsx]

## Sheet: sum table
No	RT [min]	Molecular_Weight	m/z	Compound_ID	Compound_name	Formula	Monoisotopic_Mass	Delta(ppm)	Adduct	Score (QI)	Fragmentation Score (QI)	Isotope Similarity (QI)	mzCloud Best Match (Thermo)	mzVault Best Match (Thermo)	DR_AZ4-R1	DR_AZ4-R2	DR_AZ4-R3	IR_AZ4-R1	IR_AZ4-R2	IR_AZ4-R3	AVE(AZ4_DR)	AVE(AZ4_IR)	FC(AZ4_DR/AZ4_IR)	Log2(FC)	T-Test	Log10(p value)	VIP
5918	5.264	/	443.148	HMDB0030688	Cyclomulberrin	C25H24O6	420.157	3	[M+Na]+	40.6	16.5	89.87			39.4249	26.8145	47.2529	3.35132	0.517522	3.73468	37.8308	2.53451	14.9263	3.89978	0.0643813	1.19124	3.3361
103	0.853	132.09	131.083	HMDB0000214	Ornithine	C5H12N2O2	132.09	2	[M-H]-	42.2	17	96.59	77		17.1399	2.71267	36.7721	1.54191	1.425	0.993771	18.8749	1.32023	14.2967	3.83761	0.172198	0.763971	2.6719
1012	1.085	174.112	175.119	HMDB0000517	Arginine	C6H14N4O2	174.112	1	[M+H]+	47.9	43.9	96.28	93.4	94.4	572.777	273.035	1024.12	48.3005	21.4359	78.8822	623.312	49.5395	12.5821	3.6533	0.154055	0.812325	3.06862
292	0.859	174.112	173.105	HMDB0000517	Arginine	C6H14N4O2	174.112	2	[M-H]-	49.4	56.9	92.19	88.8		37.6334	10.1736	95.6755	5.87535	2.41443	3.44153	47.8275	3.91044	12.2307	3.61244	0.175431	0.755894	2.72886
4981	11.868	396.287	419.276	HMDB0260512	MG(20:3(6,8,11)-OH(5)/0:0/0:0)	C23H40O5	396.288	3	[M+Na]+	42.9	22.6	95.08			19.8413	23.0796	12.9791	1.49124	3.10223	0.756038	18.6334	1.78317	10.4496	3.38537	0.0685118	1.16423	3.08982
256	1.304	168.029	167.021	HMDB0000289	Uric acid	C5H4N4O3	168.028	2	[M-H]-	49.1	53.8	93.81	89.9	91.8	37.9059	10.1182	477.469	16.9542	29.1199	13.4163	175.164	19.8301	8.83324	3.14294	0.283817	0.546962	1.36399
335	1.383	182.044	181.037	HMDB0001973	9-Methyluric acid	C6H6N4O3	182.044	3	[M-H]-	46	35.6	97.47	78.4		0.17122	0.156637	4.75222	0.196299	0.193078	0.195349	1.69336	0.194909	8.68796	3.11902	0.289725	0.538014	1.22455
5644	6.797	/	809.437	HMDB0036358	Momordin I	C41H64O13	764.435	5	[M+FA-H]-	51.3	65.7	97.06			9.13418	3.2733	7.18358	0.858979	1.28285	0.350601	6.53035	0.830809	7.86024	2.97457	0.0933041	1.0301	2.74177
2850	0.989	/	292.197	HMDB0028802	Glutaminyllysine	C11H22N4O4	274.164	2	[M+NH4]+	39	7.13	90.02			77.813	24.3285	135.631	13.3192	8.43851	9.16754	79.2576	10.3084	7.68863	2.94273	0.191579	0.717653	2.53604
8956	7.985	/	1021.5	HMDB0293499	CDP-DG(PGJ2/i-14:0)	C46H75N3O17P2	1003.46	5	[M+NH4]+	46.1	41.2	95.06			11.1346	3.64172	9.44097	0.691405	2.47407	0.137731	8.07244	1.10107	7.33146	2.8741	0.132954	0.876299	2.83199
5585	7.983	792.47	791.463	HMDB0040523	Sanguisorbin E	C43H68O13	792.466	5	[M-H]-	52.5	81.9	86.52			7.76043	2.83388	6.44266	0.620048	1.92324	0.175454	5.67899	0.906246	6.26649	2.64766	0.0981171	1.00826	2.63996
5590	8.038	/	793.442	HMDB0041240	Kudzusaponin SA1	C42H68O15	812.456	5	[M-H2O-H]-	50.3	61.3	95.85			17.5713	6.77471	11.5435	2.60929	3.15926	0.331374	11.9632	2.03331	5.8836	2.5567	0.0977946	1.00969	2.56206
8924	7.286	/	979.486	HMDB0031884	Sandosaponin A	C48H76O19	956.498	2	[M+Na]+	48.2	49.3	94.26			31.4459	12.1923	16.8419	5.50151	5.43154	0.8939	20.16	3.94232	5.11375	2.35438	0.148381	0.828623	2.44872
8729	6.781	/	833.428	HMDB0039352	Azukisaponin III	C42H66O15	810.44	2	[M+Na]+	45.9	34.8	96.86			2.65721	1.08835	1.80086	0.481357	0.43015	0.182732	1.84881	0.364746	5.06875	2.34163	0.118808	0.925153	2.44003
278	1.05	115.063	116.071	HMDB0000162	Proline	C5H9NO2	115.063	1	[M+H]+	50	55.4	95.63	86.5	76.3	419.648	210.627	358.448	62.5711	69.1845	64.863	329.574	65.5396	5.02863	2.33017	0.144643	0.839703	2.47399
798	7.479	/	252.074	HMDB0000985	Dihydrolipoamide	C8H17NOS2	207.075	1	[M+FA-H]-	39	3.08	93.48			19.914	19.4645	12.2996	3.37586	4.00254	2.91714	17.226	3.43185	5.01947	2.32753	0.0918138	1.03709	2.49365
5931	7.301	956.504	955.497	HMDB0031883	Sandosaponin B	C48H76O19	956.498	7	[M-H]-	53.1	77.9	95.29			80.068	32.2604	51.4181	16.8445	15.4299	3.38861	54.5822	11.8877	4.59149	2.19896	0.101781	0.992335	2.32834
8888	7.723	/	949.475	HMDB0034535	Araloside A	C47H74O18	926.488	2	[M+Na]+	56.1	87.4	95.51			17.019	7.11844	11.9337	2.07279	5.45222	0.510873	12.0237	2.67863	4.48875	2.16631	0.134394	0.871621	2.41164
4585	3.94	/	379.1	HMDB0252696	Gentiopicroside	C16H20O9	356.111	1	[M+Na]+	48	46	95.41			192.745	98.5345	150.468	42.2555	27.7262	28.6918	147.249	32.8912	4.47686	2.16249	0.0901891	1.04485	2.38657
6095	3.909	/	455.116	HMDB0248668	Asperulosidic acid	C18H24O12	432.127	1	[M+Na]+	49.7	52.3	97.84			218.953	164.706	495.567	80.2817	75.3925	59.4906	293.075	71.7216	4.08629	2.03079	0.238082	0.623274	2.16848
5623	7.14	808.428	807.421	HMDB0038739	Licoricesaponin B2	C42H64O15	808.425	5	[M-H]-	46.4	51.2	87.04			1.75324	0.440629	1.4845	0.298429	0.292401	0.31606	1.22612	0.302297	4.05603	2.02007	0.170865	0.767348	1.99194
5951	6.621	972.499	971.492	HMDB0035269	Azukisaponin IV	C48H76O20	972.493	6	[M-H]-	52.5	75.9	93.14			28.7037	13.1538	12.8082	6.81942	5.16434	1.61119	18.2219	4.53165	4.02103	2.00756	0.120271	0.919838	2.19548
8966	7.375	/	1032.54	HMDB0278754	PIP(PGD2/18:0)	C47H84O19P2	1014.51	6	[M+NH4]+	49.3	55.8	97.6			7.92392	5.48295	5.53294	1.64689	2.77637	0.30062	6.31327	1.57463	4.00938	2.00338	0.0859581	1.06571	2.34754
1914	3.89	/	357.12	HMDB0247433	8-Epiloganic acid	C16H24O10	376.137	1	[M-H2O-H]-	47.6	45.4	93.91			40.1854	26.3896	32.3185	6.43024	9.24113	9.16185	32.9645	8.27774	3.98231	1.9936	0.0530341	1.27545	2.30136
4449	11.316	/	392.313	HMDB0000308	3b-Hydroxy-5-cholenoic acid	C24H38O3	374.282	9	[M+NH4]+	38.7	11.4	91.68			19.0013	67.1621	37.8614	10.8151	10.6189	9.9318	41.3416	10.4553	3.95414	1.98337	0.18591	0.730698	2.13399
3888	7.429	/	507.13	HMDB0029281	bfructosyl-a(6-O-)-feruloylglucoside	C21H28O12	472.158	6	[M+Cl]-	43.1	33.9	88.11			36.8881	20.2872	50.4692	12.0613	7.65502	9.06175	35.8815	9.59269	3.74051	1.90323	0.100472	0.997957	2.14397
1266	6.101	192.151	193.159	HMDB0034671	5,8-Megastigmadien-4-one	C13H20O	192.151	1	[M+H]+	49.5	51.4	97.01			59.4276	20.8142	10.2849	8.69956	9.08739	7.53419	30.1756	8.44038	3.57514	1.838	0.301156	0.521209	1.67848
4875	7.376	/	391.335	HMDB0245858	9,10-Seco-5,7,10(19)-cholestatriene	C27H44	368.344	5	[M+Na]+	41.7	17.8	96.4			25.1087	13.6928	12.7034	5.41706	7.96582	1.05038	17.1683	4.81109	3.56849	1.83531	0.143997	0.841647	2.16323
4618	3.884	/	381.115	HMDB0029651	Phlorisobutyrophenone 2-glucoside	C16H22O9	358.126	1	[M+Na]+	49.6	54.4	94.05			23.4242	16.4823	24.9325	6.11299	5.91527	6.31518	21.613	6.11448	3.53472	1.8216	0.111392	0.953147	2.22282
4506	10.865	/	372.347	CSID4472354	21-Oxodocosanoic acid	C22H42O3	354.313	2	[M+NH4]+	56.1	87.7	95.34			2.99582	12.2697	1.68055	1.48017	2.37684	0.939832	5.6487	1.59895	3.53276	1.8208	0.332482	0.478232	1.5801
2554	3.928	/	401.11	HMDB0252696	Gentiopicroside	C16H20O9	356.111	1	[M+FA-H]-	45.2	32.5	94.54			62.5968	29.5765	51.611	17.0492	9.15365	15.5425	47.9281	13.9151	3.44431	1.78422	0.0905381	1.04317	2.09767
1258	4.241	192.079	193.086	HMDB0030580	Shinanolone	C11H12O3	192.079	1	[M+H]+	48	43.2	97.35			478.42	297.146	364.827	138.773	115.374	79.5831	380.131	111.243	3.41711	1.77278	0.0791666	1.10146	2.1748
596	2.406	/	224.093	HMDB0040021	2,3-Dihydro-5-(3-hydroxypropanoyl)-1H-pyrrolizine	C10H13NO2	179.095	2	[M+FA-H]-	54.3	77.8	96.2			16.2739	3.41604	16.0478	2.13594	5.1453	3.61642	11.9126	3.63255	3.2794	1.71343	0.188959	0.723632	1.61986
4924	4.243	/	395.131	HMDB0039234	Citrusin E	C17H24O9	372.142	1	[M+Na]+	53.6	73.2	96.35			2741.27	1735.93	2089.79	843.998	660.194	510.433	2189	671.542	3.25966	1.70472	0.0781798	1.10691	2.13442
1723	1.982	/	223.144	HMDB0060748	3-O-Methyl-a-methyldopamine	C10H15NO2	181.11	2	[M+ACN+H]+	45.6	31.2	98.93			16.0022	6.43635	28.8017	4.34959	8.25851	3.16633	17.0801	5.25814	3.24831	1.69969	0.229868	0.638522	1.77095
7764	13.238	/	593.275	HMDB0035988	Ganoderic acid F	C32H42O9	570.283	5	[M+Na]+	54.4	80.1	97.75			22.8718	12.2853	13.7205	4.93034	5.31685	4.80683	16.2925	5.018	3.24682	1.69903	0.172375	0.763526	2.07839
1164	4.621	/	297.098	HMDB0302801	Cornoside	C14H20O8	316.116	1	[M-H2O-H]-	42.8	22.7	92.04			23.3625	20.1631	22.7072	8.73983	5.43324	6.25287	22.0776	6.80864	3.24258	1.69714	0.0375057	1.4259	2.16213
5251	6.984	/	409.346	HMDB0029815	Doristerol	C27H46O	386.355	5	[M+Na]+	48.1	50.7	95.08			6.62017	5.29669	4.11837	1.57491	2.76066	0.628396	5.34508	1.65465	3.23033	1.69168	0.0962824	1.01645	2.10757
1822	1.072	350.102	349.095	HMDB0249178	Biapenem	C15H18N4O4S	350.105	7	[M-H]-	46.6	52.7	88.34			332.442	616.227	394.854	159.042	172.136	85.8147	447.841	138.997	3.22194	1.68793	0.0900026	1.04574	2.07318
5845	6.927	898.498	897.49	HMDB0031358	Pitheduloside D	C46H74O17	898.493	5	[M-H]-	47.6	59.5	84.57			11.8914	7.63033	4.99347	3.00466	4.34961	0.449228	8.17173	2.60117	3.14156	1.65148	0.125304	0.902036	1.99352
6520	4.64	/	483.147	HMDB0033138	Methyl salicylate O-[rhamnosyl-(1->6)-glucoside]	C20H28O12	460.158	1	[M+Na]+	52.9	69.1	96.22			32.1354	35.4267	32.31	11.6099	9.50731	11.0372	33.2907	10.7181	3.10602	1.63507	0.0295538	1.52939	2.15012
5975	7.512	/	997.507	HMDB0040492	Notoginsenoside R6	C48H82O19	962.545	8	[M+Cl]-	41.7	22	95.29			25.411	9.09942	18.6806	4.46074	10.2264	2.54945	17.7304	5.74554	3.08593	1.62571	0.132909	0.876446	1.88671
1784	4.728	346.142	345.135	HMDB0036892	Gibberellin A80	C19H22O6	346.142	2	[M-H]-	49	53	94.51			28.4789	8.35898	30.9239	6.93929	6.69084	8.4559	22.5873	7.36201	3.06808	1.61734	0.179808	0.745191	1.69057
4591	5.016	/	581.153	HMDB0033706	Salviaflaside methyl ester	C25H28O13	536.153	4	[M+FA-H]-	45.9	41.7	92.4			17.3295	13.5162	31.4498	7.41515	10.0451	2.97586	20.7652	6.81205	3.0483	1.60801	0.126148	0.89912	1.92152
8705	6.055	828.28	829.288	HMDB0012254	Maltopentaose	C30H52O26	828.275	6	[M+H]+	52.1	81	86.9			18.1327	15.4591	20.276	6.47983	5.49555	5.9518	17.9559	5.97573	3.00481	1.58727	0.0554494	1.2561	2.09867
4543	9.996	/	374.316	HMDB0242027	N-Lauroyl Arginine	C18H36N4O3	356.279	9	[M+NH4]+	41.7	22.3	96.4			5.94038	0.840237	15.5978	2.43959	2.5797	2.45049	7.45947	2.48993	2.99586	1.58297	0.317264	0.498579	0.771919
7603	4.651	/	575.173	HMDB0039910	Resveratrol 3,4'-diglucoside	C26H32O13	552.184	1	[M+Na]+	56.2	89.5	92.18			19.8555	61.1514	18.8008	11.346	10.8343	11.9445	33.2692	11.3749	2.92478	1.54833	0.289496	0.538358	1.72063
2753	4.231	418.148	417.14	HMDB0031350	Oleoside dimethyl ester	C18H26O11	418.148	0	[M-H]-	43.3	23.8	92.69			110.144	44.5786	74.394	30.8597	27.6344	20.6594	76.3723	26.3845	2.89458	1.53336	0.115365	0.937925	1.85621
5677	6.149	824.423	823.416	HMDB0039448	Licoricesaponin J2	C42H64O16	824.419	4	[M-H]-	54	83.7	91.68			2.12927	0.448805	1.77156	0.509174	0.490507	0.503933	1.44988	0.501205	2.89278	1.53246	0.198434	0.702384	1.48284
5908	6.978	942.489	941.482	HMDB0039560	Cynarasaponin J	C47H74O19	942.482	7	[M-H]-	53.1	76.5	96.42			99.3455	54.8224	51.3632	21.4643	44.1013	5.86074	68.5104	23.8088	2.87752	1.52483	0.128353	0.891594	1.91796
6482	4.707	/	481.131	HMDB0041336	7-Hydroxy-4-methylphthalide O-[arabinosyl-(1->6)-glucoside]	C20H26O12	458.142	1	[M+Na]+	54.4	75.5	97.93			1175.27	928.8	1359.49	442.51	376.988	389.619	1154.52	403.039	2.86454	1.5183	0.0635799	1.19668	2.03227
5687	6.005	/	825.431	HMDB0039561	Cynarasaponin F	C41H64O14	780.43	4	[M+FA-H]-	52.3	70	96.15			7.52908	1.31021	2.71924	1.47433	1.21385	1.39698	3.85285	1.36172	2.8294	1.5005	0.247624	0.606207	1.35672
3133	5.16	307.083	308.091	HMDB0033247	Aristolodione	C18H13NO4	307.084	3	[M+H]+	40.9	17.3	91.42			87.2059	54.4187	64.9204	16.0171	32.0696	25.2153	68.8483	24.434	2.81773	1.49453	0.0901274	1.04514	1.9531
4880	12.518	/	392.313	HMDB0241927	N-Palmitoyl Isoleucine	C22H43NO3	369.324	2	[M+Na]+	43.4	24.5	94.77			21.6422	80.1075	43.853	14.0078	19.8485	18.1203	48.5342	17.3255	2.80131	1.4861	0.224386	0.649005	1.70666
5661	5.569	/	428.173	HMDB0251844	Epicocconone	C23H22O7	410.137	7	[M+NH4]+	39.6	11	95			29.6004	14.2568	42.5677	9.41821	13.8264	7.68659	28.8083	10.3104	2.7941	1.48238	0.185708	0.73117	1.75077
825	4.247	160.052	161.06	HMDB0032394	6-Methylcoumarin	C10H8O2	160.052	0	[M+H]+	52.9	68	96.59			265.407	174.212	212.36	84.8984	79.89	70.0241	217.326	78.2708	2.77659	1.47332	0.0735842	1.13322	1.98389
130	0.821	94.0531	95.0603	HMDB0033112	Methylpyrazine	C5H6N2	94.0531	0	[M+H]+	41.5	13	94.71			146.035	40.4325	319.439	48.8328	62.1219	71.8612	168.635	60.9386	2.7673	1.46848	0.289704	0.538046	1.18522
5790	6.245	/	867.443	HMDB0248186	alpha-Acetyldigoxin	C43H66O15	822.44	6	[M+FA-H]-	44	34.1	92.71			8.94155	3.09086	4.72575	1.60426	3.47569	0.982084	5.58605	2.02068	2.76444	1.46699	0.1634	0.786748	1.73169
4892	13.107	620.266	619.259	HMDB0302162	Methyl phaeophorbide b	C36H36N4O6	620.263	4	[M-H]-	48.2	57.3	88.22			1.67237	1.46516	2.32739	0.500877	1.01877	0.471952	1.82164	0.663865	2.744	1.45628	0.0843571	1.07388	1.91304
3084	6.64	303.194	304.201	HMDB0015596	Vildagliptin	C17H25N3O2	303.195	2	[M+H]+	50.2	58.5	94.46			14.9303	3.19548	43.0567	4.43303	10.1713	7.70103	20.3942	7.43511	2.74295	1.45573	0.328362	0.483647	0.879881
5705	8.241	836.459	835.452	HMDB0034546	Lucyoside M	C44H68O15	836.456	4	[M-H]-	46.8	41.2	97.86			77.0448	28.2487	59.035	14.2487	40.467	5.30262	54.7762	20.0061	2.73797	1.45311	0.156723	0.804866	1.81465
3758	1.89	338.097	339.105	HMDB0301709	5-p-Coumaroylquinic acid	C16H18O8	338.1	8	[M+H]+	39.8	3.87	94.69			141.689	156.919	146.671	56.4386	48.7268	57.6771	148.426	54.2808	2.73442	1.45123	0.0295611	1.52928	2.02484
5948	2.413	/	444.222	HMDB0031763	Methyl 7-epi-12-hydroxyjasmonate glucoside	C19H30O9	402.189	1	[M+ACN+H]+	46.6	37.6	97.22			17.9781	18.5042	16.7298	7.54829	5.50716	6.45773	17.7374	6.50439	2.72698	1.44731	0.0404128	1.39348	2.01718
5592	7.789	794.45	793.442	HMDB0034533	Spinasaponin A	C42H66O14	794.445	5	[M-H]-	54.9	88.2	92.11			2.17885	0.510524	0.934585	0.375082	0.616527	0.347335	1.20798	0.446314	2.70658	1.43647	0.200224	0.698485	1.48242
57	3.666	116.084	115.077	HMDB0244061	1,2-Cyclohexanediol	C6H12O2	116.084	2	[M-H]-	44.8	28.8	97.41			29.938	31.0585	23.2477	14.6946	8.53757	8.00111	28.0814	10.4111	2.69726	1.43149	0.057444	1.24076	1.95684
503	4.678	/	209.082	HMDB0000329	2-Phenylbutyric acid	C10H12O2	164.084	1	[M+FA-H]-	51	60.5	96.04			49.6641	37.7189	54.0745	14.987	17.599	19.9828	47.1525	17.5229	2.6909	1.42809	0.0546028	1.26279	1.94059
8143	15.428	/	653.474	HMDB0295491	DG(16:0/20:4+=O(5)/0:0)	C39H66O6	630.486	1	[M+Na]+	42.4	20	93			9.16125	13.6612	7.0305	4.26376	3.34766	3.50207	9.95099	3.7045	2.68619	1.42556	0.120818	0.917868	1.90633
8149	3.619	/	655.22	HMDB0006607	3'-Sialyllactosamine	C23H40N2O18	632.228	5	[M+Na]+	53.4	77	95.56			52.4681	82.972	43.0619	24.8993	20.125	21.8675	59.5006	22.2973	2.66852	1.41604	0.183073	0.737376	1.89896
477	3.67	/	205.072	HMDB0059722	Mono-methyl-adipate	C7H12O4	160.074	2	[M+FA-H]-	52.2	63.3	99.48			662.167	649.237	489.451	316.339	186.022	174.029	600.285	225.464	2.66245	1.41275	0.060176	1.22058	1.93823
7780	4.601	594.192	595.199	HMDB0037487	Poncirin	C28H34O14	594.195	5	[M+H]+	45.4	39.2	94.17			45.0577	44.1105	60.12	20.0874	17.8845	18.2065	49.7627	18.7261	2.6574	1.41001	0.108966	0.96271	1.968
3932	6.354	/	511.088	HMDB0034709	BL IV	C24H18O10	466.09	1	[M+FA-H]-	40	10.6	90.1			15.1023	25.1705	17.9527	11.9233	4.2933	5.71404	19.4085	7.3102	2.65499	1.40871	0.0950707	1.02195	1.91231
5560	3.998	/	425.105	HMDB0059971	4-Hydroxy-5-(3',4'-dihydroxyphenyl)-valeric acid-O-glucuronide	C17H22O11	402.116	2	[M+Na]+	49.5	57.8	91.62			33.1554	41.4784	34.6747	14.0351	12.9595	14.2041	36.4362	13.7329	2.65321	1.40774	0.0848104	1.07155	1.9878
3204	6.249	/	455.12	HMDB0033694	Caffeic acid [apiosyl-(1->6)-glucosyl] ester	C20H26O13	474.137	1	[M-H2O-H]-	55.1	85.6	90.8			7.58789	5.89774	2.52731	2.40608	1.28223	2.38129	5.33765	2.0232	2.63822	1.39956	0.140743	0.851573	1.667
8905	6.976	/	965.47	HMDB0039563	Cynarasaponin D	C47H74O19	942.482	2	[M+Na]+	56.3	89.1	94.59			28.3416	23.8092	15.1138	8.80852	14.9767	1.77369	22.4215	8.51962	2.63175	1.39602	0.158949	0.798742	1.87962
441	0.84	129.079	130.086	HMDB0000070	Pipecolic acid	C6H11NO2	129.079	0	[M+H]+	46.1	33.6	96.79			38.1119	19.2673	46.263	13.9361	12.305	13.1605	34.5474	13.1339	2.6304	1.39528	0.150436	0.822648	1.76345
3478	10.492	/	347.219	HMDB0001547	Corticosterone	C21H30O4	346.214	9	[M+H]+				65		57.8136	52.4162	43.2004	20.0981	22.0846	16.6611	51.1434	19.6146	2.60741	1.38262	0.0592866	1.22704	1.94427
5711	6.716	838.441	837.434	HMDB0040957	Talinumoside I	C43H66O16	838.435	7	[M-H]-	52.3	78.8	90.49			8.27783	2.74199	4.36245	2.89318	2.78446	0.32515	5.12742	2.00093	2.56252	1.35756	0.179435	0.746093	1.6967
5813	5.557	/	873.287	HMDB0249794	Cellopentaose	C30H52O26	828.275	17	[M+FA-H]-	46.1	54.1	93.58			155.38	83.3775	141.774	69.7642	39.3545	39.409	126.844	49.5092	2.56203	1.35729	0.0950308	1.02214	1.80818
6973	3.993	/	513.158	HMDB0032743	Phloroacetophenone 6'-[xylosyl-(1->6)-glucoside]	C21H30O13	490.169	1	[M+Na]+	48.8	46.7	98.41			25.2759	19.2607	20.0234	11.2848	7.77708	6.20342	21.52	8.42175	2.55529	1.35349	0.0698875	1.1556	1.90697
4589	3.661	582.157	581.15	HMDB0034570	Norrubrofusarin 6-beta-gentiobioside	C26H30O15	582.158	2	[M-H]-	48.5	53.1	91.06			4.0563	2.8246	3.24493	2.07053	0.959041	0.935524	3.37528	1.3217	2.55374	1.35261	0.0781481	1.10708	1.87477
853	2.382	/	262.084	HMDB0040693	N2-(gamma-Glutamyl)-4-carboxyphenylhydrazine	C12H15N3O5	281.101	1	[M-H2O-H]-	41.6	15.6	93.2			14.1885	3.6723	10.0553	1.5608	6.51065	2.90241	9.30535	3.65795	2.54387	1.34702	0.182223	0.739396	1.51085
5591	7.446	/	793.442	HMDB0038019	28-Glucosyl-19(29)-dehydroursolic acid 3-arabinoside	C41H64O12	748.44	5	[M+FA-H]-	52.6	74.2	94.99			7.84745	2.63607	4.89985	1.65582	3.985	0.422485	5.12779	2.0211	2.53713	1.3432	0.179587	0.745724	1.71191
2088	8.073	370.106	369.099	HMDB0303339	Lunatone	C20H18O7	370.105	3	[M-H]-	48.4	53.7	91.21			12.0136	9.59138	17.9013	6.73791	6.49541	2.46762	13.1687	5.23365	2.51617	1.33123	0.106749	0.971635	1.76585
401	3.919	/	193.051	HMDB0034493	Valtrate	C10H12O5	212.068	1	[M-H2O-H]-	48	43.2	98.63			315.222	154.441	237.608	114.384	81.9835	87.6868	235.757	94.6847	2.48992	1.3161	0.100741	0.996794	1.75782
8327	1.308	/	689.21	HMDB0001296	Maltotetraose	C24H42O21	666.222	2	[M+Na]+	57.2	89.1	98.71	87.3		145.923	146.185	118.102	95.1242	29.0816	40.7057	136.737	54.9705	2.48746	1.31467	0.103793	0.983832	1.87761
5150	5.01	/	665.174	HMDB0029908	Camellianin A	C29H32O15	620.174	6	[M+FA-H]-	48.9	59.4	92.03			19.9664	13.5503	19.2097	11.8646	5.65488	4.12131	17.5754	7.21359	2.43643	1.28477	0.0920834	1.03582	1.80312
4128	5.205	/	355.154	HMDB0035042	Gibberellin A45	C19H24O5	332.162	6	[M+Na]+	47.6	55.7	89.56			133.203	88.9419	108.333	24.5909	88.879	22.5065	110.159	45.3255	2.43041	1.2812	0.158151	0.800928	1.82355
5985	4.502	/	447.162	HMDB0062702	N,N'-diacetylchitobiose	C16H28N2O11	424.169	8	[M+Na]+	47.7	52.1	96.46			5.18661	5.13723	4.80551	2.38341	1.6587	2.20197	5.04312	2.08136	2.42299	1.27679	0.0478526	1.32009	1.88596
5952	6.986	972.499	971.492	HMDB0033580	28-Glucosylarjunolate 3-[rhamnosyl-(1->3)-glucuronide]	C48H76O20	972.493	6	[M-H]-	55.3	86.4	96.85			35.5463	20.023	18.8343	12.3971	16.4063	2.20125	24.8012	10.3349	2.39976	1.26289	0.144479	0.840194	1.70135
775	0.848	155.069	156.077	HMDB0000177	Histidine	C6H9N3O2	155.069	0	[M+H]+	44.5	30.6	92.55	78.5		35.5012	29.7292	43.4528	14.5921	7.77604	23.4028	36.2278	15.257	2.37451	1.24763	0.109252	0.96157	1.77273
1889	1.309	234.111	235.119	HMDB0250630	Cyclo(his-pro)	C11H14N4O2	234.112	1	[M+H]+	50	54.2	97.08			84.02	46.2736	71.2237	30.1276	30.7249	24.1241	67.1724	28.3256	2.37144	1.24577	0.110491	0.956673	1.74542
2329	2.555	/	385.115	HMDB0301945	Hastatoside	C17H24O11	404.132	2	[M-H2O-H]-	44	35.6	86.82			13.9871	14.7962	10.7443	5.90868	5.48067	5.3667	13.1759	5.58535	2.359	1.23818	0.0873764	1.05861	1.82092
6392	6.441	474.077	475.084	HMDB0002375	Chicoric acid	C22H18O12	474.08	6	[M+H]+	44.7	37.9	92.12			37.9188	30.8883	35.5413	21.8289	10.3911	12.3896	34.7828	14.8699	2.33915	1.22598	0.0785782	1.1047	1.8094
4566	12.407	375.311	376.318	HMDB0013626	Adrenoyl ethanolamide	C24H41NO2	375.314	8	[M+H]+	41.7	22.5	94.91			48.299	112.213	95.2853	32.6201	45.1747	31.9732	85.2658	36.5893	2.33035	1.22054	0.16425	0.784495	1.66057
173	0.986	/	149.046	HMDB0031212	Ethoxyacetic acid	C4H8O3	104.047	2	[M+FA-H]-	52.6	65.6	99.42			2005.45	3382.22	2634.59	915.449	1357.78	1193.09	2674.09	1155.44	2.31435	1.21061	0.0854458	1.06831	1.74287
546	7.396	136.052	137.06	HMDB0029686	4-Methoxybenzaldehyde	C8H8O2	136.052	1	[M+H]+				85.2		425.559	577.37	419.259	159.714	292.787	162.416	474.062	204.972	2.31281	1.20965	0.0936405	1.02854	1.78011
3676	5.101	/	335.207	HMDB0304786	Lysyl-Phenylalanine	C15H23N3O3	293.174	2	[M+ACN+H]+	45.3	31	97.64			371.912	245.884	342.159	132.149	212.804	73.2746	319.985	139.409	2.2953	1.19868	0.117209	0.93104	1.71744
3640	3.97	490.169	489.162	HMDB0032743	Phloroacetophenone 6'-[xylosyl-(1->6)-glucoside]	C21H30O13	490.169	1	[M-H]-	51.4	67.4	91.09			13.9692	10.7128	13.6117	6.05783	4.81419	6.03935	12.7646	5.63712	2.26438	1.17911	0.0497853	1.3029	1.77353
389	12.299	123.032	124.039	HMDB0002243	Picolinic acid	C6H5NO2	123.032	1	[M+H]+	41.2	9.2	97.73	83.5	59.1	66.3057	25.5929	43.4556	13.6104	28.8086	17.7172	45.118	20.0454	2.25079	1.17043	0.207374	0.683245	1.50877
2363	3.942	/	387.13	HMDB0041273	Myzodendrone	C16H22O8	342.131	1	[M+FA-H]-	42.6	16.8	97.66			54.1685	52.4909	54.377	25.5111	23.2821	23.6815	53.6788	24.1582	2.22197	1.15184	0.0151389	1.8199	1.78823
195	0.908	155.07	154.062	HMDB0000177	Histidine	C6H9N3O2	155.069	2	[M-H]-	52	65.4	96.82	91.7		81.4433	73.697	94.38	19.3176	19.1142	74.0135	83.1734	37.4818	2.21904	1.14993	0.127043	0.89605	1.73374
4271	3.938	/	365.12	HMDB0013682	Coniferin	C16H22O8	342.131	1	[M+Na]+	42.7	19.6	95.67			110.877	103.141	110.15	50.6129	47.2676	48.7744	108.056	48.885	2.21041	1.14432	0.0294446	1.53099	1.79488
5156	1.298	666.224	665.216	HMDB0258892	Tetraglucoside	C24H42O21	666.222	3	[M-H]-	50.4	58.6	96.78			39.4793	35.0254	25.9807	28.1443	7.32775	10.2401	33.4951	15.2374	2.19822	1.13633	0.126038	0.899497	1.70229
7542	5.128	/	569.147	HMDB0029247	Delphinidin 3-(6''-malonyl-glucoside)	C24H23O15+	551.104	17	[M+NH4]+	46.9	67.7	83.96			22.2903	23.6607	15.8488	12.2739	7.26496	8.79253	20.5999	9.4438	2.18132	1.1252	0.0943209	1.02539	1.70371
5757	7.487	/	851.449	HMDB0014652	Acetyldigitoxin	C43H66O14	806.445	7	[M+FA-H]-	46.4	41.6	98.13			254.732	122.788	155.994	73.4193	148.15	24.2084	177.838	81.9259	2.17072	1.11817	0.171102	0.766745	1.56145
3139	1.533	/	309.094	HMDB0244310	2',3'-Dideoxycytidine-5'-monophosphate	C9H14N3O6P	291.062	6	[M+NH4]+	49.6	56.7	98.17			11.155	15.8316	10.6714	4.27248	7.69184	5.39533	12.5527	5.78655	2.16929	1.11722	0.108399	0.964973	1.68738
1961	6.576	237.134	238.141	HMDB0259807	viloxazine	C13H19NO3	237.136	11	[M+H]+	41.4	24.8	94.69	60.2		6.23075	19.9283	10.6236	4.97895	5.89597	6.10387	12.2609	5.6596	2.16639	1.11529	0.24771	0.606056	1.41323
4666	3.873	/	383.131	HMDB0037028	Deoxyloganic acid	C16H24O9	360.142	1	[M+Na]+	52.1	68.7	93.66			18.2694	15.6476	20.1493	10.3117	6.32968	8.35464	18.0221	8.332	2.163	1.11303	0.0676231	1.16991	1.72548
7275	3.883	538.129	539.137	HMDB0038757	Isolimocitrol 3-glucoside	C24H26O14	538.132	6	[M+H]+	49.2	63.8	89.09			43.0152	32.5944	32.3424	17.3999	21.7725	10.8982	35.984	16.6902	2.15599	1.10835	0.0910938	1.04051	1.67879
1455	5.483	206.058	207.065	HMDB0030818	Scoparone	C11H10O4	206.058	1	[M+H]+	48	48.1	93.06	86.2		113.969	58.1558	154.348	60.1744	44.1257	48.6314	108.824	50.9772	2.13476	1.09407	0.201306	0.696143	1.43994
6106	4.544	/	455.152	HMDB0041515	Benzyl gentiobioside	C19H28O11	432.163	1	[M+Na]+	41.4	17.1	91.52			10.2788	35.8892	12.2363	11.5021	8.74392	7.22992	19.4681	9.15865	2.12565	1.08791	0.327225	0.485154	1.25927
3696	12.613	334.286	335.294	HMDB0002823	Docosatrienoic acid	C22H38O2	334.287	2	[M+H]+	45.4	33.4	95.61	87.9		10.0307	24.4513	14.2086	7.18555	7.62218	8.17665	16.2302	7.66146	2.11842	1.08299	0.250131	0.601833	1.51877
5834	6.417	/	439.23	HMDB0253989	latrunculin a	C22H31NO5S	421.192	9	[M+NH4]+	42.5	32.5	89.57			298.927	254.047	224.082	186.787	94.3749	88.0101	259.019	123.057	2.10486	1.07373	0.108016	0.966514	1.66384
6396	4.306	/	497.163	HMDB0038680	Musabalbisiane A	C23H28O12	496.158	6	[M+H]+	45.9	47.4	88.67			20.9601	19.8671	25.3232	13.9252	10.3553	7.48221	22.0501	10.5876	2.08264	1.05841	0.0829638	1.08111	1.67113
1374	8.572	314.246	313.239	HMDB0061650	9,10-Epoxyoctadecanoic acid	C18H34O4	314.246	1	[M-H]-	41	10.7	95.92	60.5		31.2267	19.9367	28.8806	14.0015	14.8087	9.75522	26.6814	12.8551	2.07554	1.05349	0.0848206	1.0715	1.59414
1689	3.599	340.08	339.073	HMDB0030821	Cichoriin	C15H16O9	340.079	2	[M-H]-	48.7	49.9	95.68			28.028	32.2458	33.4562	17.0392	13.9278	14.4788	31.2433	15.1486	2.06246	1.04436	0.0419942	1.37681	1.69326
5691	1.299	828.278	827.271	HMDB0003255	Amylopectin	C30H52O26	828.275	5	[M-H]-	50.4	60.3	97.05			41.2186	35.1968	24.5519	30.8883	8.69759	9.53667	33.6557	16.3742	2.05542	1.03943	0.155503	0.808261	1.59986
1870	7.751	356.09	355.083	HMDB0033659	Dihydrohydroxy-O-methylsterigmatocystin	C19H16O7	356.09	2	[M-H]-	52	65.5	96.36			2.75617	1.76335	2.50096	1.41739	0.784689	1.21382	2.34016	1.13863	2.05523	1.0393	0.0900806	1.04537	1.58632
1691	8.228	/	339.088	HMDB0037598	5-Hydroxy-3',4',7,8-tetramethoxyflavone	C19H18O7	358.105	1	[M-H2O-H]-	51.6	63.3	96.45			19.5402	11.7978	28.5102	13.3809	8.6942	7.07317	19.9494	9.71608	2.05324	1.0379	0.155748	0.807577	1.43002
4778	12.336	/	387.192	HMDB0006762	17alpha,21-Dihydroxypregnenolone	C21H32O4	348.23	2	[M+K]+	45.5	35.2	95.07			3.86452	16.433	9.74493	3.32412	2.55637	8.86041	10.0142	4.91363	2.03804	1.02718	0.302419	0.51939	1.26401
1938	3.992	236.116	259.105	HMDB0028694	Alanylphenylalanine	C12H16N2O3	236.116	1	[M+Na]+	42.9	24.1	91.87			12.5465	7.3686	10.4108	5.18625	5.8322	3.89097	10.1086	4.96981	2.03401	1.02433	0.119124	0.924	1.56164
454	1.478	202.048	201.041	HMDB0240258	Succinylacetoacetate	C8H10O6	202.048	11	[M-H]-	44.5	39.2	95.02			45.0283	36.2318	37.1799	23.6728	18.7257	16.2895	39.48	19.5627	2.01813	1.01302	0.0559409	1.25227	1.63364
8173	7.912	/	659.209	HMDB0060586	N-Trifluoroacetyladriamycinol	C29H30F3NO12	641.172	5	[M+NH4]+	48	53.3	92.53			7.95624	7.48778	10.5323	5.33144	3.19257	4.38504	8.65878	4.30302	2.01226	1.00882	0.0973383	1.01172	1.61096
4014	9.759	350.245	351.252	HMDB0005972	Tetrahydrodeoxycortisol	C21H34O4	350.246	2	[M+H]+	44.3	28.1	95.33			25.2762	137.283	88.1969	55.4111	31.4732	37.7652	83.5852	41.5498	2.01169	1.00841	0.297038	0.527188	1.01387
4092	11.991	352.261	353.268	HMDB0011540	MG(0:0/18:3/0:0)	C21H36O4	352.261	2	[M+H]+	51	60.4	96.31			116.505	228.386	143.08	85.4215	77.8293	80.0237	162.657	81.0915	2.00585	1.00421	0.220265	0.657055	1.53754
564	2.384	217.989	216.982	HMDB0059968	3-hydroxybenzoic acid-3-O-sulphate	C7H6O6S	217.989	1	[M-H]-	46.1	36.4	95.85			122.755	77.1456	90.0361	37.5435	44.1804	63.2222	96.6457	48.3154	2.00031	1.00022	0.096719	1.01449	1.53513
236	3.951	/	163.04	HMDB0030968	2,4,6-Octatriyn-1-ol	C8H6O	118.042	2	[M+FA-H]-	42.7	21.2	95.34			51.7059	72.0566	54.627	37.1323	23.3573	28.873	59.4631	29.7875	1.99624	0.997286	0.0779927	1.10795	1.60865
3076	6.72	/	445.209	HMDB0036571	Linalool 3,7-oxide beta-primeveroside	C21H36O11	464.226	1	[M-H2O-H]-	44.6	33.8	91.02			2.74721	27.2585	3.78131	5.02953	5.11711	6.81583	11.2624	5.65416	1.99187	0.994125	0.334259	0.475917	0.310743
3135	2.499	/	308.197	HMDB0015453	Procaterol	C16H22N2O3	290.163	1	[M+NH4]+	43.4	22.7	96.12			51.025	20.2294	21.0925	13.3986	17.5901	15.495	30.7823	15.4946	1.98665	0.990335	0.294943	0.530262	1.25431
7525	7.219	/	565.206	HMDB0041308	Italidipyrone	C29H34O10	542.215	3	[M+Na]+	42.4	22.1	93.64			68.1142	32.4165	29.8663	15.6293	22.3505	28.5316	43.4657	22.1705	1.96052	0.971235	0.244989	0.610853	1.3085
817	4.347	159.068	160.076	HMDB0001190	Indoleacetaldehyde	C10H9NO	159.068	1	[M+H]+	43	20.6	95.18			29.5005	10.4328	33.5251	14.57	15.6615	7.31027	24.4861	12.5139	1.95671	0.96843	0.253885	0.595362	1.16136
2125	5.223	248.105	249.112	HMDB0033515	Citreovirenone	C14H16O4	248.105	1	[M+H]+	52.4	66.4	97.39			1467.09	1547.26	1316.23	859.505	769.304	588.35	1443.53	739.053	1.95321	0.965848	0.0601701	1.22062	1.62234
239	1.091	109.064	110.071	HMDB0246022	3,4-Diaminopyridine	C5H7N3	109.064	0	[M+H]+	51.1	60.2	95.64			125.348	180.608	120.477	30.6776	53.7644	133.888	142.144	72.7766	1.95316	0.965812	0.217424	0.662692	1.52016
677	12.042	146.109	147.117	HMDB0302269	Pentenylbenzene	C11H14	146.11	1	[M+H]+	52.6	66.8	97.74			163.051	438.994	423	178.777	157.33	189.798	341.682	175.302	1.94911	0.962812	0.26132	0.582828	1.2884
2165	5.194	250.12	251.127	HMDB0032116	Helinorbisabone	C14H18O4	250.121	1	[M+H]+	46.2	38.2	94.54			70.7182	63.8746	65.0193	36.4744	38.4275	27.9334	66.5374	34.2784	1.94109	0.956864	0.0555285	1.25548	1.61718
2132	7.949	374.091	373.084	HMDB0166847	Ethyl gallate 4-glucuronide	C15H18O11	374.085	16	[M-H]-	47.9	63.2	92.88			0.16289	0.229008	0.658471	0.183	0.172026	0.189183	0.350123	0.181403	1.93008	0.948663	0.276255	0.55869	0.97795
814	4.551	/	197.081	HMDB0035721	Batatic acid	C10H12O4	196.074	1	[M+H]+	48.2	45	96.81			54.4064	54.3653	58.5802	34.3016	29.9982	22.4395	55.784	28.9131	1.92937	0.948127	0.0580308	1.23634	1.60804
2905	6.94	432.143	431.135	HMDB0031723	Trichocarposide	C22H24O9	432.142	2	[M-H]-	45.1	35.6	91.82			17.9028	11.5224	12.3787	9.77929	6.72809	5.23139	13.9346	7.24626	1.92301	0.943368	0.107813	0.967327	1.48335
4277	5.694	544.158	543.151	HMDB0301725	3,4-Diferuloylquinic acid	C27H28O12	544.158	1	[M-H]-	45.5	45	83.6			27.8664	42.229	33.5342	22.5164	12.1044	19.4108	34.5432	18.0105	1.91794	0.939559	0.0950193	1.02219	1.52329
6265	4.845	464.093	465.1	HMDB0253683	Isoquercitroside	C21H20O12	464.095	5	[M+H]+	40.4	12.1	95.65			23.164	14.3671	20.338	9.81035	9.18338	11.2146	19.2897	10.0694	1.91567	0.93785	0.109807	0.95937	1.50564
3693	11.991	334.25	335.258	HMDB0029583	Lycopersiconol	C21H34O3	334.251	1	[M+H]+	47.1	44.1	93.12			15.8194	30.0163	19.0783	11.0148	11.2077	11.697	21.638	11.3065	1.91377	0.936416	0.221125	0.655362	1.47967
7152	1.064	/	527.158	HMDB0029910	Gentiotriose	C18H32O16	504.169	1	[M+Na]+	57.3	90.3	97.48			588.518	601.399	456.329	345.9	222.916	299.941	548.748	289.585	1.89495	0.922156	0.085598	1.06754	1.5467
3156	6.449	/	451.089	CSID4444964	Lancerin	C19H18O10	406.09	1	[M+FA-H]-	51.8	65.5	95.06			1606.64	1173.18	1428.85	968.235	619.288	634.234	1402.89	740.586	1.8943	0.921661	0.0791558	1.10152	1.52364
687	5.068	148.052	149.06	HMDB0253619	3,4-Dihydro-1H-2-benzopyran-1-one	C9H8O2	148.052	1	[M+H]+	48	42.9	97.84			333.259	165.175	154.992	112.498	130.409	102.284	217.808	115.064	1.89294	0.920626	0.268702	0.570729	1.30153
4150	12.631	354.276	355.283	HMDB0257238	RIOPROSTIL	C21H38O4	354.277	3	[M+H]+	40.7	13.1	93.96			14.9013	26.3221	15.0696	11.1458	8.14338	10.5985	18.7643	9.96259	1.88348	0.913402	0.221722	0.654191	1.44635
7538	5.508	/	568.239	HMDB0030557	Tracheloside	C27H34O12	550.205	0	[M+NH4]+	44.5	29.2	93.37			35.2479	40.6025	33.7684	19.5897	20.7728	18.3836	36.5396	19.582	1.86598	0.899932	0.0563057	1.24945	1.58125
8177	4.836	/	659.23	HMDB0258519	Styraxlignolide A	C31H40O14	636.242	1	[M+Na]+	49.7	52.9	97.26			39.5423	103.657	56.3481	36.5221	33.7433	36.8664	66.5156	35.7106	1.86263	0.897342	0.286058	0.543546	1.2738
8352	4.92	692.228	693.235	HMDB0030074	Albanin F	C40H36O11	692.226	3	[M+H]+	43.1	32.7	86.29			16.1788	9.42511	10.524	4.90834	7.9104	6.65444	12.0426	6.49106	1.85526	0.891625	0.166819	0.777755	1.39349
3433	6.451	/	473.071	HMDB0037459	6-Methoxyluteolin 7-glucuronide	C22H20O13	492.09	4	[M-H2O-H]-	47.7	52.7	89.83			26.1075	24.4132	24.8619	17.5996	10.481	12.7077	25.1275	13.5961	1.84814	0.886075	0.0585783	1.23226	1.52927
2524	0.812	/	274.139	HMDB0245937	3-Methylthymidine	C11H16N2O5	256.106	1	[M+NH4]+	48.5	48.3	95.94			20.7587	3.43979	19.1294	6.29493	6.24674	10.9914	14.4426	7.84437	1.84114	0.880603	0.317106	0.498796	0.628025
7642	5.12	/	577.225	HMDB0038934	Ssioriside	C27H38O12	554.236	1	[M+Na]+	55.4	80.3	97.55			60.331	46.7146	41.5129	25.5427	34.1452	21.1877	49.5195	26.9585	1.83688	0.877256	0.114578	0.940901	1.46268
6832	2.827	/	501.157	HMDB0302799	3,4-Dihydroxyphenylethanol-4-diglucoside	C20H30O13	478.169	1	[M+Na]+	53.2	73.6	93.46			46.2179	30.9479	58.7135	27.8469	20.4255	25.7925	45.2931	24.6883	1.8346	0.875464	0.16499	0.782543	1.37931
7153	4.003	/	527.173	HMDB0039930	Multifidol 2-[apiosyl-(1->6)-glucoside]	C22H32O13	504.184	2	[M+Na]+	49.7	60.1	90.49			27.5366	40.0084	26.2875	17.9095	16.6009	17.3066	31.2775	17.2723	1.81085	0.856665	0.179327	0.746355	1.4743
2039	7.759	243.183	266.172	HMDB0013286	N-Undecanoylglycine	C13H25NO3	243.183	1	[M+Na]+	41.9	13.5	97.56			59.8285	113.446	68.4065	48.8743	40.4204	44.6133	80.5604	44.636	1.80483	0.851863	0.236733	0.625742	1.37858
627	4.441	143.073	144.081	HMDB0243964	1-Naphthylamine	C10H9N	143.073	1	[M+H]+				82.3		150.932	103.967	121.108	92.813	67.0078	49.5993	125.336	69.8067	1.79547	0.844359	0.129857	0.886535	1.42038
1089	7.759	179.167	180.174	HMDB0014621	Rimantadine	C12H21N	179.167	1	[M+H]+	43.8	23.7	96.85	87.9		4.96187	9.93375	5.47135	4.25412	3.11194	3.99118	6.78899	3.78575	1.7933	0.842619	0.25566	0.592337	1.32193
1639	10.769	/	333.205	HMDB0001320	11a-Hydroxy-9,15-dioxoprost-13-enoic acid	C20H32O5	352.225	6	[M-H2O-H]-	49.5	59.9	94.34			114.092	71.7359	100.515	69.3924	45.2638	45.2551	95.4475	53.3038	1.79063	0.840469	0.105323	0.977477	1.39068
1741	8.355	/	341.234	HMDB0004667	13-HODE	C18H32O3	296.235	2	[M+FA-H]-	47.6	42.9	97.3			40.1532	91.1747	44.6744	33.8157	32.2272	32.2786	58.6674	32.7738	1.79007	0.840017	0.220808	0.655986	1.22723
957	4.014	276.03	275.023	HMDB0041724	Dihydroferulic acid 4-O-sulfate	C10H12O7S	276.03	0	[M-H]-	50.8	58.5	95.71			1343.7	1886.5	1481.35	1061.89	849.301	721.509	1570.51	877.567	1.78962	0.839656	0.085399	1.06855	1.45898
3352	5.219	/	357.169	HMDB0035403	Gingerenone A	C21H24O5	356.162	1	[M+H]+	48.7	50.2	94.84			62.5533	57.668	66.0391	34.1089	41.6743	28.5492	62.0868	34.7775	1.78526	0.836134	0.0629108	1.20127	1.49493
5030	3.754	399.179	400.186	HMDB0254007	Lenapenem	C18H29N3O5S	399.183	9	[M+H]+	45.7	46.8	91.91			17.7665	8.59917	12.8596	7.70004	7.39592	6.89677	13.0751	7.33091	1.78356	0.834757	0.189961	0.721335	1.28265
7828	5.812	/	603.204	HMDB0038261	7-epi-Syringaresinol 4'-glucoside	C28H36O13	580.216	1	[M+Na]+	49.9	64.2	86.69			40.0452	28.4626	22.5177	12.2321	20.6171	18.3104	30.3418	17.0532	1.77924	0.831264	0.176341	0.753647	1.32245
324	5.524	180.064	179.056	HMDB0001860	Paraxanthine	C7H8N4O2	180.065	6	[M-H]-	43.2	27.9	94.77			7.22147	6.554	16.3543	6.45427	2.8791	7.63321	10.0433	5.65553	1.77583	0.828494	0.229434	0.639342	1.14739
4559	5.234	374.173	375.18	HMDB0033534	Fragransin C1	C21H26O6	374.173	0	[M+H]+	47.8	45.2	94.4			82.0687	75.8115	87.1396	45.0432	55.1092	38.0141	81.6733	46.0555	1.77336	0.826489	0.0632278	1.19909	1.48587
1857	5.179	232.11	233.117	HMDB0036605	Pterosin E	C14H16O3	232.11	1	[M+H]+	48.8	50.4	95.13			63.2098	59.3692	66.0531	36.8554	39.0087	30.6055	62.8773	35.4899	1.7717	0.825133	0.05517	1.2583	1.50572
8938	6.99	/	995.48	HMDB0039009	Calendasaponin B	C48H76O20	972.493	2	[M+Na]+	56.7	88	97.93			13.9352	2.1116	6.9818	5.55485	6.63955	0.84984	7.67622	4.34808	1.76543	0.820016	0.370362	0.431373	0.904643
2810	4.968	423.078	422.071	HMDB0256509	Phtpp	C20H11F6N3O	423.081	4	[M-H]-	41.4	22.7	89.37			43.2257	87.7485	76.5152	23.3047	67.4044	27.0102	69.1631	39.2397	1.76258	0.817687	0.195395	0.709086	1.26483
3618	4.286	332.053	333.06	HMDB0033648	4',5,6,7,8-Pentahydroxy-3'-methoxyflavone	C16H12O8	332.053	2	[M+H]+	53.3	76.9	91.72			27.0104	32.0127	22.0038	18.5451	13.5113	13.9806	27.009	15.3457	1.76004	0.815606	0.107752	0.967575	1.43938
916	5.268	270.089	269.082	HMDB0037319	2'-O-Methylisoliquiritigenin	C16H14O4	270.089	1	[M-H]-	52.1	67.3	93.87			66.8291	30.4108	75.3879	39.9457	26.4764	31.8069	57.5426	32.743	1.7574	0.813445	0.176385	0.753538	1.12307
391	1.115	/	124.087	HMDB0245227	2-Methyleneglutaronitrile	C6H6N2	106.053	1	[M+NH4]+	41	13.4	93.01			100.789	33.596	79.0057	29.2897	56.8112	35.3387	71.1304	40.4799	1.75718	0.813262	0.274751	0.561061	1.01763
2118	3.362	/	249.061	HMDB0304400	Arogenate	C10H12NO5-	226.072	0	[M+Na]+	41.6	11.5	96.93			17.7219	34.6384	17.2486	13.5862	2.19032	23.8675	23.203	13.2147	1.75585	0.812168	0.312065	0.505755	1.39134
6455	5.794	478.111	479.118	HMDB0033650	Estragonoside	C22H22O12	478.111	1	[M+H]+	49.3	53.8	94.34			54.6625	75.3666	81.9761	40.2748	44.493	36.4737	70.6684	40.4138	1.74862	0.806216	0.107396	0.969012	1.43106
1033	4.311	176.047	177.054	HMDB0059622	4-Methylumbelliferone	C10H8O3	176.047	1	[M+H]+	53.1	69.3	97.11			227.208	315.909	266.701	158.552	138.726	166.138	269.939	154.472	1.7475	0.805293	0.08766	1.0572	1.46226
333	1.306	181.074	180.067	HMDB0000158	Tyrosine	C9H11NO3	181.074	2	[M-H]-	52	64.7	97.44	83.7		22.334	20.5137	28.3495	11.685	13.1047	16.0187	23.7324	13.6028	1.74467	0.802958	0.0823266	1.08446	1.41186
3385	2.826	/	322.212	HMDB0259093	Tilisolol	C17H24N2O3	304.179	2	[M+NH4]+	44.8	33.5	92.57			20.7421	17.0484	26.1749	13.3117	9.29913	14.0783	21.3218	12.2297	1.74344	0.801938	0.129435	0.887949	1.37831
4066	4.812	/	353.157	HMDB0005796	Picrocrocin	C16H26O7	330.168	1	[M+Na]+	43.1	24.5	92.9			3.56296	11.0724	3.60226	2.92227	2.68373	4.8626	6.0792	3.48953	1.74212	0.800847	0.359876	0.443847	0.941361
2945	1.478	/	296.196	HMDB0013243	Leucylphenylalanine	C15H22N2O3	278.163	1	[M+NH4]+	44.4	28.2	95.04			36.3563	40.1815	37.8057	26.7009	15.136	23.969	38.1145	21.9353	1.73759	0.797084	0.0856757	1.06714	1.43247
1227	6.462	304.095	303.088	HMDB0029231	3-Methyl-epicatechin	C16H16O6	304.095	1	[M-H]-	54.6	80.7	93.97			15.2711	12.7546	13.5106	8.71807	9.6458	5.60879	13.8455	7.99089	1.73266	0.792985	0.0753971	1.12265	1.3909
3391	3.938	/	323.073	HMDB0041271	Salicylic acid betaglucoside	C13H16O8	300.085	1	[M+Na]+	47.6	41.2	98.08			533.167	484.258	393.373	275.546	220.81	318.996	470.266	271.784	1.73029	0.791015	0.0932013	1.03058	1.41084
6232	7.713	/	461.373	HMDB0033823	Coffeasterene	C31H50O	438.386	5	[M+Na]+	46.8	48.6	91.44			5.73603	2.00069	5.94055	1.42944	4.59234	1.89858	4.55909	2.64012	1.72685	0.788142	0.31036	0.508134	1.02656
7520	4.488	564.181	565.189	HMDB0035757	Cascaroside C	C27H32O13	564.184	5	[M+H]+	51.1	66.1	95.53			76.5783	77.8325	87.7202	45.115	45.4506	50.2504	80.7104	46.9387	1.71949	0.781977	0.0550881	1.25894	1.4717
4772	5.172	/	387.18	HMDB0036665	Blumealactone A	C20H28O6	364.189	5	[M+Na]+	52.7	73.1	96.05			435.736	406.641	445.811	260.28	280.191	209.43	429.396	249.967	1.71781	0.78057	0.0569021	1.24487	1.45593
5531	5.172	422.193	423.201	CSID16079293	1,4-Bis(3,4,5-trimethoxyphenyl)-1,4-butanediol	C22H30O8	422.194	1	[M+H]+	44.9	31.3	94.96			144.476	137.566	142.085	84.916	94.1437	68.0746	141.375	82.3781	1.71618	0.779198	0.0568412	1.24534	1.45368
3791	13.36	/	339.289	HMDB0032112	1,2,4-Nonadecanetriol	C19H40O3	316.298	6	[M+Na]+	44.6	33.6	95.99			1.19935	2.16291	1.40668	1.11245	0.80218	0.869397	1.58965	0.928008	1.71297	0.776496	0.190838	0.719335	1.31798
5336	1.623	/	413.141	HMDB0247827	Loganoside	C17H26O10	390.153	1	[M+Na]+	49.8	52.5	97.89	70.7		210.129	355.515	235.258	172.375	130.7	166.712	266.967	156.596	1.70482	0.769617	0.173371	0.761025	1.33311
606	3.665	226.084	225.077	HMDB0303044	Verbenalol	C11H14O5	226.084	2	[M-H]-	52.8	67.9	98.07			105.29	125.426	91.0421	69.9924	41.1996	77.628	107.253	62.94	1.70404	0.768963	0.100747	0.996769	1.35133
5098	4.44	/	653.138	HMDB0039320	Kaempferol 3-rhamnoside 7-galacturonide	C27H28O16	608.138	3	[M+FA-H]-	50.3	63.2	92.35			24.1967	29.9921	28.7553	17.4632	19.3082	12.0009	27.648	16.2574	1.70064	0.766078	0.07597	1.11936	1.38033
337	2.378	/	181.051	HMDB0033091	3-(1-Formyl-1-propenyl)pentanedioic acid	C9H12O5	200.068	2	[M-H2O-H]-	48.5	47.7	97.44			125.183	97.7533	117.832	63.9416	78.9999	57.6126	113.589	66.8514	1.69913	0.7648	0.0697581	1.15641	1.38239
4238	8.549	/	362.326	HMDB0031923	10,20-Dihydroxyeicosanoic acid	C20H40O4	344.293	2	[M+NH4]+	48	46.7	95.51			25.9456	16.3133	6.8168	13.8415	7.6919	7.47192	16.3586	9.66843	1.69196	0.758692	0.319909	0.494973	0.863782
3665	4.876	/	491.123	HMDB0302751	Acacetin 7-glucoside	C22H22O10	446.121	9	[M+FA-H]-	43.8	38.6	90.04			13.8526	12.2772	20.0595	10.5541	8.69009	8.06169	15.3964	9.10195	1.69155	0.758346	0.119178	0.923803	1.30975
6725	6.055	494.106	495.113	HMDB0038866	Quercetagetin 3'-methylether 7-glucoside	C22H22O13	494.106	1	[M+H]+	46.6	40.9	93.07			42.0652	57.5213	39.2199	40.1365	19.9521	22.2295	46.2688	27.4394	1.68622	0.753793	0.186008	0.730469	1.32891
1600	7.392	/	331.083	HMDB0030852	Asperxanthone	C16H14O5	286.084	2	[M+FA-H]-	43.7	24.5	95.65			13.7963	12.5073	12.7356	8.24765	6.98293	7.92811	13.013	7.71956	1.68572	0.753367	0.0387206	1.41206	1.43268
906	5.171	166.063	167.07	HMDB0247918	Acetovanillone	C9H10O3	166.063	1	[M+H]+	51.6	62.1	97.33			388.206	388.549	422.14	248.193	259.48	205.345	399.632	237.673	1.68144	0.749695	0.0558691	1.25283	1.43556
529	3.127	/	211.062	HMDB0029665	Ethyl vanillin	C9H10O3	166.063	2	[M+FA-H]-	51.3	61.2	97.87			59.1331	48.4672	69.1412	38.742	36.0655	30.4118	58.9138	35.0731	1.67975	0.748242	0.0840007	1.07572	1.35597
7986	3.16	624.202	625.209	HMDB0252460	Forsythiaside	C29H36O15	624.205	5	[M+H]+	52.7	75.7	93.56			86.5504	69.2455	108.78	61.4973	44.8305	51.3363	88.1919	52.5547	1.6781	0.746827	0.137311	0.862293	1.32556
7246	3.88	/	535.178	HMDB0258278	sialosyl-Tn saccharide	C19H32N2O14	512.185	7	[M+Na]+	50.4	67.2	92.97			55.7581	58.4137	65.9496	53.1854	35.6386	18.5973	60.0405	35.8071	1.67678	0.745689	0.176458	0.753359	1.32663
3677	4.781	/	335.207	HMDB0028940	Leucyl-Tryptophan	C17H23N3O3	317.174	2	[M+NH4]+	49.1	52.2	95.3			5.5609	3.99594	6.75609	3.47352	4.19023	2.08663	5.43764	3.25013	1.67305	0.742484	0.189431	0.722549	1.24362
1119	1.31	/	182.081	HMDB0012175	5-Acetamidovalerate	C7H13NO3	159.09	0	[M+Na]+	45.3	29.7	97.61			200.668	215.727	221.353	108.286	95.2565	177.942	212.583	127.161	1.67176	0.741364	0.1178	0.928855	1.35511
77	4.785	122.037	121.03	HMDB0001870	Benzoic acid	C7H6O2	122.037	2	[M-H]-	39.8	3.54	97.72	91.5	86.9	187.4	143.898	167.081	97.9783	114.329	86.0548	166.126	99.454	1.67038	0.740179	0.07068	1.1507	1.35977
1836	6.498	352.026	351.019	HMDB0240547	Naringenin 7-sulfate	C15H12O8S	352.025	2	[M-H]-	48	53.4	88.74			5.16729	2.4978	4.67424	2.27723	2.44965	2.69486	4.11311	2.47391	1.66259	0.733435	0.186486	0.729354	1.12042
5909	7.259	/	442.279	HMDB0005022	Pravastatin	C23H36O7	424.246	1	[M+NH4]+	45.1	28.4	98.64			58.9555	32.3048	72.9212	25.889	49.347	23.6085	54.7272	32.9481	1.66101	0.73206	0.26379	0.578741	1.09736
533	5.149	/	211.098	HMDB0035235	2,4,7-Decatrienoic acid	C10H14O2	166.099	1	[M+FA-H]-	50.9	59.7	96.63			35.4734	43.5186	49.9323	25.7468	23.5516	28.5049	42.9747	25.9344	1.65705	0.72862	0.0802931	1.09532	1.35942
7304	11.876	/	541.334	HMDB0240603	LysoPS(18:1/0:0)	C24H46NO9P	523.291	16	[M+NH4]+	42.6	34.8	95.02			4.35888	8.94814	6.1853	5.36973	3.68265	2.83766	6.49744	3.96335	1.63938	0.713151	0.244063	0.612498	1.18209
2569	1.445	/	276.144	HMDB0013130	Glutarylcarnitine	C12H21NO6	276.144	1	[M+H]+	45.9	35.6	94.69			38.6811	30.4488	38.9021	32.1596	15.7362	18.1577	36.0106	22.0179	1.63552	0.709749	0.170409	0.768506	1.28868
8158	4.283	656.158	657.165	HMDB0037541	Patuletin 3-gentiobioside	C28H32O18	656.159	2	[M+H]+	54.1	79.9	93.05			10.286	15.5683	12.026	8.90524	8.53983	5.72323	12.6268	7.72277	1.63501	0.709298	0.152113	0.817835	1.29662
6869	7.592	/	505.185	HMDB0247264	7-Hydroxystaurosporine	C28H26N4O4	482.195	2	[M+Na]+	45.5	39.3	90.43			14.206	22.8802	17.4585	8.65895	10.1969	14.6318	18.1816	11.1626	1.6288	0.703811	0.180904	0.742553	1.25275
6573	6.164	/	485.178	HMDB0038159	Retrocalamin	C24H30O9	462.189	1	[M+Na]+	52	66.8	93.88			78.3613	87.398	83.5382	49.4185	50.3976	53.2644	83.0992	51.0268	1.62854	0.703578	0.0498236	1.30257	1.40536
3489	3.657	/	477.097	HMDB0041676	4'-Methyl-epigallocatechin 7-glucuronide	C22H24O13	496.122	13	[M-H2O-H]-	45.5	51.6	90.19			0.72242	0.482404	0.315504	0.3033	0.302824	0.32775	0.506776	0.311292	1.62798	0.703082	0.183174	0.737136	1.05844
2260	2.424	381.164	380.157	HMDB0033965	Pantothenic acid 4'-O-bglucoside	C15H27NO10	381.163	2	[M-H]-	48.4	50.4	93.94			47.5877	20.003	19.1814	15.7925	12.9202	24.6359	28.924	17.7829	1.62651	0.701781	0.251722	0.599079	0.925664
656	6.056	145.053	146.06	HMDB0243900	1-Hydroxyisoquinoline	C9H7NO	145.053	1	[M+H]+	49.3	51.7	95.53			35.6979	28.1885	30.9253	24.5708	17.0704	16.6535	31.6039	19.4316	1.62642	0.701701	0.105473	0.976859	1.32524
1725	2.476	/	341.088	CSID21865861	dehypoxanthine futalosine	C14H16O7	296.09	2	[M+FA-H]-	45.9	34.6	97.46			44.4135	40.2632	55.7686	22.4346	26.3382	37.8004	46.8151	28.8577	1.62227	0.698016	0.109254	0.961565	1.26444
2303	3.487	/	383.099	HMDB0029681	3-O-p-Coumaroylquinic acid	C16H18O8	338.1	2	[M+FA-H]-	48.8	52.1	94.05			9.16368	11.735	9.66304	7.10513	4.40768	7.3926	10.1872	6.3018	1.61656	0.692926	0.0957272	1.01896	1.29508
4839	7.41	614.145	613.137	HMDB0001176	Cytidine 5'-monophosphate-N-acetylneuraminic acid	C20H31N4O16P	614.147	4	[M-H]-	48.4	53.6	93.7			6.32501	2.14098	4.90172	2.62236	1.65781	3.9937	4.45591	2.75796	1.61565	0.692119	0.237334	0.624639	0.906152
3127	5.509	450.117	449.11	HMDB0033850	Astilbin	C21H22O11	450.116	2	[M-H]-	52	69.4	92.63	71.8		18.08	15.4265	21.6961	13.1009	10.9559	10.1129	18.4009	11.3899	1.61554	0.692018	0.0891058	1.05009	1.30098
3518	11.578	479.301	478.294	HMDB0011475	LysoPE(0:0/18:1)	C23H46NO7P	479.301	1	[M-H]-	54.3	80	92.78			15.382	10.3773	10.8203	14.8378	3.92926	3.92387	12.1932	7.56366	1.61208	0.688922	0.244267	0.612135	1.28101
5985	5.759	/	1007.21	HMDB0039864	3-O-betaGalactopyranosylcinnamtannin B1	C51H46O23	1026.24	10	[M-H2O-H]-	36.2	3.17	88.98			92.2779	79.3695	112.176	64.4593	62.4019	49.3225	94.6077	58.7279	1.61095	0.687913	0.0912164	1.03993	1.28588
4764	7.166	386.136	387.143	HMDB0257872	Wushanicaritin	C21H22O7	386.137	2	[M+H]+	49.2	52.1	95.68			142.05	372.666	208.528	149.134	155.432	144.634	241.081	149.733	1.61007	0.687127	0.316887	0.499095	1.00619
1823	7.068	350.127	349.12	HMDB0041370	Na-p-Hydroxycoumaroyltryptophan	C20H18N2O4	350.127	2	[M-H]-	48.2	46.8	96.16			7.35974	1.11031	7.85857	3.12176	2.51799	4.50654	5.44287	3.3821	1.60932	0.686451	0.283389	0.547617	0.30868
4426	7.819	/	559.256	HMDB0258551	Sucrose monolaurate	C24H44O12	524.283	7	[M+Cl]-	41.1	20.1	93.56			87.8669	78.6842	75.279	56.6785	46.3079	47.4468	80.61	50.1444	1.60756	0.68487	0.0523684	1.28093	1.34871
7715	2.245	/	588.226	HMDB0034611	Rutaretin 9-rutinoside	C26H34O14	570.195	5	[M+NH4]+	40.2	13.6	93.14			19.7202	16.2547	20.8583	13.3314	12.2562	9.77669	18.9444	11.7881	1.60708	0.684444	0.0905464	1.04313	1.31743
5179	4.547	670.176	669.169	HMDB0037469	Spinacetin 3-gentiobioside	C29H34O18	670.175	3	[M-H]-	49.1	56.7	92.65			29.9876	31.8997	33.1538	25.0843	21.2284	12.8398	31.6804	19.7175	1.60672	0.684114	0.0945415	1.02438	1.27316
7672	6.254	/	581.235	HMDB0301738	Secoisolariciresinol-sesquilignan	C30H38O10	558.246	1	[M+Na]+	50.1	52.1	99.08			70.2292	70.3726	85.3022	52.4562	52.3007	36.1994	75.3014	46.9854	1.60265	0.680462	0.0973988	1.01145	1.31255
6332	2.239	/	471.147	HMDB0248874	8-O-Acetyl shanzhiside methyl ester	C19H28O12	448.158	2	[M+Na]+	42.5	15.3	99.13			512.802	491.565	494.981	354.377	313.86	267.35	499.782	311.862	1.60257	0.680392	0.0578179	1.23794	1.36122
1032	10.332	286.215	285.207	HMDB0000672	Hexadecanedioic acid	C16H30O4	286.214	1	[M-H]-	48.2	45.3	96.71	77.5		99.116	61.1958	72.9814	55.143	53.8342	36.8746	77.7644	48.6173	1.59952	0.677641	0.131155	0.882216	1.18389
2650	6.112	/	409.06	HMDB0040609	Theaflavic acid	C21H16O10	428.074	9	[M-H2O-H]-	41.1	22.8	93.14			32.1826	53.1913	44.4288	25.6738	29.3793	26.3596	43.2676	27.1376	1.59438	0.672994	0.115463	0.937556	1.23032
8839	6.559	/	897.35	HMDB0039542	Olitoriusin	C41H62O19	858.389	2	[M+K]+	50.3	56.6	96.99			30.8274	28.3875	39.2633	23.3742	18.8229	19.7272	32.8261	20.6414	1.5903	0.669301	0.111755	0.951732	1.29406
3114	7.232	/	447.261	CSID389911	Erythronolide B	C21H38O7	402.262	2	[M+FA-H]-	38.8	1.66	94.52			22.9147	11.2783	13.4702	14.2147	8.89029	6.87185	15.8877	9.99226	1.59	0.669031	0.211656	0.674369	1.05319
1530	3.904	/	327.109	HMDB0036562	Aucubin	C15H22O9	346.126	1	[M-H2O-H]-	40.5	10.7	93.6			19.7407	17.7197	20.7482	10.8141	14.1601	11.639	19.4029	12.2044	1.58983	0.668871	0.0582338	1.23482	1.30797
3453	1.304	324.105	325.112	HMDB0251271	Difructose anhydride III	C12H20O10	324.106	2	[M+H]+	41.7	15.4	95.09			8.23782	8.85272	5.41275	3.68293	4.74954	5.74421	7.5011	4.72556	1.58735	0.666617	0.179302	0.746414	1.17351
3927	4.863	/	348.228	HMDB0260357	Chembl4513510	C19H26N2O3	330.194	1	[M+NH4]+	42.8	19.7	95.91			81.1377	72.8629	89.1342	61.3561	45.7992	46.2325	81.0449	51.1293	1.5851	0.664572	0.0873606	1.05868	1.3135
5665	7.328	/	428.3	HMDB0297035	DG(2:0/18:3(9,11,15)-OH(13)/0:0)	C23H38O6	410.267	1	[M+NH4]+	44.3	24.7	98.38			110.507	79.433	163.29	55.7919	113.3	54.9292	117.743	74.6736	1.57677	0.656976	0.281137	0.551082	1.06032
5424	11.12	/	417.315	HMDB0242007	N-Docosahexaenoyl Alanine	C25H37NO3	399.277	8	[M+NH4]+	52.4	76.4	95.13			30.0689	133.72	26.1694	42.8404	36.1642	41.519	63.3196	40.1745	1.57611	0.656371	0.423259	0.373394	0.366673
43	1.996	102.068	101.061	HMDB0000892	Valeric acid	C5H10O2	102.068	2	[M-H]-	45.5	32.1	97.45	61		96.1782	66.5353	58.7432	51.8524	59.7558	29.084	73.8189	46.8974	1.57405	0.654481	0.167005	0.777271	1.11121
495	3.928	209.105	208.098	HMDB0253924	Tyrosine ethyl ester	C11H15NO3	209.105	1	[M-H]-	43.6	24.5	94.76			13.1218	6.95804	14.3031	8.86826	7.27672	5.78699	11.461	7.31066	1.56771	0.648658	0.17919	0.746686	1.01213
320	4.235	180.042	179.035	HMDB0001964	Caffeic acid	C9H8O4	180.042	1	[M-H]-	54.3	74.8	98.19	92		2730.78	3081.03	2879.31	1870.68	1653.99	2037.76	2897.04	1854.14	1.56247	0.643828	0.0467778	1.32996	1.31889
1819	5.187	230.058	231.065	HMDB0259840	Visnagin	C13H10O4	230.058	1	[M+H]+	44.5	30.1	93.98	60.1		30.5912	22.9456	31.0989	18.004	15.1235	21.0882	28.2119	18.0719	1.56109	0.642554	0.118371	0.926756	1.23011
3608	9.636	/	331.262	HMDB0036827	Sclareol	C20H36O2	308.272	6	[M+Na]+	43.3	28.9	93.94			8.11079	6.72219	8.67031	4.16224	7.25448	3.65052	7.83443	5.02242	1.55989	0.641447	0.184444	0.734136	1.19732
4462	5.509	370.141	371.148	HMDB0034867	Xanthohumol B	C21H22O6	370.142	1	[M+H]+	48.2	46.5	95.97			139.052	149.708	158.221	94.6952	101.779	90.086	148.993	95.5202	1.55981	0.64137	0.0557283	1.25392	1.33405
3017	5.991	300.063	301.07	HMDB0250025	5,3',4'-Trihydroxy-7-methoxy-4-phenylcoumarin	C16H12O6	300.063	2	[M+H]+	52.3	68.7	94.74			33.5435	36.1324	30.5665	22.9781	21.5425	19.7692	33.4141	21.4299	1.55923	0.640831	0.0613646	1.21208	1.32377
2902	5.205	294.125	295.133	HMDB0001894	Aspartame	C14H18N2O5	294.122	12	[M+H]+	44.7	38.3	98.42			32.4428	24.6041	27.6492	19.0145	17.0604	18.4325	28.232	18.1691	1.55384	0.635842	0.0878608	1.0562	1.27256
3249	13.646	/	457.333	HMDB0038657	Ergost-4-ene-3,6-dione	C28H44O2	412.334	1	[M+FA-H]-	55.7	85	95.1			2.23339	1.74536	1.52693	1.52688	1.19339	0.824747	1.83523	1.18167	1.55308	0.635128	0.13493	0.869892	1.16068
3283	1.641	/	461.068	HMDB0029213	Quercetin-3'-glucuronide	C21H20O13	480.09	9	[M-H2O-H]-	48.6	62.4	90.46			33.184	39.5776	43.3898	25.3973	21.9564	27.535	38.7172	24.9629	1.55099	0.633189	0.0758802	1.11987	1.27161
7947	4.856	/	619.163	HMDB0302534	Isoeriocitrin	C27H32O15	596.174	1	[M+Na]+	48.3	45.9	96.9			61.256	63.9524	74.0895	41.9871	41.5771	44.9798	66.4326	42.848	1.55043	0.632664	0.0645562	1.19006	1.31025
2064	8.412	/	367.119	HMDB0041167	Shinpterocarpin	C20H18O4	322.121	1	[M+FA-H]-	50	55.5	96.23			8.04881	8.22161	12.6039	6.51835	5.50699	6.65543	9.62478	6.22692	1.54567	0.628233	0.168944	0.772258	1.16257
3716	6.847	/	495.167	HMDB0040481	Dihydroisocycloartomunin	C26H26O7	450.168	1	[M+FA-H]-	45.8	35.6	94.81			20.1242	36.3838	33.3303	22.9617	19.3861	15.7824	29.9461	19.3767	1.54547	0.628043	0.157129	0.803743	1.10199
3990	9.381	350.115	351.122	HMDB0032602	4'-O-Methylkanzonol W	C21H18O5	350.115	2	[M+H]+	49.3	53.8	95.14			21.5437	26.48	27.5759	25.9643	1.33488	21.7088	25.1998	16.336	1.5426	0.62536	0.319962	0.494901	1.40726
4211	4.408	359.184	360.191	HMDB0304811	Pro-Pro-Phe	C19H25N3O4	359.185	1	[M+H]+	41.2	13.5	93.92			39.0377	37.5453	54.2612	36.7972	21.3968	26.7445	43.6148	28.3129	1.54046	0.623358	0.187372	0.727296	1.17413
4602	5.595	582.232	581.225	HMDB0041148	Lyoniresinol 9-glucoside	C28H38O13	582.231	2	[M-H]-	52.4	67.6	96.53			267.884	251.955	262.772	148.386	218.183	141.914	260.871	169.494	1.53911	0.6221	0.115414	0.937741	1.22578
284	4.236	174.053	173.046	HMDB0003070	Shikimic acid	C7H10O5	174.053	1	[M-H]-	52.8	67.2	98.12			3431.64	3881.22	3711.96	2444.15	2075.27	2648.5	3674.94	2389.3	1.53808	0.621129	0.0528814	1.2767	1.2881
147	6.046	145.053	144.046	HMDB0243900	1-Hydroxyisoquinoline	C9H7NO	145.053	2	[M-H]-	45.4	32.8	96.32			43.1402	35.2786	35.2764	29.688	23.6445	20.6752	37.8984	24.6692	1.53626	0.619423	0.0872853	1.05906	1.2302
3657	5.774	/	491.083	HMDB0041832	Baicalin	C21H18O11	446.085	1	[M+FA-H]-	45.6	34.1	95.27			712.343	767.588	929.128	613.192	528.475	428.302	803.02	523.323	1.53446	0.617733	0.092164	1.03544	1.22656
370	4.766	122.037	123.044	HMDB0011718	4-Hydroxybenzaldehyde	C7H6O2	122.037	1	[M+H]+	46.2	34.4	97.8	86.5		109.344	135.993	122.181	79.3088	81.9548	78.4906	122.506	79.9181	1.53289	0.616256	0.0689422	1.16151	1.2969
2135	3.639	/	373.115	HMDB0034249	Caryoptosidic acid	C16H24O11	392.132	2	[M-H2O-H]-	46.1	37.6	95.37			69.8471	65.0828	73.0926	44.4766	33.0181	58.2537	69.3408	45.2495	1.53241	0.615804	0.0957585	1.01882	1.21445
210	6.173	/	159.045	HMDB0301747	Mellein	C10H10O3	178.063	2	[M-H2O-H]-	53.9	75.6	96.03			21.019	11.1598	35.1106	17.8189	11.5595	14.5424	22.4298	14.6403	1.53206	0.615476	0.256588	0.590763	0.75886
1412	6.265	/	317.067	HMDB0038549	Toralactone	C15H12O5	272.068	2	[M+FA-H]-	51.9	66.4	95.21			8.85904	11.259	12.7904	6.59958	3.3954	11.4877	10.9695	7.16088	1.53186	0.615284	0.205678	0.686811	1.14415
7983	5.614	624.168	625.175	HMDB0037746	Keioside	C28H32O16	624.169	2	[M+H]+	54.2	77.4	95.61			336.926	375.575	403.139	268.108	245.269	215.824	371.88	243.067	1.52995	0.613483	0.0723249	1.14071	1.28594
3021	4.615	300.099	301.107	HMDB0041321	5,7-Dihydroxy-4'-methoxy-8-methylflavanone	C17H16O5	300.1	1	[M+H]+	53.9	75.1	95.56			68.1654	80.438	65.9928	48.9178	38.9727	52.7115	71.5321	46.8673	1.52627	0.610007	0.09153	1.03844	1.25332
2114	1.63	/	371.099	HMDB0035608	Monotropein	C16H22O11	390.116	2	[M-H2O-H]-	54.9	80.6	95.96			1824.23	1534.26	1818.05	1208.9	1064.14	1121.71	1725.52	1131.58	1.52487	0.608687	0.0555888	1.25501	1.26357
1423	3.353	204.09	205.097	HMDB0000929	Tryptophan	C11H12N2O2	204.09	1	[M+H]+	43.5	20	98.21	79		346.848	647.824	336.383	273.316	151.223	448.427	443.685	290.989	1.52475	0.608572	0.318311	0.497148	1.02043
527	4.24	/	211.025	HMDB0032613	3,4-Methylenedioxybenzoic acid	C8H6O4	166.027	0	[M+FA-H]-	50.1	58.6	92.45			69.4425	49.6448	55.9344	42.4316	38.1947	34.348	58.3406	38.3248	1.52227	0.606222	0.0950427	1.02208	1.19405
3450	12.645	/	473.328	HMDB0243913	1-Keto-24-methylcalcifediol	C28H44O3	428.329	1	[M+FA-H]-	53.5	69.6	98.83			10.3197	12.2767	12.8882	10.4955	7.45004	5.37958	11.8282	7.77503	1.52131	0.60531	0.124793	0.90381	1.17548
4119	4.389	/	529.156	HMDB0034909	7-Methyl-1,4,5-naphthalenetriol 4-[xylosyl-(1->6)-glucoside]	C22H28O12	484.158	0	[M+FA-H]-	51.4	64.7	92.37			39.4874	38.3961	31.5099	22.6005	20.2155	29.145	36.4645	23.987	1.52018	0.604238	0.090236	1.04462	1.20893
124	1.295	94.0418	95.0491	HMDB0255979	Oxepin	C6H6O	94.0419	0	[M+H]+	43.9	22.4	97.19			43.4574	56.6477	82.5321	44.5624	36.4626	39.1199	60.8791	40.0483	1.52014	0.604205	0.229652	0.638931	1.07579
2758	6.771	/	287.125	HMDB0036773	Tavulin	C15H20O4	264.136	2	[M+Na]+	42.6	19.3	95.94			11.0978	27.5572	10.0899	13.5918	10.0003	8.47958	16.2483	10.6906	1.51987	0.603951	0.368319	0.433776	0.794646
1966	6.414	/	361.094	HMDB0041790	Violanone	C17H16O6	316.095	2	[M+FA-H]-	54.1	76.2	96.58			11.6649	10.5765	13.0537	7.36121	8.28426	7.57844	11.765	7.74131	1.51977	0.603856	0.0599719	1.22205	1.24976
2464	3.461	/	394.178	HMDB0029565	Demethoxyfumitremorgin C	C21H23N3O2	349.179	2	[M+FA-H]-	43.1	22.8	95.67			32.3484	17.2988	31.2778	17.7117	22.1778	13.5917	26.975	17.827	1.51315	0.597557	0.180707	0.743024	0.969198
5447	6.21	/	419.203	HMDB0029622	Isopetasoside	C21H32O7	396.215	2	[M+Na]+	48.4	48.1	95.92			71.4676	75.5179	54.2416	58.0203	37.7363	37.3345	67.0757	44.3637	1.51195	0.596411	0.170177	0.7691	1.16414
3177	4.479	/	311.076	HMDB0038341	Glucosylisomaltol	C12H16O8	288.085	7	[M+Na]+	48.6	53.9	96.85			16.2879	25.4533	26.5191	19.2436	10.044	15.875	22.7534	15.0542	1.51143	0.595916	0.223917	0.649912	1.09201
4671	1.655	/	590.237	HMDB0012212	Dihydrozeatin-9-N-glucoside-O-glucoside	C22H35N5O11	545.233	9	[M+FA-H]-	51.9	73.5	96.15			2.29752	2.16804	4.75903	2.03504	1.86601	2.21179	3.07486	2.03761	1.50905	0.593641	0.258297	0.587881	0.883829
7850	5.599	/	605.22	HMDB0041148	Lyoniresinol 9-glucoside	C28H38O13	582.231	1	[M+Na]+	55	82.3	93.62			458.874	390.747	460.17	253.664	375.045	240.063	436.597	289.591	1.50763	0.592286	0.128017	0.892733	1.18614
2557	6.791	/	401.125	HMDB0030682	Cubebin	C20H20O6	356.126	2	[M+FA-H]-	48.6	51.5	93.68			12.791	9.84309	9.53729	8.39344	6.64737	6.38764	10.7238	7.14282	1.50134	0.586249	0.101375	0.994068	1.17018
2793	0.957	422.083	421.076	HMDB0006789	Lactose 6-phosphate	C12H23O14P	422.083	1	[M-H]-	54.6	76.5	98.09			194.424	395.366	238.209	190.698	218.882	142.112	276	183.898	1.50083	0.585764	0.210487	0.676775	0.973404
193	2.542	154.027	153.02	HMDB0000152	Gentisic acid	C7H6O4	154.027	2	[M-H]-	46.1	36.4	96.48	87.7	83.7	107.927	72.1228	113.427	67.8525	75.4447	52.3731	97.8256	65.2234	1.49985	0.584822	0.135938	0.86666	1.07002
440	1.306	129.079	130.086	HMDB0255618	Nipecotic acid	C6H11NO2	129.079	1	[M+H]+	45	29.3	96.6	65.7		120.49	105.755	116.986	60.854	76.2602	91.7947	114.411	76.303	1.49943	0.584411	0.0983814	1.00709	1.19424
2808	2.043	289.142	290.149	HMDB0061151	Hydroxylated N-acetyl desmethyl frovatriptan	C15H19N3O3	289.143	2	[M+H]+	47.8	45.1	96.03			211.158	77.4724	103.756	86.4745	78.7671	96.5158	130.795	87.2525	1.49904	0.584043	0.354963	0.449817	0.72834
4348	5.221	/	551.213	HMDB0038170	Isolimonic acid	C26H34O10	506.215	0	[M+FA-H]-	42.9	21.6	93.14			79.8687	64.4537	73.7588	41.2667	57.7661	46.6209	72.6937	48.5512	1.49726	0.582324	0.0849527	1.07082	1.17479
6269	7.924	464.144	465.151	HMDB0258285	Sibenadet	C22H28N2O5S2	464.144	1	[M+H]+	39.8	14.8	85.01			16.3119	12.0141	14.891	9.27452	11.3159	8.3303	14.4056	9.64024	1.49432	0.579492	0.124385	0.905231	1.16186
211	2.623	106.042	107.049	HMDB0006115	Benzaldehyde	C7H6O	106.042	1	[M+H]+	44.5	25.5	98.11			77.1858	84.9628	89.1596	58.0984	59.3492	50.8053	83.7694	56.0843	1.49363	0.578827	0.0620402	1.20733	1.25756
1743	12.406	/	341.27	HMDB0013622	-Nonadecenoic acid	C19H36O2	296.272	2	[M+FA-H]-	53.8	74	97.16			10.4125	5.65302	7.73557	6.73824	5.14011	4.0576	7.93368	5.31198	1.49354	0.57874	0.182694	0.738275	0.997326
3308	5.616	316.058	317.065	HMDB0249594	Capillarisin	C16H12O7	316.058	1	[M+H]+	55.2	80.6	96.73			1065.31	1125.03	1234.66	913.807	675.298	707.413	1141.67	765.506	1.49139	0.576654	0.0892302	1.04949	1.22779
2919	11.305	294.219	317.208	HMDB0010224	9-HOTE	C18H30O3	294.219	1	[M+Na]+	41.7	12.9	97.34			149.165	76.4817	122.366	104.301	82.4168	47.1141	116.004	77.944	1.4883	0.573666	0.277017	0.557494	0.954447
1965	1.561	/	361.078	HMDB0252723	Ginnalin B	C13H16O9	316.079	2	[M+FA-H]-	43.2	22.6	95.93			26.9379	35.3932	32.1041	20.4662	21.0806	21.9341	31.4784	21.1603	1.48762	0.573002	0.0748988	1.12553	1.21219
554	3.978	136.052	137.06	HMDB0031459	3-Methoxybenzaldehyde	C8H8O2	136.052	0	[M+H]+	47.2	41	95.3	83.6		181.19	184.818	199.082	146.501	117.069	116.362	188.364	126.644	1.48735	0.572743	0.0695471	1.15772	1.24163
1657	11.377	/	335.221	HMDB0035380	Sterebin G	C20H34O5	354.241	6	[M-H2O-H]-	43.3	30.6	92.49			12.6846	6.62447	9.91148	7.54779	7.73465	4.37005	9.74017	6.55083	1.48686	0.572269	0.194587	0.710886	0.948973
1329	6.731	/	311.093	HMDB0037955	3',4'-Methylenedioxy-5,7-dimethylepicatechin	C18H18O6	330.11	0	[M-H2O-H]-	48.1	46.6	94.5			20.3246	15.1745	20.9997	13.2796	13.5656	11.2196	18.8329	12.6883	1.48428	0.569761	0.0966741	1.01469	1.13988
5588	7.916	424.243	425.25	HMDB0260498	MG(20:53OH(5,6,15)/0:0/0:0)	C23H36O7	424.246	7	[M+H]+	43.2	29.6	94.4			21.5155	49.3577	16.3607	26.5684	13.665	18.623	29.078	19.6188	1.48215	0.56769	0.369411	0.43249	0.733148
5950	7.561	/	444.295	HMDB0013653	Prostaglandin D2-1-glyceryl ester	C23H38O7	426.262	2	[M+NH4]+	53.8	72.7	97.9			27.0093	23.8841	34.9588	16.541	26.326	15.1782	28.6174	19.3484	1.47906	0.564679	0.213669	0.670258	1.08105
1574	3.354	/	215.115	HMDB0003633	N-Methyltyramine	C9H13NO	151.1	1	[M+ACN+Na]+	39	6.47	90.12			57.3189	52.9117	58.3437	28.9976	55.1139	30.0401	56.1914	38.0505	1.47676	0.562434	0.238357	0.622772	1.12011
4360	8.719	366.238	367.245	HMDB0256853	Prostaglandin E2 methyl ester	C21H34O5	366.241	7	[M+H]+	39.9	13.1	94.57			63.5108	80.5596	85.02	65.4784	48.9283	41.116	76.3634	51.8409	1.47303	0.55879	0.161398	0.792101	1.1446
7084	6.183	520.192	521.199	HMDB0303466	Matairesinoside	C26H32O11	520.194	6	[M+H]+	48.2	58.4	88.73			12.6307	39.6951	9.3487	12.0219	12.521	17.3477	20.5582	13.9635	1.47228	0.558049	0.418314	0.378498	0.438155
2112	1.009	/	371.099	HMDB0303576	Oleoside	C16H22O11	390.116	1	[M-H2O-H]-	54.3	77.1	95.64			644.515	679.568	661.58	531.775	401.086	416.903	661.888	449.921	1.47112	0.556914	0.0631734	1.19947	1.21029
4514	5.496	372.12	373.128	HMDB0037750	Cyclokievitone hydrate	C20H20O7	372.121	1	[M+H]+	50.5	59.5	94.27			40.3651	51.7681	49.5053	38.1435	29.9325	28.2158	47.2128	32.0972	1.47093	0.55673	0.117046	0.931643	1.18293
3523	10.893	/	327.229	HMDB0036754	Yucalexin P21	C20H32O2	304.24	3	[M+Na]+	44.3	31.7	93.41			55.527	39.813	23.0937	26.6682	36.0745	17.8811	39.4779	26.8746	1.46897	0.554802	0.312786	0.504753	0.831575
5565	6.802	/	425.12	HMDB0029540	Nobiletin	C21H22O8	402.131	2	[M+Na]+	43.2	24.4	93.53	61.1		14.4188	11.87	12.1612	10.2358	7.5046	8.44583	12.8167	8.72873	1.46833	0.554178	0.105519	0.976671	1.17133
6452	5.39	478.074	479.081	HMDB0029212	Quercetin 3-O-glucuronide	C21H18O13	478.075	1	[M+H]+	48	45	96.24			117.147	158.349	149.102	122.417	77.9985	89.0096	141.533	96.4749	1.46704	0.552911	0.165686	0.780715	1.13687
8583	6.22	/	777.308	HMDB0038884	Phomopsin B	C36H46N6O12	754.317	1	[M+Na]+	49	47.1	99.31			122.444	126.805	129.788	99.3527	77.2096	81.8186	126.346	86.1269	1.46697	0.55284	0.0660579	1.18008	1.22162
7202	6.259	530.142	531.149	HMDB0033008	4-O-Caffeoyl-3-O-feruloylquinic acid	C26H26O12	530.142	1	[M+H]+	48.9	48.5	97.45			54.2945	49.1607	46.0527	44.5458	43.5454	13.8697	49.836	33.987	1.46633	0.552206	0.287587	0.541231	1.07175
6026	4.82	450.113	451.121	HMDB0041768	Phloretin 2'-O-glucuronide	C21H22O11	450.116	6	[M+H]+	50.5	63.5	96.39			219.272	250.799	282.46	170.389	177.109	166.01	250.843	171.17	1.46547	0.55136	0.0874625	1.05818	1.20469
4413	6.241	558.248	557.241	HMDB0301738	Secoisolariciresinol-sesquilignan	C30H38O10	558.246	3	[M-H]-	53.2	75.3	94.5			23.5809	22.6823	28.346	19.3899	18.4407	13.088	24.8697	16.9729	1.46526	0.551158	0.0998709	1.00056	1.12954
7901	6.491	/	611.245	HMDB0037555	Sandoricin	C31H40O11	588.257	1	[M+Na]+	44.7	26.1	98.51			62.2668	71.4866	88.3346	44.3551	66.6794	40.5382	74.0293	50.5242	1.46522	0.551121	0.195126	0.709685	1.09483
763	2.38	154.026	155.034	HMDB0000152	Gentisic acid	C7H6O4	154.027	1	[M+H]+	44.7	29.4	94.83	73.2		60.0965	66.8063	55.5542	38.4623	47.6781	38.4435	60.819	41.528	1.46453	0.550439	0.0874967	1.05801	1.19386
2056	4.308	368.111	367.104	HMDB0302684	Feruloylquinic acid	C17H20O9	368.111	1	[M-H]-	52.7	66.8	97.96			1038.22	1312.53	1078.71	780.103	663.833	905.6	1143.15	783.179	1.45963	0.545606	0.0934366	1.02948	1.15671
3166	9.885	452.296	451.289	CSID29747423	2-Biphenylyl heptyl sebacate	C29H40O4	452.293	8	[M-H]-	39.8	10.1	97.87			1.06022	0.784366	1.32042	0.518687	0.984672	0.665011	1.055	0.72279	1.45962	0.545596	0.18772	0.72649	0.968089
466	1.746	130.122	131.129	HMDB0246298	4-(Aminobutyl)guanidine	C5H14N4	130.122	0	[M+H]+	41.5	13.4	94.26			108.473	101.901	101.419	81.3097	59.5989	72.7346	103.931	71.2144	1.45941	0.545387	0.0785332	1.10495	1.19162
6316	9.931	/	469.293	HMDB0034424	Spirotaccagenin	C27H42O5	446.303	1	[M+Na]+	47	45.2	91.01			21.9719	21.9713	19.2743	16.2739	17.1937	9.96608	21.0725	14.4779	1.45549	0.541507	0.148703	0.827681	1.11219
5662	4.668	/	428.217	HMDB0001938	Lisinopril	C21H31N3O5	405.226	5	[M+Na]+	43.8	28.1	96.27			61.6036	53.6431	80.4067	47.2917	40.5184	46.6858	65.2178	44.8319	1.45472	0.540739	0.16465	0.783437	1.09716
1515	2.715	/	211.058	HMDB0059767	Tetrahydro-2,5-furan-diacetic acid	C8H12O5	188.068	1	[M+Na]+	45.3	29	98.67			95.6947	161.596	194.463	87.7056	120.993	102.167	150.585	103.622	1.45321	0.539244	0.259436	0.58597	0.928617
4322	4.716	/	367.136	HMDB0033067	erythro-Anethole glycol 2-glucoside	C16H24O8	344.147	1	[M+Na]+	45	30.4	96.25			18.5735	42.5488	25.6059	16.2375	20.3563	23.1513	28.9094	19.915	1.45164	0.53768	0.305247	0.515348	0.861941
950	1.99	170.058	171.065	HMDB0038760	Herierin III	C8H10O4	170.058	1	[M+H]+	47.4	39.9	97.8			142.543	167.539	146.394	101.229	97.9288	115.531	152.159	104.896	1.45056	0.536613	0.0766516	1.11548	1.19715
244	3.628	166.027	165.02	HMDB0002334	Benzoquinoneacetic acid	C8H6O4	166.027	2	[M-H]-	53.8	74.6	96.87			42.9197	37.78	43.239	29.3464	28.6812	27.4683	41.3129	28.4986	1.44965	0.535701	0.0468176	1.32959	1.19357
8242	4.579	670.173	671.181	HMDB0037469	Spinacetin 3-gentiobioside	C29H34O18	670.175	2	[M+H]+	52.2	67.6	95.2			28.6026	43.5348	18.3664	26.2867	18.8008	17.3894	30.168	20.8256	1.4486	0.534658	0.308886	0.510202	0.83996
179	3.676	/	150.032	HMDB0060244	Phosphodimethylethanolamine	C4H12NO4P	169.05	0	[M-H2O-H]-	44.7	26.3	97.51			14.6442	15.7872	35.9801	17.2112	14.0644	14.5882	22.1372	15.288	1.44801	0.534074	0.288739	0.539495	0.719496
5294	5.365	/	411.198	HMDB0034207	6'-Apiosyllotaustralin	C16H27NO10	393.163	3	[M+NH4]+	46.9	41.7	95.96			28.4108	21.5074	20.6944	12.3802	14.6481	21.7472	23.5375	16.2585	1.4477	0.533766	0.211191	0.675324	1.03401
2894	4.86	/	295.081	HMDB0029943	Arbutin	C12H16O7	272.09	8	[M+Na]+	43.7	29.7	97.33			72.9855	62.5016	84.7025	57.3685	45.2463	49.5579	73.3965	50.7242	1.44697	0.533037	0.12432	0.905459	1.12942
667	1.313	146.037	147.044	HMDB0253625	Isocoumarin	C9H6O2	146.037	1	[M+H]+	45.3	36.3	90.85			43.8233	38.7897	46.9361	27.3132	25.9274	36.3261	43.183	29.8556	1.4464	0.532465	0.115368	0.937914	1.13255
8605	4.509	786.221	809.21	HMDB0304570	Auriculatin 4-O-glucoside	C34H42O21	786.222	1	[M+Na]+	51.7	64.9	95.04			21.7276	30.1831	29.9775	22.4161	18.4591	15.7692	27.2961	18.8815	1.44565	0.531722	0.164311	0.784334	1.10541
1936	1.176	/	359.06	HMDB0010314	BetaGlucopyranuronic acid	C13H14O9	314.064	6	[M+FA-H]-	41.2	18.4	94.52			41.1099	30.8698	60.6845	21.6338	50.9985	19.1855	44.2214	30.606	1.44486	0.530932	0.268166	0.571597	0.908664
4852	4.675	390.131	391.138	HMDB0030564	Piceid	C20H22O8	390.131	2	[M+H]+	51.5	64.5	94.82			42.7933	48.1096	45.588	33.7456	32.7586	27.9693	45.497	31.4912	1.44475	0.530823	0.0635494	1.19689	1.20143
6691	5.77	492.09	493.097	HMDB0240536	Isorhamnetin 3-glucuronide	C22H20O13	492.09	1	[M+H]+	51.9	63.1	97.69			911.117	1455.12	1345.39	858.124	1022.83	690.831	1237.21	857.263	1.44321	0.52928	0.207831	0.68229	1.03842
1566	1.684	213.09	214.097	HMDB0247356	2-(p-Aminobenzamido)pyridine	C12H11N3O	213.09	1	[M+H]+	43	18.3	97.74			59.2584	23.4232	53.099	9.42614	43.5182	41.1764	45.2602	31.3736	1.44262	0.528692	0.36501	0.437696	0.83438
96	1.456	/	130.088	HMDB0250671	Cyclopentylamine	C5H11N	85.0891	4	[M+FA-H]-	46.5	37.8	99.16			131.776	107.778	124.518	77.4122	69.9594	105.143	121.358	84.1715	1.44179	0.527861	0.103141	0.986571	1.10421
6665	4.94	/	491.152	HMDB0256772	Prim-O-glucosylcimifugin	C22H28O11	468.163	1	[M+Na]+	51.8	65.8	94.29			32.6294	45.276	35.981	26.9901	26.4064	25.7756	37.9621	26.3907	1.43847	0.52453	0.18493	0.732993	1.14251
8031	7.173	/	633.291	HMDB0033749	Isoliensinine	C37H42N2O6	610.304	5	[M+Na]+	48.7	51.1	97.77			21.2449	25.3838	26.0526	16.0697	13.1309	21.4093	24.2271	16.87	1.43611	0.522164	0.157063	0.803927	1.09893
3006	1.959	440.169	439.161	HMDB0302052	Cichorioside F	C21H28O10	440.168	1	[M-H]-	43.6	25.9	93.46			15.5876	13.2794	25.7482	13.2732	14.1071	10.6501	18.2051	12.6768	1.43609	0.522149	0.213493	0.670615	0.885293
5331	6.877	412.113	413.12	HMDB0033341	Mollicellin C	C22H20O8	412.116	7	[M+H]+	40.2	16.2	92.56			20.0647	23.2475	20.8746	17.3212	14.6211	12.7919	21.3956	14.9114	1.43485	0.520897	0.0929983	1.03152	1.16328
1384	3.238	202.063	203.07	HMDB0038115	Setarin	C12H10O3	202.063	1	[M+H]+	45.2	31	96			26.9651	22.6932	32.9382	18.0796	22.7779	16.7153	27.5322	19.1909	1.43465	0.520695	0.171431	0.765912	1.06303
2053	1.101	/	245.063	HMDB0010325	Ethyl glucuronide	C8H14O7	222.074	1	[M+Na]+	41	11	95.46			45.3785	40.443	42.907	30.2607	35.0539	24.4327	42.9095	29.9158	1.43434	0.520392	0.0977818	1.00974	1.13634
1031	5.059	176.047	177.054	HMDB0032990	7-Hydroxy-6-methyl-2H-1-benzopyran-2-one	C10H8O3	176.047	1	[M+H]+	56	81.8	99.11			3012.36	3333.67	3031.88	2426.81	1558.82	2554.17	3125.97	2179.94	1.43397	0.520018	0.137117	0.86291	1.10201
7423	5.003	/	557.126	HMDB0257353	Ruberythric acid	C25H26O13	534.137	1	[M+Na]+	47.3	43	94.72			331.272	213.548	225.33	219.377	186.752	131.264	256.717	179.131	1.43312	0.519164	0.238046	0.623338	0.976232
1121	1.947	/	182.165	HMDB0039979	2,5-Diethyl-3,6-dimethylpyrazine	C10H16N2	164.131	0	[M+NH4]+	43.9	23.7	96.3			1.42031	0.987097	2.53006	1.11667	1.58738	0.741693	1.64582	1.14858	1.43292	0.518957	0.352853	0.452406	0.752542
1661	2.367	218.126	219.134	HMDB0029043	Serylleucine	C9H18N2O4	218.127	1	[M+H]+	47.3	41.4	96.39			62.7488	55.2203	55.4723	50.6149	34.7754	35.7031	57.8138	40.3645	1.43229	0.518328	0.125853	0.900136	1.12193
1064	4.44	178.026	179.034	HMDB0030819	Aesculetin	C9H6O4	178.027	1	[M+H]+	46.3	35.4	96.88			40.3182	55.7624	81.5416	30.884	45.3656	47.9354	59.2074	41.395	1.4303	0.516321	0.284785	0.545482	0.88611
714	4.942	/	241.12	HMDB0252174	Fasoracetam	C10H16N2O2	196.121	2	[M+FA-H]-	49	50.9	95.98			28.7292	19.492	22.3112	19.2754	18.6897	11.4249	23.5108	16.4633	1.42807	0.514069	0.162193	0.789968	0.984748
1979	5.199	362.173	361.166	HMDB0034475	Hydroxyisonobilin	C20H26O6	362.173	1	[M-H]-	56	83.8	97.02			58.3835	41.1455	41.484	37.8398	35.2044	25.7527	47.0043	32.9323	1.4273	0.513291	0.147218	0.832038	1.00952
603	3.334	226.072	225.065	HMDB0011105	5-Acetylamino-6-formylamino-3-methyluracil	C8H10N4O4	226.07	9	[M-H]-	43.2	28	97.71			28.1493	48.0893	25.6783	20.3764	12.1638	38.9552	33.9723	23.8318	1.4255	0.511471	0.277479	0.556769	0.933207
2991	11.419	297.266	320.255	HMDB0245914	3-Ketosphingosine	C18H35NO2	297.267	2	[M+Na]+	43.8	23.8	97.22			96.2441	76.6027	162.354	63.4801	72.6525	99.2295	111.734	78.454	1.42419	0.510143	0.310679	0.507688	0.818018
3134	6.577	/	449.146	HMDB0302913	Desoxyrhaponticin	C21H24O8	404.147	2	[M+FA-H]-	46.7	38.9	96.35			31.2433	37.9377	27.1479	24.1318	25.6655	17.8721	32.1096	22.5565	1.42352	0.509463	0.124692	0.904162	1.05004
4068	3.784	/	353.157	HMDB0033111	Epijasminoside A	C16H26O7	330.168	0	[M+Na]+	46	33	96.94			19.3489	41.7907	14.4929	18.6593	19.2364	15.2588	25.2109	17.7182	1.42288	0.508814	0.381474	0.418535	0.642322
4932	6.073	/	395.204	HMDB0040701	9-Hydroxy-7-megastigmen-3-one glucoside	C19H32O7	372.215	1	[M+Na]+	40.2	7.74	94.32			3.63283	4.44164	2.17422	2.40085	2.6647	2.14548	3.41623	2.40368	1.42125	0.507163	0.266007	0.575108	0.862362
452	5.399	202.03	201.023	HMDB0062551	4-Ethylphenylsulfate	C8H10O4S	202.03	0	[M-H]-	46.1	39.9	90.46			8.30817	11.2864	11.2526	7.16715	6.55009	8.00129	10.2824	7.23951	1.42032	0.506213	0.105382	0.977234	1.08495
1719	3.995	342.095	341.088	HMDB0036937	1-O-Caffeoylglucose	C15H18O9	342.095	1	[M-H]-	48	47.2	94			70.7827	64.3559	89.8554	52.1112	43.4008	62.9491	74.998	52.8204	1.41987	0.505758	0.129513	0.887686	1.04637
1030	7.182	/	285.077	HMDB0256875	Protosappanin B	C16H16O6	304.095	1	[M-H2O-H]-	42.2	16.4	95.32			9.18188	6.68993	10.4282	8.44426	5.49321	4.58717	8.76668	6.17488	1.41973	0.505619	0.186276	0.729843	0.969751
1797	7.524	/	345.229	HMDB0011562	MG(14:1/0:0/0:0)	C17H32O4	300.23	2	[M+FA-H]-	44.3	27.3	96.45			49.3983	34.6914	41.0838	37.0678	27.4105	23.6887	41.7245	29.389	1.41973	0.505617	0.144361	0.840551	1.02062
1195	0.868	/	189.16	HMDB0005015	Gabapentin	C9H17NO2	171.126	1	[M+NH4]+	47.1	39	96.99			22.0564	17.0834	27.9796	16.2865	13.05	18.0501	22.3731	15.7955	1.41642	0.502252	0.216828	0.663885	0.973026
4811	6.739	388.152	389.159	HMDB0303743	Trachelogenin	C21H24O7	388.152	1	[M+H]+	52.2	67.3	95.18			61.0063	76.0326	84.8577	49.9785	59.1989	47.5866	73.9656	52.2547	1.41548	0.501293	0.143252	0.843901	1.08718
906	10.558	/	267.197	HMDB0036421	Valeranone	C15H26O	222.198	0	[M+FA-H]-	41.7	13.1	95.52			10.4291	11.2485	6.99886	10.0544	5.31277	4.9416	9.55882	6.76959	1.41202	0.497764	0.22138	0.654861	0.951082
366	1.479	187.085	186.078	HMDB0012150	2-Keto-6-acetamidocaproate	C8H13NO4	187.084	2	[M-H]-	47.8	46.5	95.4			20.5965	15.8529	16.5257	12.6613	12.5047	12.3603	17.6584	12.5088	1.41168	0.497415	0.125069	0.902849	1.09325
2616	9.454	406.273	405.265	HMDB0000502	3-Oxocholic acid	C24H38O5	406.272	2	[M-H]-	55.8	86.1	94.97			21.1166	18.6028	21.0033	12.8376	19.5482	10.6495	20.2409	14.3451	1.411	0.496714	0.145054	0.838471	1.01867
8114	4.853	/	649.173	HMDB0040470	5-Methyleriodictyol 7-[glucosyl-(1->4)-galactoside]	C28H34O16	626.185	1	[M+Na]+	53.9	74	97.19			50.2262	45.524	63.9935	30.4446	36.4851	46.3284	53.2479	37.7527	1.41044	0.496145	0.191298	0.71829	1.01541
1088	1.236	/	291.053	HMDB0041525	Coriandrone C	C13H10O5	246.053	9	[M+FA-H]-	42.2	27.6	92.68			133.439	222.668	156.084	105.277	90.2249	168.327	170.73	121.276	1.40778	0.493419	0.215433	0.666688	0.939945
4965	4.734	/	397.146	HMDB0251007	Deoxyloganin	C17H26O9	374.158	1	[M+Na]+	52.3	67.2	95.72			91.0955	141.029	116.398	87.7903	57.8279	102.277	116.174	82.6316	1.40593	0.491525	0.236278	0.626577	0.980736
3010	10.09	/	299.273	HMDB0247750	Abietane	C20H36	276.282	7	[M+Na]+	43.3	27.7	96.43			24.0801	26.4727	29.0833	19.9309	16.5853	20.3199	26.5454	18.9454	1.40116	0.486618	0.0913341	1.03937	1.11994
5099	5.657	654.181	653.174	HMDB0037579	Limocitrin 3-rutinoside	C29H34O17	654.18	2	[M-H]-	47.3	40.9	98.34			405.131	569.745	531.557	363.841	346.787	364.515	502.144	358.381	1.40115	0.486608	0.142948	0.844821	1.06638
150	1.301	96.0211	97.0284	HMDB0060503	Protoanemonin	C5H4O2	96.0211	0	[M+H]+	44.6	24.9	98.24			54.2487	38.5785	58.9106	37.1964	46.9741	24.1592	50.5793	36.1099	1.4007	0.486152	0.250842	0.6006	0.931919
1208	7.449	302.079	301.072	HMDB0005782	Hesperetin	C16H14O6	302.079	1	[M-H]-	52.3	66.9	95.95	80.6		78.1174	64.5606	69.289	55.693	49.9614	45.9561	70.6557	50.5368	1.3981	0.48347	0.0749597	1.12517	1.09808
2441	3.91	/	393.156	CSID390385	Eurycomalactone	C19H24O6	348.157	2	[M+FA-H]-	49.3	58.5	90.36			4.36747	6.25979	7.3893	4.41629	3.74499	4.74173	6.00552	4.301	1.39631	0.481617	0.167288	0.776536	0.94854
5173	5.252	668.27	667.263	HMDB0037590	Ichangic acid 17-betaglucopyranoside	C32H44O15	668.268	2	[M-H]-	46.4	38.6	95.78			74.5506	38.5078	54.6838	49.768	34.2589	36.1953	55.9141	40.074	1.39527	0.480543	0.215533	0.666486	0.832567
5170	10.301	/	407.219	HMDB0014961	Ethynodiol Diacetate	C24H32O4	384.23	1	[M+Na]+	43.9	25.6	95.52			355.178	340.826	307.335	299.067	233.155	187.75	334.447	239.991	1.39358	0.478796	0.15025	0.823187	1.05717
189	2.352	/	152.012	HMDB0304122	3-Dehydroshikimate	C7H7O5-	171.03	2	[M-H2O-H]-	52.5	68.1	96.57			14.1747	21.0724	17.2028	12.2424	13.7809	11.6265	17.4833	12.55	1.3931	0.478295	0.128172	0.892206	1.01894
4362	7.228	/	553.172	HMDB0039695	4,7-Didehydroneophysalin B	C28H28O9	508.173	1	[M+FA-H]-	40.9	12.7	92.69			15.6349	20.7827	17.0123	14.2787	11.988	12.0917	17.81	12.7861	1.39291	0.478106	0.101796	0.992269	1.0735
3074	6.442	302.21	303.217	HMDB0015216	Emedastine	C17H26N4O	302.211	1	[M+H]+	42	15.2	96.24			489.495	385.078	494.337	428.509	350.167	204.913	456.303	327.863	1.39175	0.4769	0.236324	0.626492	0.968553
718	7.753	243.184	242.177	HMDB0013286	N-Undecanoylglycine	C13H25NO3	243.183	1	[M-H]-	42.8	19.2	96.75			72.2845	115.677	72.6043	65.2741	51.8984	70.0541	86.8553	62.4089	1.39171	0.476863	0.189541	0.722297	0.930806
1276	4.33	194.058	195.065	HMDB0304215	5-Hydroxy-coniferaldehyde	C10H10O4	194.058	1	[M+H]+	45.3	32.8	94.4			52.9107	70.3619	57.8389	67.1705	35.615	27.7039	60.3705	43.4965	1.38794	0.472945	0.294412	0.531045	0.991514
531	3.967	/	211.065	HMDB0253146	Hexanesulfonic acid	C6H14O3S	166.066	1	[M+FA-H]-	43.2	24.1	93.6			48.0559	31.1327	41.3754	34.1317	34.9911	17.763	40.188	28.9619	1.38761	0.472607	0.199561	0.699924	0.889381
2041	11.387	/	365.231	HMDB0254962	Mutilin	C20H32O3	320.235	1	[M+FA-H]-	42.7	21.2	93.73			13.0021	6.34444	12.4512	8.29199	9.94313	4.69164	10.5993	7.64225	1.38693	0.471895	0.250997	0.600331	0.739233
5215	4.328	/	409.186	HMDB0002220	N-Acetyl-6-Ofucosylglucosamine	C14H25NO10	367.148	3	[M+ACN+H]+	45.2	33.9	95.56			0.813243	0.665792	1.59621	0.550457	0.878494	0.788732	1.02508	0.739228	1.38669	0.471649	0.356168	0.448345	0.668001
6985	11.17	/	513.355	HMDB0034532	Camelliagenin C	C30H50O5	490.366	2	[M+Na]+	54.5	82.4	92.1			258.531	234.439	194.608	207.965	190.749	97.1287	229.193	165.281	1.38668	0.471639	0.247304	0.606768	0.953266
8542	6.74	/	759.297	HMDB0061044	Hydroxy Ritonavir	C37H48N6O6S2	736.308	0	[M+Na]+	41.7	23.2	85.55			23.8808	25.0294	27.147	22.4566	12.7008	19.733	25.3524	18.2968	1.38562	0.470529	0.177585	0.750594	1.01977
4885	4.837	/	393.115	HMDB0040865	Linusitamarin	C17H22O9	370.126	1	[M+Na]+	46.9	40.4	95.08			28.0429	36.1027	22.4352	28.0511	14.748	19.7097	28.8603	20.8363	1.3851	0.469985	0.272067	0.565324	0.92895
3103	6.018	306.089	307.096	HMDB0258477	8-Hydroxy-3-methyl-3,4-dihydrotetraphene-1,7,12(2H)-trione	C19H14O4	306.089	2	[M+H]+	50.2	62.5	90.53			19.4748	23.1665	22.7694	16.8565	14.2013	16.1724	21.8035	15.7434	1.38493	0.469815	0.0877447	1.05678	1.11058
6782	12.514	/	497.36	HMDB0259600	Cholylsarcosine	C27H45NO6	479.325	3	[M+NH4]+	45.2	34.6	94.55			116.252	133.207	154.867	36.3628	117.816	138.292	134.775	97.4902	1.38245	0.467228	0.320954	0.493558	0.936315
7085	5.845	520.194	543.183	HMDB0301807	Pinoresinol	C26H32O11	520.194	0	[M+Na]+	39.6	7.87	90.34			9.67461	12.0028	9.25917	4.11302	7.39927	10.8882	10.3122	7.46684	1.38106	0.46578	0.287852	0.540831	0.932889
5102	5.348	/	404.154	HMDB0303782	Zeatin glucoside	C16H23N5O6	381.165	0	[M+Na]+	41.8	21.8	87.66			4.93853	7.35328	5.24585	4.56387	3.07644	5.06309	5.84589	4.23446	1.38055	0.465242	0.242811	0.614732	0.948077
1060	1.319	/	178.086	HMDB0246508	4-Methylcoumarin	C10H8O2	160.052	1	[M+NH4]+	49.2	49	97.55			46.7336	56.9937	57.7634	45.1266	33.5056	38.3598	53.8302	38.9973	1.38036	0.465041	0.127696	0.893824	1.06645
3558	10.524	/	329.245	HMDB0060039	Dihomo-alpha-linolenic acid	C20H34O2	306.256	1	[M+Na]+	41.1	11.2	95.22			23.838	11.2503	17.4623	11.3151	17.1201	9.66087	17.5169	12.6987	1.37942	0.464065	0.321234	0.493179	0.743901
66	1.307	83.0735	84.0807	HMDB0033529	2,3-Dihydro-3-methyl-1H-pyrrole	C5H9N	83.0735	0	[M+H]+	44.5	25.3	97.83			54.4645	53.7209	55.4598	34.9404	40.624	43.1023	54.5484	39.5556	1.37903	0.463656	0.0628281	1.20185	1.10612
1183	3.925	300.085	299.078	HMDB0041271	Salicylic acid betaglucoside	C13H16O8	300.085	1	[M-H]-	42.8	17.5	98.12			419.958	366.804	313.609	260.067	262.097	275.769	366.79	265.978	1.37903	0.463651	0.0938314	1.02765	1.0434
5155	8.975	/	407.109	HMDB0030621	Oxyisocyclointegrin	C21H20O7	384.121	2	[M+Na]+	44.2	30	93.16			7.49799	5.59379	8.54448	5.03608	4.126	6.53441	7.21208	5.23216	1.37841	0.463009	0.229455	0.639303	0.92162
1246	4.335	192.042	193.049	HMDB0034344	Scopoletin	C10H8O4	192.042	1	[M+H]+	51.7	63.3	96.02			39.5997	36.9451	55.6873	42.7305	35.4325	17.9958	44.0774	32.0529	1.37514	0.459582	0.295035	0.530127	0.902205
3231	8.009	312.099	313.107	HMDB0036411	5-Hydroxy-4',7-dimethoxy-6-methylflavone	C18H16O5	312.1	2	[M+H]+	45.1	33.4	94.22			27.1554	23.9222	26.6195	18.871	20.0254	17.6907	25.899	18.8624	1.37305	0.457388	0.0644657	1.19067	1.10066
2414	1.319	/	266.186	HMDB0249440	Bunitrolol	C14H20N2O2	248.152	1	[M+NH4]+	49.3	50.4	97.62			740.758	753.357	751.464	607.22	467.603	563.005	748.526	545.943	1.37107	0.455304	0.0782187	1.10669	1.09205
1761	4.49	/	227.125	HMDB0039974	p-Menthane-1,2,8,9-tetrol	C10H20O4	204.136	1	[M+Na]+	42	15.3	96.14			27.2754	28.1802	13.3608	22.3811	9.92609	17.8949	22.9388	16.734	1.37079	0.455007	0.338608	0.470303	0.739357
2357	5.937	388.116	387.109	HMDB0029979	2'-Hydroxy-3,4',5',7,8-pentamethoxyflavone	C20H20O8	388.116	2	[M-H]-	47.6	46.2	94.37			9.04622	4.67136	10.0963	5.06868	7.272	5.04198	7.93795	5.79422	1.36998	0.454152	0.242133	0.615946	0.681846
1466	10.463	/	323.223	HMDB0030963	Punicic acid	C18H30O2	278.225	1	[M+FA-H]-	55	79.9	96.67			18.6273	17.6928	17.9963	11.6951	16.0374	11.9617	18.1055	13.2314	1.36837	0.452461	0.122167	0.913046	1.03278
8252	15.067	/	671.485	HMDB0295471	DG(16:0/20:42OH/0:0)	C39H68O7	648.497	1	[M+Na]+	42.5	25.3	88.74			2.04459	2.10032	1.97416	1.48104	1.26543	1.72532	2.03969	1.4906	1.36837	0.45246	0.0930949	1.03107	1.06771
7346	1.674	545.237	546.244	HMDB0012212	Dihydrozeatin-9-N-glucoside-O-glucoside	C22H35N5O11	545.233	7	[M+H]+	49.9	60.3	96.97			26.2756	33.1433	36.3425	29.1017	18.7512	22.1639	31.9205	23.3389	1.36769	0.451743	0.204092	0.690173	0.984475
576	3.951	138.032	139.039	HMDB0000500	4-Hydroxybenzoic acid	C7H6O3	138.032	0	[M+H]+	44.8	27.7	96.91	62.8		70.7379	115.377	118.246	82.7025	89.5537	50.5983	101.454	74.2848	1.36574	0.449682	0.279589	0.55348	0.865513
2158	5.438	/	251.106	HMDB0029388	Cucurbic acid	C12H20O3	212.141	9	[M+K]+	52.7	76.5	96.48			29.3249	32.007	33.0665	23.1338	20.5636	25.4255	31.4661	23.0409	1.36566	0.449599	0.0812199	1.09034	1.08625
2752	5.566	286.047	287.055	HMDB0005801	Kaempferol	C15H10O6	286.048	1	[M+H]+	49.9	59.6	91.42	92.5		22.9638	22.4122	25.9571	20.4606	15.3393	16.4515	23.7777	17.4171	1.36519	0.449105	0.114217	0.942271	1.05601
4657	2.879	/	383.094	HMDB0035476	6'-Methoxypolygoacetophenoside	C15H20O10	360.106	2	[M+Na]+	43.6	23.5	96.39			155.252	199.365	163.854	99.2957	102.987	177.776	172.824	126.686	1.36419	0.44804	0.251704	0.59911	0.950123
2391	1.69	/	265.079	HMDB0000273	Thymidine	C10H14N2O5	242.09	1	[M+Na]+	41.3	12.8	95.3			47.8675	48.2685	44.702	34.3345	43.1522	25.7872	46.946	34.4246	1.36373	0.44756	0.167792	0.775228	1.00233
2422	4.677	/	267.122	HMDB0245542	2',3'-Didehydro-2',3'-dideoxyguanosine	C10H11N5O3	249.086	9	[M+NH4]+	41.4	19.5	97.77			19.6563	24.2225	24.5351	16.6437	13.9308	19.6142	22.8046	16.7296	1.36313	0.446927	0.150756	0.821724	1.01829
7479	4.909	/	561.194	HMDB0039230	Citrusin A	C26H34O12	538.205	1	[M+Na]+	54.2	73.7	98.76			728.665	487.152	805.221	297.428	728.846	459.428	673.679	495.234	1.36033	0.443952	0.320794	0.493774	0.823642
7369	8.015	/	549.173	HMDB0039639	Physalin P	C28H30O10	526.184	1	[M+Na]+	43.1	19.3	97.42			50.4034	56.0802	76.9451	42.7158	43.9793	48.3015	61.1429	44.9988	1.35877	0.442297	0.210221	0.677324	0.945625
2803	5.166	/	421.187	HMDB0039557	12alpha-Hydroxy-13,18-dehydroparain	C21H28O6	376.189	1	[M+FA-H]-	50.8	58.8	96.55			327.978	335.164	364.047	250.882	314.524	190.845	342.396	252.083	1.35827	0.441766	0.124911	0.903399	0.976234
5580	5.794	/	791.154	HMDB0037650	Epigallocatechin-(4beta->8)-epicatechin 3-O-gallate	C37H30O17	746.148	10	[M+FA-H]-	39.6	16.4	92.03			148.456	143.326	103.162	88.7648	102.814	99.2833	131.648	96.954	1.35784	0.441312	0.12987	0.886492	0.941385
2440	0.949	/	268.982	HMDB0001489	Ribose 1-phosphate	C5H11O8P	230.019	1	[M+K]+	46.2	34.5	98.04			223.374	561.593	290.727	281.819	299.734	211.325	358.565	264.293	1.35669	0.440095	0.366467	0.435965	0.644834
4066	5.199	/	523.219	HMDB0006765	2-Methoxy-estradiol-17b 3-glucuronide	C25H34O9	478.22	0	[M+FA-H]-	49.1	50.1	95.66			189.725	126.118	123.403	127.343	107.079	89.5046	146.415	107.976	1.356	0.439359	0.189947	0.721367	0.862983
153	6.594	146.037	145.03	HMDB0033183	2-Benzofurancarboxaldehyde	C9H6O2	146.037	2	[M-H]-	49.2	56.5	92.02			30.1935	22.8829	28.7379	19.814	21.7331	18.99	27.2714	20.179	1.35147	0.434533	0.100348	0.998491	0.984342
665	10.281	236.178	235.171	HMDB0039525	Dihydro-alpha-santalic acid	C15H24O2	236.178	1	[M-H]-	50.3	55.3	97.53			121.327	122.358	124.908	90.9577	92.716	89.1291	122.864	90.9343	1.35113	0.434171	0.0241002	1.61798	1.09545
1856	2.987	354.095	353.088	HMDB0040690	Caffeoylquinic acid	C16H18O9	354.095	1	[M-H]-	56.3	85.5	96.67			25746	31749.6	26400	20269.2	16806	25026.8	27965.2	20700.7	1.35093	0.433957	0.126653	0.897386	0.985537
1173	11.393	298.251	297.244	HMDB0034297	Ricinoleic acid	C18H34O3	298.251	1	[M-H]-	43.8	24.6	95.2			164.103	72.4235	121.78	90.2082	111.529	63.6363	119.435	88.4579	1.3502	0.433169	0.264332	0.577851	0.647872
5405	5.607	416.146	417.154	HMDB0040545	4'-Methylliquiritigenin 7-rhamnoside	C22H24O8	416.147	2	[M+H]+	52.4	71.6	92.12			53.0541	59.7959	54.4858	43.9255	44.9367	35.2906	55.7786	41.3843	1.34782	0.43063	0.095547	1.01978	1.04854
6456	4.923	478.111	501.1	HMDB0039338	Pollenin B	C22H22O12	478.111	1	[M+Na]+	45.7	36.4	93.67			20.2991	24.51	20.5351	16.6396	16.0841	15.8302	21.7814	16.1846	1.34581	0.428475	0.144655	0.839666	1.06111
1638	8.794	/	333.169	HMDB0000338	2-Hydroxyestradiol	C18H24O3	288.173	6	[M+FA-H]-	48.4	54.2	94.85			5.66403	4.64981	5.99086	4.65093	3.79231	3.69662	5.4349	4.04662	1.34307	0.425535	0.109162	0.961927	0.979519
773	8.382	/	249.15	HMDB0036150	4,11,13,15-Tetrahydroridentin B	C15H24O4	268.167	0	[M-H2O-H]-	42.5	20.2	92.83			8.57447	2.54114	5.04386	4.05164	4.51517	3.46594	5.38649	4.01091	1.34296	0.425415	0.309047	0.509975	0.386272
6317	10.65	468.323	491.312	HMDB0034515	Glabrolide	C30H44O4	468.324	1	[M+Na]+	49.5	55.1	94.38			176.014	152.249	139.239	204.581	61.922	82.0761	155.834	116.193	1.34116	0.423486	0.369801	0.432032	0.946803
4969	5.49	/	633.147	HMDB0035216	10-Acetoxyoleuropein	C27H34O15	598.19	19	[M+Cl]-	47.5	65.6	91			31.9534	16.1545	28.808	25.8554	16.1504	15.3691	25.6386	19.125	1.34058	0.422862	0.25334	0.596296	0.712066
5105	5.633	404.146	405.154	HMDB0304572	Kaempferol 7-O-neohesperidoside	C21H24O8	404.147	2	[M+H]+	49.4	58.2	91.1			26.5898	34.6373	23.2898	24.3992	21.209	17.5075	28.1723	21.0386	1.33908	0.421241	0.224356	0.649062	0.916921
1517	1.31	210.056	211.063	HMDB0011714	Vanilpyruvic acid	C10H10O5	210.053	15	[M+H]+	39.6	19.1	94.67			76.0642	73.8492	56.7592	62.0893	45.974	46.378	68.8909	51.4804	1.33819	0.420288	0.190587	0.719906	0.940277
1667	1.296	338.085	337.078	HMDB0253873	Ascorbic acid 2-glucoside	C12H18O11	338.085	5	[M-H]-	51	64.9	96.1			10.3338	8.54441	10.6798	7.20504	8.97964	5.94882	9.85267	7.37783	1.33544	0.417318	0.134682	0.870692	0.922706
558	3.694	217.005	215.997	HMDB0304922	2-Aminophenol N-formate sulfate	C7H7NO5S	217.004	1	[M-H]-	49	52.5	94.09			533.828	627.453	504.483	435.316	422.028	393.328	555.254	416.891	1.33189	0.413479	0.0874868	1.05806	1.01324
5231	10.29	/	409.235	HMDB0000385	12a-Hydroxy-3-oxocholadienic acid	C24H34O4	386.246	1	[M+Na]+	43.7	23.4	96.16			187.998	148.753	161.631	169.206	107.93	97.6903	166.127	124.942	1.32963	0.411026	0.246565	0.608069	0.906035
4518	6.453	/	571.184	HMDB0034340	Physalin G	C28H30O10	526.184	3	[M+FA-H]-	50.6	63.4	93.29			30.4794	23.4793	26.3813	20.6739	19.4447	20.3355	26.78	20.1513	1.32894	0.410279	0.0944365	1.02486	0.978697
3057	5.391	302.042	303.049	HMDB0005794	Quercetin	C15H10O7	302.043	1	[M+H]+	52	65.6	95.95	97.4		109.607	135.311	133.141	115.911	80.0985	88.6486	126.019	94.8859	1.32811	0.409379	0.178617	0.748078	0.96484
5618	6.344	/	805.297	HMDB0060169	Mono(glucosyluronic acid)bilirubin	C39H44N4O12	760.296	4	[M+FA-H]-	49.7	68.3	84.55			14.9245	15.7466	14.6331	9.48775	13.4822	11.1453	15.1014	11.3717	1.32798	0.409228	0.0968244	1.01402	0.968012
5264	8.14	/	410.289	HMDB0259834	VIPROSTOL	C23H36O5	392.256	2	[M+NH4]+	46.6	38.5	96.36			522.135	332.305	653.455	321.456	504.185	311.087	502.632	378.909	1.32652	0.407649	0.325502	0.487447	0.701158
2607	6.379	406.127	405.12	HMDB0038330	Benzyl 2,6-dihydroxybenzoate 2-glucoside	C20H22O9	406.126	2	[M-H]-	43.2	25.3	92.8			23.889	13.4916	26.9391	18.8327	16.3853	13.3134	21.4399	16.1772	1.32532	0.406339	0.238376	0.622737	0.669811
4804	5.142	610.19	609.183	HMDB0302773	Calceolarioside E	C28H34O15	610.19	1	[M-H]-	47.6	47.1	91.87			109.751	63.6049	117.254	89.452	76.8889	53.0093	96.8701	73.1167	1.32487	0.40585	0.239801	0.62015	0.70516
4786	4.433	/	605.225	HMDB0040370	Grossamide	C36H36N2O8	624.247	7	[M-H2O-H]-	42.9	32.3	90.1			16.1045	18.2875	21.8538	16.8056	14.5652	11.1128	18.7486	14.1612	1.32394	0.404836	0.157857	0.801737	0.903166
4363	9.45	366.24	389.229	HMDB0248565	Arbaprostil	C21H34O5	366.241	2	[M+Na]+	48.9	51.6	95.66			102.257	319.394	188.408	192.968	103.459	164.599	203.353	153.675	1.32326	0.404101	0.396422	0.401843	0.527486
1011	1.335	283.092	282.085	HMDB0000133	Guanosine	C10H13N5O5	283.092	1	[M-H]-	44	25.7	95.5	88.8		16.6137	15.965	22.9167	11.8878	15.817	14.2641	18.4985	13.9896	1.3223	0.403046	0.169628	0.770502	0.860761
2277	5.187	258.052	259.06	HMDB0033911	5,6,8-Trihydroxy-2-methylbenzo[g]chromen-4-one	C14H10O5	258.053	1	[M+H]+	49	50.7	95.9			44.4675	31.4967	47.6764	33.1551	29.2586	31.3262	41.2135	31.2466	1.31898	0.399418	0.209522	0.678771	0.852783
1946	7.201	/	359.114	HMDB0029304	3,4-DHPEA-EA	C19H22O8	378.131	1	[M-H2O-H]-	51.5	64.6	94.25			19.393	11.979	19.4886	14.1961	13.6818	10.691	16.9535	12.8563	1.31869	0.39911	0.19919	0.700732	0.758442
1106	5.526	180.078	181.086	HMDB0062773	10-hydroxy-decadien-4-ynoic Acid	C10H12O3	180.079	1	[M+H]+	50.2	54.8	97.2			38.8268	40.1424	36.4806	29.2727	29.5258	28.8285	38.4832	29.209	1.31751	0.397818	0.0553312	1.25703	1.04944
1336	8.792	/	311.187	HMDB0060055	Tetranor 12-HETE	C16H26O3	266.188	2	[M+FA-H]-	49.1	49.9	97.81			20.5452	17.6364	20.8865	16.7332	13.8266	14.2744	19.6894	14.9447	1.31748	0.39778	0.0892136	1.04957	0.980692
3339	6.149	318.037	319.044	HMDB0002755	Myricetin	C15H10O8	318.038	1	[M+H]+	44.6	28.7	95.56	73.6		13.0745	18.6365	20.0053	16.2754	12.0931	10.9012	17.2388	13.0899	1.31695	0.397204	0.257013	0.590045	0.854551
3080	7.261	/	445.245	HMDB0260537	MG(0:0/5-iso PGF2VI/0:0)	C21H36O7	400.246	2	[M+FA-H]-	38.7	3.27	93.11			24.2505	22.6965	22.0738	23.5945	13.303	15.5179	23.007	17.4718	1.31681	0.397042	0.176119	0.754195	0.914046
4900	10.248	392.253	393.26	HMDB0260493	MG(20:5OH/0:0/0:0)	C23H36O5	392.256	8	[M+H]+	39	10.5	92.93			31.6823	124.03	65.9692	64.4722	46.3678	57.7663	73.894	56.2021	1.31479	0.394832	0.414177	0.382814	0.35693
1383	2.443	316.08	315.073	HMDB0303826	Protocatechuic acid 4-glucoside	C13H16O9	316.079	1	[M-H]-	50.3	60.2	93.03			1232.73	1199.36	1331.67	816.737	1073.05	975.298	1254.59	955.029	1.31366	0.393597	0.0874403	1.05829	0.962115
3341	5.192	318.073	319.081	HMDB0002937	Tamarixetin	C16H14O7	318.074	2	[M+H]+	46	40.2	92.19			13.035	9.97774	11.2634	9.63495	8.63053	7.85482	11.4254	8.70677	1.31224	0.392034	0.151948	0.818304	0.932981
7429	3.808	/	557.184	HMDB0040814	Isosyringinoside	C23H34O14	534.195	1	[M+Na]+	49.5	51	97.44			75.5429	95.514	88.5488	54.2055	67.2679	76.4286	86.5352	65.9673	1.31179	0.391535	0.17339	0.760975	0.925527
3780	10.376	/	339.19	HMDB0006254	4-Hydroxyretinoic acid	C20H28O3	316.204	9	[M+Na]+	45.1	40.9	94.79			36.4885	35.2272	55.0937	34.026	48.9797	13.6732	42.2698	32.2263	1.31166	0.391389	0.375851	0.424985	0.816823
16	3.694	/	92.0508	HMDB0039584	5-Imino-2-methyl-1-cyclopenten-1-ol	C6H9NO	111.068	2	[M-H2O-H]-	42.8	18.3	98.68			69.4687	79.8858	64.2796	57.8126	54.3481	50.833	71.2114	54.3312	1.31069	0.390326	0.0912029	1.03999	0.977552
1959	11.338	/	359.26	HMDB0060043	13-HDoHE	C22H34O	314.261	2	[M+FA-H]-	48.2	48.8	93.92			1.41192	1.02522	1.73156	1.27526	1.35941	0.546827	1.38957	1.0605	1.3103	0.389892	0.270073	0.56852	0.745723
6644	7.625	488.144	489.152	HMDB0041394	Khelmarin D	C28H24O8	488.147	5	[M+H]+	40.1	15.6	90.96			14.6346	15.3322	21.8493	14.705	12.6691	12.1753	17.272	13.1832	1.31016	0.389741	0.2407	0.618523	0.855285
2745	10.257	416.33	415.322	HMDB0001903	Calcitriol	C27H44O3	416.329	1	[M-H]-	51.5	67.2	91.63			2.36419	3.55182	3.84559	2.57863	2.6254	2.24823	3.25387	2.48409	1.30989	0.389441	0.183769	0.735728	0.80737
4426	10.485	368.256	391.245	HMDB0254756	Misoprostol acid	C21H36O5	368.256	1	[M+Na]+	41.1	10.9	96.3			78.8549	174.452	87.4635	104.144	67.0164	89.0884	113.59	86.7497	1.3094	0.388906	0.3763	0.424465	0.61086
1634	6.372	/	333.11	HMDB0015661	Fospropofol	C13H21O5P	288.113	4	[M+FA-H]-	43.2	24.2	96.38			9.41716	9.22689	11.2067	7.99739	8.65245	6.15234	9.95026	7.60073	1.30912	0.388597	0.125741	0.900524	0.909941
2911	5.601	/	295.188	HMDB0035918	7(14)-Bisabolene-2,3,10,11-tetrol	C15H28O4	272.199	1	[M+Na]+	40.5	8.1	95.91			72.5263	50.3237	48.4674	62.382	32.9426	36.0101	57.1058	43.7782	1.30443	0.383423	0.325879	0.486944	0.781515
4762	12.271	/	601.412	HMDB0039520	Soyasapogenol B 24-O-bglucoside	C36H60O8	620.429	1	[M-H2O-H]-	40	11.6	90.16			1.42827	1.94063	2.17938	1.64998	1.41017	1.19346	1.84942	1.41787	1.30437	0.383352	0.181243	0.74174	0.832691
1868	1.702	232.157	233.164	HMDB0060725	2,6-Pipecoloxylidide	C14H20N2O	232.158	1	[M+H]+	45.5	31.1	98.09			663.362	669.252	602.863	513.191	448.955	522.899	645.159	495.015	1.30331	0.382183	0.0800787	1.09648	0.9976
1091	4.162	180.042	181.049	HMDB0001964	Caffeic acid	C9H8O4	180.042	1	[M+H]+	49	47.8	98.42	86.6		1865.99	2068.72	1867.02	1461.43	1590.02	1405.46	1933.91	1485.64	1.30173	0.380435	0.0739342	1.13115	1.00921
4119	7.159	354.11	355.117	HMDB0030848	Artocarpesin	C20H18O6	354.11	2	[M+H]+	48.3	47.1	96.28			58.0857	81.0006	93.7531	62.3918	53.9864	62.5581	77.6131	59.6455	1.30124	0.379888	0.243701	0.613142	0.821999
7640	6.374	/	577.204	HMDB0302069	Isolappaol C	C30H34O10	554.215	0	[M+Na]+	56.4	90.1	92.42			62.6169	31.2664	77.7532	52.2375	38.5826	41.2207	57.2122	44.0136	1.29987	0.378372	0.359088	0.444799	0.500974
7607	6.869	/	575.188	HMDB0302299	Arctignan C	C30H32O10	552.2	0	[M+Na]+	44.6	30.9	92.27			30.8821	38.6592	13.2759	18.7021	21.1929	23.8361	27.6058	21.2437	1.29948	0.377936	0.37587	0.424962	0.417526
126	3.695	137.048	136.041	HMDB0001538	3-Pyridylacetic acid	C7H7NO2	137.048	2	[M-H]-	51.7	62.9	98.34			100.551	109.882	91.9777	80.2203	79.5326	73.0355	100.804	77.5961	1.29908	0.37749	0.0752484	1.1235	0.976573
2181	4.01	/	251.175	HMDB0034684	Thalictroidine	C14H19NO2	233.142	1	[M+NH4]+	48.8	50.7	94.92			81.063	95.7203	118.508	93.5632	59.5412	74.418	98.4304	75.8408	1.29785	0.376129	0.258956	0.586774	0.835862
367	1.35	/	187.025	HMDB0032923	Kojic acid	C6H6O4	142.027	3	[M+FA-H]-	42	14.6	98.8			31.7308	26.992	33.4856	27.3396	24.8016	18.9346	30.7362	23.6919	1.29733	0.375541	0.135766	0.867209	0.879162
7046	11.472	/	518.321	HMDB0010382	LysoPC(16:0/0:0)	C24H50NO7P	495.332	1	[M+Na]+	54.3	79.3	93.37			57.1164	91.2439	74.4436	52.1903	54.9654	64.8822	74.268	57.346	1.29509	0.373049	0.251232	0.599925	0.815442
6417	13.57	/	476.409	HMDB0039212	Soyasapogenol F	C30H50O3	458.376	1	[M+NH4]+	49	50	96.36			3.00892	3.71822	3.4565	2.25353	2.22406	3.3896	3.39454	2.62239	1.29444	0.372333	0.2304	0.637518	0.871154
5491	4.513	/	757.224	HMDB0041149	Glucoliquiritin apioside	C32H40O18	712.221	7	[M+FA-H]-	49.2	65.2	87.99			2.4595	1.58711	2.55997	2.23708	1.79986	1.06734	2.2022	1.70143	1.29432	0.372199	0.256097	0.591595	0.71683
6145	6.365	456.139	457.147	HMDB0251365	Dilmapimod	C23H19F3N4O3	456.141	4	[M+H]+	41.6	19.4	92.78			73.5858	75.2257	63.6435	61.1006	55.3989	47.6499	70.8183	54.7165	1.29428	0.372147	0.127724	0.893728	0.94167
7702	5.102	/	586.249	HMDB0039231	Citrusin B	C27H36O13	568.216	1	[M+NH4]+	53.3	70.6	97.06			57.2884	81.5984	60.9177	51.1949	45.1621	58.0193	66.6015	51.4587	1.29427	0.372138	0.22742	0.643172	0.859667
5907	5.109	/	442.233	HMDB0037531	Dehydroxypaxilline	C27H33NO3	419.246	5	[M+Na]+	42.6	26.8	92.11			60.4884	56.0101	58.6086	52.5535	41.8652	40.9504	58.369	45.123	1.29355	0.371339	0.113492	0.945035	0.95697
5671	6.382	/	429.115	HMDB0039039	Apiumetin glucoside	C20H22O9	406.126	0	[M+Na]+	47.4	43.7	93.56			13.9861	11.868	19.3415	13.6336	12.2018	9.11217	15.0652	11.6492	1.29324	0.370992	0.290052	0.537524	0.756518
5212	4.579	408.141	431.131	HMDB0041508	Marmesin galactoside	C20H24O9	408.142	4	[M+Na]+	49.9	58.9	94.88			50.4712	53.0811	68.7395	48.1362	41.2434	43.9329	57.4306	44.4375	1.29239	0.370043	0.19104	0.718876	0.890393
5126	12.322	/	405.203	HMDB0033543	Assafoetidin	C24H30O4	382.214	1	[M+Na]+	44	25.8	95.6			15.7645	39.2542	19.5663	11.198	25.6237	20.9198	24.8617	19.2471	1.29171	0.36928	0.409276	0.387983	0.55514
1206	6.924	302.079	301.072	HMDB0040560	4',5,7-Trihydroxy-3-methoxyflavanone	C16H14O6	302.079	1	[M-H]-	53.7	73.4	96.84			101.786	88.7446	76.569	74.9015	71.7235	60.1663	89.0331	68.9305	1.29164	0.3692	0.128237	0.891988	0.876437
5237	10.424	/	409.255	HMDB0038018	Cryptomeridiol 11-rhamnoside	C21H38O6	386.267	2	[M+Na]+	42.2	19.5	93.86			30.0418	67.7947	31.3743	42.3594	27.3391	30.4074	43.0703	33.3687	1.29074	0.368198	0.394355	0.404112	0.548599
1436	4.791	322.109	321.102	HMDB0030266	Berberrubine	C19H16NO4+	322.108	3	[M-H]-	40	12.2	91.95			20.9609	24.3015	16.7484	15.9617	17.4235	14.6886	20.6702	16.0246	1.28991	0.367269	0.153634	0.813513	0.841083
4300	12.23	/	547.328	HMDB0035751	Ganolucidic acid B	C30H46O6	502.329	0	[M+FA-H]-	53.4	71.6	95.49			34.5569	35.5607	32.8675	25.8202	29.8961	24.1854	34.3284	26.6339	1.2889	0.366136	0.0751467	1.12409	0.950744
7422	4.273	556.119	557.126	HMDB0302946	Salvianolic acid K	C27H24O13	556.122	6	[M+H]+	51.3	72	91.07			78.4076	74.9486	80.5803	77.6787	54.7747	49.0825	77.9789	60.512	1.28865	0.365863	0.209577	0.678657	0.891432
2632	5.439	/	279.101	HMDB0251110	Dehydroxymethylepoxyquinomicin	C13H11NO5	261.064	14	[M+NH4]+	52	77	97.63			142.942	162.705	148.932	112.012	113.638	127.139	151.526	117.597	1.28852	0.36572	0.0845716	1.07278	0.979383
1642	1.527	/	219.05	HMDB0246202	Cytosine-5-carboxylic acid	C5H5N3O3	155.033	6	[M+ACN+Na]+	40.9	13	98.29			39.154	49.4211	43.17	17.231	41.209	43.8168	43.915	34.0856	1.28837	0.365551	0.326506	0.486109	0.785261
919	9.113	/	269.13	HMDB0037554	Rollipyrrole	C16H20N2O3	288.147	1	[M-H2O-H]-	44	25.2	95.86			6.02917	10.0817	8.26812	5.42862	7.44411	6.09693	8.12632	6.32322	1.28515	0.361942	0.215969	0.66561	0.739682
3731	6.27	/	337.162	HMDB0029848	Carveol glucoside	C16H26O6	314.173	2	[M+Na]+	40.3	8.39	94.94			31.2335	29.0544	25.7947	26.1497	23.9909	16.8562	28.6942	22.3323	1.28488	0.361629	0.208545	0.6808	0.856065
2893	5.192	/	295.081	HMDB0258606	Sulfoxaflor	C10H10F3N3OS	277.05	9	[M+NH4]+	39.5	13.4	94.51			73.2973	64.244	77.9196	57.224	45.2429	65.7388	71.8203	56.0686	1.28094	0.357199	0.186685	0.728891	0.862028
4697	4.846	596.175	595.168	HMDB0302534	Isoeriocitrin	C27H32O15	596.174	1	[M-H]-	47.3	38.7	99.29			235.963	187.174	246.971	198.35	159.994	165.061	223.37	174.468	1.28029	0.356466	0.136151	0.865978	0.85465
2139	2.572	374.122	373.115	HMDB0258644	Swertiamarin	C16H22O10	374.121	2	[M-H]-	51.7	68.3	92.39			29.2924	46.711	24.6642	22.0574	24.1812	32.4121	33.5559	26.2169	1.27993	0.35607	0.271776	0.565789	0.643505
2823	5.438	290.094	291.101	HMDB0039500	N-Malonyltryptophan	C14H14N2O5	290.09	2	[M+H]+	48.5	48.4	96.51			36.2959	43.8972	41.1769	30.6897	30.3815	33.788	40.4566	31.6197	1.27947	0.355551	0.106441	0.97289	0.949065
4720	7.195	/	385.128	HMDB0247027	-7-Oxozeaenol	C19H22O7	362.137	5	[M+Na]+	52.3	70.9	96.07			67.2749	98.4759	103.546	64.4484	74.1945	71.8749	89.7656	70.1726	1.27921	0.355254	0.242414	0.615443	0.789199
3025	6.208	/	441.214	HMDB0029622	Isopetasoside	C21H32O7	396.215	1	[M+FA-H]-	42.7	19.1	95.39			52.3606	59.9281	50.1184	52.2102	37.3061	37.7048	54.1357	42.4071	1.27657	0.352277	0.149796	0.8245	0.873044
903	1.889	/	166.086	HMDB0247063	6-Fluoromevalonate	C6H9FO3	148.054	8	[M+NH4]+	42.7	29.1	93.37			949.253	839.747	1304.56	805.206	838.234	780.19	1031.19	807.877	1.27642	0.3521	0.286943	0.542205	0.772554
1906	5.978	358.106	357.099	HMDB0257186	Retusin	C19H18O7	358.105	2	[M-H]-	43.6	29.3	91.24			6.31042	6.65397	9.74565	7.71479	5.45203	4.62744	7.57001	5.93142	1.27626	0.351918	0.247229	0.606901	0.734264
2128	9.937	/	371.187	CSID10128336	Moxestrol	C21H26O3	326.188	3	[M+FA-H]-	48.9	51.3	96.56			5.95102	9.02431	7.72372	4.42444	7.62711	5.73925	7.56635	5.93027	1.27589	0.3515	0.228631	0.640866	0.737611
2346	11.989	/	261.221	HMDB0243751	11-Hexadecenal	C16H30O	238.23	8	[M+Na]+	46.8	46.8	96.55			58.4567	94.1128	63.7878	57.6846	56.1298	55.8373	72.1191	56.5505	1.2753	0.35084	0.307897	0.511595	0.762906
301	4.407	178.027	177.02	HMDB0032951	4,7-Dihydroxy-2H-1-benzopyran-2-one	C9H6O4	178.027	2	[M-H]-	51	58.7	98.33			227.442	233.392	485.129	230.661	234.471	276.866	315.321	247.333	1.27489	0.350368	0.318543	0.496831	0.496877
4657	6.487	/	587.251	HMDB0038535	Physagulin C	C30H38O9	542.252	3	[M+FA-H]-	48.8	53.4	93.73			13.7563	14.4401	16.9113	10.7283	15.3895	9.28486	15.0359	11.8009	1.27413	0.349516	0.193024	0.714389	0.800116
4614	4.324	/	381.115	HMDB0258643	Sweroside	C16H22O9	358.126	1	[M+Na]+	46.8	39.9	95.77			144.698	211.504	187.641	135.511	181.177	110.258	181.281	142.315	1.2738	0.349141	0.283168	0.547955	0.781808
2500	4.614	/	273.112	HMDB0242106	delta-CEHC	C14H18O4	250.121	8	[M+Na]+	50.5	63.6	97.53			25.2232	29.6304	31.3188	23.9301	19.4782	24.4291	28.7242	22.6125	1.27028	0.345144	0.159871	0.796231	0.886562
3387	4.871	322.047	323.055	HMDB0033559	7,7'-Dihydroxy-6,8'-bicoumarin	C18H10O6	322.048	1	[M+H]+	47.9	46.4	94.16			90.0747	121.904	129.895	94.2315	113.242	61.7156	113.958	89.7299	1.27001	0.344842	0.29891	0.524459	0.760062
7880	5.777	608.173	609.18	HMDB0038819	Calendoflaside	C28H32O15	608.174	2	[M+H]+	56.8	88.2	97.86			53.5214	80.0214	82.2439	57.1438	51.2512	61.5898	71.9289	56.6616	1.26945	0.344201	0.254316	0.594626	0.763944
1332	8.341	/	311.093	HMDB0248975	Benzarone	C17H14O3	266.094	2	[M+FA-H]-	48.5	47.9	96.82			20.0567	14.9948	21.4041	16.3062	14.8642	13.3224	18.8185	14.8309	1.26887	0.343545	0.164223	0.784566	0.783637
78	1.418	85.0891	86.0964	HMDB0250671	Cyclopentylamine	C5H11N	85.0891	1	[M+H]+	44.5	28.7	94.59			1294.52	1463.51	1471.92	1204.52	862.114	1267.47	1409.98	1111.37	1.26869	0.343341	0.19046	0.720195	0.855658
3365	10.312	/	320.256	HMDB0013648	Palmitoleoylethanolamde	C18H35NO2	297.267	2	[M+Na]+	45.5	32.1	97.25			53.1531	69.6186	72.0985	43.9876	55.4996	54.168	64.9567	51.2184	1.26823	0.342817	0.208852	0.680162	0.825391
2749	10.446	285.303	286.31	HMDB0258433	Spisulosine	C18H39NO	285.303	2	[M+H]+	43.1	21.5	95.93			24.8097	34.769	26.7896	23.4016	19.6767	25.0311	28.7895	22.7031	1.26808	0.34265	0.230082	0.638117	0.821981
7101	5.864	522.1	523.107	HMDB0037457	Spinatoside	C23H22O14	522.101	1	[M+H]+	49.1	47.9	98.93			7004.42	8035.23	8636.61	5856.63	6501.89	6315.93	7892.08	6224.82	1.26784	0.342375	0.117458	0.930117	0.916438
360	7.454	186.108	185.101	HMDB0032205	and transMercapto-p-menthan-3-one	C10H18OS	186.108	2	[M-H]-	40.4	13.6	90.79			5.19408	7.67761	9.61245	3.55059	11.8758	2.31521	7.49471	5.91388	1.26731	0.341769	0.364772	0.437979	0.839715
6243	4.225	/	463.157	HMDB0302055	Cichorioside I	C21H28O10	440.168	1	[M+Na]+	50.6	57.4	97.33			132.234	143.361	142.995	111.915	117.6	100.87	139.53	110.128	1.26698	0.34139	0.0796279	1.09893	0.950258
3189	4.909	310.12	311.127	HMDB0251782	EMycin E	C19H18O4	310.121	1	[M+H]+	51.7	63.5	96.38			261.687	208.697	276.819	204.054	214.753	171.293	249.068	196.7	1.26623	0.340541	0.191626	0.717545	0.823368
182	1.31	/	151.026	HMDB0000139	Glyceric acid	C3H6O4	106.027	1	[M+FA-H]-	40.4	6.51	97.17			8.23775	5.10662	8.84587	7.0916	7.065	3.38966	7.39675	5.84875	1.26467	0.338763	0.283356	0.547668	0.632869
4153	5.005	534.137	533.13	HMDB0257353	Ruberythric acid	C25H26O13	534.137	0	[M-H]-	45.4	30.5	96.62			1427.89	1129.06	1318.68	1144.8	872.555	1047.41	1291.88	1021.59	1.26458	0.338659	0.132188	0.878809	0.841053
3654	1.629	492.065	491.058	HMDB0304432	N6-(delta2-isopentenyl)-adenosine 5'-diphosphate	C15H20N5O10P2-3	492.07	7	[M-H]-	42.8	26.6	95.51			75.5767	60.0064	67.2093	58.8444	52.4688	49.2756	67.5975	53.5296	1.26281	0.336632	0.113372	0.945494	0.859509
4964	7.169	/	631.28	HMDB0242598	Phycocyanobilin	C33H38N4O6	586.279	4	[M+FA-H]-	50.8	61.1	97.17			23.4511	25.8295	28.2309	23.7563	15.1056	22.6001	25.8372	20.4873	1.26113	0.334717	0.173923	0.759644	0.814546
4289	8.391	/	365.229	HMDB0245413	2,3-Dinor-TXB1	C19H34O5	342.241	1	[M+Na]+	43.5	23	96.3			164.604	179.504	242.207	199.389	157.433	108.379	195.438	155.067	1.26035	0.33382	0.318955	0.49627	0.733063
1930	1.774	236.068	237.075	HMDB0030858	Austdiol	C12H12O5	236.068	2	[M+H]+	49.9	56.4	95.9			89.2301	80.9319	75.8287	65.0488	48.1999	82.0931	81.9969	65.114	1.25928	0.332603	0.250877	0.600539	0.787656
2780	1.495	287.195	288.203	HMDB0028923	Leucyl-Arginine	C12H25N5O3	287.196	1	[M+H]+	50.8	60	95.6			112.472	100.083	102.202	96.843	81.335	71.9309	104.919	83.3696	1.25848	0.331683	0.153775	0.813115	0.86949
8285	6.322	678.289	679.296	HMDB0039005	Hv-NCC-1	C35H42N4O10	678.29	2	[M+H]+	51.2	63.4	94.69			32.2866	17.3633	19.3769	21.3637	13.6768	19.9818	23.0089	18.3407	1.25453	0.327142	0.364902	0.437823	0.555906
885	1.768	164.047	165.055	HMDB0062605	Methyl Phenylglyoxalate	C9H8O3	164.047	0	[M+H]+	46.4	35	97.3			75.8307	81.2938	84.0368	66.2841	58.0239	68.1013	80.3871	64.1364	1.25338	0.325821	0.0901909	1.04484	0.915854
2916	10.515	432.324	431.317	HMDB0062794	3beta,4beta-dihydroxycholest-5-en-26-oate(1-)	C27H44O4	432.324	2	[M-H]-	43.8	30.4	90.88			4.76633	4.17018	5.55649	3.94468	3.64391	3.97611	4.831	3.8549	1.25321	0.325628	0.128297	0.891784	0.828389
5452	12.274	418.323	419.33	HMDB0303811	8'-Apo-b-caroten-8'-ol	C30H42O	418.324	1	[M+H]+	54.6	79.9	94.76			1014.54	962.557	1016.65	834.16	562.723	994.929	997.913	797.271	1.25166	0.323844	0.254143	0.594922	0.780465
5545	13.318	/	423.361	HMDB0030077	(3beta,4alpha,5alpha)-4-Methyl-8(14)-cholesten-3-ol	C28H48O	400.371	5	[M+Na]+	54.5	82.4	95.12			110.412	79.5486	44.7078	15.4173	60.9956	111.158	78.2229	62.5235	1.2511	0.323191	0.452961	0.343939	0.724933
8457	4.696	722.239	723.246	HMDB0041437	Citbismine D	C40H38N2O11	722.248	12	[M+H]+	42.5	38.4	87.27			7.17399	10.487	9.48456	7.43803	6.84398	7.46019	9.04852	7.2474	1.24852	0.320219	0.227076	0.643829	0.782305
3383	5.346	/	469.081	HMDB0247259	7-Hydroxyethyl biscoumacetate	C22H16O9	424.079	9	[M+FA-H]-	38.9	11.4	92.82			24.4165	50.8701	37.971	35.8231	24.1307	30.778	37.7526	30.244	1.24827	0.319927	0.286126	0.543443	0.568836
5	1.714	71.0735	72.0808	HMDB0031641	Pyrrolidine	C4H9N	71.0735	0	[M+H]+	44	21.4	98.86			282.983	263.21	257.65	227.207	194.339	223.484	267.947	215.01	1.24621	0.317547	0.090866	1.0416	0.893592
4719	6.537	/	597.199	HMDB0302298	Arctignan B	C30H32O10	552.2	2	[M+FA-H]-	52.3	71.9	92.5			17.7394	33.5903	23.1317	21.5074	15.4215	22.8589	24.8204	19.9292	1.24543	0.316642	0.279073	0.554283	0.606491
1623	7.673	/	331.25	HMDB0061663	12-hydroxyheptadecanoic acid	C17H34O3	286.251	2	[M+FA-H]-	41.7	13.4	96.98			35.3729	32.6256	33.2803	35.4103	25.0638	20.8474	33.7596	27.1071	1.24541	0.316625	0.198923	0.701314	0.78173
6	1.303	/	72.0808	HMDB0302194	Methylajoene	C4H6	54.047	0	[M+NH4]+	50	51	98.87			112.725	126.061	140.325	93.1022	87.9058	123.401	126.37	101.47	1.2454	0.316605	0.224006	0.649741	0.796874
7539	6.337	/	568.311	HMDB0034362	Desglucocheirotoxin	C29H42O10	550.278	1	[M+NH4]+	40.5	7.08	96.58			15.8427	15.0269	15.1691	13.9391	12.1041	10.9638	15.3463	12.3357	1.24406	0.315052	0.114278	0.942038	0.878384
998	5.443	174.068	175.075	HMDB0031845	3-Propylidene-1(3H)-isobenzofuranone	C11H10O2	174.068	1	[M+H]+	47.2	40.3	96.67			128.614	138.347	137.67	108.287	103.639	113.894	134.877	108.607	1.24189	0.312534	0.0627887	1.20212	0.921528
7659	4.57	/	579.205	HMDB0035036	Glaucarubolone 15-O-betaglucopyranoside	C26H36O13	556.216	2	[M+Na]+	52	69.5	93.18			24.6268	30.3701	30.9367	24.5634	19.3875	25.2691	28.6445	23.0733	1.24146	0.312034	0.202361	0.693872	0.805199
5605	4.266	/	801.213	HMDB0040294	Quercetin 3-[rhamnosyl-(1->2)-rhamnosyl-(1->6)-glucoside]	C33H40O20	756.211	4	[M+FA-H]-	49.9	60.7	93.82			24.5073	26.4133	22.2293	19.7068	22.4804	16.7474	24.3833	19.6449	1.2412	0.311741	0.130615	0.884008	0.808651
4632	6.731	586.243	585.236	HMDB0248838	Baccatin III	C31H38O11	586.241	1	[M-H]-	54.9	81	94.9			66.5077	79.3042	91.0713	60.3633	76.3764	54.4362	78.9611	63.7253	1.23909	0.309276	0.190651	0.719761	0.735772
4637	7.336	380.217	381.224	HMDB0245561	20-Cooh ltb4	C21H32O6	380.22	7	[M+H]+	39.2	11.4	92.61			34.8505	45.1205	48.549	35.4247	43.027	25.2997	42.84	34.5838	1.23873	0.308863	0.298605	0.524904	0.717059
5717	9.632	/	432.237	HMDB0039380	Armillarin	C24H30O6	414.204	2	[M+NH4]+	42	14.6	97.47			8.90474	5.0061	14.2299	8.99246	3.96	9.83264	9.38024	7.59503	1.23505	0.304568	0.434951	0.36156	0.420594
1970	7.64	238.156	261.146	HMDB0112083	3,4-Dimethyl-5-pentyl-2-furanpropanoic acid	C14H22O3	238.157	2	[M+Na]+	42.9	20.9	95.47			11.5631	14.7319	10.968	10.4723	9.2159	10.4839	12.421	10.0574	1.23501	0.304527	0.215821	0.665907	0.786362
21	4.08	/	93.0347	HMDB0034247	2-(Methoxymethyl)furan	C6H8O2	112.052	1	[M-H2O-H]-	44.9	27.8	98.1			2303.57	2289.58	2330.34	1981.16	1570.92	2056.3	2307.83	1869.46	1.23449	0.303919	0.142986	0.844708	0.840089
3279	3.972	314.115	315.122	HMDB0041697	6'-Hydroxyenterolactone	C18H18O5	314.115	1	[M+H]+	47.8	45.3	94.7			74.332	102.906	109.712	97.029	66.3059	69.1649	95.6498	77.4999	1.23419	0.303566	0.300714	0.521846	0.704305
2359	7.676	388.117	387.109	HMDB0029227	5-Hydroxy-3,3',4',7,8-pentamethoxyflavone	C20H20O8	388.116	2	[M-H]-	47.9	46.5	94.88			17.185	11.7188	15.1951	12.8236	10.9512	11.9617	14.6996	11.9122	1.234	0.303341	0.183037	0.73746	0.702325
1203	5.315	302.043	301.036	HMDB0005794	Quercetin	C15H10O7	302.043	1	[M-H]-	52.3	66.8	95.87	87.1		225.081	275.198	246.718	204.739	183.706	217.195	248.999	201.88	1.2334	0.302642	0.111575	0.952434	0.837564
469	1.447	131.095	132.102	HMDB0000687	Leucine	C6H13NO2	131.095	0	[M+H]+	41	6.65	98.87	62.3		665.873	731.43	753.759	634.803	453.965	656.047	717.021	581.605	1.23283	0.301975	0.21072	0.676294	0.785903
1785	3.907	346.142	345.135	HMDB0253695	Isotaxiresinol	C19H22O6	346.142	2	[M-H]-	52	67.6	94.71	70.3		3.28358	3.68711	4.79841	3.13514	3.00984	3.40669	3.92303	3.18389	1.23215	0.301179	0.190394	0.720348	0.721786
8076	5.496	640.212	641.219	HMDB0041086	Citbismine A	C35H32N2O10	640.206	10	[M+H]+	44.7	46.3	87.81			79.0331	116.701	104.195	84.5413	71.5816	87.3115	99.9766	81.1448	1.23208	0.301092	0.256288	0.591272	0.727326
4877	5.502	/	617.226	HMDB0029626	5alpha-Ethoxy-6beta-hydroxy-5,6-dihydrophysalin B	C30H36O11	572.226	4	[M+FA-H]-	48.3	51	94.52			61.516	73.5322	77.6815	58.7469	54.7333	59.2843	70.9099	57.5881	1.23133	0.300215	0.11407	0.942829	0.82528
4915	5.601	/	623.164	HMDB0038848	Rhoifolin	C27H30O14	578.164	4	[M+FA-H]-	50.2	59.1	96.15			395.063	496.266	494.443	425.367	353.321	347.518	461.924	375.402	1.23048	0.299219	0.14778	0.830383	0.790942
6740	12.461	/	495.344	HMDB0002392	Maslinic acid	C30H48O4	472.355	2	[M+Na]+				89.9		748.289	701.427	474.615	569.31	438.251	556.412	641.444	521.324	1.23041	0.299142	0.295884	0.528879	0.631062
411	1.701	126.043	127.05	HMDB0000262	Thymine	C5H6N2O2	126.043	0	[M+H]+	48.6	46.6	96.96	92	79.2	77.9985	77.0563	77.117	80.2388	64.5764	44.0506	77.3906	62.9553	1.22929	0.297831	0.281734	0.550161	0.745238
2950	13.64	/	296.294	HMDB0033609	2-Pentadecylfuran	C19H34O	278.261	1	[M+NH4]+	46.8	38.5	97.19			2.64698	4.34702	4.22541	3.23946	3.24187	2.65215	3.7398	3.04449	1.22838	0.29676	0.30897	0.510084	0.629906
1601	4.658	216.078	217.086	HMDB0032656	6-(2-Methoxyvinyl)-7-methyl-2H-1-benzopyran-2-one	C13H12O3	216.079	1	[M+H]+	50.3	57.1	95.62			50.3595	64.6743	54.8993	48.2584	36.8218	53.5417	56.6444	46.2073	1.22587	0.293812	0.250355	0.601443	0.744041
2079	4.317	245.116	246.123	HMDB0060861	OR-1896	C13H15N3O2	245.116	1	[M+H]+	42.8	20.5	94.86			31.2588	6.16336	25.9591	15.6706	21.9367	14.1356	21.1271	17.2476	1.22493	0.292695	0.449265	0.347497	0.0319957
3975	8.103	/	350.231	HMDB0035637	Petasitin	C20H28O4	332.199	4	[M+NH4]+	39.7	11	92.22			15.0542	16.4337	20.1242	12.7479	8.42029	21.006	17.2041	14.0581	1.22379	0.291351	0.383989	0.415682	0.682458
4854	3.936	390.151	413.14	HMDB0250075	Chidamide	C22H19FN4O2	390.149	2	[M+Na]+	39.1	13.2	85.19			12.4379	10.5268	15.9133	12.4885	11.7855	7.52468	12.9593	10.5996	1.22263	0.289984	0.331624	0.479354	0.636447
4443	5.172	369.205	370.212	HMDB0249436	Bulaquine	C21H27N3O3	369.205	2	[M+H]+	41.4	13.3	95.84			11505.6	8430.04	10428.8	10106.2	7903.09	6840.77	10121.5	8283.34	1.22191	0.289137	0.279243	0.554017	0.686464
3358	7.614	/	465.156	HMDB0256696	Pomiferin	C25H24O6	420.157	2	[M+FA-H]-	52.5	66.8	97.71			19.9017	14.8212	27.0191	18.2096	18.702	13.6496	20.5807	16.8537	1.22113	0.288222	0.276579	0.558181	0.532911
3568	4.421	/	330.1	HMDB0030563	3',4,4'-Trihydroxypulvinone	C17H12O6	312.063	9	[M+NH4]+	42.8	33.8	90.35			14.7437	8.04498	11.4851	5.35739	11.6173	11.1006	11.4246	9.35845	1.22078	0.287799	0.393072	0.405528	0.524508
6675	10.779	/	491.276	HMDB0248458	Antcin B	C29H40O5	468.288	1	[M+Na]+	41.4	15	92.67			46.9143	21.7956	11.2271	39.5916	11.7485	14.1763	26.6457	21.8388	1.22011	0.287009	0.481819	0.317116	0.337421
2076	7.316	368.22	367.213	HMDB0004241	6-Ketoprostaglandin E1	C20H32O6	368.22	1	[M-H]-	41.1	14.6	91.84			4.31852	4.7791	6.03876	3.49703	6.07078	2.84537	5.04546	4.13773	1.21938	0.286147	0.300857	0.521639	0.63925
3718	4.141	/	337.091	HMDB0000484	Vanillic acid	C8H8O4	168.042	2	[2M+H]+	42.1	19.7	93.21			300.859	311.958	304.264	227.029	283.847	241.61	305.694	250.829	1.21873	0.285383	0.120864	0.917702	0.826667
3770	5.216	/	499.125	HMDB0038776	Medicarpin 3-O-(6'-malonylglucoside)	C25H26O12	518.142	1	[M-H2O-H]-	47.5	46	92.33			44.0776	36.2361	50.1071	41.1569	35.3798	30.4863	43.4736	35.6743	1.21862	0.285253	0.195193	0.709537	0.690999
2262	5.315	382	380.993	HMDB0303771	Quercetin 3-sulfate	C15H10O10S	381.999	1	[M-H]-	53.9	76.6	94.43			399.558	511.982	443.855	376.204	334.645	401.514	451.798	370.788	1.21848	0.285086	0.143339	0.843635	0.77718
1391	1.511	/	203.139	HMDB0094731	5-Hepteneoylglycine	C9H15NO3	185.105	1	[M+NH4]+	42.9	19.4	95.56			46.3647	44.0612	41.6461	41.9843	35.0669	31.3447	44.024	36.1319	1.21842	0.285016	0.176534	0.753171	0.792764
5154	4.731	/	407.097	HMDB0029549	Eleutheroside B1	C17H20O10	384.106	4	[M+Na]+	47.7	47.2	95.58			37.244	39.4489	40.975	35.4283	30.4237	30.7758	39.2227	32.2093	1.21775	0.284212	0.105146	0.978208	0.850301
5793	6.018	/	437.214	HMDB0030895	(11x)-11,12-Dihydroxy-1(10)-spirovetiven-2-one 12-glucoside	C21H34O8	414.225	1	[M+Na]+	44.2	29.3	93.17			76.268	99.3376	64.3471	71.6187	53.058	72.4399	79.9842	65.7055	1.21731	0.283701	0.311058	0.507159	0.64177
2120	5.189	248.068	249.075	HMDB0029971	Coriandrone E	C13H12O5	248.068	1	[M+H]+	46.1	36.6	95.31			30.5893	26.4952	33.5044	28.3417	23.4054	22.6711	30.1963	24.8061	1.21729	0.283678	0.206458	0.685168	0.755408
2138	4.389	248.152	249.159	HMDB0015095	Pindolol	C14H20N2O2	248.152	1	[M+H]+	44.7	29.7	95.21			22.5956	17.8653	28.4233	23.5018	18.2526	14.8733	22.9614	18.8759	1.21644	0.282667	0.337983	0.471105	0.608093
7774	4.619	594.158	595.165	HMDB0040831	Rheinoside C	C27H30O15	594.158	1	[M+H]+	49.9	55.8	94.65			0.277247	0.337603	0.251382	0.225586	0.237445	0.249174	0.288744	0.237402	1.21627	0.282461	0.211876	0.673917	0.752481
3316	10.239	/	317.172	HMDB0035722	Tanacetol A	C17H26O4	294.183	2	[M+Na]+	39.9	6.73	94.54			18.7875	15.1944	14.6077	12.5274	13.895	13.5335	16.1965	13.3186	1.21608	0.282238	0.19538	0.70912	0.743658
6913	4.646	508.121	509.129	HMDB0029517	Limocitrin 3-glucoside	C23H24O13	508.122	1	[M+H]+	50	53	97.79			215.273	314.617	221.836	224.846	192.581	201.58	250.575	206.336	1.2144	0.280249	0.289513	0.538332	0.674509
480	4.841	207.09	206.082	HMDB0000512	N-Acetylphenylalanine	C11H13NO3	207.09	1	[M-H]-	53.2	70.1	97.36			1.45083	3.08534	5.26425	2.45835	2.05071	3.56507	3.26681	2.69138	1.21381	0.279537	0.365316	0.437332	0.230702
550	5.439	136.052	137.06	HMDB0256000	Oxonol	C8H8O2	136.052	0	[M+H]+	52.1	62.8	98.07			512.167	494.929	369.307	388.525	348.113	398.78	458.801	378.473	1.21224	0.27768	0.240598	0.618709	0.684945
6173	6.84	/	459.089	HMDB0041418	Taxifolin 3-arabinoside	C20H20O11	436.101	1	[M+Na]+	47.9	46	94.98			12.3086	21.2995	13.0984	16.1528	10.5204	11.8584	15.5689	12.8438	1.21216	0.277586	0.378741	0.421658	0.560332
1644	1.77	218.058	219.065	HMDB0030769	8-Hydroxy-2-methoxy-6-methyl-1,4-naphthoquinone	C12H10O4	218.058	1	[M+H]+	49.4	50.5	97.17			82.711	89.877	83.0315	71.9019	57.4208	81.6681	85.2065	70.3303	1.21152	0.276818	0.205432	0.687331	0.756901
318	2.989	/	179.035	HMDB0000291	Vanillylmandelic acid	C9H10O5	198.053	1	[M-H2O-H]-	52.5	65.7	98.04			1341.99	1641.41	1362.31	1016.95	1337.44	1232.68	1448.57	1195.69	1.21149	0.276787	0.163959	0.785265	0.725659
680	4.325	/	148.052	HMDB0014684	Fluorouracil	C4H3FN2O2	130.018	0	[M+NH4]+	41.7	10.7	98.53			28.6396	28.164	32.2602	24.3871	23.3977	25.7576	29.6879	24.5142	1.21105	0.276262	0.10752	0.968509	0.827592
2232	11.742	/	255.21	HMDB0302293	Aplotaxene	C17H28	232.219	8	[M+Na]+	51.3	70.1	96.01			34.7732	60.8904	31.0176	23.3551	37.0605	44.4297	42.2271	34.9484	1.20827	0.27294	0.413439	0.383588	0.476197
2765	9.406	418.345	417.338	HMDB0062675	4beta,-dihydroxycholesterol	C27H46O3	418.345	1	[M-H]-	52.3	69.2	93.92			22.4718	19.1133	24.97	19.7189	19.2135	16.2152	22.185	18.3826	1.20685	0.271248	0.163028	0.787739	0.70794
5568	4.484	/	785.219	HMDB0037432	Kaempferol 3-(2''-rhamnosylrutinoside)	C33H40O19	740.216	6	[M+FA-H]-	50.9	70.4	91.42			37.2731	57.3524	47.728	44.6856	41.1916	32.2022	47.4512	39.3598	1.20557	0.269721	0.242802	0.614748	0.620576
2490	10.518	270.234	271.242	HMDB0039155	ar-Artemisene	C20H30	270.235	2	[M+H]+	44.9	31.2	95.34			39.2334	25.2233	34.0771	28.3627	37.4072	15.9783	32.8446	27.2494	1.20533	0.269431	0.390854	0.407985	0.580316
979	12.301	172.125	173.132	HMDB0040284	1,2-Dihydro-1,1,6-trimethylnaphthalene	C13H16	172.125	1	[M+H]+	51.1	59.3	97.31			200.739	181.905	147.598	189.201	96.9697	153.973	176.748	146.715	1.2047	0.268679	0.350575	0.455219	0.62674
4112	4.168	354.094	355.102	HMDB0003164	Chlorogenic acid	C16H18O9	354.095	2	[M+H]+	46.6	36.2	98.8			4972.05	5070.26	4858.07	3979.8	4421.42	3972.44	4966.79	4124.55	1.2042	0.268077	0.0727061	1.13843	0.840999
155	6.916	146.095	145.087	HMDB0002207	3-Hydroxyisoheptanoic acid	C7H14O3	146.094	2	[M-H]-	43.7	22.7	98.37			28.0959	22.6693	32.9073	26.6645	14.0622	28.8072	27.8908	23.1779	1.20333	0.267037	0.29227	0.534216	0.611081
824	7.989	/	257.082	HMDB0032039	Benzoin	C14H12O2	212.084	1	[M+FA-H]-	45.1	31.2	95.7			4.20043	4.44375	6.6988	7.3101	3.84983	1.59513	5.11432	4.25169	1.20289	0.266508	0.368513	0.433547	0.704291
710	9.194	242.095	241.087	HMDB0035019	Phenethyl salicylate	C15H14O3	242.094	1	[M-H]-	47.1	39.2	97.7			7.52089	4.67629	9.29063	6.42083	5.61686	5.82894	7.1626	5.95554	1.20268	0.266251	0.288444	0.539938	0.433182
4038	1.884	/	353.084	HMDB0240531	Hydroxytyrosol 4'-glucuronide	C14H18O9	330.095	1	[M+Na]+	45.7	33.7	96.65			142.043	185.29	161.561	143.324	156.376	107.105	162.965	135.602	1.20179	0.265186	0.276308	0.558606	0.685332
146	3.66	144.079	143.072	HMDB0001988	4-Hydroxycyclohexylcarboxylic acid	C7H12O3	144.079	2	[M-H]-	53.5	73.1	96.82			32.7229	37.6588	27.4958	36.2579	23.2576	21.9337	32.6258	27.1497	1.2017	0.265077	0.268773	0.570614	0.644536
3409	4.611	/	471.097	HMDB0041746	Irisolidone 7-O-glucuronide	C23H22O12	490.111	8	[M-H2O-H]-	43.1	30.6	93.64			183.155	457.155	274.54	251.247	201.647	308.872	304.95	253.922	1.20096	0.264189	0.343486	0.464091	0.369211
2011	11.646	/	363.216	HMDB0036698	Ineketone	C20H30O3	318.219	6	[M+FA-H]-	41.5	20	94.85			40.9331	30.8451	34.0986	29.6188	31.3313	27.399	35.2922	29.4497	1.19839	0.261098	0.167213	0.776729	0.68006
907	4.252	166.063	167.07	HMDB0005175	Homovanillin	C9H10O3	166.063	0	[M+H]+	52.3	68.4	93.64			141.336	164.545	156.008	134.535	137.238	114.15	153.963	128.641	1.19684	0.259236	0.159722	0.796636	0.772113
3452	6.68	324.099	325.107	HMDB0013884	R-10-Hydroxywarfarin	C19H16O5	324.1	2	[M+H]+	49.2	56.2	92.27			24.3448	23.8789	32.768	22.5337	25.7829	19.3637	26.9972	22.5601	1.19668	0.259035	0.293393	0.53255	0.634306
3125	6.33	450.117	449.109	HMDB0301924	Aromadendrin 3-galactoside	C21H22O11	450.116	1	[M-H]-	47.9	45.2	95.6			17.9079	11.9114	18.3639	10.2795	14.9491	15.0417	16.061	13.4234	1.19649	0.25881	0.268201	0.57154	0.517543
2243	4.82	/	279.12	HMDB0039127	Pisatoside	C10H15NO7	261.085	5	[M+NH4]+	46.1	39.5	96.94			38.079	45.857	49.3941	46.2697	41.5313	23.6435	44.4434	37.1482	1.19638	0.258677	0.353331	0.451819	0.636974
7097	11.771	521.347	522.355	HMDB0002815	LysoPC(18:1/0:0)	C26H52NO7P	521.348	2	[M+H]+	52.5	73.1	91.51			44.0316	37.642	34.6027	31.533	33.7156	31.9582	38.7588	32.4023	1.19617	0.258428	0.18418	0.734758	0.723339
990	2.362	173.069	174.076	HMDB0006488	N-Acetylglutamate 5-semialdehyde	C7H11NO4	173.069	0	[M+H]+	41.9	16.8	93.05			24.7077	25.6631	24.9892	25.1364	17.543	20.326	25.12	21.0018	1.19609	0.258326	0.22229	0.65308	0.73221
5479	6.207	754.324	753.317	HMDB0038884	Phomopsin B	C36H46N6O12	754.317	9	[M-H]-	51.3	72.6	93.75			15.9679	16.3223	19.1257	15.7843	13.1812	14.0373	17.1386	14.3343	1.19564	0.257782	0.136057	0.866279	0.745128
404	3.199	195.09	194.083	HMDB0060065	N-methyl-4,6,7-trihydroxy-1,2,3,4-tetrahydroisoquinoline	C10H13NO3	195.09	2	[M-H]-	45.6	34.3	95.63			9.7709	8.32877	9.48143	5.58178	10.6015	6.89714	9.1937	7.69348	1.195	0.257009	0.276749	0.557915	0.609299
5672	5.189	/	429.118	HMDB0240501	Dihydroresveratrol 4'-glucuronide	C20H22O9	406.126	6	[M+Na]+	43.5	28.6	95.4			35.2684	24.1136	41.5148	33.4458	23.461	27.5263	33.6323	28.1444	1.19499	0.256999	0.356301	0.448183	0.503938
4863	7.417	616.197	615.19	HMDB0036366	delta-Viniferin 3''-glucoside	C34H32O11	616.194	4	[M-H]-	43.9	35.2	89.56			17.6859	23.3516	23.4956	19.9757	16.9821	17.0501	21.511	18.0026	1.19488	0.25687	0.185177	0.732414	0.678986
1874	0.886	356.096	355.089	HMDB0029938	Acaciabiuronic acid	C12H20O12	356.095	1	[M-H]-	46.2	38.6	94.11			14.5535	14.8014	17.9695	12.6034	14.1855	12.821	15.7748	13.2033	1.19476	0.256723	0.143028	0.84458	0.721412
2231	6.643	380.021	379.014	HMDB0041778	Tectorigenin 7-sulfate	C16H12O9S	380.02	2	[M-H]-	49.9	62.2	89.34			9.21375	11.0837	9.52776	7.87329	9.70876	7.46464	9.94175	8.34889	1.19079	0.251914	0.172978	0.762009	0.690662
580	9.334	138.104	139.112	HMDB0036091	exo-5,6-Dimethylbicyclo[2.2.1]hept-5-en-2-ol	C9H14O	138.104	1	[M+H]+	43.8	28.9	91.48			15.856	19.4895	11.6651	13.6513	13	12.828	15.6702	13.1598	1.19076	0.251888	0.325066	0.488028	0.541958
3039	4.994	/	443.12	HMDB0030055	Taraxacoside	C18H22O10	398.121	1	[M+FA-H]-	48.8	47.6	98.07			71.4205	79.1222	100.965	83.4668	52.8372	74.9638	83.836	70.4226	1.19047	0.251532	0.261326	0.582817	0.607182
1114	8.247	180.115	181.122	HMDB0030039	Jasmolone	C11H16O2	180.115	1	[M+H]+	53.2	70	97.66			30.2893	31.2782	37.5659	30.8709	27.9865	24.4383	33.0445	27.7652	1.19014	0.251128	0.22753	0.642962	0.703133
1048	9.225	/	177.127	HMDB0302814	Terpinenol	C10H18O	154.136	14	[M+Na]+	47	50.8	99.24			79.4399	90.6081	76.8363	58.4145	82.0867	67.1063	82.2947	69.2025	1.18919	0.249976	0.249265	0.603339	0.682244
7845	7.159	/	605.199	HMDB0304561	Glutamic acid betaine	C31H34O11	582.21	1	[M+Na]+	41.4	16	92.77			284.582	396.074	425.154	305.54	284.946	339.578	368.603	310.021	1.18896	0.249701	0.294928	0.530284	0.603814
7638	4.621	576.181	577.189	HMDB0304618	Derriscannoside A	C28H32O13	576.184	6	[M+H]+	53.4	81.9	91.47			36.8435	60.1742	36.7778	24.9234	38.4814	49.1593	44.5985	37.5214	1.18862	0.249282	0.407329	0.390055	0.505581
1527	7.303	328.095	327.088	HMDB0034109	Frenolicin B	C18H16O6	328.095	2	[M-H]-	49.3	53.4	95.34			39.5757	24.5701	34.9776	30.5543	28.7178	24.1723	33.0411	27.8148	1.1879	0.24841	0.256903	0.59023	0.511089
58	5.065	117.058	116.051	HMDB0000738	Indole	C8H7N	117.058	2	[M-H]-	44.7	33	92.53			6.83396	4.13995	9.11366	2.58705	3.15837	11.1707	6.69586	5.63871	1.18748	0.247903	0.39788	0.400248	0.652178
2863	6.839	/	429.104	HMDB0041693	5-(3',5'-Dihydroxyphenyl)-gamma-valerolactone 3-O-glucuronide	C17H20O10	384.106	3	[M+FA-H]-	49.7	57.3	93.98			11.9858	8.85003	11.9317	10.5733	8.80274	8.22206	10.9225	9.19936	1.18731	0.2477	0.215898	0.665751	0.605696
4948	7.7	/	629.264	HMDB0254205	Lumirubin	C33H36N4O6	584.263	4	[M+FA-H]-	52	67.2	97.21			7.36659	7.2464	9.12143	6.83734	5.38161	7.77426	7.91147	6.66441	1.18712	0.24747	0.218652	0.660246	0.642462
4685	5.33	382.201	405.19	HMDB0258916	Tetramethylchromanol glucoside	C20H30O7	382.199	5	[M+Na]+	54	80	95.43			352.439	396.218	396.496	327.786	318.46	319.879	381.718	322.042	1.18531	0.245259	0.144039	0.841519	0.799329
7781	2.744	594.192	595.199	HMDB0029482	Didymin	C28H34O14	594.195	5	[M+H]+	51.1	68.6	92.26			53.0565	54.646	36.3842	47.0429	41.8221	32.8622	48.0289	40.5757	1.18368	0.243285	0.336563	0.472934	0.544181
3391	4.587	/	469.172	HMDB0035249	Taraxinic acid glucosyl ester	C21H28O9	424.173	2	[M+FA-H]-	53.9	81.6	90.48			18.6508	18.8196	16.7571	12.7724	16.2198	16.8325	18.0759	15.2749	1.18337	0.242899	0.156509	0.80546	0.67723
6980	4.769	/	513.194	HMDB0255605	Nikkomycin	C20H25N5O10	495.16	0	[M+NH4]+	48.2	43.5	97.53			35.7082	54.6325	43.6372	35.3746	35.1098	42.8135	44.6593	37.7659	1.18253	0.241876	0.3185	0.496891	0.583001
2504	10.675	/	273.182	HMDB0302990	Hexadeca-7,10,13-trienoic acid	C16H26O2	250.193	0	[M+Na]+	50.7	58.3	95.75			38.1826	47.2033	32.9674	31.7058	24.9966	43.3855	39.4511	33.3626	1.18249	0.241833	0.363928	0.438984	0.572271
91	3.677	130.063	129.056	HMDB0033286	Sherry lactone	C6H10O3	130.063	3	[M-H]-	40.8	10	97.03			33.203	33.5005	29.5768	25.3476	19.4719	36.6359	32.0934	27.1518	1.182	0.24123	0.277729	0.556378	0.621935
243	1.877	165.079	164.072	HMDB0000159	Phenylalanine	C9H11NO2	165.079	2	[M-H]-	50.7	57.8	98.2	81.6		146.859	118.05	197.922	128.427	131.125	132.475	154.277	130.676	1.18061	0.239532	0.268615	0.57087	0.490616
293	6.328	/	173.119	HMDB0031296	2-Octen-1-ol	C8H16O	128.12	2	[M+FA-H]-	42	14.7	98.15			34.7728	18.0131	29.576	30.2216	23.7104	15.9614	27.454	23.2978	1.17839	0.236822	0.333542	0.476849	0.412888
4297	8.011	/	547.159	HMDB0248023	Adozelesin	C30H22N4O4	502.164	5	[M+FA-H]-	40.6	18.4	90.56			2.92411	0.239286	10.6629	4.21506	3.46167	4.05872	4.60875	3.91182	1.17816	0.236537	0.425985	0.370605	0.936221
504	4.137	134.037	135.044	HMDB0032469	Phthalide	C8H6O2	134.037	1	[M+H]+	50.7	55.6	99.07	74		3238.18	3656.4	3324.1	2676.39	3143.72	2856.14	3406.23	2892.08	1.17778	0.236065	0.144808	0.839209	0.742033
5279	6.61	/	691.17	CSID4445091	Hellicoside	C29H36O17	656.195	9	[M+Cl]-	47.2	49	96.28			86.8161	65.3665	78.678	74.6448	56.3586	65.2837	76.9535	65.429	1.17614	0.234057	0.211557	0.674573	0.607947
1715	1.437	341.134	340.127	HMDB0006591	Lactosamine	C12H23NO10	341.132	6	[M-H]-	50.7	63.4	96.47			20.0665	13.1811	16.2418	13.8049	12.8467	15.4267	16.4965	14.0261	1.17613	0.234042	0.245032	0.610778	0.528797
4775	5.342	/	387.18	HMDB0036666	Blumealactone B	C20H28O6	364.189	5	[M+Na]+	50	59.4	96.33			89.5548	103.227	103.298	86.1487	82.9392	82.9162	98.6931	84.0014	1.1749	0.232537	0.173468	0.760781	0.757219
4387	6.679	/	369.133	HMDB0041372	Alectrol	C19H22O6	346.142	6	[M+Na]+	52.6	73.6	95.75			54.0903	59.7374	71.2727	50.3587	57.9144	49.4026	61.7001	52.5586	1.17393	0.231347	0.251689	0.599136	0.645245
2501	0.958	/	273.121	HMDB0060742	3-Hydroxymelatonin	C13H18N2O3	250.132	1	[M+Na]+	44.2	31.4	91.38			7976.81	6351.63	7149.78	5576.76	7768.75	4950.98	7159.4	6098.83	1.1739	0.231307	0.327801	0.48439	0.584308
3028	3.442	/	441.251	HMDB0254731	Milciclib	C25H32N8O	460.27	2	[M-H2O-H]-	48.3	51.1	92.34			82.2802	113.327	198.358	128.387	109.895	97.349	131.322	111.877	1.17381	0.231195	0.352485	0.45286	0.288684
1934	4.326	236.105	237.112	HMDB0060564	Carboxy-ibuprofen	C13H16O4	236.105	1	[M+H]+	50.1	55.2	97.1			90.4929	88.0827	106.929	85.1424	72.9412	85.2571	95.1682	81.1136	1.17327	0.230536	0.210696	0.676343	0.678626
814	8.838	256.074	255.067	HMDB0030808	Pinocembrin	C15H12O4	256.074	1	[M-H]-	46.4	37.6	95.88			123.134	88.4188	56.7445	80.3731	86.2925	62.0837	89.4325	76.2498	1.17289	0.230065	0.333961	0.476305	0.320074
406	6.593	/	195.049	HMDB0040055	Ethyl 3-[(2-furanylmethyl)thio]propanoate	C10H14O3S	214.066	1	[M-H2O-H]-	50.8	58.8	97.08			273.958	205.654	235.051	205.88	221.281	182.646	238.221	203.269	1.17195	0.228909	0.195664	0.708489	0.598051
1274	5.05	194.058	195.065	HMDB0000955	Isoferulic acid	C10H10O4	194.058	1	[M+H]+	45.2	29.7	97.03	62		163.371	251.801	237.22	162.786	176.8	217.207	217.464	185.598	1.1717	0.228597	0.344368	0.462977	0.525042
726	10.061	150.141	151.148	HMDB0030944	Cystophorene	C11H18	150.141	1	[M+H]+	42.6	16.3	97.88			46.1388	24.9513	22.558	35.5161	20.2734	24.1647	31.2161	26.6514	1.17127	0.228078	0.441665	0.354907	0.335585
4158	0.98	/	533.172	HMDB0006620	Fucosyllactose	C18H32O15	488.174	0	[M+FA-H]-	41.3	8.23	98.74			770.089	1071.07	968.009	853.42	843.846	701.32	936.388	799.529	1.17118	0.227957	0.21832	0.660907	0.596029
692	4.242	/	239.056	HMDB0000954	Ferulic acid	C10H10O4	194.058	1	[M+FA-H]-	52.6	66.1	98.3			637.816	411.883	537.388	533.539	448.276	373.391	529.029	451.735	1.1711	0.227869	0.275594	0.559731	0.496257
3368	2.479	/	321.058	HMDB0029918	Arabinofuranobiose	C10H18O9	282.095	2	[M+K]+	46	35.1	97.19			31.1919	35.2076	29.3299	33.3563	29.5654	18.8328	31.9098	27.2515	1.17094	0.227663	0.345349	0.461742	0.596862
1218	7.851	302.21	301.202	HMDB0037830	xi-7-Hydroxyhexadecanedioic acid	C16H30O5	302.209	1	[M-H]-	45.3	32.1	95.56			29.5301	30.3817	28.376	30.1264	23.6618	21.6343	29.4293	25.1408	1.17058	0.22722	0.184852	0.733175	0.665174
3201	1.765	456.125	455.118	HMDB0253582	15-Demethyl plumieride	C20H24O12	456.127	4	[M-H]-	43.2	24.9	96.01			13.9511	13.9584	16.0228	11.1827	9.8158	16.5331	14.6441	12.5105	1.17054	0.227178	0.272213	0.56509	0.598343
1476	5.108	208.073	209.081	HMDB0029185	5-(3',4'-Dihydroxyphenyl)-gamma-valerolactone	C11H12O4	208.074	1	[M+H]+	52.4	65.8	97.63			250.204	296.193	241.472	225.537	212.144	235.861	262.623	224.514	1.16974	0.226189	0.197495	0.704445	0.69143
1187	6.614	188.12	189.127	HMDB0037292	2-Butyl-3-phenyl-2-propen-1-al	C13H16O	188.12	1	[M+H]+	44.8	28.5	97.12			49.4203	42.915	51.2885	48.9794	35.9046	37.9965	47.8746	40.9601	1.16881	0.22504	0.272118	0.565243	0.629185
2652	12.531	278.224	279.231	HMDB0001388	alpha-Linolenic acid	C18H30O2	278.225	1	[M+H]+	55	80.4	96.63			329.844	349.475	429.2	300.783	336.877	310.984	369.506	316.215	1.16853	0.224695	0.244681	0.611399	0.639241
5408	7.224	416.146	417.154	HMDB0033280	8-Acetoxypinoresinol	C22H24O8	416.147	2	[M+H]+	52.8	69.1	96.69			83.327	152.41	135.078	89.4671	134.204	94.0172	123.605	105.896	1.16723	0.223085	0.401158	0.396684	0.438279
919	7.888	166.099	167.106	HMDB0031085	6-Pentyl-2H-pyran-2-one	C10H14O2	166.099	1	[M+H]+	42.6	17.8	96.21	69.6		22.3138	40.1129	8.80506	15.7056	29.2628	16.0607	23.7439	20.343	1.16718	0.223025	0.484368	0.314825	0.0523297
2414	3.927	392.148	391.14	HMDB0039564	Marmesin rhamnoside	C20H24O8	392.147	1	[M-H]-	50.8	60.6	94.9			36.7326	42.7839	38.575	41.9154	26.434	32.8368	39.3638	33.7288	1.16707	0.222892	0.244226	0.612208	0.619668
646	1.756	/	233.067	HMDB0029956	Nebularine	C10H12N4O4	252.086	4	[M-H2O-H]-	44.3	32.5	93.83			24.6071	22.135	23.7308	19.2887	19.6285	21.5479	23.491	20.155	1.16551	0.220967	0.0925182	1.03377	0.718146
3766	6.679	338.115	339.122	HMDB0036636	Methuyl tanshinonate	C20H18O5	338.115	1	[M+H]+	48.8	49.5	96.03			155.388	169.083	210.095	145.96	173.577	139.234	178.189	152.923	1.16522	0.220597	0.293085	0.533006	0.58875
5178	4.197	/	669.132	HMDB0036264	Quercetin 7-glucuronide 3-rhamnoside	C27H28O17	624.133	3	[M+FA-H]-	50	55.5	97.78			84.3235	100.165	103.015	90.7987	86.7239	69.2324	95.8346	82.2517	1.16514	0.220501	0.19496	0.710056	0.622312
4662	7.723	382.105	383.112	HMDB0033339	Mollicellin A	C21H18O7	382.105	1	[M+H]+	47	42.2	93.82			13.5801	20.4671	17.7314	13.824	14.8541	15.7785	17.2595	14.8188	1.1647	0.219958	0.312874	0.50463	0.549243
2031	5.95	/	365.146	HMDB0010347	Octanoylglucuronide	C14H24O8	320.147	2	[M+FA-H]-	42.8	24.4	91.77			1.71822	3.2035	1.74625	1.40123	1.73424	2.5943	2.22266	1.90992	1.16374	0.218772	0.357787	0.446375	0.388214
2241	13.106	/	379.159	HMDB0041101	Kanzonol M	C23H26O6	398.173	9	[M-H2O-H]-	42.2	24.8	95.57			9.90644	7.42024	9.02726	6.88017	8.11547	7.65992	8.78465	7.55186	1.16324	0.218153	0.198014	0.703305	0.570129
6923	11.384	/	509.323	HMDB0040499	18alpha-Hydroxyglycyrrhetic acid	C30H46O5	486.335	1	[M+Na]+	52.2	69.4	92.99			166.066	255.221	192.64	150.66	255.06	122.087	204.643	175.936	1.16317	0.218058	0.425232	0.371374	0.526406
1569	3.315	330.096	329.088	HMDB0302470	Vanilloyl glucose	C14H18O9	330.095	2	[M-H]-	49.1	53.7	94.51			9.86026	9.67641	14.5156	6.92365	12.9295	9.42567	11.3508	9.75961	1.16304	0.217895	0.327738	0.484473	0.459746
3007	4.575	440.169	439.162	HMDB0302054	Cichorioside H	C21H28O10	440.168	2	[M-H]-	42.9	21.3	95.22			45.3081	42.2479	46.2541	38.6473	38.7402	37.8583	44.6034	38.4153	1.16108	0.215473	0.0633335	1.19837	0.741862
5172	5.576	668.27	667.262	HMDB0036527	Myricanol 5-[arabinosyl-(1->6)-glucoside]	C32H44O15	668.268	3	[M-H]-	49.4	52.5	97.47			151.787	107.088	142.858	116.522	115.705	113.826	133.911	115.351	1.1609	0.215242	0.243524	0.613459	0.529515
6697	4.608	492.16	493.168	HMDB0250017	Picroside I	C24H28O11	492.163	6	[M+H]+	48.9	56.6	94.37			54.1475	60.4307	62.0591	42.7036	51.9656	57.502	58.8791	50.7237	1.16078	0.215094	0.24524	0.610408	0.627874
5727	6.94	432.141	433.149	HMDB0031723	Trichocarposide	C22H24O9	432.142	1	[M+H]+	47.6	44.7	94.01			12.8178	18.0417	8.50968	11.2627	12.6299	10.0582	13.1231	11.3169	1.1596	0.213624	0.416725	0.380151	0.326515
1390	2.646	/	203.139	HMDB0031181	Homodihydrojasmone	C12H20O	180.151	9	[M+Na]+	45.3	42.5	94.14			28.9919	34.315	53.8216	46.8073	23.4913	30.7107	39.0428	33.6698	1.15958	0.213604	0.440421	0.356132	0.436971
4041	7.327	/	353.101	HMDB0037315	Cerasinone	C18H18O6	330.11	6	[M+Na]+	46.1	41.5	95.35			58.6173	75.2357	49.3719	60.3107	58.853	38.8754	61.075	52.6797	1.15936	0.213334	0.37819	0.42229	0.500629
2918	9.982	/	431.317	HMDB0000601	Coprocholic acid	C27H46O5	450.335	1	[M-H2O-H]-	54.2	78.3	94.27			18.2746	13.9039	17.5248	16.2368	15.742	10.9143	16.5678	14.2977	1.15877	0.212596	0.262651	0.580621	0.521462
7355	5.558	/	547.215	HMDB0059794	Gluten exorphin B4	C24H27N5O9	529.181	0	[M+NH4]+	40.9	6.42	98.06			51.9089	43.8651	64.8666	44.2057	40.2516	54.205	53.5468	46.2208	1.1585	0.21226	0.346107	0.46079	0.497955
7	0.952	73.0891	74.0964	HMDB0031321	1-Butylamine	C4H11N	73.0891	1	[M+H]+	45.2	31.7	95.35			235.054	224.481	221.856	179.244	222.385	186.696	227.13	196.109	1.15819	0.211866	0.183694	0.735904	0.667545
4410	4.486	558.069	557.062	HMDB0037333	8-Hydroxyluteolin 4'-methyl ether 8-glucoside-3'-sulfate	C22H22O15S	558.068	2	[M-H]-	48.6	51.5	94.18			185.769	196.193	202.037	188.803	169.94	145.62	194.666	168.121	1.1579	0.211507	0.154804	0.810219	0.656426
4553	6.203	374.136	397.125	HMDB0030598	Wikstromol	C20H22O7	374.137	1	[M+Na]+	47.4	42.5	95.45			67.5338	55.9591	66.4136	65.1839	50.0872	48.9651	63.3022	54.7454	1.1563	0.209517	0.28725	0.541741	0.586909
154	0.917	146.069	145.062	HMDB0000641	Glutamine	C5H10N2O3	146.069	2	[M-H]-	48.8	52.1	93.54	80.3		56.7883	52.6269	81.8101	45.1798	63.784	56.6394	63.7417	55.2011	1.15472	0.207542	0.303097	0.518419	0.432805
5260	4.715	/	410.207	HMDB0243705	Fingolimod phosphate ester	C19H34NO5P	387.217	0	[M+Na]+	44.3	26.8	94.99			24.8503	23.4361	29.4645	20.4559	24.4037	22.4881	25.9169	22.4492	1.15447	0.207231	0.249416	0.603075	0.600499
4521	3.766	/	571.205	HMDB0035039	Phaseolus epsilon	C25H34O12	526.205	3	[M+FA-H]-	48.6	53.9	92.45			5.65704	4.58265	10.5452	4.4633	8.61221	4.93815	6.9283	6.00456	1.15384	0.206443	0.381909	0.41804	0.278472
3370	8.531	/	321.112	HMDB0253305	Hymenoxon	C15H22O5	282.147	6	[M+K]+	54.3	82.2	96.26			30.9079	22.502	38.8658	33.1211	17.8285	29.0241	30.7586	26.6579	1.15383	0.206425	0.418725	0.378071	0.423708
5608	5.886	/	803.226	HMDB0034569	Rubrofusarin 6-[glucosyl-(1->3)-glucosyl-(1->6)-glucoside]	C33H42O20	758.227	2	[M+FA-H]-	40.6	9.11	96.24			69.1407	63.9207	58.9936	64.3684	48.1207	54.2494	64.0183	55.5795	1.15183	0.203932	0.198324	0.702624	0.604855
468	0.999	/	132.102	HMDB0031158	2-Methyl-4-pentenoic acid	C6H10O2	114.068	1	[M+NH4]+	45.8	32.2	97.91			592.938	635.683	591.284	504.279	574.568	501.734	606.635	526.86	1.15142	0.203408	0.138154	0.859636	0.692241
3868	8.984	344.089	345.096	HMDB0040321	3',8-Dihydroxy-4',5',7-trimethoxyflavone	C18H16O7	344.09	2	[M+H]+	48.7	52.1	93.2			10.914	6.57254	9.53595	6.44492	7.20633	9.82608	9.0075	7.82578	1.151	0.202892	0.397578	0.400577	0.388228
1380	5.684	316.059	315.051	HMDB0256564	Pinoquercetin	C16H12O7	316.058	1	[M-H]-	47.5	42	96.04			453.833	484.043	525.852	423.023	521.167	329.121	487.909	424.437	1.14955	0.201063	0.258722	0.587167	0.544013
2798	4.958	422.158	421.151	HMDB0032853	3-(1,1-Dimethylallyl)scopoletin 7-glucoside	C21H26O9	422.158	1	[M-H]-	48.7	52.4	92.78			13.0939	17.3719	17.7289	12.7762	15.451	13.7065	16.0649	13.9779	1.1493	0.200759	0.232853	0.632918	0.528001
3049	10.191	444.288	443.281	HMDB0000969	1,25-Dihydroxyvitamin D3-26,23-lactone	C27H40O5	444.288	1	[M-H]-	43.3	24.6	92.88			13.8162	15.6008	3.51593	13.2638	10.035	5.41273	10.9776	9.57049	1.14703	0.197905	0.402091	0.395675	0.0348881
7058	4.922	518.176	519.183	HMDB0034813	Lupiwighteone hydrate 7-glucoside	C26H30O11	518.179	5	[M+H]+	54.3	86.4	90.64			48.2843	68.3414	66.3567	47.5416	43.706	68.3452	60.9941	53.1976	1.14656	0.19731	0.385138	0.414384	0.487322
7571	6.204	/	573.158	HMDB0029808	Castavinol	C26H30O13	550.169	0	[M+Na]+	42.6	22.3	91.09			18.8113	26.3546	28.6081	23.8839	11.899	28.5736	24.5914	21.4522	1.14633	0.197028	0.436646	0.35987	0.496531
4276	6.779	544.158	543.151	HMDB0037093	Methyl 3,4-dicaffeoylquinate	C27H28O12	544.158	0	[M-H]-	50.6	57	96.39			356.784	326.552	373.565	307.971	274.998	339.336	352.3	307.435	1.14593	0.196525	0.158365	0.80034	0.620572
5718	7.156	840.326	839.319	HMDB0244359	11-Hydroxyaclacinomycin X	C42H52N2O16	840.332	7	[M-H]-	45.9	46.4	91.18			9.88713	12.3519	15.3846	11.5556	11.4662	9.8169	12.5412	10.9462	1.14571	0.19624	0.278769	0.554755	0.459535
4436	12.527	368.307	369.315	HMDB0037826	26,27-Dinorergosta-4,22-dien-3-one	C26H40O	368.308	1	[M+H]+	45.3	33.2	94.69			13.5173	16.6781	19.2589	15.5761	14.1307	13.4714	16.4848	14.3927	1.14535	0.195794	0.311687	0.506281	0.529117
1828	3.418	/	231.17	HMDB0094811	6-nonenoylglycine	C11H19NO3	213.136	2	[M+NH4]+	40.9	8.85	97.8			37.3235	30.6987	33.1955	34.6223	32.7242	21.0606	33.7392	29.469	1.1449	0.195226	0.360131	0.443539	0.515534
2945	12.488	434.34	433.333	HMDB0000359	3alpha,7alpha-Dihydroxycoprostanic acid	C27H46O4	434.34	1	[M-H]-	51.5	66.2	92.29			3.39417	1.41117	5.48379	2.85219	4.36079	1.77417	3.42971	2.99572	1.14487	0.195186	0.403972	0.393649	0.0895026
848	5.17	/	162.091	HMDB0006215	Naphthalene epoxide	C10H8O	144.058	2	[M+NH4]+	41.3	15.1	94.43			41.6109	31.135	34.7339	38.4839	29.0711	26.3903	35.8266	31.3151	1.14407	0.194174	0.35517	0.449564	0.497844
7334	6.743	544.158	567.147	HMDB0240491	Curcumin glucuronide	C27H28O12	544.158	1	[M+Na]+	49.1	53.4	92.88			59.3191	63.7247	65.3	62.4896	45.266	56.9285	62.7812	54.8947	1.14367	0.193667	0.269284	0.56979	0.59254
942	4.718	274.015	273.008	HMDB0029200	Ferulic acid 4-O-sulfate	C10H10O7S	274.015	0	[M-H]-	48.1	49.7	91.22			49.8673	105.34	59.0852	58.7284	75.7072	53.1603	71.4308	62.532	1.14231	0.191953	0.365279	0.437375	0.27265
2566	2.407	/	276.048	HMDB0039506	N-Salicyloylaspartic acid	C11H11NO6	253.059	1	[M+Na]+	41.3	11	96.78			80.0748	56.5783	60.354	38.3124	75.774	58.4356	65.669	57.5073	1.14192	0.191467	0.418344	0.378467	0.433446
1456	1.781	206.058	207.065	HMDB0036627	Eugenin	C11H10O4	206.058	1	[M+H]+	51.4	69.9	87.89			43.3793	55.1948	45.8487	46.4607	28.7806	51.2825	48.1409	42.1746	1.14147	0.190889	0.387102	0.412175	0.506543
7333	6.814	544.156	545.162	HMDB0253290	Hydroxyrubicin	C27H28O12	544.158	5	[M+H]+	42.2	24.1	92.71			36.1452	43.0559	33.3594	39.483	25.4308	33.7071	37.5201	32.8736	1.14134	0.190734	0.357518	0.446702	0.517634
1059	4.387	177.079	178.086	HMDB0244545	5,6-Methylenedioxy-2-aminoindane	C10H11NO2	177.079	2	[M+H]+	48.1	45.8	97.08			84.0727	75.2829	98.4925	73.641	72.2268	80.1732	85.9494	75.347	1.14071	0.189937	0.268133	0.57165	0.550038
796	1.555	/	252.052	HMDB0060328	1-Nitro-5,6-dihydroxy-dihydronaphthalene	C10H9NO4	207.053	1	[M+FA-H]-	50.7	56.5	98.55			65.1934	52.7326	52.4414	57.4017	40.767	51.1869	56.7892	49.7852	1.14068	0.189898	0.255634	0.592381	0.517357
2023	5.617	366.005	364.998	HMDB0240539	Kaempferol 3-sulfate	C15H10O9S	366.005	1	[M-H]-	53.9	81.1	90.09			50.4348	48.5335	63.0712	55.2505	44.7332	42.1397	54.0132	47.3745	1.14013	0.189201	0.255302	0.592946	0.518437
2406	1.069	392.113	391.106	HMDB0038066	Garcimangosone D	C19H20O9	392.111	5	[M-H]-	46.6	46.8	92.52			994.565	1135.37	753.065	1123.96	758.296	647.982	961	843.414	1.13942	0.188295	0.333393	0.477043	0.454637
3625	4.875	332.183	355.172	HMDB0035634	Betulalbuside A	C16H28O7	332.184	1	[M+Na]+	42.8	19.6	96.04			71.0009	106.741	78.5313	70.3052	76.3859	78.3894	85.4243	75.0268	1.13858	0.187241	0.357072	0.447245	0.46334
4046	5.29	522.21	521.203	HMDB0032907	Isolariciresinol 9-O-betaglucoside	C26H34O11	522.21	0	[M-H]-	46.2	38.1	93.04	73.4		206.288	179.959	184.995	182.396	127.656	192.241	190.414	167.431	1.13727	0.185575	0.26028	0.584559	0.525052
2433	4.178	/	268.117	HMDB0038926	Samin	C13H14O5	250.084	2	[M+NH4]+	43.9	26.8	94.64			71.1556	56.7581	44.5271	54.1026	43.957	53.5733	57.4803	50.5443	1.13723	0.185519	0.376383	0.42437	0.39274
6967	6.277	/	513.139	HMDB0040512	4',5,6-Trimethylscutellarein 7-glucoside	C24H26O11	490.148	4	[M+Na]+	46.4	40.3	96.57			525.754	512.237	452.551	434.908	453.508	425.712	496.847	438.043	1.13424	0.18173	0.166248	0.779244	0.624129
2245	10.679	/	379.211	HMDB0001244	15-Keto-13,14-dihydroprostaglandin A2	C20H30O4	334.214	5	[M+FA-H]-	51.6	72.9	91.37			4.22184	4.46221	4.37283	4.2232	4.1193	3.17343	4.35229	3.83864	1.13381	0.181179	0.224187	0.64939	0.562467
3311	4.921	316.058	317.065	HMDB0002655	Isorhamnetin	C16H12O7	316.058	1	[M+H]+				91.8		22.5759	29.9625	24.6195	23.0305	17.5197	27.5077	25.7193	22.686	1.13371	0.181052	0.375167	0.425776	0.484737
1298	13.157	194.167	195.174	HMDB0036820	beta-Ionol	C13H22O	194.167	0	[M+H]+	53.1	69.4	96.78			3.24917	3.29208	3.07662	2.39063	3.64871	2.45131	3.20596	2.83022	1.13276	0.179842	0.377392	0.423207	0.514375
862	4.674	162.068	163.075	HMDB0033833	Methyl cinnamate	C10H10O2	162.068	2	[M+H]+	41.8	12.5	98.68	63.6		700.09	890.387	760.877	693.3	640.763	741.751	783.785	691.938	1.13274	0.179814	0.271148	0.566793	0.559641
6213	4.9	/	461.141	HMDB0258199	Sec-o-Glucosylhamaudol	C21H26O10	438.153	1	[M+Na]+	48	47.1	94.23			27.5812	39.8482	27.7991	28.6733	25.1464	30.2942	31.7429	28.038	1.13214	0.17905	0.371373	0.430189	0.441891
7967	4.779	620.207	621.215	HMDB0036746	Matsutakeside I	C30H36O14	620.211	5	[M+H]+	54.1	86.3	90.25			80.389	134.059	95.597	88.683	76.6881	109.315	103.348	91.5621	1.12873	0.174695	0.416504	0.380381	0.38171
347	1.402	120.057	121.065	HMDB0033910	Acetophenone	C8H8O	120.058	1	[M+H]+	41.4	9.94	98.14	83.7		432.474	267.603	243.269	337.797	213.052	285.659	314.449	278.836	1.12772	0.173407	0.443426	0.353179	0.292314
746	4.913	247.999	246.992	HMDB0304904	Dihydroxyphenylacetic acid sulfate	C8H8O7S	247.999	1	[M-H]-	49	53.2	92.52			51.6096	51.0416	44.1968	38.0956	40.0052	52.2216	48.9493	43.4408	1.12681	0.172239	0.254837	0.593737	0.49985
1599	6.413	/	331.083	HMDB0037322	Dihydrooroxylin	C16H14O5	286.084	2	[M+FA-H]-	41.6	13.3	97.17			32.6646	29.4544	37.7358	27.4384	31.8772	29.3265	33.2849	29.5474	1.12649	0.171839	0.216586	0.664369	0.501582
167	5.899	148.053	147.045	HMDB0000930	Cinnamic acid	C9H8O2	148.052	2	[M-H]-	42.8	21	95.11	88.7		18.7472	11.1462	13.4516	14.9628	13.7057	9.8103	14.4483	12.8263	1.12646	0.171799	0.343077	0.464608	0.328279
1855	4.096	354.095	353.088	HMDB0003164	Chlorogenic acid	C16H18O9	354.095	1	[M-H]-	46.1	38.8	92.28	93.3	88.4	111538	115330	111719	99433.5	99933.5	101257	112863	100208	1.12628	0.171569	0.0391537	1.40723	0.684949
933	3.994	168.042	169.049	HMDB0033129	3-Acetyl-4-hydroxy-6-methyl-2H-pyran-2-one	C8H8O4	168.042	1	[M+H]+	45.1	29.7	96.41			63.6684	87.0599	53.8662	73.0812	61.7076	46.979	68.1982	60.5893	1.12558	0.170671	0.421122	0.375592	0.389076
1593	6.679	215.071	216.078	HMDB0255426	Naftazone	C11H9N3O2	215.069	5	[M+H]+	41.1	19.1	92.45			16.8658	19.0433	23.4104	16.0214	20.2255	16.4632	19.7732	17.57	1.12539	0.170427	0.355542	0.449109	0.455073
1327	6.679	198.068	199.075	HMDB0258435	splitomicin	C13H10O2	198.068	1	[M+H]+	50.6	58.8	95.71			27.4284	31.0726	36.7854	26.0293	32.7936	25.8521	31.7621	28.225	1.12532	0.170334	0.34531	0.46179	0.473245
329	4.77	/	179.072	HMDB0034563	7-Nonene-3,5-diyn-1-ol	C9H10O	134.073	2	[M+FA-H]-	49.1	48.8	98.5			90.886	148.654	103.25	88.2164	110.905	105.594	114.263	101.572	1.12495	0.169858	0.328253	0.483791	0.355019
128	3.937	138.032	137.025	HMDB0000500	4-Hydroxybenzoic acid	C7H6O3	138.032	2	[M-H]-	49.3	49.7	99	93.6		1280.06	1268.13	1322.5	1038.12	1249.45	1153.71	1290.23	1147.09	1.12478	0.169645	0.133849	0.873384	0.585168
469	3.332	204.09	203.083	HMDB0000929	Tryptophan	C11H12N2O2	204.09	2	[M-H]-	50.3	55.2	98.69	92		145.371	171.467	133.014	118.675	63.4424	218.458	149.951	133.525	1.12302	0.167379	0.395057	0.40334	0.555799
2400	3.627	264.147	265.154	HMDB0033463	Subaphylline	C14H20N2O3	264.147	1	[M+H]+	41.5	16.1	92.76			0.397645	0.548018	0.465488	0.391036	0.459257	0.407766	0.470384	0.419353	1.12169	0.165674	0.332674	0.477981	0.47177
2346	10.191	386.267	385.26	HMDB0036015	Mangalkanyl glucoside	C21H38O6	386.267	2	[M-H]-	51.4	63.6	95.53			8.64992	6.68458	8.21802	7.83415	7.33907	5.82518	7.85084	6.99947	1.12163	0.165602	0.269645	0.569208	0.442865
480	5.103	132.057	133.065	HMDB0059602	Indanone	C9H8O	132.058	1	[M+H]+	52	64.2	96.61			124.669	133.482	106.736	113.614	96.4579	115.432	121.629	108.501	1.12099	0.164773	0.289256	0.538717	0.504806
3989	7.103	/	517.187	HMDB0301812	Lappaol A	C30H32O9	536.205	1	[M-H2O-H]-	46.9	43.4	92.52			4.47019	5.25976	6.03899	4.85414	4.4841	4.73758	5.25632	4.69194	1.12029	0.163867	0.237174	0.624933	0.48197
3663	5.544	/	491.12	HMDB0038821	Calycosin 7-galactoside	C22H22O10	446.121	1	[M+FA-H]-	42.3	17.3	94.79			26.4681	29.9642	33.5405	22.7927	20.0347	37.4886	29.9909	26.772	1.12024	0.163802	0.349924	0.456026	0.45884
1131	11.287	294.22	293.212	HMDB0247705	9-HOTrE	C18H30O3	294.219	1	[M-H]-				89.5		140.084	86.3451	216.041	175.525	112.877	106.681	147.49	131.695	1.11994	0.163422	0.392557	0.406097	0.180456
409	4.305	196.074	195.066	HMDB0040637	4-Hydroxy-6-methyl-3-(1-oxobutyl)-2H-pyran-2-one	C10H12O4	196.074	1	[M-H]-	54.2	76.7	95.53			54.5283	55.8996	58.6841	44.8358	60.7924	45.4841	56.3707	50.3707	1.11912	0.162359	0.268309	0.571365	0.489683
87	1.298	129.043	128.036	HMDB0246561	4-Oxoproline	C5H7NO3	129.043	2	[M-H]-	44.4	25.8	98.25	80.7		56.8805	50.2108	57.1123	41.5241	65.2548	40.0606	54.7345	48.9465	1.11825	0.161246	0.326393	0.486259	0.434789
4916	5.097	/	623.164	HMDB0301972	2''-O-alphaRhamnosyl-6-C-fucosyl-luteolin	C27H30O14	578.164	4	[M+FA-H]-	52.4	74.2	92.73			18.6166	12.5266	15.8865	16.2644	14.0993	11.6939	15.6766	14.0192	1.11822	0.161203	0.31314	0.504262	0.370074
6422	6.194	476.132	477.139	HMDB0037450	Orientin 7,3'-dimethyl ether	C23H24O11	476.132	1	[M+H]+	44.1	25.9	95.48			8.59558	6.27577	6.21528	9.75678	8.08137	1.06459	7.02887	6.30091	1.11553	0.157733	0.501267	0.299931	0.770822
1175	12.181	298.251	297.244	HMDB0031127	5-Hexyltetrahydro-2-furanoctanoic acid	C18H34O3	298.251	1	[M-H]-	44.8	31.6	93.78			40.4009	35.0069	38.5026	39.2094	33.297	29.7607	37.9701	34.089	1.11385	0.155557	0.235606	0.627813	0.488088
3528	4.588	/	479.156	HMDB0033012	Vestitone 7-glucoside	C22H26O9	434.158	1	[M+FA-H]-	54.3	73.6	98.6			169.173	167.733	210.664	169.025	142.364	180.338	182.523	163.909	1.11356	0.155185	0.264881	0.57695	0.454371
794	12.253	/	251.202	HMDB0030972	8-Oxohexadecanoic acid	C16H30O3	270.219	1	[M-H2O-H]-	46.3	35	97.38			41.8215	31.7665	33.1845	28.6724	39.1342	28.0972	35.5908	31.968	1.11333	0.154879	0.311858	0.506043	0.383797
4224	4.894	/	537.198	HMDB0035036	Glaucarubolone 15-O-betaglucopyranoside	C26H36O13	556.216	0	[M-H2O-H]-	48.8	46.5	97.4			828.79	496.844	839.099	615.445	813.766	520.441	721.577	649.884	1.11032	0.150972	0.360013	0.443681	0.254429
5897	13.591	440.365	441.372	HMDB0039642	Rofficerone	C30H48O2	440.365	1	[M+H]+	56.1	85.2	96.67			73.5275	77.3075	71.0611	78.1184	40.6588	81.1282	73.9654	66.6351	1.11001	0.150567	0.441925	0.354651	0.446602
2373	12.421	262.229	263.236	HMDB0037519	2-(5,8-Tetradecadienyl)cyclobutanone	C18H30O	262.23	2	[M+H]+	52.6	67	98.09			529.777	698.121	665.052	574.764	629.533	501.298	630.984	568.532	1.10985	0.150362	0.347492	0.459055	0.442561
1732	4.761	342.132	341.125	HMDB0039334	Citrusin D	C16H22O8	342.131	1	[M-H]-	51.5	62.9	96.09			81.5467	153.484	102.206	87.7017	114.086	102.181	112.412	101.323	1.10945	0.149839	0.363853	0.439074	0.249888
1069	4.688	178.063	179.07	HMDB0038712	Isosclerone	C10H10O3	178.063	1	[M+H]+	51.7	61.5	98.1			136.606	200.088	157.428	166.657	105.894	172.931	164.707	148.494	1.10918	0.149495	0.430455	0.366073	0.388644
1787	11.878	/	228.232	HMDB0032525	Tetradec-2-enal	C14H26O	210.198	2	[M+NH4]+	50.1	54.5	98.19			460.763	567.559	499.278	531.05	475.138	371.272	509.2	459.153	1.109	0.149256	0.365189	0.437482	0.454426
1114	5.14	294.095	293.088	HMDB0303141	Tuliposide B	C11H18O9	294.095	1	[M-H]-	47.4	40.9	96.91			16.6476	17.274	17.7688	17.1704	12.2664	17.1801	17.2301	15.539	1.10883	0.149044	0.283127	0.548019	0.474015
3032	10.529	300.172	301.179	HMDB0000010	2-Methoxyestrone	C19H24O3	300.173	4	[M+H]+	39.5	6.38	95.56			54.1122	41.0861	35.6511	50.3912	31.3778	36.2489	43.6165	39.3393	1.10873	0.148902	0.43709	0.359429	0.343294
4278	12.335	/	365.172	HMDB0254307	Malabaricone B	C21H26O4	342.183	2	[M+Na]+	42.4	18.9	95.42			23.1217	34.4317	17.0619	23.6459	24.0997	19.5735	24.8718	22.4397	1.10838	0.148457	0.455003	0.341986	0.220195
3058	5.536	/	445.118	HMDB0040556	5-Hydroxyflavone	C21H20O8	400.116	10	[M+FA-H]-	48.5	57.5	95.73			61.0377	26.3434	53.1478	48.9516	40.8636	37.1973	46.843	42.3375	1.10642	0.145897	0.382414	0.417466	0.102699
7887	6.737	/	609.23	HMDB0248838	Baccatin III	C31H38O11	586.241	2	[M+Na]+	55.2	81.6	96.95			142.337	215.355	193.095	176.558	155.713	165.655	183.596	165.975	1.10616	0.145564	0.384538	0.415061	0.369305
2397	4.024	264.147	265.154	HMDB0015568	Vorinostat	C14H20N2O3	264.147	1	[M+H]+	49.2	50.8	97			1257.63	1769.86	926.582	1192.28	1164.44	1217.87	1318.02	1191.53	1.10616	0.145557	0.442828	0.353765	0.230482
968	1.528	172.037	173.044	CSID388830	3-Dehydroshikimic acid	C7H8O5	172.037	0	[M+H]+	41.2	9.55	96.98			45.0275	51.9684	44.2313	22.6961	53.7579	51.2268	47.0757	42.5603	1.1061	0.145477	0.465565	0.33202	0.427737
1650	5.68	218.094	219.101	HMDB0040358	Bitalin A	C13H14O3	218.094	1	[M+H]+	50.2	54.7	97.58			227.082	309.152	246.82	240.2	217.914	250.628	261.018	236.248	1.10485	0.143849	0.357035	0.447289	0.419133
1552	8.46	328.225	327.218	HMDB0035919	Corchorifatty acid F	C18H32O5	328.225	1	[M-H]-	50.3	56.5	96.54	79.3		451.961	564.365	303.508	517.805	343.647	333.388	439.944	398.28	1.10461	0.143538	0.376733	0.423966	0.278023
963	10.284	/	275.202	HMDB0112093	5-Heptyl-2-furanheptanoic acid	C18H30O3	294.219	1	[M-H2O-H]-	50.2	54.6	96.97			355.613	370.004	389.91	324.805	356.328	329.224	371.842	336.786	1.10409	0.14286	0.12038	0.919446	0.555613
4404	11.395	/	369.205	HMDB0302940	Carnosic acid 12-methyl ether	C21H30O4	346.214	5	[M+Na]+	41.9	18.5	96.69			43.9854	46.6822	30.66	30.0645	42.2774	37.5968	40.4425	36.6462	1.10359	0.142209	0.419013	0.377773	0.308101
1808	8.643	/	347.185	HMDB0006771	7a-Hydroxyandrost-4-ene-3,17-dione	C19H26O3	302.188	5	[M+FA-H]-	49.3	59.5	93.24			18.4429	11.8176	16.8087	15.0277	17.6373	9.98677	15.6897	14.2173	1.10357	0.142176	0.36338	0.439639	0.301835
3899	5.671	346.068	347.076	HMDB0030478	Aflatoxin GM2	C17H14O8	346.069	2	[M+H]+	56.1	86.6	95.9			1911.62	1990.29	2125.23	1917.28	1930.67	1614.85	2009.05	1820.93	1.10331	0.141835	0.255871	0.591979	0.508393
2471	5.686	396.016	395.008	HMDB0303623	Persicarin	C16H12O10S	396.015	1	[M-H]-	47	40.7	95.69			2533.46	2721.66	2856.51	2466.56	2986.14	1905.8	2703.87	2452.83	1.10235	0.140579	0.309753	0.508984	0.413666
1426	9.575	/	319.153	HMDB0301836	Pinolidoxin	C18H26O6	338.173	5	[M-H2O-H]-	42.1	23.8	93.12			9.2385	13.521	11.264	8.16834	10.5377	12.1663	11.3412	10.2908	1.10207	0.140217	0.338327	0.470663	0.347566
1415	4.565	318.111	317.104	HMDB0030663	4',7-Di-O-methylcatechin	C17H18O6	318.11	1	[M-H]-	51.3	62.5	95.72			77.7513	76.9824	84.9032	73.1821	62.2315	82.0433	79.879	72.4856	1.102	0.140121	0.241839	0.616474	0.467599
763	1.894	/	249.05	HMDB0248121	Alconil	C15H9FN2O2	268.065	10	[M-H2O-H]-	39.1	15.7	90.35			10.8442	9.48937	17.0546	10.1715	10.5598	13.2324	12.4627	11.3212	1.10083	0.138587	0.372008	0.429447	0.220343
8224	7.023	/	667.235	HMDB0304576	Kaempferide 3-glucoside-7-rhamnoside	C33H40O13	644.247	2	[M+Na]+	53.3	72.6	96.37			65.6497	79.3667	66.6695	37.2233	82.4194	73.0024	70.562	64.215	1.09884	0.135979	0.460055	0.33719	0.39694
1974	3.873	/	361.13	HMDB0036893	Gibberellin A75	C19H24O8	380.147	1	[M-H2O-H]-	51.7	65.4	95.01			19.2853	21.5854	21.1841	26.7139	14.3021	15.6008	20.6849	18.8722	1.09605	0.132312	0.378371	0.422082	0.431347
1382	1.026	/	315.072	CSID388647	Lombricine	C6H15N4O6P	270.073	5	[M+FA-H]-	49.6	59.6	93.99			970.462	1137.84	1005.43	1171.28	842.437	830.142	1037.91	947.953	1.0949	0.130795	0.317036	0.498891	0.416627
8125	5.349	648.241	649.248	HMDB0030069	Chalcomoracin	C39H36O9	648.236	7	[M+H]+	41.6	28.6	87.17			16.7256	16.5624	17.5107	15.1412	16.9375	14.3311	16.9329	15.4699	1.09457	0.130361	0.229825	0.638604	0.500355
5378	6.07	/	415.172	HMDB0259793	Vernolide A	C21H28O7	392.184	1	[M+Na]+	42.9	20.3	95.46			13.649	15.1381	15.3402	13.9981	14.7511	11.5676	14.7091	13.4389	1.09452	0.130294	0.315898	0.500453	0.449957
8027	5.678	/	633.178	HMDB0003265	Hesperidin	C28H34O15	610.19	1	[M+Na]+	44.9	36	89.68	70		3.78412	3.73026	3.37072	2.94521	3.20581	3.80563	3.62837	3.31888	1.09325	0.128622	0.328818	0.483045	0.421294
5259	3.935	686.246	685.238	HMDB0258412	Specnuezhenide	C31H42O17	686.242	5	[M-H]-	45.3	40.4	91.68			18.8556	24.8403	23.8968	24.4821	20.5815	16.7897	22.5309	20.6177	1.09279	0.128018	0.33059	0.48071	0.366153
5862	5.679	912.146	911.138	HMDB0031899	Theacitrin C	C44H32O22	912.139	8	[M-H]-	42.3	23.4	97.18			1557.27	1419.3	1695.33	1465.57	1701.36	1113.81	1557.3	1426.91	1.09138	0.126149	0.3247	0.488518	0.363093
1447	5.298	205.074	206.081	HMDB0059765	3-Indolehydracrylic acid	C11H11NO3	205.074	1	[M+H]+	44.1	27.2	94.59			19.9342	18.4409	21.7794	20.4682	15.7099	18.9519	20.0515	18.3767	1.09114	0.125835	0.347556	0.458975	0.407172
2586	5.534	404.205	403.198	HMDB0039947	Pisumionoside	C19H32O9	404.205	1	[M-H]-	43.5	23.2	95.97			6.87144	7.26281	5.32594	6.55488	5.01144	6.27343	6.48673	5.94659	1.09083	0.125431	0.320859	0.493686	0.341022
5593	15.416	794.554	793.547	HMDB0290676	SM(d19:1/PGJ2)	C44H79N2O8P	794.557	4	[M-H]-	39.6	10.9	91.33			4.62322	3.97542	3.9843	4.13657	3.18999	4.20929	4.19432	3.84529	1.09077	0.125345	0.287504	0.541355	0.392744
2577	1.482	404.133	403.125	HMDB0041550	Oleoside 11-methyl ester	C17H24O11	404.132	2	[M-H]-	47.6	42.8	97.04			56.1826	51.7004	52.1021	49.6354	39.5547	57.5623	53.3284	48.9175	1.09017	0.124554	0.301035	0.521383	0.400156
5519	4.971	422.157	445.146	HMDB0032853	3-(1,1-Dimethylallyl)scopoletin 7-glucoside	C21H26O9	422.158	1	[M+Na]+	47.3	41.5	96.17			39.527	50.7062	45.0916	42.1022	45.0122	37.2194	45.1083	41.4446	1.0884	0.122208	0.357966	0.446158	0.39457
5246	10.524	/	409.273	HMDB0251084	Dexanabinol	C25H38O3	386.282	3	[M+Na]+	43.1	24	95.6			46.02	62.3057	30.0414	27.7952	81.9166	17.4746	46.1224	42.3955	1.08791	0.121558	0.521479	0.282763	0.514186
4345	6.833	/	551.192	HMDB0251819	enrasentan	C29H30O8	506.194	1	[M+FA-H]-	46.3	38.6	94.03			51.9896	52.1927	53.7849	47.0053	51.8281	46.3919	52.6557	48.4084	1.08774	0.121332	0.128553	0.890918	0.502878
5938	12.933	442.381	443.388	HMDB0036838	Betulin	C30H50O2	442.381	1	[M+H]+	56.3	84.4	97.75	67.2		16.7825	14.1915	16.8042	17.5366	20.4786	5.92956	15.9261	14.6482	1.08723	0.120663	0.496764	0.30385	0.476851
3117	9.636	448.319	447.312	HMDB0032783	Porrigenin A	C27H44O5	448.319	1	[M-H]-	40.7	9.03	96.18			36.0848	27.0474	36.2535	29.8995	35.396	26.1795	33.1286	30.4917	1.08648	0.119659	0.332449	0.478275	0.291377
3274	6.198	314.079	315.086	HMDB0035208	Aflatoxin B2	C17H14O6	314.079	2	[M+H]+				80		44.6393	36.1051	32.9356	53.4491	42.4424	8.74345	37.8933	34.8783	1.08644	0.119613	0.511233	0.291381	0.617322
4273	4.766	544.052	543.045	HMDB0037596	8-Hydroxyluteolin 8-glucoside 3'-sulfate	C21H20O15S	544.052	0	[M-H]-	49.6	60.2	87.96			10.9361	19.3723	11.3942	10.8679	11.9397	15.6033	13.9009	12.8036	1.08569	0.118618	0.39425	0.404228	0.196546
4599	7.155	/	581.204	HMDB0302070	Lappaol D	C30H32O9	536.205	2	[M+FA-H]-	51.6	66.5	93.93			308.112	423.513	417.346	362.878	348.271	347.353	382.99	352.834	1.08547	0.118317	0.317686	0.498001	0.326725
3332	5.323	464.226	463.219	HMDB0031367	Linalool oxide D 3-[apiosyl-(1->6)-glucoside]	C21H36O11	464.226	1	[M-H]-	51.4	64.5	93.96			15.6316	32.3435	18.2345	19.1172	20.3654	21.666	22.0699	20.3829	1.08276	0.114719	0.405811	0.391676	0.113101
4087	7.033	526.185	525.177	HMDB0039698	Isophysalin G	C28H30O10	526.184	2	[M-H]-	44.1	29	93.7			8.67063	10.1967	11.402	9.07745	8.56862	10.3118	10.0898	9.31929	1.08268	0.1146	0.301159	0.521205	0.349152
4371	5.22	554.237	553.229	HMDB0038934	Ssioriside	C27H38O12	554.236	0	[M-H]-	47.8	45.1	94.29			12.1782	63.5741	73.4943	41.2667	57.6348	39.0755	49.7489	45.9923	1.08168	0.113271	0.430275	0.366254	0.263949
905	5.191	166.026	167.034	HMDB0002107	Phthalic acid	C8H6O4	166.027	1	[M+H]+	46.3	37.6	95.25			29.0023	16.3797	25.8675	24.416	18.7327	22.7599	23.7498	21.9695	1.08103	0.112412	0.462558	0.334834	0.154036
1123	10.226	294.184	293.176	HMDB0035722	Tanacetol A	C17H26O4	294.183	2	[M-H]-	48.5	47.7	96.52			3.2082	1.8581	3.87403	3.32799	2.49959	2.44495	2.98011	2.75751	1.08072	0.111999	0.397988	0.40013	0.113733
3808	4.664	340.131	341.138	HMDB0301942	Dihydrowighteone	C20H20O5	340.131	1	[M+H]+	48.8	48	97.44			319.938	413.342	361.252	346.859	295.134	371.224	364.844	337.739	1.08025	0.111372	0.387139	0.412133	0.351806
1094	5.956	180.042	181.049	HMDB0000707	4-Hydroxyphenylpyruvic acid	C9H8O4	180.042	1	[M+H]+	44.5	26	97.69			446.241	452.246	356.464	393.162	352.688	416.044	418.317	387.298	1.08009	0.111153	0.370715	0.43096	0.332984
6588	10.182	484.318	485.325	HMDB0035256	24-Hydroxyglabrolide	C30H44O5	484.319	2	[M+H]+	54.3	80.2	93.28			127.802	251.684	79.8057	146.403	210.519	68.3585	153.097	141.76	1.07998	0.110999	0.520715	0.2834	0.161387
5226	7.341	/	677.191	HMDB0031994	Licorice glycoside D1	C35H36O15	696.205	4	[M-H2O-H]-	43.5	31.3	91.07			0.325271	0.263904	0.291116	0.260941	0.291613	0.262999	0.29343	0.271851	1.07938	0.110199	0.260275	0.584568	0.351646
4551	4.975	374.136	375.143	HMDB0040912	N-[(5-Hydroxy-2-pyridinyl)methyl]adenosine	C16H18N6O5	374.134	6	[M+H]+	52.2	71.3	96.77			67.7838	90.3571	76.0045	79.5841	71.5517	65.8736	78.0484	72.3365	1.07896	0.109646	0.393047	0.405555	0.342424
5625	7.547	/	427.136	HMDB0037313	Citromitin	C21H24O8	404.147	1	[M+Na]+	41.9	16.2	94.26			10.375	5.81654	12.7239	6.98307	8.65369	11.1653	9.63845	8.93403	1.07885	0.109491	0.493234	0.306947	0.086924
3288	4.848	/	461.13	HMDB0034157	2-Hydroxybenzaldehyde O-[xylosyl-(1->6)-glucoside]	C18H24O11	416.132	3	[M+FA-H]-	51.2	66	92.88			22.6674	23.9792	16.9191	17.3069	28.5129	13.1548	21.1885	19.6582	1.07785	0.108153	0.406069	0.3914	0.307186
129	1.622	138.032	137.025	HMDB0002466	3-Hydroxybenzoic acid	C7H6O3	138.032	2	[M-H]-	46.6	36.9	98.59	92.4		396.986	524.611	508.056	400.764	443.841	482.437	476.551	442.348	1.07732	0.10745	0.316456	0.499687	0.311161
3883	4.623	508.121	507.114	HMDB0029517	Limocitrin 3-glucoside	C23H24O13	508.122	0	[M-H]-	49.1	49.8	95.95			64.7199	90.3487	67.4088	71.4875	55.0704	80.033	74.1591	68.8636	1.0769	0.106882	0.364906	0.437819	0.292076
853	8.692	/	162.14	CSID11626964	Phosphonane	C8H16P	144.107	4	[M+NH4]+	45.1	32.6	97.77			48.5583	62.4434	55.2955	47.9926	60.8056	45.7065	55.4324	51.5016	1.07632	0.106113	0.41591	0.381	0.329387
99	1.693	132.043	131.035	HMDB0001844	Methylsuccinic acid	C5H8O4	132.042	2	[M-H]-	46.3	38.5	95.86	74.6		54.8165	40.7137	51.5945	46.2693	44.3454	46.1735	49.0416	45.5961	1.07557	0.105096	0.317261	0.498584	0.280582
6920	6.539	508.228	509.236	HMDB0038611	Gibberellin A37 glucosyl ester	C26H36O10	508.231	5	[M+H]+	44.5	35.6	92.29			27.7085	22.8909	22.285	19.9987	24.824	22.9515	24.2948	22.5914	1.0754	0.104874	0.387803	0.411389	0.301709
682	1.31	148.038	149.046	HMDB0011676	Xylono-1,5-lactone	C5H8O5	148.037	8	[M+H]+	40	11.1	98.4			6.01045	5.63761	5.46935	4.62721	5.37015	5.92846	5.7058	5.30861	1.07482	0.104096	0.350026	0.4559	0.357221
7017	9.276	514.363	515.37	HMDB0034529	16-Acetylpriverogenin A	C32H50O5	514.366	6	[M+H]+	41.2	23.2	89.15			184.298	152.83	162.661	67.6921	208.766	189.677	166.596	155.378	1.0722	0.100571	0.507167	0.294849	0.387407
6311	4.677	/	469.167	HMDB0039253	Crosatoside B	C20H30O11	446.179	1	[M+Na]+	57.7	91.5	98.34			769.631	1001.36	997.146	819.052	793.511	969.769	922.711	860.777	1.07195	0.100239	0.411272	0.385871	0.299415
2773	10.551	286.229	287.236	HMDB0000305	Vitamin A	C20H30O	286.23	2	[M+H]+	49.2	54	94.37			40.6414	31.8072	28.8649	29.4285	36.0476	29.0693	33.7712	31.5151	1.07159	0.0997473	0.438018	0.358508	0.232392
772	0.951	155.035	156.042	HMDB0304226	6-Hydroxy-2-cyclohexen-one-carboxylate	C7H7O4-	155.035	1	[M+H]+	40.5	11.3	92.41			29673.7	30543.8	29717.8	26336.9	32627.2	25011.2	29978.4	27991.8	1.07097	0.0989212	0.388569	0.410531	0.358127
8024	5.147	/	633.178	HMDB0302773	Calceolarioside E	C28H34O15	610.19	2	[M+Na]+	54.7	82.5	92.97			31.7184	18.2403	24.2135	26.0358	23.7316	19.5235	24.724	23.097	1.07044	0.0982106	0.475408	0.322933	0.141671
3497	7.061	/	327.122	HMDB0029305	p-HPEA-EDA	C17H20O5	304.131	6	[M+Na]+	49	57.3	94.99			107.811	147.481	72.5233	100.254	103.923	102.161	109.272	102.113	1.07011	0.0977574	0.485831	0.313515	0.0942021
5100	5.928	654.181	653.174	HMDB0037470	Spinacetin 3-rutinoside	C29H34O17	654.18	3	[M-H]-	46.9	44.4	93.36			176.504	182.544	191.298	190.484	193.165	130.781	183.449	171.477	1.06982	0.0973645	0.353312	0.451841	0.317533
200	11.084	104.062	105.07	HMDB0034240	Styrene	C8H8	104.063	1	[M+H]+	48.5	45.2	98.78			307.484	325.041	473.998	346.948	328.495	359.018	368.841	344.82	1.06966	0.0971547	0.464499	0.333015	0.194774
4169	7.107	356.125	357.133	HMDB0301742	Conidendrin	C20H20O6	356.126	2	[M+H]+	49.9	56	95.86			157.175	270.311	244.8	179.071	214.989	234.944	224.095	209.668	1.06881	0.0960062	0.474183	0.324054	0.17945
3100	3.201	/	447.151	HMDB0041514	Benzyl O-[arabinofuranosyl-(1->6)-glucoside]	C18H26O10	402.153	1	[M+FA-H]-	42	16.6	95.21			38.3871	44.5499	35.1095	40.6281	31.2413	38.5962	39.3488	36.8219	1.06863	0.0957568	0.335225	0.474663	0.307073
1563	1.926	/	213.207	HMDB0255917	Octylguanidine	C9H21N3	171.174	1	[M+ACN+H]+	44.6	34.8	89.85			27.0187	21.1854	45.4177	30.5701	28.2215	28.8223	31.2073	29.2047	1.06857	0.0956843	0.502506	0.298859	0.0403103
4660	1.556	/	383.094	HMDB0303364	Glucosyringic acid	C15H20O10	360.106	1	[M+Na]+	49.7	53.4	96.4			50.7404	63.635	47.3129	48.1174	56.5988	46.6335	53.8961	50.4499	1.06831	0.0953298	0.426639	0.369939	0.274999
608	12.421	141.115	142.123	HMDB0248168	Allylisopropylacetamide	C8H15NO	141.115	1	[M+H]+	46.9	40.2	95.48			10.9348	14.0814	13.498	13.2894	12.5857	10.1782	12.838	12.0178	1.06825	0.0952549	0.422289	0.37439	0.302742
3009	2.767	/	439.162	HMDB0039852	Deoxynivalenol 3-glucoside	C21H30O11	458.179	1	[M-H2O-H]-	43.8	29.2	91.46			38.7879	25.1243	23.1794	26.8821	31.3532	23.3018	29.0305	27.179	1.06812	0.0950777	0.397435	0.400734	0.127305
1565	6.337	330.074	329.067	HMDB0035598	Aflatoxin B2a	C17H14O7	330.074	2	[M-H]-	47.6	45.5	94.19			18.4958	14.4247	27.3009	15.9692	24.8018	15.6235	20.0738	18.7982	1.06786	0.0947221	0.41442	0.382559	0.135912
5323	8.411	/	412.305	HMDB0255727	Norcholic acid	C23H38O5	394.272	2	[M+NH4]+	44.6	29	96.11			255.914	287.814	348.981	206.175	416.275	213.643	297.57	278.698	1.06771	0.0945245	0.502916	0.298504	0.321308
149	4.042	146.022	145.014	CSID67497982	2-Hydroxy-1,3-dioxepane-4,7-dione	C5H6O5	146.022	1	[M-H]-	53.2	71.9	95.71			231.074	212.451	225.561	215.878	158.128	253.014	223.029	209.007	1.06709	0.0936807	0.361626	0.441741	0.316362
5679	7.325	824.423	823.416	HMDB0036943	Oleragenoside	C42H64O16	824.419	5	[M-H]-	52.7	77.5	91.64			0.178947	0.170674	0.262069	0.187658	0.196526	0.189138	0.203897	0.191107	1.06692	0.0934578	0.382401	0.417481	0.173545
1845	1.674	231.1	232.108	HMDB0246429	4-Formylaminoantipyrine	C12H13N3O2	231.101	1	[M+H]+	46.2	45.8	86.56			5935.93	3181.71	6710.22	3915.38	5681.9	5247.73	5275.96	4948.34	1.06621	0.0924893	0.498632	0.30222	0.0435243
1165	1.542	298.106	297.098	HMDB0302044	Chakanoside I	C14H18O7	298.105	1	[M-H]-	46	34.7	96.97			47.6391	50.191	43.817	44.0868	48.3238	40.4438	47.2157	44.2848	1.06618	0.0924545	0.270323	0.568117	0.338819
157	11.789	96.0574	97.0647	HMDB0245089	2-Cyclohexen-1-one	C6H8O	96.0575	1	[M+H]+	51.5	61.5	97.04			28.5362	32.0038	27.7713	25.3249	29.151	28.3728	29.4371	27.6162	1.06593	0.0921176	0.336548	0.472952	0.349943
2360	10.482	/	262.216	HMDB0038208	Humuladienone	C15H24O	220.183	1	[M+ACN+H]+	49.2	51.6	96.05			4.32848	6.17222	4.96566	4.51649	4.52336	5.47111	5.15545	4.83699	1.06584	0.0919904	0.44424	0.352383	0.25061
6564	3.447	484.119	485.126	HMDB0038867	Diospyrin	C21H24O13	484.122	6	[M+H]+	50.3	66.4	92.27			57.4477	67.5482	62.3003	71.2913	63.8711	40.5754	62.432	58.5792	1.06577	0.091897	0.470132	0.32778	0.318721
7693	6.681	584.225	607.214	HMDB0304574	Hemsleyanoside	C31H36O11	584.226	1	[M+Na]+	51.5	61.8	97.11			430.729	475.735	602.68	417.324	532.574	466.525	503.048	472.141	1.06546	0.0914786	0.445196	0.351448	0.239999
5071	11.11	/	402.394	HMDB0302964	24-Hydroxytetracosanoic acid	C24H48O3	384.36	1	[M+NH4]+	54.9	81.1	94.99			23.3146	29.5639	23.4365	22.7971	26.9451	21.909	25.4383	23.8837	1.06509	0.090976	0.423538	0.373108	0.282583
7136	9.491	/	525.318	HMDB0034704	22-Deoxoisocucurbitacin D	C30H46O6	502.329	1	[M+Na]+	55.4	84.3	93.95			377.857	744.527	500.78	520.556	579.558	424.319	541.055	508.144	1.06477	0.0905362	0.496935	0.303701	0.134633
5724	3.231	/	433.146	HMDB0034588	Butyl 3-O-caffeoylquinate	C20H26O9	410.158	1	[M+Na]+	55.9	82.3	98.51			718.014	720.791	574.658	606.476	741.882	542.841	671.154	630.4	1.06465	0.0903778	0.438092	0.358434	0.264758
3495	3.217	/	477.138	HMDB0060491	Mycophenolic acid O-acyl-glucuronide	C23H28O12	496.158	3	[M-H2O-H]-	47.3	49	91.3			28.7214	27.298	30.2581	29.2286	26.0821	25.7377	28.7592	27.0161	1.06452	0.0902024	0.232353	0.633852	0.372672
1901	6.177	358.069	357.062	HMDB0029272	5,4'-Dihydroxy-3,3'-dimethoxy-6:7-methylenedioxyflavone	C18H14O8	358.069	1	[M-H]-	40.1	10.5	91.6			32.4307	25.0914	27.0987	28.3863	32.2925	18.874	28.2069	26.5176	1.0637	0.0890976	0.390521	0.408355	0.250465
4704	12.057	382.323	383.33	HMDB0003896	7-Dehydrodesmosterol	C27H42O	382.324	1	[M+H]+	51.3	63.5	94.69			15.3507	29.1942	28.8512	25.0281	20.0321	23.9557	24.4654	23.0053	1.06347	0.088775	0.491888	0.308134	0.113162
5638	7.219	810.314	809.306	HMDB0304577	isoorientin 6-O-hexoside	C42H50O16	810.31	5	[M-H]-	48.5	50	97.79			105.291	149.927	140.598	110.868	141.934	119.603	131.939	124.135	1.06286	0.0879557	0.367037	0.435291	0.220242
2381	5.11	390.093	389.086	HMDB0249191	bicyclol	C19H18O9	390.095	5	[M-H]-	46.6	42	96.74			45.42	98.5742	109.753	71.5997	82.3221	84.8878	84.5824	79.6032	1.06255	0.087532	0.420948	0.375772	0.0094959
1688	1.532	220.085	221.092	HMDB0000472	5-Hydroxytryptophan	C11H12N2O3	220.085	1	[M+H]+	49.8	55	95.29			33.6165	36.2813	28.3201	26.4092	28.3135	37.7155	32.7393	30.8128	1.06252	0.0874956	0.455423	0.341585	0.256111
2528	5.595	/	398.089	HMDB0015487	Acenocoumarol	C19H15NO6	353.09	2	[M+FA-H]-	46	36.9	95.25			68.105	50.2024	52.9402	38.3766	65.1256	57.7798	57.0825	53.7607	1.06179	0.0864984	0.397264	0.400921	0.211358
935	7.353	272.069	271.061	HMDB0002670	Naringenin	C15H12O5	272.068	1	[M-H]-	51.1	60.9	95.42	89.5	92.6	23.708	18.5705	21.7643	21.6903	23.4794	15.1849	21.3476	20.1182	1.06111	0.0855743	0.379691	0.420569	0.241205
1058	7.996	288.23	287.223	HMDB0037798	10,16-Dihydroxyhexadecanoic acid	C16H32O4	288.23	1	[M-H]-	42.7	18.1	97.13			51.8347	69.4967	54.4097	62.9232	53.0749	49.6412	58.5804	55.2131	1.06099	0.0854062	0.362228	0.441018	0.252374
1214	5.102	190.063	191.07	HMDB0040326	7-Hydroxy-2,5-dimethyl-4H-1-benzopyran-4-one	C11H10O3	190.063	1	[M+H]+	54.3	74.5	98.23			942.998	1166.03	870.931	958.071	825.875	1029.28	993.32	937.742	1.05927	0.0830664	0.441753	0.35482	0.243739
1141	13.165	/	184.169	HMDB0303223	4,8-Dimethyl-3,7-nonadien-2-one	C11H18O	166.136	1	[M+NH4]+	48.5	47	96.54			7.87636	7.74558	6.84036	7.11482	6.6967	7.40413	7.48743	7.07188	1.05876	0.0823773	0.329425	0.482244	0.321932
1409	12.04	202.172	203.179	HMDB0059857	beta-Vetivenene	C15H22	202.172	1	[M+H]+	51.9	64.3	96.69			578.711	595.427	532.879	546.392	497.742	568.702	569.005	537.612	1.05839	0.0818768	0.322574	0.49137	0.337779
567	7.188	/	217.051	HMDB0001892	Menadione	C11H8O2	172.052	2	[M+FA-H]-	53.2	70.1	97.9			30.186	19.3144	29.143	26.372	27.3426	20.6815	26.2145	24.7987	1.05709	0.0800982	0.395224	0.403157	0.12934
203	1.522	158.085	157.077	HMDB0255591	Nicotyrine	C10H10N2	158.084	2	[M-H]-	43.4	30.1	89.06			14.4946	12.6727	12.98	11.1864	10.9948	15.8174	13.3824	12.6662	1.05655	0.0793588	0.377762	0.422782	0.260171
2071	12.776	/	245.19	HMDB0038213	Humulol	C15H26O	222.198	9	[M+Na]+	55.4	89.3	97.57			320.007	340.045	401.971	304.911	312.828	387.85	354.008	335.196	1.05612	0.0787737	0.441589	0.354982	0.246235
3951	11.883	/	349.216	HMDB0245853	3,4-Didehydroretinol Acetate	C22H30O2	326.225	2	[M+Na]+	45.3	32.6	96.46			88.9602	150.93	91.1717	110.166	130.977	72.6162	110.354	104.586	1.05515	0.0774458	0.511135	0.291464	0.177307
221	5.931	162.032	161.025	HMDB0002149	3 Hydroxycoumarin	C9H6O3	162.032	2	[M-H]-	56.4	85	98.93			4226.78	3811.07	4053.43	3974.64	3423.85	4063.16	4030.43	3820.55	1.05493	0.0771509	0.28613	0.543436	0.30418
1861	2.646	232.142	233.149	HMDB0029065	Threonylleucine	C10H20N2O4	232.142	2	[M+H]+	41.8	15.8	95.03			31.3486	26.9099	28.5222	31.5939	28.6511	22.0259	28.9269	27.4236	1.05482	0.0769932	0.449684	0.347093	0.256134
190	0.97	/	104.107	HMDB0031604	2-Penten-1-ol	C5H10O	86.0732	1	[M+NH4]+	48	47	94.57			4034.58	4994.31	3705.48	4312.91	4018.73	3741.24	4244.79	4024.29	1.05479	0.0769587	0.440678	0.355878	0.229602
4484	11.759	/	566.348	HMDB0002815	LysoPC(18:1/0:0)	C26H52NO7P	521.348	3	[M+FA-H]-	52.6	68.9	97.24			12.0679	8.96864	8.86717	9.94191	8.34285	10.0733	9.96789	9.45271	1.0545	0.0765611	0.376481	0.424257	0.17995
4117	6.272	530.142	529.135	HMDB0033008	4-O-Caffeoyl-3-O-feruloylquinic acid	C26H26O12	530.142	0	[M-H]-	53.7	71	97.58			3242.1	2970.09	2968.96	2871.12	2924.85	2911.13	3060.38	2902.37	1.05444	0.0764826	0.206799	0.684451	0.360771
2125	10.291	/	371.187	HMDB0256861	Prostratin	C22H30O6	390.204	2	[M-H2O-H]-	44.9	34.7	91.99			1.03422	1.48041	1.58184	0.806205	2.12183	0.957927	1.36549	1.29532	1.05417	0.0761085	0.437001	0.359518	0.304657
3371	8.268	/	321.112	HMDB0004808	7C-aglycone	C18H18O4	298.121	6	[M+Na]+	47.6	47.6	97.48			24.5963	17.2843	29.266	24.5559	23.9407	19.0173	23.7155	22.5046	1.05381	0.0756101	0.490425	0.309428	0.110063
1113	1.767	/	293.088	HMDB0029897	Serotinose	C11H20O10	312.106	1	[M-H2O-H]-	47.6	41.6	97.93			168.026	168.118	183.754	144.957	168.646	180.005	173.3	164.536	1.05326	0.0748635	0.312326	0.505391	0.275146
1861	8.309	/	353.103	HMDB0033314	Moracin G	C19H16O4	308.105	2	[M+FA-H]-	45.3	31.8	97			11.6203	11.4179	17.6632	14.4189	11.5199	12.7135	13.5671	12.8841	1.05301	0.0745234	0.404586	0.392989	0.135659
4776	12.616	/	603.428	HMDB0294869	DG(13:0/PGE2/0:0)	C36H62O8	622.444	2	[M-H2O-H]-	48	48.8	92.98			1.22204	3.18923	2.53282	2.66896	2.03974	1.88639	2.3147	2.19836	1.05292	0.0743952	0.430911	0.365612	0.00739612
1214	7.392	/	301.109	HMDB0247289	7,4'-Dihydroxy-8-methylflavan	C16H16O3	256.11	2	[M+FA-H]-	45	31.4	95.4			11.6281	12.0783	12.4245	13.9943	9.89675	10.4538	12.0436	11.4483	1.052	0.0731352	0.377597	0.422971	0.280616
4390	6.872	/	555.189	HMDB0039697	Isophysalin B	C28H30O9	510.189	3	[M+FA-H]-	47.6	44.9	96.75			17.8973	22.4632	23.0816	19.5516	22.1933	18.5757	21.1474	20.1069	1.05175	0.0727897	0.354724	0.450109	0.218848
1340	5.861	199.063	200.07	HMDB0253476	INDOPHENOL	C12H9NO2	199.063	1	[M+H]+	49.2	51.3	96.32			106.839	91.0565	124.791	99.1541	94.146	113.888	107.562	102.396	1.05045	0.071009	0.456668	0.340399	0.180143
505	5.702	134.037	135.044	HMDB0061916	Phenylglyoxal	C8H6O2	134.037	1	[M+H]+	43.2	19.2	98.12			468.937	448.049	462.328	474.448	518.09	320.865	459.771	437.801	1.05018	0.0706421	0.482986	0.316066	0.258519
2237	13.013	255.256	256.263	HMDB0012273	Palmitic amide	C16H33NO	255.256	2	[M+H]+	44.5	27.4	97.94	94.5		4170.66	4611.84	4673.68	4117.29	3815.41	4887.65	4485.39	4273.45	1.0496	0.0698335	0.425177	0.37143	0.262495
24	1.622	/	93.0348	HMDB0031344	1,2-Cyclohexanedione	C6H8O2	112.052	2	[M-H2O-H]-	41.9	13.7	98.14			273.524	307.691	327.815	262.082	291.65	312.553	303.01	288.762	1.04934	0.0694871	0.330657	0.480622	0.246926
635	3.364	230.163	229.156	HMDB0028920	Isoleucyl-Valine	C11H22N2O3	230.163	1	[M-H]-	47.1	42.2	94.59			7.68278	10.4228	11.4612	13.0402	5.62753	9.51389	9.85561	9.39389	1.04915	0.0692222	0.429871	0.366661	0.283675
4685	4.581	/	593.152	HMDB0254749	Mirificin	C26H28O13	548.153	4	[M+FA-H]-	54.6	86.7	90.99			0.346225	0.554642	0.330542	0.399372	0.402572	0.372129	0.41047	0.391358	1.04884	0.0687882	0.417903	0.378925	0.0867162
119	5.718	136.053	135.045	HMDB0002340	2-Methylbenzoic acid	C8H8O2	136.052	2	[M-H]-	45.5	31.4	98.19	85.9		1225.04	1137.5	1212.73	1342.63	976.643	1090.07	1191.76	1136.45	1.04867	0.068562	0.362162	0.441097	0.262086
2437	12.657	/	268.263	HMDB0031336	9-Cycloheptadecen-1-one	C17H30O	250.23	2	[M+NH4]+	49.6	52.8	97.21			10.5391	15.6508	13.9345	12.1175	13.1873	12.9736	13.3748	12.7595	1.04823	0.0679499	0.469363	0.328491	0.166862
3054	9.592	301.298	302.305	HMDB0000269	Sphinganine	C18H39NO2	301.298	2	[M+H]+	46.6	38.4	96.94			203.44	395.056	257.481	322.084	237.125	257.472	285.326	272.227	1.04812	0.0677989	0.512856	0.290005	0.0928121
14	0.996	90.0318	89.0246	HMDB0000190	Lactic acid	C3H6O3	90.0317	1	[M-H]-	44.5	25.4	99.08	94.6		298.184	372.118	329.348	277.753	377.218	299.199	333.217	318.057	1.04766	0.0671768	0.382007	0.417928	0.210217
522	10.062	/	209.155	HMDB0036139	Menthone 1,2-glyceryl ketal	C13H24O3	228.173	1	[M-H2O-H]-	44.3	26.9	95.92			10.3338	9.03905	9.59892	8.41509	9.76958	9.47716	9.65727	9.22061	1.04736	0.0667531	0.307144	0.512657	0.242117
4803	5.264	610.154	609.147	HMDB0003249	Rutin	C27H30O16	610.153	2	[M-H]-	44.5	32.2	92.26	78.6		541.359	438.952	667.881	449.287	534.109	590.352	549.397	524.583	1.0473	0.0666796	0.402321	0.395427	0.125466
83	4.093	128.048	127.04	HMDB0031303	Osmundalactone	C6H8O3	128.047	2	[M-H]-	51.3	64	94.44			266.346	243.489	261.283	244.027	265.633	226.671	257.039	245.444	1.04724	0.0665969	0.289641	0.53814	0.265921
4801	5.469	388.113	389.12	HMDB0029545	3'-Hydroxy-4',5,6,7,8-pentamethoxyflavone	C20H20O8	388.116	7	[M+H]+	45.9	45	92.49			13.1586	16.4476	15.8893	13.9879	13.262	16.1931	15.1651	14.481	1.04724	0.066595	0.444136	0.352484	0.225611
701	8.7	240.173	239.166	HMDB0032369	Menthyl acetoacetate	C14H24O3	240.173	2	[M-H]-	41.2	13.2	94.86			4.27481	6.18027	5.66488	3.75589	5.69794	5.94646	5.37332	5.13343	1.04673	0.065891	0.413494	0.383531	0.17819
6351	11.689	470.339	471.346	HMDB0029345	Murrayenol	C30H46O4	470.34	1	[M+H]+	56.1	87.6	93.73			168.493	218.773	95.4378	170.15	182.938	108.783	160.901	153.957	1.04511	0.0636506	0.522659	0.281781	0.0448375
3547	5.414	/	329.149	HMDB0033361	Norisodomesticine	C18H17NO4	311.116	2	[M+NH4]+	49.7	54.2	96.48			104.161	84.005	130.472	119.611	97.4093	87.8967	106.213	101.639	1.045	0.0635013	0.497589	0.303129	0.129808
821	1.424	258.036	257.028	HMDB0247896	Glucaron	C10H10O8	258.038	8	[M-H]-	39.5	12.3	94.4			42.5915	43.6988	75.0127	28.6677	63.9988	61.7258	53.7677	51.4641	1.04476	0.0631739	0.438812	0.357721	0.154906
4755	5.841	386.067	387.074	HMDB0034582	Shoyuflavone A	C19H14O9	386.064	7	[M+H]+	45.5	39.8	95.19			11.7492	13.7095	11.1685	8.87573	11.9304	14.2628	12.2091	11.6896	1.04443	0.0627221	0.493067	0.307094	0.207201
6040	12.084	/	451.32	HMDB0006225	Ercalcitriol	C28H44O3	428.329	4	[M+Na]+	54	79.2	95.28			30.4205	43.448	41.3674	37.0971	49.9543	23.4465	38.412	36.8327	1.04288	0.0605701	0.518638	0.285136	0.241794
305	3.513	117.058	118.065	HMDB0034171	Benzeneacetonitrile	C8H7N	117.058	1	[M+H]+	45.3	35.9	91.61			2859.89	3808.45	3023.84	3109.08	3026.18	3159.09	3230.72	3098.12	1.0428	0.0604663	0.464631	0.332892	0.184351
4166	3.783	/	533.188	HMDB0248513	Apitolisib	C23H30N8O3S	498.216	5	[M+Cl]-	44.4	35	92.64			34.2898	47.5228	40.2297	34.1463	46.222	36.7218	40.6807	39.0301	1.04229	0.0597599	0.403957	0.393665	0.162154
1902	10.498	234.162	235.169	HMDB0036449	(1alpha,4beta,5beta)-4-Hydroxy-7(11),10(14)-guaiadien-8-one	C15H22O2	234.162	2	[M+H]+	56.9	91.1	95.35			157.728	209.791	164.434	154.078	188.047	168.523	177.318	170.216	1.04172	0.0589719	0.47606	0.322339	0.17185
5416	15.473	731.557	730.55	HMDB0033621	Araliacerebroside	C40H77NO10	731.555	4	[M-H]-	45.9	38.2	95.6			32.56	33.8341	35.2369	31.6253	29.1075	36.8422	33.877	32.525	1.04157	0.0587563	0.348825	0.457392	0.239481
395	5.292	124.052	125.06	HMDB0040280	1-(2-Furanyl)-1-propanone	C7H8O2	124.052	1	[M+H]+	49.9	54.6	95.71			78.6613	94.4485	63.4603	80.0854	74.9542	72.1812	78.8567	75.7403	1.04115	0.0581728	0.484214	0.314963	0.128046
8014	7.707	630.268	631.275	HMDB0259977	Caspase-1 Inhibitor VI	C31H39FN4O9	630.27	4	[M+H]+	46.4	40.4	96.1			7.31565	2.25551	9.2558	6.51714	5.31964	6.24746	6.27565	6.02808	1.04107	0.0580662	0.532255	0.27388	0.284251
867	6.597	162.068	163.075	HMDB0033591	Safrole	C10H10O2	162.068	1	[M+H]+	45.9	32.8	98.11	72.7		388.476	311.625	430.851	357.863	401.676	327.95	376.984	362.496	1.03997	0.0565377	0.480336	0.318454	0.130625
2999	10.132	/	299.161	HMDB0038994	Ginsenoyne C	C17H24O3	276.173	1	[M+Na]+	41.1	12.5	94.05			10.7832	16.3456	9.2537	14.4883	7.67512	12.8676	12.1275	11.677	1.03858	0.0546159	0.525187	0.279686	0.146324
1016	5.538	284.057	283.05	HMDB0060791	6-Thioinosinic acid	C10H12N4O4S	284.058	4	[M-H]-	43.5	29.3	92.33			29.0959	13.8671	35.7379	27.2012	25.5052	23.1054	26.2336	25.2706	1.03811	0.0539565	0.439094	0.357443	0.112386
797	2.364	253.059	252.052	HMDB0039506	N-Salicyloylaspartic acid	C11H11NO6	253.059	1	[M-H]-	50.7	56.9	98.19			136.425	152.929	166.559	93.8126	160.682	184.702	151.971	146.399	1.03806	0.05389	0.428972	0.367571	0.211005
2615	5.992	406.221	405.214	HMDB0038691	Kiwiionoside	C19H34O9	406.22	1	[M-H]-	46.5	39.1	95.42			0.962237	0.930894	0.971257	0.907816	0.862431	0.99254	0.954796	0.920929	1.03677	0.0521028	0.295356	0.529654	0.247558
1477	4.034	/	325.057	HMDB0303755	Malic acid p-coumarate	C13H12O7	280.058	0	[M+FA-H]-	41.7	13.7	95.26			433.221	413.889	390.863	400.391	299.627	494.617	412.658	398.212	1.03628	0.0514106	0.417148	0.37971	0.212007
5090	13.106	/	403.281	HMDB0011545	MG(0:0/20:3/0:0)	C23H40O4	380.293	1	[M+Na]+	54.2	79.5	92.58			1.11447	0.872601	1.19361	0.945536	0.893932	1.23025	1.06023	1.02324	1.03615	0.0512281	0.501808	0.299462	0.122727
3493	3.633	/	477.138	HMDB0039927	4'-O-Methylglucoliquiritigenin	C22H24O9	432.142	5	[M+FA-H]-	43.5	26.8	96.02			61.0793	37.9671	65.825	39.6391	58.3378	61.1746	54.9571	53.0505	1.03594	0.0509399	0.433327	0.363184	0.0466378
5798	12.264	436.333	437.341	HMDB0035983	Ganoderal A	C30H44O2	436.334	1	[M+H]+	54	74.7	97.27			6526.18	6330.38	5888.76	6523.51	6850.28	4725.68	6248.44	6033.16	1.03568	0.0505822	0.489709	0.310062	0.195561
2146	4.614	/	250.107	HMDB0030813	Cassiachromone	C13H12O4	232.074	1	[M+NH4]+	41.1	11	95.69			59.1608	58.5353	48.0402	47.3387	43.0719	69.6516	55.2454	53.3541	1.03545	0.0502561	0.512694	0.290141	0.176761
7282	9.512	/	539.297	HMDB0035719	Ganoderic acid B	C30H44O7	516.309	1	[M+Na]+	44.4	30.7	92.6			96.4496	137.883	84.9446	87.7506	155.168	65.5025	106.426	102.807	1.0352	0.0499056	0.53258	0.273615	0.219887
1634	5.861	/	218.081	HMDB0247062	6-Fluorohomovanillic acid	C9H9FO4	200.048	7	[M+NH4]+	43.5	28.3	97.29			80.7933	68.1626	91.7137	77.3183	68.2463	86.9279	80.2232	77.4975	1.03517	0.04987	0.489595	0.310163	0.126868
975	7.187	/	277.072	HMDB0038911	5,7,9,11-Tridecatetrayne-1,2,3,4-tetrol	C13H12O4	232.074	1	[M+FA-H]-	47	41.5	94.95			43.6955	29.9156	38.9954	38.4652	39.1299	31.2005	37.5355	36.2652	1.03503	0.0496711	0.41385	0.383158	0.0861456
6636	10.434	/	487.342	HMDB0041135	2-Deoxybrassinolide	C28H48O5	464.35	4	[M+Na]+	52.7	77.9	90.5			78.1208	140.706	109.389	80.3716	169.109	67.7885	109.405	105.757	1.0345	0.0489331	0.535749	0.271039	0.24153
3991	4.596	518.214	517.207	HMDB0060499	NPC	C28H30N4O6	518.217	7	[M-H]-	49.1	61.9	91.34			6.23599	5.86641	5.74013	5.6956	5.617	5.93939	5.94751	5.75066	1.03423	0.0485577	0.253004	0.596873	0.24916
779	5.865	155.073	156.081	HMDB0033123	4-Phenylpyridine	C11H9N	155.073	1	[M+H]+	49	51.1	95.07			66.0186	57.3808	74.6641	60.9198	60.8733	69.7981	66.0212	63.8637	1.03378	0.0479322	0.476166	0.322241	0.129159
1707	7.254	340.189	339.182	HMDB0244346	11-Dehydro-2,3-dinor-txb2	C18H28O6	340.189	2	[M-H]-	40.6	11.4	93.42			29.7884	33.0102	29.4757	32.7017	27.4086	29.1674	30.7581	29.7593	1.03356	0.0476289	0.357136	0.447167	0.208277
7892	5.265	610.152	633.142	HMDB0003249	Rutin	C27H30O16	610.153	2	[M+Na]+	49.5	60.7	89.26	85.1		25.8397	30.6854	36.5571	27.5581	27.6624	35.0108	31.0274	30.0771	1.0316	0.0448769	0.50622	0.29566	0.119518
4389	4.621	556.181	555.173	HMDB0041289	Cassitoroside	C25H32O14	556.179	3	[M-H]-	44.3	33.1	91.51			19.1014	22.1151	19.7242	16.3967	20.2273	22.4594	20.3136	19.6945	1.03143	0.0446522	0.404139	0.393469	0.161174
1024	9.336	174.141	175.148	HMDB0059826	alpha-Ionene	C13H18	174.141	1	[M+H]+	49.5	51.7	96.88			129.615	86.213	96.5062	86.622	98.8564	117.42	104.111	100.966	1.03115	0.0442567	0.515265	0.28797	0.0518018
4911	1.312	393.153	394.16	HMDB0252619	gamma-Glutamylfelinylglycine	C15H27N3O7S	393.157	10	[M+H]+	41.9	27.8	92.35			10.8676	4.47909	10.8222	6.60761	8.09928	10.6798	8.72297	8.46225	1.03081	0.0437785	0.534219	0.272281	0.109965
3579	8.541	/	331.115	HMDB0037772	8-Acetylegelolide	C16H20O6	308.126	1	[M+Na]+	41.6	14.4	95.37			6.88736	5.29439	7.60403	7.32029	5.44021	6.45313	6.59526	6.40454	1.02978	0.0423339	0.510878	0.291683	0.0893665
609	13.163	/	142.123	HMDB0040246	3,5,5-Trimethyl-2-cyclopenten-1-one	C8H12O	124.089	1	[M+NH4]+	46.3	37.5	94.76			4.81905	6.01872	4.72462	5.73902	4.61922	4.7715	5.18746	5.04325	1.0286	0.0406765	0.500691	0.30043	0.140641
7131	6.434	/	525.23	HMDB0014433	Amcinonide	C28H35FO7	502.237	9	[M+Na]+	40.7	23.5	89.83			85.0033	83.7373	92.0382	93.6014	67.8919	92.0377	86.9263	84.5104	1.02859	0.040664	0.497912	0.302847	0.167868
3131	14.583	306.292	307.299	HMDB0033608	2-Heptadecylfuran	C21H38O	306.292	1	[M+H]+	50.7	57.7	97.1			0.575611	0.896962	0.546922	0.505239	0.848199	0.611228	0.673165	0.654889	1.02791	0.0397107	0.531449	0.274538	0.0883887
7871	5.333	/	607.235	HMDB0257476	Sampatrilat	C26H40N4O9S	584.252	9	[M+Na]+	42.1	24.9	95.63			480.527	505.658	525.17	438.645	499.345	534.211	503.785	490.734	1.0266	0.0378683	0.463637	0.333822	0.159666
2565	1.56	/	276.048	HMDB0001127	6-Phosphonogluconolactone	C6H11O9P	258.014	1	[M+NH4]+	43.1	22.4	94.44			42.1608	50.7928	22.7807	41.0624	30.7263	41.001	38.5781	37.5966	1.02611	0.0371821	0.533757	0.272657	0.0497755
7277	4.846	/	539.173	HMDB0039813	Cyclocalopin D	C23H32O13	516.184	2	[M+Na]+	43.8	24.9	96.61			57.707	69.7794	68.1701	47.5055	80.5729	62.7067	65.2188	63.595	1.02553	0.0363743	0.523796	0.280838	0.157975
63	1.406	118.027	117.02	HMDB0000254	Succinic acid	C4H6O4	118.027	2	[M-H]-	43.2	18.7	99.57	86.6	87	618.226	576.954	746.2	581.462	692.918	620.654	647.127	631.678	1.02446	0.0348582	0.416164	0.380736	0.0852256
1808	12.375	/	229.195	HMDB0061780	1,1,2-Trimethyl-3,5-bis(1-methylethenyl)cyclohexane	C15H26	206.203	10	[M+Na]+	50.7	65.7	98.56			93.3801	111.011	82.2677	91.5848	90.0659	98.1662	95.5529	93.2723	1.02445	0.0348503	0.501502	0.299728	0.090683
1434	11.426	204.187	205.195	HMDB0302240	Germacrene D	C15H24	204.188	1	[M+H]+	54.4	75.1	98.5			5707.41	4281.37	5422.51	5694.86	3864.69	5508.8	5137.1	5022.78	1.02276	0.0324674	0.523934	0.280723	0.0967169
3445	11.977	323.282	324.289	HMDB0012252	Linoleoyl ethanolamide	C20H37NO2	323.282	2	[M+H]+	46.7	40.1	95.63	88		75.5528	84.6285	112.918	70.8402	111.559	84.6727	91.0331	89.0241	1.02257	0.0321953	0.53114	0.274791	0.0876956
3350	5.79	318.205	319.212	HMDB0029850	Citronellol glucoside	C16H30O6	318.204	2	[M+H]+	43.2	21.5	97.25			10737.6	12679.7	14092.9	11564.1	12621.9	12502.4	12503.4	12229.5	1.0224	0.0319576	0.500366	0.300712	0.0957123
1639	6.48	/	218.211	HMDB0303254	2-(L-Menthoxy)ethanol	C12H24O2	200.178	1	[M+NH4]+	41.5	11.8	97.18			27.5281	29.0491	28.4221	26.4058	26.9857	29.832	28.3331	27.7412	1.02134	0.0304584	0.442528	0.354059	0.156424
150	1	146.022	145.014	HMDB0000208	Oxoglutaric acid	C5H6O5	146.022	2	[M-H]-	47.4	40.5	98.28	61.9		550.574	706.17	593.329	539.988	625.921	646.954	616.691	604.288	1.02053	0.0293121	0.424056	0.372576	0.0895771
204	5.225	158.095	157.087	HMDB0000909	4-Hydroxycyclohexylacetic acid	C8H14O3	158.094	2	[M-H]-	55.8	85.4	95.49			14.3852	11.489	13.1873	10.1893	18.5094	9.58382	13.0205	12.7608	1.02035	0.0290596	0.451116	0.345712	0.157593
3083	10.271	/	445.296	HMDB0005814	Testosterone enanthate	C26H40O3	400.298	2	[M+FA-H]-	45	32	94.94			5.82985	6.30671	4.75225	6.09975	6.36632	4.09546	5.6296	5.52051	1.01976	0.0282321	0.442797	0.353796	0.108858
7364	3.61	/	548.26	HMDB0304492	Strictosidine	C27H34N2O9	530.226	1	[M+NH4]+	50.1	54.8	96.46			148.056	102.001	56.5714	90.6686	129.424	80.7511	102.21	100.281	1.01923	0.0274832	0.542845	0.265324	0.111924
1994	1.334	/	241.154	HMDB0015168	Cerulenin	C12H17NO3	223.121	1	[M+NH4]+	44.7	27.1	97.94			609.873	713.852	580.789	681.323	531.031	656.298	634.838	622.884	1.01919	0.0274246	0.516163	0.287214	0.109309
5593	11.277	/	425.341	HMDB0244674	3beta-Hydroxy-5alpha-cholestan-15-one	C27H46O2	402.35	5	[M+Na]+	48.8	53.3	95.81			71.3344	61.4622	40.9944	52.5205	52.0391	65.9854	57.9304	56.8483	1.01903	0.0272012	0.53409	0.272385	0.0215288
7742	8.673	590.175	591.183	HMDB0252936	Grape seed extract	C32H30O11	590.179	5	[M+H]+	45.7	40.4	94.1			13.4055	13.4221	18.6276	15.6471	11.7393	17.326	15.1517	14.9041	1.01661	0.0237719	0.535023	0.271628	0.0669597
2201	12.503	378.15	377.143	HMDB0030656	Demethylcalabaxanthone	C23H22O5	378.147	9	[M-H]-	43.9	34.5	95.09			11.4792	11.0604	13.4248	10.694	12.1665	12.5203	11.9881	11.7936	1.01649	0.0235977	0.425464	0.371137	0.0690372
486	6.133	/	207.067	HMDB0244411	3-Carboxy-4-methyl-5-ethyl-2-furanpropionic acid	C11H14O5	226.084	1	[M-H2O-H]-	53.9	76.6	94.56			19.5589	21.1412	20.2079	18.1336	20.9111	20.8815	20.3027	19.9754	1.01638	0.0234441	0.402464	0.395273	0.106216
2733	12.186	284.213	285.221	HMDB0013117	Vitamin A2	C20H28O	284.214	2	[M+H]+	53.1	71.7	95.93			101.309	89.8667	84.8644	92.5114	87.3674	91.8462	92.0135	90.575	1.01588	0.0227333	0.497184	0.303483	0.0675029
6308	5.031	/	469.131	HMDB0035007	Lucuminic acid	C19H26O12	446.142	1	[M+Na]+	47.3	40.1	97.46			185.557	234.231	172.279	139.472	312.067	131.573	197.356	194.371	1.01536	0.0219877	0.545825	0.262946	0.236891
2377	5.873	263.079	264.086	HMDB0246176	Bolton-Hunter reagent	C13H13NO5	263.079	1	[M+H]+	46.5	37.4	96.56			238.333	198.153	261.809	223.362	204.233	260.29	232.765	229.295	1.01513	0.02167	0.527568	0.277721	0.0453505
2466	13.542	/	270.279	HMDB0041335	8-Heptadecenal	C17H32O	252.245	2	[M+NH4]+	42.7	18.8	96.69			5.05638	4.69096	5.12232	5.0185	5.30976	4.33826	4.95655	4.88884	1.01385	0.0198443	0.51205	0.290687	0.0889867
2809	7.766	/	290.268	HMDB0006294	16-Hydroxyhexadecanoic acid	C16H32O3	272.235	2	[M+NH4]+	46	36.4	95.71			8.48083	8.40893	7.96375	8.43548	8.60659	7.47305	8.2845	8.17171	1.0138	0.0197776	0.494899	0.305483	0.100072
8344	5.579	/	691.256	HMDB0036527	Myricanol 5-[arabinosyl-(1->6)-glucoside]	C32H44O15	668.268	3	[M+Na]+	55.5	85.7	95.02			94.8675	69.6369	85.4626	76.2059	85.9533	84.4791	83.3223	82.2128	1.0135	0.0193406	0.527661	0.277645	0.00315974
2725	5.155	/	307.115	HMDB0039031	O-Methylgrandmarin	C16H18O6	306.11	10	[M+H]+	44.3	38.4	93.81			50.7855	46.3367	55.646	51.8358	47.3061	51.6435	50.9227	50.2618	1.01315	0.0188467	0.511576	0.29109	0.0600555
666	6.144	146.037	147.044	HMDB0001218	Coumarin	C9H6O2	146.037	1	[M+H]+	46.2	36.2	95.95			85.3579	80.088	86.2084	66.8858	59.9518	121.61	83.8848	82.8157	1.01291	0.0185045	0.545196	0.263448	0.179353
4898	5.579	/	621.185	HMDB0256632	Plantamajoside	C29H36O16	640.2	3	[M-H2O-H]-	53.7	81.3	91.12			10.2287	6.84945	9.2092	7.18681	8.99871	9.76909	8.76245	8.65154	1.01282	0.0183782	0.450823	0.345994	0.00195879
3737	3.932	497.173	496.165	HMDB0015308	Idarubicin	C26H27NO9	497.169	8	[M-H]-	47.4	52.2	93.71			10.3976	9.23468	10.5433	11.4278	7.30666	11.06	10.0585	9.93146	1.0128	0.0183428	0.450025	0.346764	0.125788
4479	11.276	370.214	393.203	HMDB0255701	Nomegestrol acetate	C23H30O4	370.214	2	[M+Na]+	42.5	18.7	95.91			446.685	559.056	442.68	380.986	589.942	460.025	482.807	476.984	1.01221	0.0175053	0.539437	0.268059	0.0862194
2711	14.008	283.287	284.294	HMDB0034146	Octadecanamide	C18H37NO	283.288	2	[M+H]+	50.7	58.2	97.32	91.1		327.539	408.51	419.687	387.881	353.608	400.936	385.245	380.809	1.01165	0.0167111	0.528056	0.27732	0.0546532
2698	13.321	281.271	282.279	HMDB0002117	Oleamide	C18H35NO	281.272	2	[M+H]+				95.3		264.681	249.854	252.792	243.727	233.488	281.634	255.776	252.95	1.01117	0.0160285	0.518241	0.285468	0.0723707
1684	10.941	219.104	220.112	HMDB0255223	N-PHENYL-1-NAPHTHYLAMINE	C16H13N	219.105	1	[M+H]+	41.4	11.5	97.45	64.8		16.6047	21.4959	18.4483	19.3385	19.5178	17.0777	18.8496	18.6446	1.01099	0.0157738	0.530421	0.275379	0.0584487
1801	1.313	228.147	229.154	HMDB0011175	Leucylproline	C11H20N2O3	228.147	1	[M+H]+	45	28.7	97.69	81.4		406.15	618.383	426.404	468.779	416.339	550.126	483.646	478.414	1.01094	0.0156905	0.542182	0.265855	0.0189854
3682	10.139	/	335.219	HMDB0004706	8-Hydroperoxylinoleic acid	C18H32O4	312.23	2	[M+Na]+	46.5	38.5	96.27			99.2206	230.555	127.536	168.138	139.994	144.688	152.437	150.94	1.00992	0.0142409	0.548053	0.261177	0.1027
2757	6.038	418.163	417.156	HMDB0303494	Syringaresinol	C22H26O8	418.163	1	[M-H]-				86.7		28.9262	30.4479	26.0817	23.7195	28.3957	32.513	28.4853	28.2094	1.00978	0.0140413	0.449045	0.34771	0.0632266
5439	4.324	/	419.152	HMDB0256725	Pradofloxacin	C21H21FN4O3	396.16	8	[M+Na]+	40.9	25.8	87.2			17.9798	20.7341	19.6176	20.9735	17.4571	19.3525	19.4438	19.261	1.00949	0.013631	0.52724	0.277991	0.0771413
493	9.578	208.183	207.176	HMDB0032215	2-Decylfuran	C14H24O	208.183	1	[M-H]-	40.9	10.6	95.52			7.02202	7.8816	7.40891	6.4057	7.21051	8.48869	7.43751	7.3683	1.00939	0.0134882	0.44733	0.349372	0.0719225
7469	6.024	/	561.157	HMDB0034265	Lippioside I	C25H30O13	538.169	1	[M+Na]+	48.6	46.2	98.47			260.48	245.777	267.139	306.648	207.351	252.89	257.799	255.63	1.00849	0.0121909	0.540855	0.266919	0.0925252
1845	8.395	/	351.218	HMDB0002984	11-Hydroxyandrosterone	C19H30O3	306.219	2	[M+FA-H]-	48.3	46.5	96.77			9.29814	6.81319	9.75754	7.845	11.4276	6.37897	8.62296	8.55054	1.00847	0.0121683	0.459947	0.337292	0.0558708
7210	4.34	/	531.204	HMDB0038117	6-O-Oleuropeoylsucrose	C22H36O13	508.216	2	[M+Na]+	52.9	73.2	93.22			5.80341	12.3506	6.08398	10.0195	7.80635	6.21391	8.07933	8.01326	1.00825	0.0118469	0.5498	0.259795	0.0568121
1221	5.767	190.11	191.118	HMDB0004095	5-Methoxytryptamine	C11H14N2O	190.111	1	[M+H]+	40.6	12.2	92.16			22.3169	26.9847	32.6845	26.5294	28.5437	26.2643	27.3287	27.1125	1.00797	0.0114589	0.54158	0.266337	0.00218128
450	5.872	/	200.072	HMDB0038338	alpha-Hydroxy-1-methyl-1H-indole-3-propanoic acid	C12H13NO3	219.09	1	[M-H2O-H]-	50	59.1	92.35			131.446	57.2511	147.944	166.121	78.4521	89.5856	112.213	111.386	1.00742	0.0106723	0.463789	0.333679	0.0386382
7909	6.555	/	613.152	HMDB0037420	Maysin 3'-methyl ether	C28H30O14	590.164	1	[M+Na]+	44.5	33.1	91.09			6.0302	5.52464	7.06481	6.35773	4.79689	7.3411	6.20655	6.16524	1.0067	0.00963476	0.545961	0.262838	0.0601287
5652	10.524	426.276	427.284	HMDB0242503	1alpha-Hydroxy-25,27-didehydrovitamin D3 26,23-lactone	C27H38O4	426.277	3	[M+H]+	48.5	54.2	91.43			67.7718	88.806	40.8073	45.2018	120.093	30.795	65.795	65.3631	1.00661	0.00950157	0.552349	0.257787	0.270197
1821	6.725	/	349.094	HMDB0029228	4-Methyl-epicatechin	C16H16O6	304.095	2	[M+FA-H]-	48.2	47.6	95.84			24.2348	24.796	25.7013	29.753	16.0772	28.4334	24.9107	24.7545	1.00631	0.00907349	0.461388	0.335934	0.158308
110	4.095	/	133.03	HMDB0003791	3,4-Dihydroxyphenylacetaldehyde	C8H8O3	152.047	1	[M-H2O-H]-	48.6	46.8	97.71			1234.09	1120.84	1183.59	1129.56	1234.04	1157.99	1179.51	1173.87	1.00481	0.0069161	0.443486	0.35312	0.0176759
612	12.203	142.099	143.106	HMDB0032207	5-Octenoic acid	C8H14O2	142.099	1	[M+H]+	46.9	36.4	99.04			1923.71	1045.93	846.945	1717.76	1002.77	1079.45	1272.2	1266.66	1.00437	0.00628915	0.552376	0.257765	0.0962527
4665	4.602	/	589.17	HMDB0041413	Marmesin rutinoside	C26H34O13	554.2	1	[M+Cl]-	52.8	67.4	97.74			2.22896	5.11179	4.84924	4.13266	3.32088	4.68541	4.06333	4.04632	1.0042	0.00605222	0.464568	0.33295	0.0959442
2534	8.371	/	399.156	HMDB0012550	12-Oxo-20-carboxy-leukotriene B4	C20H28O6	364.189	5	[M+Cl]-	43	28.5	91.82			6.86691	6.84161	4.14898	7.37167	5.25959	5.15325	5.9525	5.92817	1.0041	0.00590961	0.463796	0.333673	0.0174383
895	1.027	/	267.072	HMDB0010325	Ethyl glucuronide	C8H14O7	222.074	0	[M+FA-H]-	52.9	71	94.03			102.922	95.2092	102.763	118.614	87.9709	93.1757	100.298	99.9202	1.00378	0.00544374	0.460466	0.336803	0.0652003
2686	10.936	280.203	281.211	HMDB0012535	12-HHT	C17H28O3	280.204	1	[M+H]+	44.2	26.3	95.99			6.75252	10.5909	11.3161	7.11692	10.5075	10.9297	9.55319	9.51805	1.00369	0.00531732	0.55142	0.258517	0.00521527
4653	4.427	588.185	587.178	HMDB0014911	Etoposide	C29H32O13	588.184	2	[M-H]-	41.3	19.1	90.38			18.1797	23.6343	22.1111	22.973	18.0592	22.6727	21.3084	21.235	1.00345	0.00497565	0.461664	0.335674	0.0412047
378	11.427	122.109	123.117	HMDB0061784	3-Allyl-1-cyclohexene	C9H14	122.11	2	[M+H]+	53.6	70.2	99.48			7700.7	5936.46	6763.56	7638.86	5247.78	7450.28	6800.24	6778.98	1.00314	0.00451839	0.550631	0.25914	0.0322124
7003	5.555	/	515.117	HMDB0037578	Limocitrin 3-rhamnoside	C23H24O12	492.127	3	[M+Na]+	44.3	34.3	90.85			17.6328	31.6159	19.7964	21.0806	30.1199	17.6785	23.015	22.9596	1.00241	0.00347825	0.553143	0.257162	0.0100214
1089	4.772	292.062	291.055	HMDB0061068	S-methylazathioprine	C10H10N7O2S+	292.062	1	[M-H]-	39.5	13.5	85.1			17.806	28.6223	16.8596	16.5657	20.8074	25.8513	21.0959	21.0748	1.001	0.00144615	0.466903	0.330773	0.0282136
5009	5.303	/	639.159	CSID22913842	Kaempferol-3-Glucoside-3''-Rhamnoside	C27H30O15	594.158	3	[M+FA-H]-	49	50.1	98.97			2528.65	2670.62	2589.74	2624.75	2399.79	2758.22	2596.34	2594.25	1.0008	0.00115849	0.464272	0.333228	0.0268904
4355	12.156	/	367.226	HMDB0060112	4-Hydroxy-all-retinyl acetate	C22H32O3	344.235	5	[M+Na]+	52.2	71.2	95.76			189.734	247.753	210.791	188.604	230.838	229.732	216.093	216.391	0.99862	-0.00199274	0.552409	0.257739	0.00191131
3244	5.552	/	457.208	HMDB0303146	Sonchuside C	C21H32O8	412.21	1	[M+FA-H]-	40.4	6.68	96.26			3.4164	6.45653	6.63268	4.43694	3.97222	8.12912	5.50187	5.51276	0.998025	-0.00285218	0.466543	0.331108	0.0444699
237	5.283	164.048	163.04	HMDB0002641	2-Hydroxycinnamic acid	C9H8O3	164.047	2	[M-H]-	49.4	52.7	96.49	66.9		55.9609	48.4628	70.9047	56.3436	54.1614	65.3645	58.4428	58.6232	0.996923	-0.00444666	0.463187	0.334243	0.0515215
2657	5.819	/	409.118	HMDB0060982	Hydroxytorsemide	C16H20N4O4S	364.121	2	[M+FA-H]-	37.4	4.48	84.29			3.04794	3.4584	7.90613	2.80677	3.50572	8.14967	4.80416	4.82072	0.996564	-0.00496496	0.466401	0.33124	0.0302465
2884	14.103	292.276	293.284	HMDB0032147	Geranylcitronellol	C20H36O	292.277	1	[M+H]+	50.9	57.8	97.51			2.15518	2.90963	3.18532	2.92992	2.50504	2.85567	2.75004	2.76354	0.995115	-0.00706542	0.547348	0.261737	0.0380444
2537	9.582	/	275.161	HMDB0035613	Epioxylubimin	C15H24O3	252.173	2	[M+Na]+	48.4	48.4	95.64			53.3815	67.5804	63.0945	53.3257	55.0981	76.692	61.3521	61.7053	0.994277	-0.00828026	0.547212	0.261845	0.0211083
2741	10.586	416.218	415.211	HMDB0248571	Arenobufagin	C24H32O6	416.22	1	[M-H]-	42.3	22.6	90.48			5.395	3.97533	4.88325	3.58021	5.65542	5.10096	4.7512	4.77886	0.99421	-0.00837718	0.460746	0.336538	0.0155952
1898	11.383	234.162	235.169	HMDB0036427	Procurcumenol	C15H22O2	234.162	2	[M+H]+	55.9	86.7	94.99			73.9237	114.107	89.7152	78.7407	110.399	90.3156	92.5821	93.1517	0.993885	-0.00884886	0.547756	0.261413	0.0244525
2409	13.163	264.245	265.252	HMDB0037543	2-(5-Tetradecenyl)cyclobutanone	C18H32O	264.245	1	[M+H]+	53.7	72.2	97.86			165.132	154.754	172.253	166.615	169.273	159.288	164.046	165.059	0.993867	-0.00887579	0.520901	0.283245	0.0558753
1812	13.128	/	347.221	HMDB0000314	3b-Allotetrahydrocortisol	C21H34O5	366.241	5	[M-H2O-H]-	51.7	70.7	94.11			26.7956	27.8859	31.4543	27.9735	31.0841	27.6694	28.7119	28.909	0.993182	-0.00986946	0.446308	0.350365	0.0470454
7516	5.997	564.111	565.118	HMDB0038820	Isorhamnetin 3-(6''-malonylglucoside)	C25H24O15	564.112	1	[M+H]+	50.6	61.7	92.92			16.2637	20.7331	19.0698	19.1806	14.8727	22.4102	18.6888	18.8212	0.992969	-0.0101799	0.5451	0.263524	0.0235871
4790	5.769	608.175	607.168	HMDB0038810	Rhamnetin 3-(4-rhamnosylrhamnoside)	C28H32O15	608.174	2	[M-H]-	49.2	58.2	89.8			7.88449	6.4948	11.3041	9.65179	7.22508	9.00311	8.56111	8.62666	0.992402	-0.0110039	0.460011	0.337232	0.0828434
519	11.427	134.109	135.117	HMDB0037013	p-Mentha-1,3,8-triene	C10H14	134.11	1	[M+H]+	47.8	41.7	99.17			1953.79	1548.59	1731.38	1963.25	1350.68	1961.72	1744.59	1758.55	0.992059	-0.0115023	0.543678	0.264658	0.00146912
1832	8.127	/	349.203	HMDB0012533	11beta-Hydroxytestosterone	C19H28O3	304.204	2	[M+FA-H]-	53.3	73.3	95.21			12.8908	10.6308	12.6039	10.4952	16.3881	9.53363	12.0418	12.139	0.991996	-0.0115942	0.4596	0.33762	0.0325987
92	2.003	130.063	129.056	HMDB0006024	Mevalonolactone	C6H10O3	130.063	3	[M-H]-	48.7	48.4	98.39			83.4368	86.3123	64.4278	80.2298	94.3199	61.5486	78.0589	78.6994	0.991862	-0.0117891	0.457355	0.339747	0.012365
1620	6.05	216.151	217.158	HMDB0035965	5beta-1,3,7(11)-Eudesmatrien-8-one	C15H20O	216.151	1	[M+H]+	48.3	48.4	94.43			138.076	168.147	136.152	157.412	124.764	163.911	147.458	148.696	0.991678	-0.0120568	0.540103	0.267523	0.0111276
3278	4.893	/	315.122	HMDB0037775	Coriandrone B	C16H20O5	292.131	7	[M+Na]+	45.8	41.3	95.54			46.6166	32.8628	32.0838	42.9492	29.8389	39.7521	37.1877	37.5134	0.991319	-0.0125794	0.544927	0.263662	0.0596615
499	1.318	/	209.049	CSID67173957	5,6-Dideoxy-1-thioxylo-hexofuranose	C6H12O3S	164.051	2	[M+FA-H]-	45.1	34	94.58			135.726	108.454	115.461	150.378	125.589	86.9601	119.88	120.976	0.990945	-0.0131225	0.457433	0.339673	0.0350842
6548	12.935	/	483.382	HMDB0035998	(3beta,24xi)-Cycloartane-3,24,25-triol	C30H52O3	460.392	0	[M+Na]+	41.8	13	96.18			5.94806	5.10675	7.05655	5.63205	6.72302	5.92533	6.03712	6.09346	0.990753	-0.0134025	0.538367	0.268921	0.0776897
3955	11.149	/	349.234	HMDB0031048	Avocadyne 1-acetate	C19H34O4	326.246	2	[M+Na]+	41.5	15.1	94.76	84.3		37.5806	57.5544	62.7228	52.4479	59.9589	46.9443	52.6193	53.117	0.990629	-0.0135838	0.543894	0.264486	0.067827
4286	9.968	/	365.211	HMDB0060710	17-Hydroxymethylethisterone	C22H30O3	342.219	5	[M+Na]+	46	41.2	94.93			21.8822	21.9136	16.9635	21.5221	17.5152	22.3694	20.2531	20.4689	0.989454	-0.0152952	0.53625	0.270633	0.0522567
1964	4.058	/	239.033	HMDB0014693	Methoxsalen	C12H8O4	216.042	9	[M+Na]+	46.7	45.2	98.27			225.498	196.245	266.1	245.268	213.829	236.329	229.281	231.808	0.989097	-0.015816	0.532985	0.273285	0.0823147
2714	4.415	/	413.11	HMDB0039959	3-O-Caffeoyl-1-O-methylquinic acid	C17H20O9	368.111	2	[M+FA-H]-	43.9	27.5	94.45			22.5287	29.9845	33.105	34.8092	20.4558	31.3788	28.5394	28.8813	0.988162	-0.0171802	0.45555	0.341464	0.0341567
2113	13.168	/	247.242	HMDB0243889	1-Hexadecene	C16H32	224.25	9	[M+Na]+	55.4	89.1	98.05			90.4276	81.5678	92.3199	89.8072	93.9186	83.8573	88.1051	89.1944	0.987788	-0.0177273	0.50475	0.296923	0.0882184
432	5.881	129.058	130.065	HMDB0034244	Isoquinoline	C9H7N	129.058	1	[M+H]+	50.5	55.7	97.29	86.3		223.447	189.579	232.951	210.489	196.586	246.95	215.326	218.008	0.987696	-0.0178608	0.528696	0.276794	0.0687808
5972	10.041	444.325	467.315	HMDB0006227	1-a,25-Trihydroxyvitamin D2	C28H44O4	444.324	4	[M+Na]+	53.3	76.3	94.82			77.6978	79.8131	81.5262	37.0779	184.202	20.7535	79.679	80.6777	0.987621	-0.0179702	0.551567	0.258402	0.728178
257	4.912	168.043	167.035	HMDB0059713	3-Methoxysalicylic acid	C8H8O4	168.042	2	[M-H]-	48.2	47.7	95.03	88.7		34.1149	34.7623	29.2525	24.4781	37.5242	37.3761	32.7099	33.1261	0.987436	-0.0182413	0.450573	0.346235	0.00561835
2475	1.75	/	395.03	CSID20153577	1,6-Dihydroxycyclohexa-2,4-diene-1,4-dicarboxylate	C8H6O6-2	198.018	5	[2M-H]-	44.1	28.8	96.98			60.8421	55.9984	66.7694	57.2463	70.3151	58.53	61.2033	62.0305	0.986665	-0.0193683	0.436446	0.360069	0.0731089
2659	3.674	410.158	409.151	HMDB0252130	Eurycomanol	C20H26O9	410.158	2	[M-H]-	43.6	22.8	96.95			364.436	387.243	402.173	447.921	330.877	392.189	384.617	390.329	0.985367	-0.0212666	0.436134	0.36038	0.016176
7961	9.287	620.165	621.172	HMDB0038937	Garcilivin B	C36H28O10	620.168	6	[M+H]+	49.1	57.6	94.68			47.8746	51.3566	67.5845	61.5712	50.2531	57.4771	55.6052	56.4338	0.985317	-0.0213399	0.531663	0.274364	0.079457
5206	5.342	/	409.11	HMDB0240445	3,4-Dihydroxyphenylvaleric acid 3 glucuronide	C17H22O10	386.121	2	[M+Na]+	51.4	60.7	98.21			55.392	81.359	57.6946	60.9019	46.4552	90.0774	64.8152	65.8115	0.984862	-0.0220071	0.542543	0.265566	0.0342676
3462	6.197	/	475.125	HMDB0033987	Ononin	C22H22O9	430.126	2	[M+FA-H]-	49.1	51.1	97.16			12.7145	5.75694	9.3361	12.673	6.52087	9.05928	9.26919	9.41771	0.984229	-0.0229334	0.45724	0.339856	0.0846552
408	1.013	196.058	195.051	HMDB0000625	Gluconic acid	C6H12O7	196.058	1	[M-H]-	45.4	29.4	98.46	94.2	94.9	1617.43	1281.86	1669.17	1789.3	1692.7	1160.36	1522.82	1547.45	0.984083	-0.0231483	0.447047	0.349647	0.0258476
4030	11.883	/	352.245	HMDB0244579	14-Deoxyandrographolide	C20H30O4	334.214	9	[M+NH4]+	40.6	16.7	96.43			6.41993	9.73677	7.27957	9.19292	7.96539	6.66923	7.81209	7.94251	0.98358	-0.0238864	0.534489	0.272061	0.0529485
789	8.101	/	251.127	HMDB0037604	10beta-12,13-Dinor-8-oxo-6-eremophilen-11-al	C13H18O2	206.131	10	[M+FA-H]-	46.9	50.1	95.09			4.04082	4.98009	4.87143	5.10284	4.38636	4.64167	4.63078	4.71029	0.98312	-0.0245611	0.423959	0.372676	0.0735049
3386	11.322	321.266	322.273	HMDB0013624	Alpha-Linolenoyl ethanolamide	C20H35NO2	321.267	2	[M+H]+	47	41.3	95.99			21.533	15.5513	22.5041	20.6617	22.423	17.5347	19.8628	20.2065	0.982993	-0.0247477	0.529155	0.276417	0.112541
2156	8.501	374.21	373.203	HMDB0030456	Macrophorin B	C22H30O5	374.209	2	[M-H]-	46.5	41.6	92.96			12.6835	7.97269	8.0775	10.2218	10.5754	8.46238	9.5779	9.75321	0.982025	-0.0261685	0.44764	0.349071	0.15418
2651	10.828	278.224	279.231	HMDB0248208	alpha-Eleostearic acid	C18H30O2	278.225	2	[M+H]+	52.9	69.5	97.26	87.8		607.647	595.582	711.079	615.742	749.431	584.207	638.103	649.793	0.982008	-0.026193	0.517677	0.285941	0.0726252
3965	4.71	516.126	515.119	HMDB0304637	4,5-Dicaffeoylquinic acid	C25H24O12	516.127	0	[M-H]-	48.4	43.2	98.97	87.2		31663.3	27126.1	29833.9	32114.4	31353.5	26826.9	29541.1	30098.3	0.981488	-0.0269574	0.414325	0.382659	0.101402
380	4.096	192.063	191.056	HMDB0003072	Quinic acid	C7H12O6	192.063	1	[M-H]-	51.7	60.4	99.34	91.2		113940	108686	109835	108301	119325	111158	110820	112928	0.981336	-0.0271813	0.346541	0.460245	0.154334
1285	1.462	/	195.113	HMDB0012490	1,2-Dehydrosalsolinol	C10H11NO2	177.079	0	[M+NH4]+	43.7	21.8	97			16.3387	13.4838	16.5703	19.4066	12.7508	15.1316	15.4643	15.763	0.981049	-0.0276035	0.52821	0.277193	0.0330289
1236	3.975	/	192.065	HMDB0253997	Lawsone	C10H6O3	174.032	1	[M+NH4]+	52.5	66.8	96.75			42.6177	47.316	35.1441	48.5109	28.8174	50.1708	41.6926	42.4997	0.981009	-0.0276615	0.534747	0.271852	0.0189598
781	13.169	/	156.138	HMDB0040338	3,5,5-Trimethyl-3-cyclohexen-1-one	C9H14O	138.104	1	[M+NH4]+	49.6	53.5	95.35			4.46751	4.68173	5.13306	5.55597	4.50101	4.50622	4.76076	4.8544	0.980711	-0.0280999	0.507746	0.294354	0.0658446
2693	3.561	/	282.034	HMDB0001254	Glucosamine 6-phosphate	C6H14NO8P	259.046	2	[M+Na]+	42.3	16	97.61			17.6606	22.0416	14.7276	23.3521	5.1386	27.0455	18.1433	18.512	0.980079	-0.0290293	0.545115	0.263512	0.378099
5870	5.423	/	919.092	HMDB0039265	Tellimagrandin II	C41H30O26	938.103	8	[M-H2O-H]-	40.1	12.5	97.26			160.898	209.312	215.112	213.426	192.955	191.248	195.107	199.21	0.979406	-0.030021	0.423615	0.373028	0.102605
2877	10.325	292.203	293.211	HMDB0302724	12-Oxophytodienoic acid	C18H28O3	292.204	2	[M+H]+				86.9		50.7829	44.7732	55.3515	58.4854	58.4385	37.1839	50.3026	51.3693	0.979235	-0.0302731	0.527926	0.277427	0.0086144
2078	5.865	/	246.076	HMDB0094723	2-hydroxyphenylpropionylglycine	C11H13NO4	223.084	9	[M+Na]+	50.7	65.2	98.43			307.323	254.853	336.611	315.376	261.778	340.809	299.596	305.988	0.979111	-0.0304553	0.516728	0.286738	0.101847
5330	1.466	/	413.105	HMDB0035608	Monotropein	C16H22O11	390.116	1	[M+Na]+	52.1	65.1	97.01			15.8578	20.201	15.6742	17.7237	15.9382	19.1944	17.2443	17.6188	0.978747	-0.0309922	0.511977	0.290749	0.0998299
2633	6.502	278.094	279.101	HMDB0244078	1,2-Dihydrotanshinquinone	C18H14O3	278.094	1	[M+H]+	47.8	45.7	94.79			11.8307	16.7175	20.4641	12.1539	17.7107	20.2567	16.3374	16.7071	0.977873	-0.0322814	0.534285	0.272227	0.0659288
4192	7.455	/	535.219	HMDB0061687	Estradiol acetate glucuronide	C26H34O9	490.22	1	[M+FA-H]-	41.3	15	92.37			24.5285	16.2545	19.7734	18.1514	18.668	25.1111	20.1855	20.6435	0.977813	-0.0323695	0.440458	0.356095	0.110406
1850	1.117	/	233.063	HMDB0029952	altromanno-Heptose	C7H14O7	210.074	1	[M+Na]+	41.5	10.9	98.14			360.999	406.355	382.055	343.511	408.245	423.796	383.137	391.851	0.977762	-0.032445	0.48985	0.309937	0.101285
1900	4.73	/	357.06	HMDB0030563	3',4,4'-Trihydroxypulvinone	C17H12O6	312.063	7	[M+FA-H]-	46.2	48	90.27			23.2972	25.3745	48.4868	25.7252	29.4778	44.2693	32.3862	33.1574	0.976739	-0.0339552	0.452758	0.344134	0.136552
801	8.602	/	253.145	HMDB0036821	3-Hydroxy-beta-ionone	C13H20O2	208.146	1	[M+FA-H]-	51.2	59.6	97.99			19.2709	15.7693	17.5593	17.0811	20.0889	16.6903	17.5332	17.9534	0.976593	-0.0341706	0.409724	0.387509	0.137898
2440	4.769	/	393.156	HMDB0035044	Gibberellin A63	C19H24O6	348.157	2	[M+FA-H]-	47.8	45.7	95.5			4.48674	5.83392	5.89796	5.13198	5.13423	6.34444	5.40621	5.53688	0.976399	-0.0344573	0.425108	0.371501	0.0950164
5281	4.521	/	411.126	HMDB0304482	Secologanin	C17H24O10	388.137	1	[M+Na]+	49.9	55.2	95.63			26.3607	31.6267	32.8556	32.7824	22.3986	37.864	30.281	31.015	0.976335	-0.0345522	0.525927	0.279074	0.00343612
2455	10.588	/	393.229	HMDB0006757	11b,21-Dihydroxy-5b-pregnane-3,20-dione	C21H32O4	348.23	1	[M+FA-H]-	53.3	72.1	95.86			18.526	13.2111	20.0462	13.1481	20.4965	19.4359	17.2611	17.6935	0.975563	-0.0356931	0.440404	0.356148	0.0997979
4339	6.286	/	551.117	HMDB0254498	Metaflumizone	C24H16F6N4O2	506.118	2	[M+FA-H]-	41.7	14.2	97.34			331.129	337.83	323.145	329.244	316.189	372.228	330.702	339.22	0.974887	-0.0366932	0.363926	0.438988	0.139432
1576	1.31	/	215.139	HMDB0061684	N-Acetylisoleucine	C8H15NO3	173.105	0	[M+ACN+H]+	41.7	13.1	96.13			32.6563	42.4348	27.8366	32.4288	33.5308	39.6216	34.3092	35.1937	0.974867	-0.0367223	0.518597	0.28517	0.132533
6120	11.691	454.308	477.297	HMDB0012556	13'-Carboxy-alpha-tocotrienol	C29H42O4	454.308	1	[M+Na]+	48.1	51.9	90.09			9.93193	16.9401	10.8686	11.9896	17.0981	9.64026	12.5802	12.9093	0.974505	-0.0372586	0.53449	0.27206	0.0513227
3083	1.446	/	342.14	HMDB0006591	Lactosamine	C12H23NO10	341.132	2	[M+H]+	49.6	54.3	96.76			19.2389	16.7772	18.6591	21.633	16.2438	18.245	18.225	18.7073	0.974222	-0.037677	0.497924	0.302837	0.0989211
1629	12.376	216.187	217.195	HMDB0036578	Cyperotundone	C16H24	216.188	1	[M+H]+	44.6	28.3	96.6			49.0401	53.216	47.4366	54.4479	46.3129	52.903	49.8976	51.2213	0.974157	-0.0377732	0.460628	0.33665	0.132815
5570	5.644	788.184	787.177	HMDB0304328	Delphinidin 3-O-glucosyl-5-O-caffeoylglucoside	C36H36O20	788.18	5	[M-H]-	47.8	53.7	90.85			1.77138	1.63217	1.6587	1.63963	1.61876	1.95036	1.68742	1.73625	0.971875	-0.041158	0.378834	0.421551	0.145049
4619	6.671	584.227	583.22	HMDB0304574	Hemsleyanoside	C31H36O11	584.226	2	[M-H]-	47.6	42.3	98.24			267.589	345.958	327.721	272.476	393.283	302.861	313.756	322.873	0.971762	-0.0413247	0.425747	0.370848	0.0897098
1086	1.447	/	180.088	HMDB0041561	1,5-Anhydrofructose	C6H10O5	162.053	7	[M+NH4]+	40.5	14.1	96.87			138.551	121.168	134.91	149.641	119.695	136.794	131.543	135.377	0.971683	-0.0414424	0.474842	0.323451	0.138911
901	4.764	/	267.087	HMDB0031668	Dihydrodeoxy-8-epiaustdiol	C12H14O4	222.089	0	[M+FA-H]-	47	40.1	95.14			16.7749	14.694	14.424	13.4149	15.4768	18.3612	15.2977	15.751	0.97122	-0.0421294	0.410671	0.386506	0.117882
4146	5.169	534.101	533.094	HMDB0303671	Luteolin 7-(6''-malonylglucoside)	C24H22O14	534.101	2	[M-H]-	41.8	16.2	95.05			594.674	327.729	521.645	459.651	551.371	476.8	481.349	495.941	0.970578	-0.0430841	0.433651	0.36286	0.217083
3047	14.266	/	301.289	HMDB0041107	5-Eicosyne	C20H38	278.297	8	[M+Na]+	44.2	32	97.97			1.53657	2.38762	2.30072	2.58607	1.51555	2.31255	2.07497	2.13806	0.970494	-0.0432086	0.5254	0.27951	0.0409934
4285	12.007	/	365.21	HMDB0031059	2-Hydroxy-6-(8,11,14-pentadecatrienyl)benzoic acid	C22H30O3	342.219	5	[M+Na]+	47.9	49.2	96.07			3.49232	3.85568	3.23019	3.13754	5.50313	2.26105	3.52606	3.63391	0.970322	-0.0434638	0.533755	0.272658	0.103198
4093	1.974	/	526.142	HMDB0259659	Adafosbuvir	C22H29FN3O10P	545.157	4	[M-H2O-H]-	42.4	21.1	95.24			151.812	146.846	179.383	167.323	129.913	195.435	159.347	164.224	0.970305	-0.0434899	0.422289	0.37439	0.0661609
6122	12.216	454.344	455.351	HMDB0034963	beta-Elemonic acid	C30H46O3	454.345	2	[M+H]+	55.3	80.9	97.69			3454.86	3425.75	3264.57	3351.41	3533.1	3588.9	3381.73	3491.14	0.968661	-0.045936	0.312246	0.505503	0.262285
8113	5.196	/	649.173	HMDB0030121	Kuwanon L	C35H30O11	626.179	7	[M+Na]+	41.4	24.5	90.87			245.311	167.327	241.918	240.951	191.704	243.43	218.185	225.361	0.968158	-0.0466859	0.507271	0.29476	0.172529
579	8.239	138.104	139.112	HMDB0031152	3,6-Nonadienal	C9H14O	138.104	1	[M+H]+	44.7	28.4	96.18			31.549	18.2161	9.96102	15.3405	31.1859	15.1903	19.9087	20.5722	0.967747	-0.0472989	0.539514	0.267997	0.209366
8	1.026	86.0368	85.0296	HMDB0010720	But-2-enoic acid	C4H6O2	86.0368	1	[M-H]-	43.3	20.4	96.64	90.5		276.265	302.268	274.508	298.983	304.917	277.771	284.347	293.89	0.967528	-0.0476252	0.307354	0.512361	0.215507
5491	11.743	/	421.346	HMDB0302448	31-nor-Lanost-9(11)-en-3beta-ol	C28H46O	398.355	4	[M+Na]+	54.8	81.7	97.41			2472.17	2102.24	1549.38	1882.93	2128.35	2318.91	2041.26	2110.07	0.967394	-0.0478248	0.507922	0.294203	0.195624
238	6.779	164.084	163.077	HMDB0005809	Eugenol	C10H12O2	164.084	2	[M-H]-	48.1	47.3	95.76	67.7		2.95185	2.76526	2.89198	2.83775	2.00277	4.06455	2.8697	2.96836	0.966762	-0.0487668	0.435439	0.361072	0.0331515
4316	4.917	/	367.1	HMDB0029647	Domesticoside	C15H20O9	344.111	1	[M+Na]+	46.2	37.4	94.67			15.8171	13.0695	20.0858	20.6126	10.2956	19.7899	16.3241	16.8993	0.965961	-0.0499627	0.525893	0.279103	0.00967693
6054	5.295	452.129	453.136	HMDB0034753	7-Hydroxybutylidenephthalide 7-(6-malonylglucoside)	C21H24O11	452.132	7	[M+H]+	48.8	59.3	92.28			36.9468	60.5016	54.2389	44.5353	49.0648	63.4409	50.5624	52.347	0.965909	-0.0500414	0.515551	0.287729	0.126739
2363	11.004	/	262.216	HMDB0037811	Vetiverol	C15H24O	220.183	1	[M+ACN+H]+	56.6	88.9	95.24			6.61561	9.84109	10.4423	4.60095	11.1601	12.1056	8.96634	9.28888	0.965276	-0.0509865	0.5312	0.274742	0.0716398
4961	6.031	/	397.125	HMDB0301737	Isohydroxymatairesinol	C20H22O7	374.137	1	[M+Na]+	40.8	10.2	95.18			35.8611	34.1634	36.6852	40.2849	30.8264	39.4532	35.5699	36.8548	0.965137	-0.0511949	0.471693	0.326341	0.135698
8152	6.392	654.228	655.235	HMDB0258292	silvestrol	C34H38O13	654.231	5	[M+H]+	42.2	23.9	92.9			15.4878	25.8031	20.2336	20.6349	23.5069	19.6823	20.5082	21.2747	0.96397	-0.0529397	0.506221	0.295659	0.16786
1293	9.225	/	195.138	HMDB0035723	p-Menthane-2,3-diol	C10H20O2	172.146	13	[M+Na]+	48	54.8	99.02			31.4312	38.5356	30.0802	30.5169	41.7198	31.5659	33.349	34.6009	0.96382	-0.0531643	0.49674	0.303871	0.124437
2443	4.778	/	291.084	HMDB0002780	Catechin	C15H14O6	290.079	9	[M+H]+	37.3	2.26	94.59			29.2259	27.5193	35.9445	30.4973	29.4071	36.2698	30.8966	32.0581	0.963769	-0.0532414	0.481739	0.317189	0.177575
61	13.158	82.0783	83.0856	HMDB0244236	1,5-Hexadiene	C6H10	82.0783	0	[M+H]+	42.7	19.8	94.03			8.75074	8.3048	7.0464	8.31311	8.68859	8.06066	8.03398	8.35412	0.961678	-0.0563736	0.42607	0.370519	0.235653
248	3.674	166.063	165.056	HMDB0041611	Ethyl 2-furanacrylate	C9H10O3	166.063	2	[M-H]-	50.9	58.9	97.43			47.7015	45.9426	46.0045	52.6623	38.9246	53.6587	46.5495	48.4152	0.961465	-0.0566931	0.391948	0.406771	0.113108
1147	12.746	296.197	295.189	CSID467177	Tridecyl trifluoroacetate	C15H27F3O2	296.196	1	[M-H]-	49.8	53	97.19			2.402	1.93702	2.73753	2.08468	2.62891	2.65233	2.35885	2.45531	0.960715	-0.0578202	0.400983	0.396874	0.192237
5314	11.498	410.354	411.361	HMDB0302776	Elasterol	C29H46O	410.355	2	[M+H]+	52.8	72.7	92.91			113.851	100.32	94.1256	146.133	80.9279	94.0055	102.765	107.022	0.960228	-0.0585514	0.513797	0.289209	0.0312289
1184	1.621	300.085	299.078	HMDB0303022	4-Hydroxybenzoyl glucose	C13H16O8	300.085	1	[M-H]-	41.4	11.6	96.86			126.434	198.213	182.851	157.844	180.288	190.435	169.166	176.189	0.960138	-0.058687	0.407646	0.389717	0.18621
4214	6.031	538.168	537.161	HMDB0034265	Lippioside I	C25H30O13	538.169	2	[M-H]-	39.8	6.79	94.16			78.1583	70.0678	84.3866	89.4182	77.6603	75.7165	77.5376	80.9317	0.958062	-0.0618084	0.347452	0.459105	0.215832
7030	4.731	516.126	539.115	HMDB0037343	2'',3''-Diacetylcosmosiin	C25H24O12	516.127	1	[M+Na]+	54.5	75.2	98.29			1736.04	1743.2	1889.24	2025.02	1748.11	1832.49	1789.49	1868.54	0.957697	-0.0623586	0.377277	0.423339	0.246992
8055	7.099	/	637.225	HMDB0304575	Chrysoeriol 7-O-neohesperidoside	C32H38O12	614.236	1	[M+Na]+	52.7	68.2	97.08			95.648	116.433	112.887	95.0394	121.606	122.752	108.323	113.133	0.957486	-0.0626771	0.461418	0.335905	0.17113
3736	9.882	/	337.234	HMDB0004704	9,10-DHOME	C18H34O4	314.246	2	[M+Na]+	44	25.7	96.84			36.1442	36.9789	34.0544	57.4165	26.6735	27.8494	35.7258	37.3131	0.957459	-0.0627173	0.525818	0.279164	0.0806336
3758	11.251	498.296	497.289	HMDB0250583	Cucurbitacin S	C30H42O6	498.298	4	[M-H]-	48.6	61.5	86.34			3.55461	4.09523	2.48368	3.59641	5.77565	1.21647	3.37784	3.52951	0.957028	-0.0633666	0.446769	0.349917	0.231718
1770	12.77	226.172	227.179	HMDB0031041	1,8,15-Heptadecatriene-11,13-diyne	C17H22	226.172	2	[M+H]+	54.6	78	96.83			41.596	44.6396	55.4336	46.0626	46.5247	55.445	47.2231	49.3441	0.957016	-0.0633848	0.467393	0.330318	0.203707
1242	1.122	/	192.123	HMDB0002023	Ethyladipic acid	C8H14O4	174.089	1	[M+NH4]+	40.6	13.7	90.79			52.492	43.4358	76.7693	53.7001	56.1727	70.7046	57.5657	60.1925	0.956361	-0.0643734	0.507755	0.294345	0.226112
437	1.533	129.058	130.065	HMDB0033731	Quinoline	C9H7N	129.058	0	[M+H]+	39.7	1.41	97.26	75.5		34.3084	38.47	43.3188	38.0909	37.3582	46.1011	38.6991	40.5167	0.955138	-0.0662187	0.451338	0.345498	0.202328
3276	4.942	314.079	315.087	HMDB0033255	Muscomosin	C17H14O6	314.079	1	[M+H]+	42.6	22.4	92.54			48.8213	54.4136	43.5092	53.8815	49.092	50.6848	48.9147	51.2194	0.955004	-0.0664213	0.408832	0.388455	0.249111
3438	9.626	/	473.125	HMDB0037338	Americanin B	C27H24O9	492.142	1	[M-H2O-H]-	46.5	39.8	93.36			5.16599	5.18079	6.42163	5.69128	5.77386	6.09414	5.58947	5.85309	0.95496	-0.0664872	0.340482	0.467906	0.254366
3818	6.14	/	341.138	HMDB0031752	Zearalenone	C18H22O5	318.147	6	[M+Na]+	50.5	62.6	96.95			73.9373	104.961	100.029	95.6964	84.6095	112.202	92.9757	97.5028	0.953569	-0.0685904	0.478576	0.320049	0.178169
4254	11.485	/	540.33	HMDB0010382	LysoPC(16:0/0:0)	C24H50NO7P	495.332	0	[M+FA-H]-	53.1	68.9	96.97			69.1738	70.3258	65.0385	73.0454	75.7499	65.8915	68.1793	71.5623	0.952727	-0.0698649	0.268555	0.570967	0.291536
3783	11.082	/	339.191	HMDB0012452	all-18-Hydroxyretinoic acid	C20H28O3	316.204	7	[M+Na]+	44.9	38.1	94.76			75.9026	74.5459	88.0329	88.0853	70.4656	91.9266	79.4938	83.4925	0.952107	-0.070804	0.444335	0.35229	0.200913
669	6.11	/	236.057	HMDB0000763	5-Hydroxyindoleacetic acid	C10H9NO3	191.058	1	[M+FA-H]-	52.6	75.6	88.81			11.9348	10.1979	9.06565	7.83982	11.6722	13.2616	10.3995	10.9245	0.951937	-0.0710626	0.408694	0.388601	0.12997
623	6.584	228.136	227.129	HMDB0000933	Traumatic acid	C12H20O4	228.136	1	[M-H]-	46.2	37	95.79			32.6447	36.0365	22.1929	44.4949	22.6202	28.3805	30.2914	31.8319	0.951606	-0.0715645	0.42826	0.368293	0.0620761
8099	5.332	/	647.194	HMDB0041025	Isoacteoside	C29H36O15	624.205	2	[M+Na]+	41.2	12.3	95.67			140.529	104.34	131.238	123.918	136.58	134.914	125.369	131.804	0.951178	-0.0722131	0.433588	0.362923	0.283682
855	9.724	/	262.119	HMDB0256221	Pendimethalin	C13H19N3O4	281.138	3	[M-H2O-H]-	44.6	32	94.3			4.61191	8.72317	5.49168	6.4193	7.98292	5.39366	6.27558	6.59863	0.951044	-0.0724159	0.423425	0.373224	0.207088
2899	6.898	432.106	431.099	HMDB0040542	Kaempferol 3-O-alpharhamnofuranoside	C21H20O10	432.106	1	[M-H]-	55.5	87.5	91.52			4.3506	6.79305	16.693	10.9249	8.02331	10.3252	9.27888	9.75781	0.950918	-0.0726074	0.443718	0.352893	0.416097
1064	1.082	290.04	289.033	HMDB0001068	Sedoheptulose 7-phosphate	C7H15O10P	290.04	0	[M-H]-	42.9	17.9	97.11			438.128	511.819	368.709	547.202	428.753	412.03	439.552	462.662	0.950051	-0.0739228	0.386435	0.412924	0.186215
8069	6.438	638.233	639.24	HMDB0032326	Hexyl heptanoate	C35H34N4O8	638.238	7	[M+H]+	46.3	51.4	88.07			31.4606	40.0246	36.489	37.3863	42.7741	33.5108	35.9914	37.8904	0.949882	-0.0741805	0.441881	0.354695	0.209351
2816	4.775	/	423.167	HMDB0036694	15-Hydroxyleptocarpin	C20H26O7	378.168	2	[M+FA-H]-	44	27.2	95.43			8.46779	12.8562	10.2577	9.38328	11.6214	12.2552	10.5273	11.0866	0.949547	-0.0746892	0.392566	0.406088	0.2089
154	11.384	96.0574	97.0647	HMDB0034729	2,4-Hexadienal	C6H8O	96.0575	1	[M+H]+	51.3	59.9	97.71			28.6457	48.3965	37.545	37.1992	44.0477	39.4973	38.1957	40.2481	0.949007	-0.075509	0.483818	0.315318	0.228285
526	3.492	211.052	210.045	HMDB0011639	Topaquinone	C9H9NO5	211.048	15	[M-H]-	44.8	45.9	92.99			17.5091	16.7899	13.7851	16.2552	16.1635	18.3224	16.028	16.9137	0.947635	-0.0775966	0.330626	0.480663	0.276701
6662	9.696	/	490.388	HMDB0037779	Ganoderiol E	C30H48O4	472.355	2	[M+NH4]+	54.6	82.3	92.49			26.0069	29.9257	33.1535	33.1003	29.6014	31.3678	29.6954	31.3565	0.947024	-0.0785271	0.397225	0.400964	0.271725
47	5.008	103.993	102.986	CSID11534750	3-Sulfanylacrylic acid	C3H4O2S	103.993	2	[M-H]-	45.4	33.4	95.86			159.985	137.313	155.932	183.548	150.224	144.878	151.077	159.55	0.946892	-0.0787275	0.340659	0.46768	0.238324
5689	6.095	/	827.224	HMDB0301961	Kaempferol 3-rhamnosyl-(1->3)(4'''-acetylrhamnosyl)(1->6)-glucoside	C35H42O20	782.227	2	[M+FA-H]-	44.2	24.9	98			0.579828	0.505074	0.511379	0.571923	0.517939	0.597058	0.532094	0.562307	0.946269	-0.0796773	0.28535	0.544622	0.307297
4744	4.63	/	600.194	HMDB0253936	Lac Dye	C26H35N3O11	565.227	4	[M+Cl]-	39.1	5.81	94.06			58.4257	85.2934	80.3186	57.8943	63.3349	115.584	74.6792	78.9376	0.946054	-0.0800052	0.425576	0.371023	0.0418922
2519	10.236	398.21	397.203	HMDB0258722	Taprostene	C24H30O5	398.209	2	[M-H]-	48.9	52.4	94.25			13.681	16.4246	15.8703	10.7319	25.6252	12.2773	15.3253	16.2115	0.945337	-0.0810993	0.433212	0.3633	0.0283373
7043	3.906	/	517.225	HMDB0041054	Ustiloxin D	C23H34N4O8	494.238	4	[M+Na]+	42.6	21.3	96.07			66.0232	91.0312	107.816	93.7488	101.745	85.193	88.2902	93.5621	0.943653	-0.0836715	0.468484	0.329306	0.247394
3967	12.28	/	349.252	HMDB0242037	N-Lauroyl Methionine	C17H33NO3S	331.218	0	[M+NH4]+	42.7	21.4	92.41			22.6571	25.1583	19.6523	24.0936	24.1154	23.3663	22.4892	23.8584	0.942612	-0.0852645	0.372429	0.428956	0.318935
6549	10.856	/	483.419	HMDB0038485	5-Pentacosyl-1,3-benzenediol	C31H56O2	460.428	4	[M+Na]+	46.6	38.8	98.4			63.3336	42.8314	55.8845	58.0142	60.6994	53.2282	54.0165	57.3139	0.942467	-0.0854859	0.442311	0.354272	0.308323
4285	6.548	/	545.166	CSID390892	Pinocembrin 7-rhamnosylglucoside	C27H32O13	564.184	0	[M-H2O-H]-	45.9	38.8	91.58			11.0743	7.31427	9.27622	6.28248	13.9787	9.09634	9.22158	9.78583	0.94234	-0.0856806	0.422447	0.374227	0.0971434
69	5.281	120.058	119.05	HMDB0006236	Phenylacetaldehyde	C8H8O	120.058	2	[M-H]-	41	10	96.93	87.9		59.0107	34.223	72.7295	57.3816	54.083	64.7291	55.3211	58.7313	0.941936	-0.0862989	0.408297	0.389024	0.318904
2197	4.773	252.099	253.107	HMDB0259248	Trinexapac-ethyl	C13H16O5	252.1	1	[M+H]+	44.7	27.9	97.19			15.3378	31.0006	15.6365	26.0291	16.7394	23.0397	20.6583	21.9361	0.94175	-0.0865845	0.510936	0.291634	0.23934
3653	4.875	/	490.96	HMDB0032822	5-Sulfo-1,3-benzenedicarboxylic acid	C8H6O7S	245.983	1	[2M-H]-	40.8	11.2	93.86			28.4186	32.5061	24.4373	30.3139	25.2148	35.2742	28.454	30.2676	0.940081	-0.0891432	0.364143	0.438729	0.218185
202	4.676	/	157.051	HMDB0302935	2-Hexen-4-olide	C6H8O2	112.052	2	[M+FA-H]-	45	32.4	94.6			38.5555	27.8885	28.7805	29.5675	48.6745	23.1079	31.7415	33.7833	0.939562	-0.08994	0.418807	0.377987	0.0989984
633	6.398	230.152	229.145	HMDB0000623	Dodecanedioic acid	C12H22O4	230.152	1	[M-H]-	45.9	34.6	96.3	90.6		18.7416	14.6108	19.2117	20.9256	18.0505	17.0633	17.5214	18.6798	0.937985	-0.0923626	0.337982	0.471106	0.291703
748	3.722	/	246.992	HMDB0240444	3-Methylgallic acid 5-sulfate	C8H10O8S	266.01	1	[M-H2O-H]-	48.5	48.8	95.24			23.0774	38.2051	19.1868	27.9794	24.0223	33.8238	26.8231	28.6085	0.937591	-0.0929687	0.411612	0.385512	0.266798
1066	5.113	178.063	179.07	HMDB0039471	3-(4-Hydroxy-2-methoxyphenyl)-2-propenal	C10H10O3	178.063	1	[M+H]+	52.5	65.5	98.3			284.998	371.938	303.207	363.208	307.769	353.591	320.048	341.523	0.937119	-0.0936951	0.406027	0.391445	0.287031
8496	4.447	/	739.241	HMDB0304551	HMBOA dihexose	C27H39NO20	697.207	0	[M+ACN+H]+	52.1	65.9	94.8			0.916395	1.02509	1.32465	1.34473	1.12877	1.01315	1.08871	1.16222	0.936754	-0.0942584	0.452274	0.344598	0.249214
5902	12.05	440.365	441.372	HMDB0035355	3beta-3-Hydroxy-18-lupen-21-one	C30H48O2	440.365	0	[M+H]+	57	86.6	98.69			182.26	290.367	258.316	284.036	251.858	245.126	243.648	260.34	0.935883	-0.0956003	0.448668	0.348075	0.268809
5141	12.378	/	405.351	HMDB0035515	3,5-Didecanoylpyridine	C25H41NO2	387.314	9	[M+NH4]+	42	26.3	93.73			157.813	179.292	158.515	193.167	197.245	139.182	165.207	176.531	0.935851	-0.0956491	0.43149	0.365029	0.211997
5186	12.284	/	407.33	HMDB0006842	5alpha-Cholesta-7,24-dien-3beta-ol	C27H44O	384.339	5	[M+Na]+	53.8	78.3	96.23			68.1495	62.0107	60.696	58.9672	70.3351	74.6423	63.6187	67.9815	0.935824	-0.0956914	0.374736	0.426274	0.324794
1730	0.953	342.117	341.109	HMDB0000258	Sucrose	C12H22O11	342.116	1	[M-H]-	46.6	36.7	97.47	93.2	95.9	2683.57	2446.74	2929.63	2777.7	3204.4	2630.65	2686.65	2870.92	0.935815	-0.0957049	0.297988	0.525801	0.330572
2944	4.029	/	296.091	HMDB0252357	Fluorescamine	C17H10O4	278.058	2	[M+NH4]+	40.6	11	94.82			78.1775	49.3121	90.796	84.351	70.6159	78.3536	72.7619	77.7735	0.935561	-0.0960957	0.47222	0.325856	0.326756
3018	5.675	300.063	301.07	HMDB0029676	Diosmetin	C16H12O6	300.063	2	[M+H]+	51.2	61.8	96.52	85.5		30.1676	26.1081	39.7708	34.4203	34.7147	33.5805	32.0155	34.2385	0.935073	-0.0968496	0.435796	0.360716	0.330972
1461	8.789	/	323.187	HMDB0038940	11-Hydroxy-9,15,16-trioxooctadecanoic acid	C18H30O6	342.204	1	[M-H2O-H]-	52.3	67.7	95.36			46.0194	57.7298	47.8524	60.8611	56.3677	44.9478	50.5339	54.0589	0.934794	-0.0972797	0.343673	0.463854	0.249072
7478	4.666	/	561.193	HMDB0036783	Diosbulbinoside F	C26H34O12	538.205	1	[M+Na]+	51.3	59.5	98.39			2033.95	2966.29	2461.45	2402.22	2448.35	3133.07	2487.23	2661.21	0.934624	-0.0975416	0.449143	0.347616	0.25316
3510	9.123	326.151	327.159	HMDB0031534	Galeon	C20H22O4	326.152	2	[M+H]+	51.9	65.5	96.17			160.823	91.3259	111.898	114.049	131.224	144.288	121.349	129.854	0.934505	-0.0977253	0.474248	0.323994	0.340885
2096	9.427	/	247.13	HMDB0112084	3-Methyl-5-pentyl-2-furanpropanoic acid	C13H20O3	224.141	1	[M+Na]+	42.2	17.9	94.62			12.4429	13.7222	14.8967	16.6431	15.6181	11.7104	13.6872	14.6572	0.933823	-0.0987782	0.427623	0.368939	0.226136
1007	13.803	282.256	281.249	HMDB0000207	Oleic acid	C18H34O2	282.256	1	[M-H]-	40.3	4.76	97.35	82		129.263	111.268	115.488	147.789	106.119	128.105	118.673	127.338	0.931954	-0.10167	0.331451	0.479581	0.2621
4148	12.732	/	355.263	HMDB0002226	Adrenic acid	C22H36O2	332.272	6	[M+Na]+	52.9	73.9	97.23			15.2343	16.2557	18.5327	17.4234	16.4116	19.8771	16.6742	17.904	0.931311	-0.102665	0.369205	0.432733	0.337305
4005	8.474	/	351.214	HMDB0241734	4-Hydroxyoctanedioylcarnitine	C15H27NO7	333.179	3	[M+NH4]+	41.5	14.8	96.09			246.73	374.914	308.141	451.268	286.869	260.471	309.928	332.869	0.931081	-0.103022	0.486667	0.312768	0.138566
1014	2.344	/	282.99	HMDB0245592	1-Naphthalenesulfonic acid, 3,4-dihydro-3,4-dioxo-	C10H6O5S	237.994	9	[M+FA-H]-	48.6	58.5	94.43			97.1738	105.736	93.5279	117.576	106.118	95.0599	98.8125	106.251	0.929988	-0.104716	0.270105	0.568468	0.341918
2454	12.21	/	269.189	HMDB0040373	Ginsenoyne J	C17H26O	246.198	8	[M+Na]+	51.8	70.3	97.75			26.553	49.7945	49.0405	53.8068	56.8849	24.1378	41.796	44.9432	0.929975	-0.104737	0.505449	0.296323	0.0673063
6523	8.152	482.155	483.162	HMDB0035683	Dukunolide A	C26H26O9	482.158	6	[M+H]+	43.3	28.4	95.27			110.755	98.321	152.991	133.956	117.038	138.38	120.689	129.792	0.929868	-0.104902	0.443394	0.35321	0.328239
5735	7.975	/	433.31	HMDB0012958	gamma-Tocotrienol	C28H42O2	410.318	4	[M+Na]+	53.4	78	93.98			13.7436	13.4353	18.3125	11.9201	28.0468	9.01529	15.1638	16.3274	0.928735	-0.106661	0.517051	0.286467	0.0901646
3964	5.672	516.126	515.119	HMDB0030707	4,5-Di-O-caffeoylquinic acid	C25H24O12	516.127	0	[M-H]-	50	51.1	98.8	93.1		43186.7	40177.1	41725.3	44138.3	42944.5	47707.4	41696.4	44930.1	0.928028	-0.107759	0.159126	0.798259	0.459667
981	12.505	278.224	277.217	HMDB0001388	alpha-Linolenic acid	C18H30O2	278.225	0	[M-H]-	47.8	41.4	97.71			4514.73	3880.95	4909.58	4382.67	4951.99	5021.84	4435.09	4785.5	0.926776	-0.109708	0.274986	0.560689	0.385597
4268	1.068	/	365.105	HMDB0011742	Kojibiose	C12H22O11	342.116	2	[M+Na]+	54.8	76.8	99.08			3195.53	3199.96	3380.33	3202.71	3717.36	3628.25	3258.61	3516.11	0.926765	-0.109724	0.262391	0.581051	0.431457
887	10.047	/	265.217	HMDB0038685	Muricatacin	C17H32O3	284.235	1	[M-H2O-H]-	42.2	17.1	94.74			12.2711	14.0966	11.6047	13.8288	15.042	12.122	12.6575	13.6643	0.926319	-0.110419	0.28709	0.541982	0.349666
1940	2.551	/	359.099	HMDB0034060	6-O-Acetylarbutin	C14H18O8	314.1	1	[M+FA-H]-	54.2	74.3	97.92			37.1056	31.1466	44.2771	37.0752	24.982	59.4671	37.5097	40.5081	0.925981	-0.110945	0.411277	0.385866	0.0582419
2169	4.637	/	375.145	HMDB0033538	Fragransol B	C19H22O5	330.147	1	[M+FA-H]-	45.1	31.1	96.07			120.362	147.664	138.136	133.638	127.462	177.826	135.387	146.309	0.925354	-0.111922	0.339147	0.469612	0.266622
575	1.594	220.004	218.997	HMDB0304923	2-Methoxyhydroquinone sulfate	C7H8O6S	220.004	1	[M-H]-	51.8	70.2	90.83			15.0411	18.8612	15.4044	16.1056	21.3467	15.8332	16.4356	17.7618	0.925331	-0.111958	0.339728	0.468868	0.294223
4619	6.501	/	381.13	HMDB0030573	Sanshodiol	C20H22O6	358.142	2	[M+Na]+	46.4	41.2	92.85			11.296	3.89384	14.832	10.6414	12.1016	9.70567	10.0073	10.8162	0.925211	-0.112146	0.505028	0.296685	0.507123
3226	15.079	/	312.326	HMDB0035654	Phytal	C20H38O	294.292	1	[M+NH4]+	42.7	16.8	97.54			20.7035	20.1809	26.2918	25.0609	21.8947	25.6855	22.3921	24.2137	0.92477	-0.112834	0.382057	0.417872	0.360941
2230	7.187	254.188	277.177	CSID8575532	Kikkanol D	C15H26O3	254.188	1	[M+Na]+	41.1	11.5	95.72			620.41	791.151	718.028	586.117	1064.86	655.687	709.863	768.889	0.923232	-0.115235	0.475331	0.323004	0.154673
7917	14.012	/	613.443	HMDB0034194	Jurubine	C33H57NO8	595.408	2	[M+NH4]+	52.1	69.7	92.91			1.35123	2.6074	1.70616	2.66182	1.70377	1.77257	1.88826	2.04605	0.922881	-0.115784	0.486928	0.312536	0.238267
5566	4.666	424.134	425.141	HMDB0029605	Ginkgolide J	C20H24O10	424.137	7	[M+H]+	41.9	25.1	91.72			9.62318	14.4823	9.3636	12.7266	12.8307	10.745	11.1564	12.1007	0.921957	-0.117229	0.440503	0.356051	0.327102
3703	3.886	494.236	493.229	HMDB0041054	Ustiloxin D	C23H34N4O8	494.238	2	[M-H]-	40.5	10.5	94.72			14.193	22.3394	17.55	21.0716	19.2713	18.3748	18.0275	19.5726	0.921058	-0.118637	0.338241	0.470773	0.337368
4044	5.681	/	521.203	HMDB0038883	Sambacin	C26H36O12	540.221	1	[M-H2O-H]-	49.9	58.1	92.27			69.289	90.7963	77.9158	94.5782	65.2998	98.7725	79.3337	86.2169	0.920165	-0.120036	0.348805	0.457417	0.232274
512	9.655	134.073	135.08	HMDB0032142	2,4-Dimethylbenzaldehyde	C9H10O	134.073	1	[M+H]+	43.6	23.9	95.71	60.5		24.5782	40.9909	39.1852	43.7298	39.9493	30.2411	34.9181	37.9734	0.91954	-0.121015	0.453684	0.343246	0.270694
2687	11.743	/	281.226	HMDB0243888	1-Hexadecanethiol	C16H34S	258.238	6	[M+Na]+	51.8	72.5	93.08			19.0322	14.1951	12.1934	14.4196	16.5421	18.4364	15.1402	16.466	0.919482	-0.121106	0.431343	0.365177	0.375806
211	4.492	160.074	159.067	HMDB0000857	Pimelic acid	C7H12O4	160.074	2	[M-H]-	47	41.2	96.06	80.5		15.919	16.2456	18.0484	19.8571	20.1314	14.6427	16.7377	18.2104	0.919129	-0.121661	0.309265	0.509669	0.310875
4297	11.453	/	365.283	HMDB0242038	N-Lauroyl Phenylalanine	C21H33NO3	347.246	10	[M+NH4]+	44.9	40.4	94.82			98.1506	83.4593	92.8751	114.496	71.9685	112.361	91.495	99.6086	0.918545	-0.122577	0.432877	0.363636	0.235755
3005	11.494	298.229	299.236	HMDB0033862	3-(8,11,14-Pentadecatrienyl)phenol	C21H30O	298.23	2	[M+H]+	55.1	82.2	95.43			70.6394	61.669	59.4953	84.0784	54.491	70.2466	63.9346	69.6053	0.918529	-0.122602	0.420421	0.376316	0.275612
3722	6.615	/	495.167	HMDB0248860	Baohuoside I	C27H30O10	514.184	1	[M-H2O-H]-	50.4	59.2	94.1			8.87121	12.9514	11.7364	12.3406	10.0998	14.1213	11.1863	12.1872	0.917876	-0.123629	0.342554	0.46527	0.291356
4846	5.089	/	613.216	HMDB0039231	Citrusin B	C27H36O13	568.216	2	[M+FA-H]-	47	38.5	99.14			703.688	756.15	710.583	793.611	726.327	845.852	723.474	788.597	0.917419	-0.124347	0.178997	0.747154	0.458991
4790	11.616	/	409.198	HMDB0034017	Kuwanol D	C25H28O5	408.194	7	[M+H]+	44.9	39.2	93.76			85.7242	179.508	100.639	87.9895	168.166	142.704	121.957	132.953	0.917297	-0.12454	0.494309	0.306002	0.250507
5216	11.625	/	409.198	HMDB0003252	Thromboxane B2	C20H34O6	370.236	2	[M+K]+	41.7	15.6	95.1	65.5		85.7242	179.508	100.639	87.9895	168.166	142.704	121.957	132.953	0.917297	-0.12454	0.494309	0.306002	0.250507
6443	10.772	477.285	478.292	HMDB0011507	LysoPE(18:2/0:0)	C23H44NO7P	477.286	2	[M+H]+	54.9	80.6	96.02			111.915	115.24	90.0448	130.849	85.1722	129.83	105.733	115.284	0.917157	-0.124759	0.432552	0.363962	0.252982
1015	3.463	/	283.011	HMDB0037731	S-(2-Furanylmethyl) methanethioate	C6H6O2S	142.009	3	[2M-H]-	42.2	20.8	93.43			118.87	130.71	117.456	123.245	132.013	144.956	122.346	133.405	0.917102	-0.124847	0.205226	0.687767	0.449123
488	13.264	132.094	133.101	HMDB0251216	Dicyclopentadiene	C10H12	132.094	1	[M+H]+	52.8	67	98.09			96.5218	92.0979	69.5289	92.9274	91.3218	97.2685	86.0495	93.8393	0.916989	-0.125024	0.375411	0.425494	0.415093
144	1.479	/	143.035	HMDB0302823	1-Rhamnono-1,4-lactone	C6H10O5	162.053	2	[M-H2O-H]-	43.7	22.5	98.05			46.4005	43.414	23.3817	40.08	46.1771	37.1935	37.7321	41.1502	0.916937	-0.125106	0.374045	0.427077	0.380338
5290	4.499	/	411.162	HMDB0039964	betaGlucopyranosyl-11-hydroxyjasmonic acid	C18H28O9	388.173	1	[M+Na]+	41.1	10.2	96.71			30.5424	28.8832	34.584	28.9225	37.6751	36.0559	31.3365	34.2178	0.915795	-0.126903	0.361935	0.441369	0.380307
1347	10.615	199.193	200.201	HMDB0251566	Dodecanamide	C12H25NO	199.194	1	[M+H]+	45.6	31.3	98.19			640.634	718.248	821.976	697.897	818.79	864.826	726.953	793.837	0.915745	-0.126982	0.35869	0.445281	0.386572
3855	13.341	/	343.299	HMDB0242058	N-Myristoyl Proline	C19H35NO3	325.262	11	[M+NH4]+	43.1	30.9	96.06			1.58334	1.34057	1.92814	0.975822	2.44495	1.87997	1.61735	1.76691	0.915352	-0.127601	0.487105	0.312377	0.102822
3443	4.741	/	473.167	HMDB0034447	Ptelatoside B	C20H28O10	428.168	0	[M+FA-H]-	47.6	43.6	94.57			32.4589	67.1654	33.7317	41.3167	46.9128	57.4901	44.452	48.5732	0.915154	-0.127913	0.398756	0.399292	0.361255
42	1.3	102.032	101.025	HMDB0001259	Succinic acid semialdehyde	C4H6O3	102.032	2	[M-H]-	47.3	39.1	99.25	67.2		190.54	218.724	218.478	182.989	297.049	206.366	209.247	228.801	0.914537	-0.128887	0.352401	0.452963	0.262036
1829	3.974	/	231.17	HMDB0094812	7-nonenoylglycine	C11H19NO3	213.136	2	[M+NH4]+	41.4	12	96.72			54.984	45.7889	40.2037	48.4211	70.7949	35.0091	46.9922	51.4084	0.914096	-0.129582	0.471569	0.326455	0.181074
1345	10.144	312.23	311.223	HMDB0242602	9-Hpode	C18H32O4	312.23	1	[M-H]-	46.5	36.7	96.99	71.7		126.03	274.771	158.642	194.733	210.707	206.94	186.481	204.127	0.913555	-0.130437	0.392195	0.406498	0.390925
4369	4.303	/	553.214	HMDB0038117	6-O-Oleuropeoylsucrose	C22H36O13	508.216	0	[M+FA-H]-	49.6	57.8	90.18			4.3646	4.03515	4.83816	4.51964	6.15305	3.83728	4.41264	4.83665	0.912332	-0.132369	0.344741	0.462507	0.28751
739	11.516	152.047	153.054	HMDB0001101	p-Anisic acid	C8H8O3	152.047	1	[M+H]+				89.8		55.0704	96.2125	62.5274	60.6048	81.9717	91.7891	71.2701	78.1218	0.912294	-0.132429	0.460347	0.336914	0.309738
213	3.95	161.048	160.041	HMDB0244237	1,5-Isoquinolinediol	C9H7NO2	161.048	2	[M-H]-	46.9	46.4	89.98			14.7734	13.649	12.973	17.396	9.58881	18.4019	13.7985	15.1289	0.912061	-0.132797	0.374843	0.426151	0.14549
1232	6.885	/	191.179	HMDB0061820	3-Dodecene	C12H24	168.188	13	[M+Na]+	41.9	26.3	96.68			20.7404	24.0712	37.1761	28.0501	33.0919	28.8627	27.3293	30.0016	0.910927	-0.134592	0.444136	0.352484	0.387107
1630	3.724	/	333.06	HMDB0029383	Chlorogenoquinone	C16H16O9	352.079	6	[M-H2O-H]-	51.8	72.5	92.77			22.2097	29.8909	25.0762	28.4437	27.0972	29.2113	25.7256	28.2508	0.910616	-0.135086	0.256355	0.591158	0.426144
2036	7.009	/	365.198	HMDB0037592	Oryzalide B	C19H28O4	320.199	1	[M+FA-H]-	51.1	61.8	94.96			9.95547	9.64137	8.9968	15.1765	12.4663	3.76607	9.53121	10.4696	0.910368	-0.135478	0.416142	0.380758	0.139836
827	3.943	259.046	258.039	HMDB0001254	Glucosamine 6-phosphate	C6H14NO8P	259.046	1	[M-H]-	49.1	54.2	92.3			65.8683	59.1673	55.9092	67.3979	46.6284	84.7576	60.3149	66.2613	0.910259	-0.135651	0.356718	0.447675	0.211999
3229	3.747	312.084	335.073	HMDB0304580	isorhamnetin 3-rutinoside-7-glucoside	C14H16O8	312.085	1	[M+Na]+	44.3	28.1	95.17			116.764	160.133	128.867	157.696	147.032	141.336	135.255	148.688	0.909655	-0.136609	0.349161	0.456974	0.41366
5752	5.558	/	435.198	HMDB0039636	Abscisic alcohol 11-glucoside	C21H32O8	412.21	1	[M+Na]+	50	55.7	95.87			6.86238	14.2347	13.1817	11.6785	9.38394	16.635	11.4263	12.5658	0.909314	-0.137149	0.478304	0.320296	0.274841
4672	8.291	/	383.148	HMDB0259270	triptolide	C20H24O6	360.157	4	[M+Na]+	50.3	64.8	91.67			11.8403	11.1885	15.7025	15.4714	14.1699	12.9796	12.9104	14.207	0.908739	-0.138062	0.378065	0.422433	0.412366
1327	3.759	312.085	311.078	HMDB0304580	isorhamnetin 3-rutinoside-7-glucoside	C14H16O8	312.085	2	[M-H]-	48.9	49.7	96.76			360.789	506.235	412.185	486.692	450.566	470.56	426.403	469.273	0.908646	-0.138209	0.27363	0.562836	0.418955
170	3.949	149.048	148.041	HMDB0246809	5-Hydroxyoxindole	C8H7NO2	149.048	2	[M-H]-	50.7	64.8	90.94			17.357	17.1367	14.6559	20.2714	10.6727	23.1634	16.3832	18.0358	0.908368	-0.138651	0.378021	0.422484	0.112381
4703	5.587	/	595.204	HMDB0302482	2-Hydroxyarctiin	C27H34O12	550.205	4	[M+FA-H]-	40.2	10.4	95.01			48.9021	67.668	52.3959	69.1551	56.2196	60.6408	56.322	62.0052	0.908344	-0.138689	0.299615	0.523437	0.381927
230	11.319	108.094	109.101	HMDB0303832	1,3,5-octatriene	C8H12	108.094	1	[M+H]+	46.6	35.3	98.83			3636.89	3105.04	2670.17	3839.86	3028.44	3495.56	3137.37	3454.62	0.908166	-0.138972	0.36905	0.432915	0.413816
1225	12.852	190.135	191.143	HMDB0059906	Megastigmatrienone	C13H18O	190.136	1	[M+H]+	51.3	63.7	94.45			19.1612	18.7369	19.609	15.5354	28.0658	19.7315	19.1691	21.1109	0.908017	-0.139208	0.440337	0.356215	0.239814
324	13.264	118.078	119.085	HMDB0246518	4-Methylstyrene	C9H10	118.078	1	[M+H]+	52.2	63.2	98.62			164.267	155.586	119.602	159.978	158.781	165.416	146.485	161.392	0.907638	-0.13981	0.351166	0.454488	0.461136
5692	10.344	428.292	429.299	HMDB0060126	25-Hydroxyvitamin D3-26,23-lactone	C27H40O4	428.293	2	[M+H]+	53.7	78.6	92.34			26.2861	36.4903	22.0758	27.0116	47.5894	18.9712	28.2841	31.1907	0.90681	-0.141128	0.491675	0.308322	0.109886
3242	6.092	458.179	457.172	HMDB0029909	Gein	C21H30O11	458.179	1	[M-H]-	40	8.47	92.55			40.2017	47.2095	45.4971	53.8187	44.6332	48.1183	44.3028	48.8567	0.906789	-0.141161	0.220524	0.656545	0.44393
855	5.695	162.031	163.039	HMDB0002149	3 Hydroxycoumarin	C9H6O3	162.032	1	[M+H]+	54.5	74.8	98.95			4273.06	4117.03	4191.75	4341.55	4767.32	4770.86	4193.95	4626.58	0.90649	-0.141637	0.135549	0.867902	0.5816
4270	1.501	/	365.105	HMDB0000163	Maltose	C12H22O11	342.116	1	[M+Na]+				86.3		87.2177	124.621	94.9756	108.105	109.856	120.624	102.272	112.862	0.906164	-0.142156	0.367142	0.435166	0.420092
466	5.918	/	203.035	HMDB0244101	1,2-Naphthoquinone	C10H6O2	158.037	2	[M+FA-H]-	52.2	70.5	92.71			73.8221	71.1774	67.8606	78.2744	74.2749	82.3582	70.9534	78.3025	0.906144	-0.142187	0.118894	0.924839	0.556549
5909	6.075	/	941.482	HMDB0041020	Momordin Ie	C46H72O17	896.477	8	[M+FA-H]-	41.9	27.2	90.58			0.79458	0.668969	0.698763	0.765066	0.77498	0.847669	0.720771	0.795905	0.905598	-0.143057	0.184765	0.733381	0.519824
921	7.576	/	269.176	HMDB0031885	6-Hydroxypentadecanedioic acid	C15H28O5	288.194	1	[M-H2O-H]-	43.1	23.5	93.01			14.5265	12.515	11.7316	11.6832	17.1241	14.0504	12.9244	14.2859	0.904694	-0.144498	0.310994	0.507248	0.379883
3284	5.98	462.117	461.109	HMDB0302930	Hispiduloside	C22H22O11	462.116	0	[M-H]-	52	66	94.48			37.575	45.008	47.8984	42.5935	42.3384	59.35	43.4938	48.094	0.90435	-0.145046	0.319944	0.494926	0.33912
1297	4.581	/	308.114	HMDB0037846	N-(1-Deoxy-1-fructosyl)phenylalanine	C15H21NO7	327.132	1	[M-H2O-H]-	50.4	56.9	96.47			257.531	245.967	198.247	230.419	217.109	328.541	233.915	258.69	0.904229	-0.145239	0.336984	0.47239	0.319704
1469	11.696	324.267	323.259	HMDB0034957	8-Labdene-13,14,15-triol	C20H36O3	324.266	1	[M-H]-	49.2	52.7	94.65			4.9491	3.38119	4.31369	5.27471	5.32977	3.38216	4.21466	4.66221	0.904004	-0.145599	0.347443	0.459117	0.312808
2583	1.389	/	277.093	HMDB0243786	1-(3-Carboxypropylcarbamoyl)-5-fluorouracil	C9H10FN3O5	259.06	6	[M+NH4]+	45.6	36.3	98.35			15.0763	18.6414	13.9751	21.9047	13.5003	17.387	15.8976	17.5973	0.90341	-0.146547	0.422804	0.373861	0.290734
964	9.23	/	172.169	HMDB0302613	p-Menth-2-en-1-ol	C10H18O	154.136	2	[M+NH4]+	44.9	27.7	98.58			76.5346	87.7169	79.5381	78.5147	93.4911	97.8494	81.2632	89.9517	0.903409	-0.146549	0.293956	0.531717	0.46164
4581	5.691	/	379.045	HMDB0240548	O-Coumaric acid glucuronide	C15H16O9	340.079	8	[M+K]+	46.9	48.1	95.37			19.053	15.4586	16.3696	20.4126	15.9645	19.992	16.9604	18.7897	0.902644	-0.147772	0.339283	0.469437	0.439698
5539	10.314	/	423.325	HMDB0253301	hydroxyvitamin d3	C27H44O2	400.334	4	[M+Na]+	51.2	65.6	95.78			93.8018	63.0229	86.976	98.0722	76.9271	95.4054	81.2669	90.1349	0.901614	-0.149418	0.386732	0.41259	0.426882
326	4.298	180.079	179.072	HMDB0012915	Coniferyl alcohol	C10H12O3	180.079	1	[M-H]-	48	48.6	92.64			20.3769	17.7692	23.4695	19.6239	22.7884	25.941	20.5385	22.7844	0.901428	-0.149716	0.283748	0.547067	0.42713
1221	5.791	303.051	302.044	HMDB0303971	Dihydrotricetin	C15H11O7-	303.051	1	[M-H]-	51.3	64.2	93.31			66.1616	85.2729	68.7784	75.3084	89.0974	79.9119	73.4043	81.4392	0.901339	-0.149859	0.252423	0.597871	0.460445
6478	12.843	/	480.382	HMDB0035728	Ganoderol A	C30H46O2	438.35	2	[M+ACN+H]+	46.3	40.9	92.67			31.633	25.8172	34.1721	29.6395	28.5838	43.4441	30.5408	33.8891	0.901197	-0.150085	0.419263	0.377514	0.34184
4081	7.833	352.222	353.229	HMDB0001220	Prostaglandin E2	C20H32O5	352.225	9	[M+H]+	41.1	20.4	94.55			860.571	1298	893.539	1290.95	1095.9	1001	1017.37	1129.28	0.9009	-0.150561	0.406264	0.391191	0.384798
3524	9.959	/	327.231	HMDB0002177	8,11,14,17-Eicosatetraenoic acid	C20H32O2	304.24	6	[M+Na]+	47.8	51.7	94.14			13.3832	13.8784	11.7796	12.953	18.6519	11.7338	13.0138	14.4462	0.900842	-0.150654	0.414205	0.382785	0.31464
832	6.495	160.089	161.096	HMDB0038790	3-Phenyl-4-pentenal	C11H12O	160.089	1	[M+H]+	48.1	44.4	96.84			81.4716	97.719	88.0375	99.2209	77.3531	120.144	89.076	98.9059	0.900614	-0.151019	0.392671	0.405971	0.332142
7946	5.187	/	619.162	HMDB0005811	Eriocitrin	C27H32O15	596.174	2	[M+Na]+	45.9	33.5	97.7			290.536	217.182	282.665	317.459	259.418	301.174	263.461	292.684	0.900156	-0.151753	0.34273	0.465048	0.461163
3475	5.352	476.19	475.183	HMDB0035635	Kanokoside A	C21H32O12	476.189	1	[M-H]-	46.2	34.3	97.88			21.3976	17.0274	15.1978	18.5801	17.4586	23.5633	17.8743	19.8673	0.899682	-0.152512	0.312073	0.505744	0.407755
6583	6.463	/	485.238	HMDB0029349	Neryl rhamnosyl-glucoside	C22H38O10	462.246	5	[M+Na]+	40.3	8.79	97.92			41.2221	53.0882	42.5492	47.272	40.8756	64.0609	45.6198	50.7361	0.899159	-0.153352	0.412786	0.384275	0.32734
3738	6.246	/	496.209	HMDB0006595	Alpha-Trisaccharide	C20H37NO14	515.221	11	[M-H2O-H]-	45.9	52.5	89.12			0.575454	0.520254	0.532344	0.551125	0.659457	0.601067	0.542684	0.603883	0.898658	-0.154156	0.176941	0.752172	0.54373
394	3.948	/	192.067	HMDB0001434	3-Methoxytyrosine	C10H13NO4	211.084	1	[M-H2O-H]-	49.9	54.1	96.75			33.2909	34.2907	29.7547	37.3557	24.4892	46.5821	32.4454	36.1423	0.897712	-0.155675	0.348442	0.457869	0.224594
4613	4.641	/	583.204	HMDB0249346	Borapetoside	C26H34O12	538.205	2	[M+FA-H]-	47.1	39.9	97.39			1360	1683.19	1569.41	1527.89	1473.07	2145.15	1537.53	1715.37	0.896328	-0.157901	0.31264	0.504956	0.355073
3452	12.769	474.371	473.364	HMDB0245562	20-Epi-Eldecalcitol	C30H50O4	474.371	1	[M-H]-	42.7	16.9	97.72			51.4672	60.176	12.7566	54.835	41.7665	42.3409	41.4666	46.3141	0.895334	-0.159503	0.402189	0.39557	0.582289
840	11.076	160.125	161.132	HMDB0061813	1-(1-Methylethenyl)-4-(1-methylethyl)benzene	C12H16	160.125	1	[M+H]+	45.7	31.9	98.12			161.925	213.469	181.26	202.934	195.458	223.996	185.551	207.463	0.894385	-0.161033	0.296908	0.527378	0.489946
4128	1.021	532.119	531.112	HMDB0030640	Biochanin A 7-(6-malonylglucoside)	C25H24O13	532.122	4	[M-H]-	38.2	10.9	85.37			61.929	56.0366	51.1898	70.6586	48.7847	69.7111	56.3851	63.0515	0.894271	-0.161216	0.29333	0.532644	0.367441
4503	9.162	/	372.243	HMDB0256037	p-Fluorofentanyl	C22H27FN2O	354.211	5	[M+NH4]+	50.8	63	97.08			26.3904	1.06707	3.07929	8.45238	18.0376	7.6741	10.1789	11.388	0.893828	-0.161931	0.52801	0.277358	1.27606
5381	5.448	/	719.095	HMDB0060465	cyclic GMP-AMP	C20H24N10O13P2	674.1	4	[M+FA-H]-	47.3	51	90.63			157.508	203.882	225.106	222.332	179.334	254.924	195.499	218.864	0.893245	-0.162872	0.306311	0.513837	0.381304
972	4.034	/	277.039	HMDB0304915	2-(4-Methoxyphenyl)ethyl hydrogen sulfate	C9H12O5S	232.041	0	[M+FA-H]-	47.3	40.6	96.27			465.996	510.747	445.205	568.215	338.797	685.015	473.982	530.675	0.893168	-0.162996	0.351457	0.454128	0.199677
4689	11.004	382.214	405.203	HMDB0033271	Foetidin	C24H30O4	382.214	2	[M+Na]+	45.2	32	95.9			743.044	859.187	779.421	789.776	924.679	953.358	793.884	889.271	0.892736	-0.163695	0.255513	0.592587	0.524953
2422	4.795	392.205	391.198	HMDB0252827	Glycylphenylalanylleucylglycine	C19H28N4O5	392.206	2	[M-H]-	40.2	11.8	92.07			14.2718	17.39	13.5757	12.5683	16.8357	21.2824	15.0792	16.8955	0.892497	-0.164081	0.33179	0.479137	0.329032
1923	5.079	358.142	357.135	HMDB0035698	Matairesinol	C20H22O6	358.142	2	[M-H]-	45.1	35.7	92.13	61.3		35.1079	35.1162	32.3919	36.9676	33.149	44.9714	34.2053	38.3627	0.891631	-0.165482	0.245829	0.609366	0.458326
3004	5.731	440.114	439.107	HMDB0240703	Isolariciresinol sulfate	C20H24O9S	440.114	0	[M-H]-	54	77.9	92.33			3.86836	5.79808	6.33236	4.57295	6.82744	6.54795	5.33293	5.98278	0.89138	-0.165887	0.336305	0.473267	0.373545
2888	10.584	430.309	429.302	HMDB0060127	25-Hydroxyvitamin D3-26,23-lactol	C27H42O4	430.308	1	[M-H]-	56.1	89.1	93.36			12.1352	10.9545	11.2883	14.3928	13.0965	11.0778	11.4593	12.8557	0.89138	-0.165887	0.217534	0.662472	0.49678
3150	7.908	/	309.167	HMDB0241030	2-hydroxy-3-methylbutanedioylcarnitine	C12H21NO7	291.132	4	[M+NH4]+	41	10.8	99.37			18.4637	25.5558	13.46	21.4759	20.1454	22.875	19.1598	21.4987	0.891206	-0.166169	0.41279	0.384271	0.457212
6655	10.318	488.349	511.339	HMDB0034036	Pitheduloside I	C30H48O5	488.35	1	[M+Na]+	57.4	94	94.28			3289.57	3224.65	3448.2	4214.53	3495.14	3469.34	3320.81	3726.34	0.891172	-0.166224	0.27861	0.555003	0.532848
6222	8.545	/	461.159	HMDB0030620	Morusinol	C25H26O7	438.168	4	[M+Na]+	51.4	63.9	97.77			25.1386	25.204	33.4024	36.2243	27.39	30.3836	27.915	31.3326	0.890925	-0.166624	0.362263	0.440976	0.442635
2993	14.519	297.303	298.31	HMDB0031810	Tridemorph	C19H39NO	297.303	1	[M+H]+	39.8	3.5	96.42	86.2		1.7074	1.97861	2.01254	2.09746	2.33998	1.95915	1.89952	2.1322	0.890873	-0.166709	0.253695	0.595688	0.526721
1379	4.874	/	315.015	HMDB0030159	3,3',4',5,6,7,8-Heptahydroxyflavone	C15H10O9	334.032	1	[M-H2O-H]-	49	50.2	96.24			1067.3	1403.16	974.185	1148.25	1057.91	1662.76	1148.21	1289.64	0.890337	-0.167577	0.338655	0.470242	0.343095
4096	11.506	/	353.283	HMDB0038525	3-(10-Heptadecenyl)phenol	C23H38O	330.292	5	[M+Na]+	53.1	75	96.44			42.4453	53.7949	48.8803	66.5833	54.6657	41.9288	48.3735	54.3926	0.88934	-0.169193	0.387899	0.411282	0.34734
3485	13.34	/	325.288	HMDB0036759	Pregeijerene	C12H18	162.141	2	[2M+H]+	47.7	48.9	92.06			1.22977	0.437425	1.2954	0.890675	0.940413	1.50083	0.987531	1.11064	0.889156	-0.169491	0.47793	0.320636	0.484616
6402	11.744	474.37	475.377	HMDB0039692	20,24-Epoxy-25,26-dihydroxydammaran-3-one	C30H50O4	474.371	1	[M+H]+	42.7	20.8	94.37			410.655	375.459	275.671	334.941	416.28	443.065	353.928	398.095	0.889054	-0.169657	0.372199	0.429225	0.462454
1373	9.872	/	313.239	HMDB0030997	Cyclohexaneundecanoic acid	C17H32O2	268.24	1	[M+FA-H]-	41.5	11.8	96.38			46.8031	39.8424	38.4824	64.7058	38.6942	37.3771	41.7093	46.9257	0.888837	-0.170009	0.348642	0.45762	0.274061
4411	8.183	368.217	369.224	HMDB0001908	19-Hydroxy-PGE2	C20H32O6	368.22	8	[M+H]+	44.5	38.2	93.64			52.5475	42.0768	64.2346	60.8204	69.1943	48.7505	52.953	59.5884	0.888646	-0.17032	0.38932	0.409694	0.430626
2606	10.377	276.208	277.216	HMDB0006547	Stearidonic acid	C18H28O2	276.209	2	[M+H]+	46.7	37.5	98.12	67.9		941.115	794.808	1143.6	875.964	1322.68	1041.87	959.841	1080.17	0.888601	-0.170393	0.395703	0.402631	0.413373
5838	11.745	438.349	439.356	HMDB0036787	alpha,gamma-Onoceradienedione	C30H46O2	438.35	2	[M+H]+	55	78.1	98.71			4333.34	4209.82	3223.81	4035.74	4383.88	4828.2	3922.32	4415.94	0.888219	-0.171012	0.312201	0.505566	0.515218
597	11.498	140.12	141.127	HMDB0030957	3,6-Nonadien-1-ol	C9H16O	140.12	1	[M+H]+	44	24.7	96.92			56.5098	48.9975	42.3644	67.5278	45.0827	53.8895	49.2906	55.5	0.888119	-0.171175	0.380637	0.419489	0.409267
1773	5.794	346.069	345.062	HMDB0030478	Aflatoxin GM2	C17H14O8	346.069	1	[M-H]-	50.8	58.3	96.58			1541.32	1912.81	1626.19	1829.38	2088.27	1804.66	1693.44	1907.44	0.88781	-0.171677	0.202451	0.693681	0.536287
1491	1.028	208.121	209.128	HMDB0060813	Descarbonyl-lacosamide	C11H16N2O2	208.121	2	[M+H]+	43	27.7	89.33			31.5787	36.0283	41.6968	50.6113	43.7396	28.8256	36.4346	41.0588	0.887375	-0.172385	0.411856	0.385254	0.300222
2931	9.79	294.219	295.226	HMDB0010203	13-HOTE	C18H30O3	294.219	2	[M+H]+	53.9	75	96.21			116.773	86.6678	145.476	126.259	152.009	114.976	116.306	131.081	0.887279	-0.172541	0.395299	0.403074	0.462435
3435	12.742	322.25	345.24	HMDB0005045	15-Hydroxyeicosatrienoic acid	C20H34O3	322.251	2	[M+Na]+	41.2	11.8	96.25			5.04342	3.23779	6.05255	7.39433	3.88678	4.88524	4.77792	5.38878	0.886642	-0.173577	0.455048	0.341943	0.326193
228	3.49	163.064	162.056	HMDB0004186	3-Methyldioxyindole	C9H9NO2	163.063	2	[M-H]-	43.5	21.6	98.58			35.7412	37.3165	36.1284	38.3339	41.745	43.104	36.3954	41.061	0.886374	-0.174012	0.0962981	1.01638	0.639775
4000	4.584	350.194	373.183	HMDB0034784	p-Menthane-1,7,8-triol 8-glucoside	C16H30O8	350.194	1	[M+Na]+	47.1	40.7	96.34			193.353	267.438	216.541	236.285	273.322	255.141	225.777	254.916	0.885693	-0.175122	0.308778	0.510353	0.508006
1017	13.265	174.141	175.148	HMDB0036683	5,7alpha-Dihydro-1,4,4,7a-tetramethyl-4H-indene	C13H18	174.141	1	[M+H]+	53.7	74.8	94.82			23.1743	21.2985	15.0421	22.055	21.8323	23.3538	19.8383	22.4137	0.885097	-0.176093	0.338939	0.469878	0.520218
4861	8.537	616.197	615.19	HMDB0036367	delta-Viniferin 3'''-glucoside	C34H32O11	616.194	4	[M-H]-	49.3	52.5	98.67			249.983	232.97	343.844	362.124	304.777	267.533	275.599	311.478	0.884811	-0.176558	0.301569	0.520614	0.448867
4497	5.29	/	567.21	HMDB0038927	Isolariciresinol 9'-O-betaglucoside	C26H34O11	522.21	2	[M+FA-H]-	53.9	75.9	96.64			135.749	113.745	135.642	125.119	148.869	161.648	128.379	145.212	0.884078	-0.177755	0.225183	0.647464	0.526014
3538	11.488	481.317	480.31	HMDB0010381	LysoPC(15:0/0:0)	C23H48NO7P	481.317	2	[M-H]-	51.6	64.6	95.26			13.0813	13.4216	11.4149	14.1185	15.659	13.1474	12.6392	14.3083	0.88335	-0.178942	0.175441	0.755869	0.576159
3717	7.664	/	495.167	HMDB0029905	Artonin T	C26H26O7	450.168	1	[M+FA-H]-	49.9	52.8	98.25			55.2974	68.793	105.237	100.598	76.1646	82.999	76.4425	86.5873	0.882838	-0.17978	0.339806	0.468769	0.443583
2776	3.679	/	288.134	HMDB0028881	Histidylaspartic acid	C10H14N4O5	270.096	13	[M+NH4]+	48	57.6	96.37			0.889699	0.321299	0.754531	0.324408	1.30227	0.600606	0.655176	0.742427	0.882479	-0.180366	0.502157	0.299161	0.155904
7450	5.025	/	559.178	HMDB0033282	8-Hydroxypinoresinol 4-glucoside	C26H32O12	536.189	1	[M+Na]+	52.2	68.6	93.64			413.426	535.243	406.029	742.829	270.214	522.218	451.566	511.753	0.88239	-0.180512	0.464305	0.333197	0.108436
1101	9.628	180.078	181.086	HMDB0301758	1-(3,4-Dimethoxyphenyl)ethanone	C10H12O3	180.079	1	[M+H]+	49.1	51.5	95.64			17.3533	15.5233	18.548	22.3795	16.9482	18.9654	17.1415	19.431	0.882174	-0.180865	0.297476	0.526548	0.513514
695	11.427	148.125	149.132	HMDB0059834	Pentylbenzene	C11H16	148.125	1	[M+H]+	46.1	32.6	98.96			1783.97	1326.09	1470.58	1926.58	1333.18	1932.95	1526.88	1730.91	0.882127	-0.180942	0.37272	0.428618	0.434777
2133	5.227	374.101	373.093	HMDB0033841	Menadiol disuccinate	C19H18O8	374.1	3	[M-H]-	43.9	30	93.16			32.9025	28.4394	36.6362	39.9366	30.439	40.7316	32.6594	37.0357	0.881835	-0.181419	0.257998	0.588383	0.467083
2322	5.326	/	385.115	HMDB0030678	Linocinnamarin	C16H20O8	340.116	2	[M+FA-H]-	40.7	9.58	96.35			154.989	177.144	140.966	161.469	131.394	243.882	157.7	178.915	0.881421	-0.182096	0.341495	0.466616	0.294294
689	1.609	148.052	149.06	HMDB0036626	3,4-Dihydro-2H-1-benzopyran-2-one	C9H8O2	148.052	0	[M+H]+	45.4	33.6	94.02			34.7494	41.3228	12.7854	41.2173	30.1276	29.4811	29.6192	33.6087	0.881297	-0.1823	0.46393	0.333547	0.515879
112	5.698	/	133.03	HMDB0012308	Vanillin	C8H8O3	152.047	2	[M-H2O-H]-	48.9	48.1	98.12			1010.97	881.662	914.911	1026.26	1008.05	1151.88	935.848	1062.06	0.881162	-0.18252	0.144032	0.84154	0.617559
4639	13.774	/	585.487	HMDB0031905	Chatenaytrienin 3	C37H64O2	540.491	2	[M+FA-H]-	50.8	59.6	97.18			1.63235	1.24998	1.19701	1.87548	0.965609	1.78981	1.35978	1.54363	0.880895	-0.182958	0.346834	0.459879	0.261403
4473	5.043	/	565.158	HMDB0301671	3-Hydroxyphloretin 2'-O-xylosyl-glucoside	C26H32O15	584.174	2	[M-H2O-H]-	51.9	66.7	95.14			32.1042	24.0983	41.095	38.3369	32.0848	40.0467	32.4325	36.8228	0.880772	-0.18316	0.303744	0.517493	0.484494
2063	11.312	/	245.153	HMDB0036791	Isokobusone	C14H22O2	222.162	9	[M+Na]+	50.2	63.8	97.46			121.611	63.159	110.137	118.445	95.4732	120.911	98.3021	111.61	0.880765	-0.183171	0.406766	0.390656	0.50386
2333	7.006	386.137	385.13	HMDB0039058	Heraclenol 2'-(3-methyl-2-butenoate)	C21H22O7	386.137	1	[M-H]-	45.8	36.7	93.75			3.52982	4.71044	3.97325	4.49203	4.08859	5.2969	4.07117	4.62584	0.880093	-0.184272	0.250992	0.60034	0.487396
2737	5.313	416.169	415.162	HMDB0041274	Phenylethyl primeveroside	C19H28O10	416.168	2	[M-H]-	47.2	43.7	94.18			8.25207	13.7645	7.68143	9.90124	9.67652	14.1774	9.89934	11.2517	0.879806	-0.184743	0.349844	0.456126	0.41389
548	7.284	/	213.114	HMDB0182798	6-exo-Hydroxyfenchone	C10H16O2	168.115	2	[M+FA-H]-	45.3	31.2	97.92			17.7436	15.2975	15.9236	22.1426	17.795	15.7875	16.3215	18.575	0.878682	-0.186586	0.251352	0.599718	0.485356
3931	5.223	/	349.089	HMDB0304581	hydroxymedioresinol	C15H18O8	326.1	2	[M+Na]+	46.6	40.1	94.55			26.53	40.7509	35.7416	37.37	30.5596	49.5863	34.3408	39.172	0.876668	-0.189897	0.40311	0.394577	0.385941
5644	9.574	/	427.209	HMDB0039558	1alpha-O-Methylquassin	C23H32O6	404.22	0	[M+Na]+	40.7	11.2	92.62			26.1884	24.7125	28.5988	36.997	23.7347	29.978	26.4999	30.2366	0.876418	-0.190309	0.356588	0.447834	0.429688
200	10.011	156.115	155.108	HMDB0040210	2-Propenyl hexanoate	C9H16O2	156.115	2	[M-H]-	41	10.6	96.37			7.10142	4.87384	6.82458	7.47231	7.74479	6.24221	6.26661	7.1531	0.876069	-0.190884	0.261203	0.583023	0.528856
1921	12.837	/	235.205	HMDB0032432	12-Methyltridecanal	C14H28O	212.214	10	[M+Na]+	44.2	32.5	98.85			29.4843	25.5205	31.0608	28.2398	34.3081	35.7825	28.6885	32.7768	0.87527	-0.1922	0.272678	0.56435	0.571739
2959	6.145	/	435.13	HMDB0304725	Procyanidin dimer B7	C20H22O8	390.131	2	[M+FA-H]-	46.7	39.7	95.86			15.7106	28.4819	19.4004	21.9248	30.9742	19.7618	21.1976	24.2203	0.875202	-0.192312	0.343616	0.463927	0.416179
7147	3.811	/	527.137	HMDB0035486	6-Caffeoylsucrose	C21H28O14	504.148	0	[M+Na]+	52.5	69.9	93.27			17.1975	24.8082	23.5956	28.0012	17.8682	29.157	21.8671	25.0088	0.874377	-0.193672	0.395174	0.403212	0.366204
3149	3.821	451.146	450.139	HMDB0038735	5-O-Feruloylnigrumin	C21H25NO10	451.148	4	[M-H]-	51	70.5	89.43			8.19739	6.40875	5.53386	7.67988	6.35729	8.99891	6.71333	7.67869	0.87428	-0.193832	0.288645	0.539636	0.481714
6084	9.725	/	453.336	HMDB0038353	(3beta,5beta,8beta,24xi)-Ergosta-6,22-diene-3,5,8-triol	C28H46O3	430.345	4	[M+Na]+	50	60.1	94.88			393.285	320.917	342.685	412.599	409.855	386.576	352.296	403.01	0.874161	-0.194029	0.185587	0.731452	0.657844
3492	12.719	325.298	326.305	HMDB0245016	2-Aminoethyl oleate	C20H39NO2	325.298	2	[M+H]+	48.1	45.1	97.49	89.5		11.3678	11.4534	14.4833	15.6071	14.3721	12.6973	12.4348	14.2255	0.874122	-0.194093	0.285577	0.544276	0.555
70	12.214	84.0574	85.0647	HMDB0031601	2-Pentenal	C5H8O	84.0575	1	[M+H]+	47.5	42	96.89			26.857	34.8727	53.0301	55.1251	19.6089	56.6419	38.2533	43.792	0.873523	-0.195083	0.472874	0.325254	0.135671
3165	4.091	/	310.106	HMDB0258079	1-Galactopyranosyl-5-fluorouracil	C10H13FN2O7	292.071	6	[M+NH4]+	44.6	36.9	93.63			10.893	14.9922	39.0061	32.0437	13.375	28.9021	21.6304	24.7736	0.873124	-0.195742	0.4929	0.307241	0.429113
1642	10.141	334.212	333.205	HMDB0060054	bicyclo-PGE2	C20H30O4	334.214	6	[M-H]-	48.1	52	94.78			18.552	26.3095	14.2095	25.8836	20.0853	21.7163	19.6903	22.5618	0.872731	-0.196392	0.317671	0.498022	0.481835
2000	5.132	/	363.076	HMDB0002937	Tamarixetin	C16H14O7	318.074	12	[M+FA-H]-	38.8	10.3	96.81			16.2271	20.5116	13.758	19.6353	17.1984	21.0527	16.8322	19.2955	0.872342	-0.197034	0.25663	0.590692	0.522344
6291	6.889	466.22	467.227	HMDB0036600	T2 Toxin	C24H34O9	466.22	2	[M+H]+	48.3	50.2	93.34			17.4621	24.4335	17.1499	20.7886	20.4017	26.5839	19.6818	22.5914	0.871209	-0.19891	0.356364	0.448106	0.500604
2969	12.199	/	297.221	HMDB0303012	Androsterol	C19H30O	274.23	7	[M+Na]+	50.4	61.9	97.97			72.9154	105.808	120.859	112.902	113.685	118.012	99.8608	114.866	0.869367	-0.201962	0.334202	0.475991	0.532585
5364	14.4	412.37	413.377	HMDB0255938	Oleanol	C29H48O	412.371	1	[M+H]+	52.6	70	93.94			4.53975	5.43884	4.36895	5.76857	4.63516	6.10071	4.78251	5.50148	0.869314	-0.202051	0.292734	0.533526	0.538661
805	11.787	158.109	159.117	HMDB0243990	1-Phenyl-1-cyclohexene	C12H14	158.11	1	[M+H]+	53.8	71.7	98.51			182.221	276.448	166.434	174.644	289.099	255.386	208.368	239.71	0.869249	-0.202158	0.413104	0.383941	0.421084
4217	6.27	360.084	361.091	HMDB0033819	Jaceidin	C18H16O8	360.085	3	[M+H]+	53.1	73.6	94.75			9.53255	9.22335	7.81329	9.43733	10.6313	10.5104	8.8564	10.193	0.868872	-0.202784	0.200456	0.69798	0.649685
2143	11.203	248.214	249.221	HMDB0060512	Sterol	C17H28O	248.214	2	[M+H]+	54.4	78.7	95.23			36.2542	28.5275	25.6118	33.9155	38.7176	31.432	30.1312	34.6883	0.868626	-0.203194	0.309854	0.508843	0.581974
327	5.147	/	179.072	HMDB0303217	4,5-Dihydro-2,5-dimethyl-4-oxo-3-furanyl butyrate	C10H14O4	198.089	1	[M-H2O-H]-	50.5	59	94.41			29.6341	31.0519	24.371	38.6269	22.815	36.4838	28.3524	32.6419	0.868588	-0.203255	0.303899	0.517271	0.367372
4940	10.736	394.287	395.294	HMDB0038506	7,8-Dehydro-beta-micropteroxanthin	C27H38O2	394.287	2	[M+H]+	55.5	86.8	93.02			117.808	80.6353	91.1744	104.5	130.807	98.1709	96.5391	111.159	0.868475	-0.203443	0.348005	0.458415	0.547448
2368	4.994	/	387.167	HMDB0032870	Jasmolone glucoside	C17H26O7	342.168	2	[M+FA-H]-	42.4	19.5	94.97			30.9695	26.6359	28.4093	31.4477	34.1114	33.5494	28.6715	33.0362	0.867883	-0.204428	0.102444	0.989514	0.698694
6127	11.799	454.344	455.351	HMDB0035090	Ganoderic acid Y	C30H46O3	454.345	2	[M+H]+	56.2	88.3	94.77			818.305	922.967	841.8	1000.43	1053.96	924.123	861.024	992.839	0.867234	-0.205506	0.15023	0.823245	0.672662
7195	9.795	/	529.35	HMDB0302409	R1-Barrigenol	C30H50O6	506.361	0	[M+Na]+	54.7	90.6	83.41			63.0015	55.7923	66.1192	58.0178	96.4089	58.8631	61.6377	71.0966	0.866956	-0.205969	0.407209	0.390183	0.398274
208	1.006	/	159.03	HMDB0000150	Gluconolactone	C6H10O6	178.048	1	[M-H2O-H]-	44.1	29.8	92.51			72.1123	67.4084	65.6992	80.3398	81.9914	74.4399	68.4066	78.9237	0.866744	-0.206322	0.0879239	1.05589	0.712226
1180	4.987	/	299.02	HMDB0303817	3,4',5,6,7,8-Hexahydroxyflavone	C15H10O8	318.038	1	[M-H2O-H]-	49.5	52.3	96.68			202.191	215.763	218.004	240.538	196.902	296.846	211.986	244.762	0.866089	-0.207413	0.251675	0.59916	0.484897
3683	9.323	/	335.219	HMDB0010221	9,10-DiHODE	C18H32O4	312.23	2	[M+Na]+	45.4	33.8	96.04			174.218	293.224	189.584	269.035	287.892	201.967	219.009	252.965	0.865769	-0.207946	0.392273	0.406412	0.468155
791	9.584	252.173	251.166	HMDB0030918	1-Hydroxyepiacorone	C15H24O3	252.173	1	[M-H]-	49.8	53.6	96.66			64.8104	63.3846	63.6064	69.6073	82.6097	69.6455	63.9338	73.9541	0.864506	-0.210052	0.169781	0.770111	0.677089
2747	1.084	285.132	286.139	HMDB0002171	Glycylprolylhydroxyproline	C12H19N3O5	285.132	2	[M+H]+	50.8	61.5	94.3			104.386	121.108	111.204	128.011	130.56	131.524	112.233	130.032	0.863119	-0.212368	0.105997	0.974708	0.713026
224	1.472	162.053	161.046	HMDB0000355	3-Hydroxymethylglutaric acid	C6H10O5	162.053	2	[M-H]-	43.1	19.7	98.05	67.5		294.293	270.645	247.524	310.007	308.291	323.034	270.821	313.777	0.863098	-0.212404	0.0995681	1.00188	0.707128
5031	7.024	644.249	643.242	HMDB0304576	Kaempferide 3-glucoside-7-rhamnoside	C33H40O13	644.247	4	[M-H]-	50.9	67.2	91.41			24.2479	28.6713	28.9736	33.3456	33.1834	28.3699	27.2976	31.633	0.862948	-0.212655	0.158502	0.799966	0.62733
4699	11.872	/	383.294	HMDB0006246	Tetracosatetraenoic acid (24:4n-6)	C24H40O2	360.303	5	[M+Na]+	52.6	72.1	96.33			51.1607	56.1503	39.7989	73.8976	50.2099	46.3974	49.0366	56.8349	0.862791	-0.212918	0.383673	0.416039	0.433435
6198	12.382	458.375	459.382	HMDB0035324	Lucidumol B	C30H50O3	458.376	1	[M+H]+	53.2	71.3	96.02			72.2951	93.3358	96.7089	96.5009	117.416	90.3332	87.4466	101.417	0.862249	-0.213823	0.299853	0.523092	0.551018
1541	9.224	/	327.158	HMDB0036690	3-Epinobilin	C20H26O5	346.178	5	[M-H2O-H]-	50.8	65.3	94.92			10.3676	8.82852	11.6077	1.48069	16.8121	17.45	10.2679	11.9143	0.861815	-0.21455	0.407802	0.389551	0.41646
6141	5.691	/	457.112	HMDB0031347	2-O-Caffeoylarbutin	C21H22O10	434.121	4	[M+Na]+	42.8	25.3	93.73			32.7668	29.0956	35.1461	38.1173	38.5877	35.8611	32.3362	37.5221	0.861792	-0.214589	0.151495	0.819602	0.702198
3206	9.134	310.214	311.221	HMDB0035337	Sterebin A	C18H30O4	310.214	1	[M+H]+	43.7	25.7	94.52			18.8813	28.5991	29.332	28.0132	32.6661	28.4638	25.6041	29.7144	0.861675	-0.214784	0.322741	0.491146	0.54603
5603	14.402	424.37	425.377	HMDB0035265	Anhydrosophoradiol	C30H48O	424.371	1	[M+H]+	54.5	76.6	96.7			39.3666	41.1758	36.3101	46.6	40.9607	48.0825	38.9508	45.2144	0.861469	-0.215129	0.169372	0.771158	0.679211
2912	7.932	/	431.23	HMDB0012503	10,11-dihydro-20-trihydroxy-leukotriene B4	C20H34O7	386.23	3	[M+FA-H]-	45	33.4	94.87			4.88593	2.71298	3.88471	4.87883	4.71039	3.74773	3.82787	4.44565	0.861038	-0.215852	0.29301	0.533118	0.553564
1619	10.514	332.197	331.19	HMDB0304821	11b-Hydroxyprogesterone	C20H28O4	332.199	6	[M-H]-	45.7	41	94.18			5.70809	5.65184	6.68679	7.68469	6.70976	6.56709	6.01557	6.98718	0.860944	-0.216009	0.153649	0.81347	0.648477
5354	11.954	412.297	413.304	HMDB0036849	Valenciachrome	C27H40O3	412.298	2	[M+H]+	54.6	82.3	93.1			15.8848	26.4064	15.3404	19.0549	33.6971	14.1997	19.2105	22.3173	0.860793	-0.216262	0.456982	0.340101	0.277424
2167	4.383	376.077	375.07	HMDB0037691	Limocitrol	C18H16O9	376.079	5	[M-H]-	43.5	29.2	93.94			1967.16	2032.47	2117.52	2200.45	2411.69	2499.03	2039.05	2370.39	0.860218	-0.217226	0.0914728	1.03871	0.722189
29	5.879	97.9675	96.9602	HMDB0001448	Sulfate	H2O4S	97.9674	1	[M-H]-	45.5	35	94.06			65.789	72.4299	55.7751	68.9268	87.0649	69.7144	64.6646	75.2354	0.859498	-0.218434	0.214783	0.668	0.597747
4576	10.766	/	377.283	HMDB0242071	N-Eicosapentaenoyl Glycine	C22H33NO3	359.246	9	[M+NH4]+	49.4	60.7	96.24			75.7507	63.7122	81.2834	84.5036	86.4616	86.2788	73.5821	85.748	0.85812	-0.220748	0.175876	0.754794	0.700419
3080	1.085	303.142	304.15	HMDB0039423	N5-Acetyl-N2-gammaglutamylornithine	C12H21N3O6	303.143	2	[M+H]+	54.5	78.7	95.82			283.737	336.755	306.523	361.18	349.79	371.434	309.005	360.801	0.856441	-0.223574	0.122782	0.910865	0.717148
5782	4.774	/	437.141	HMDB0032600	Ptelatoside A	C19H26O10	414.153	1	[M+Na]+	43.3	22.2	95.78			111.38	282.222	134.372	240.697	157.24	218.599	175.991	205.512	0.856355	-0.223719	0.446032	0.350634	0.514752
176	1.583	150.068	149.061	HMDB0033967	Ethyl benzoate	C9H10O2	150.068	1	[M-H]-	44.6	29.8	95.02			5.627	12.5965	17.9185	15.4831	13.6011	13.1293	12.0473	14.0712	0.856171	-0.224029	0.349674	0.456337	0.571672
6490	6.095	/	481.167	HMDB0029909	Gein	C21H30O11	458.179	1	[M+Na]+	45.8	31.7	98.4			213.684	254.76	250.286	301.175	221.121	317.839	239.577	280.045	0.855493	-0.225172	0.30061	0.521997	0.534478
624	7.783	228.137	227.129	HMDB0030994	5-Heptyltetrahydro-2-oxo-3-furancarboxylic acid	C12H20O4	228.136	2	[M-H]-	48.5	48.1	96.09			26.9691	37.1727	30.3778	41.1766	35.2931	34.0473	31.5065	36.839	0.855249	-0.225583	0.208378	0.681149	0.596755
1501	11.498	208.182	209.19	HMDB0039884	2-Cyclotetradecen-1-one	C14H24O	208.183	2	[M+H]+	49	49.4	97.77			34.6737	32.1744	34.1765	45.9728	33.3037	38.9544	33.6749	39.4103	0.854469	-0.2269	0.259815	0.585336	0.608252
1294	9.794	194.131	195.138	HMDB0302242	Neocnidolide	C12H18O2	194.131	1	[M+H]+	42	14.1	97.23	78.5		29.4282	22.1614	35.4233	33.7614	39.6917	28.4222	29.0043	33.9585	0.854111	-0.227505	0.347208	0.45941	0.56197
2860	8.717	292.165	293.172	HMDB0034930	(3beta,6beta)-Furanoeremophilane-3,6-diol 6-acetate	C17H24O4	292.167	10	[M+H]+	49.5	64.5	93.85			51.412	76.7243	50.012	62.6667	70.8952	75.0639	59.3828	69.5419	0.853913	-0.227839	0.32942	0.48225	0.586699
5365	13.939	412.37	413.377	HMDB0302265	Indosterol	C29H48O	412.371	1	[M+H]+	40.7	11.9	92.7			2.81587	2.64615	2.5456	2.87748	3.50752	2.99996	2.66921	3.12832	0.853239	-0.228978	0.185962	0.730575	0.704121
1803	1.216	/	347.06	HMDB0060017	Pyrogallol-2-O-glucuronide	C12H14O9	302.064	6	[M+FA-H]-	42.7	25	95.96			76.3207	99.1159	90.2098	94.6032	105.43	111.493	88.5488	103.842	0.852724	-0.229849	0.166008	0.779872	0.65152
1465	10.69	/	323.223	HMDB0040901	13-Hydroxy-9-methoxy-10-oxo-11-octadecenoic acid	C19H34O5	342.241	1	[M-H2O-H]-	52.7	69.6	95.45			30.0705	28.3	34.9931	33.4366	43.1563	33.0601	31.1212	36.551	0.851445	-0.232015	0.21194	0.673786	0.622454
1389	7.287	/	315.088	HMDB0033759	Dihydroformononetin	C16H14O4	270.089	2	[M+FA-H]-	41.5	14.5	95.56			11.3517	7.9747	14.2241	13.2057	11.5954	14.6398	11.1835	13.147	0.85065	-0.233362	0.273663	0.562784	0.586347
672	3.557	237.064	236.057	HMDB0034251	N-Benzoylaspartic acid	C11H11NO5	237.064	1	[M-H]-	51.4	60.4	98.03			493.899	518.139	377.837	575.116	379.345	679.874	463.292	544.778	0.850423	-0.233748	0.298333	0.525299	0.423611
4040	3.341	/	353.084	HMDB0302469	Vanillic acid 4-betaglucoside	C14H18O9	330.095	1	[M+Na]+	48.1	46.4	95.04			26.6845	30.2385	30.7578	45.6333	30.8168	26.724	29.2269	34.3914	0.849834	-0.234748	0.367373	0.434893	0.443692
3257	9.22	/	459.146	HMDB0061021	N-desalkyl delavirdine	C19H22N6O3S	414.147	0	[M+FA-H]-	50.1	58.2	92.58			52.1617	42.3391	72.7538	73.2357	58.3919	65.2358	55.7515	65.6211	0.849597	-0.235149	0.271143	0.566802	0.588244
5529	11.63	770.61	769.603	HMDB0116400	DG(11M5/13D5/0:0)	C48H82O7	770.606	5	[M-H]-	40.7	14.7	95.09			13.5835	9.0086	9.55146	15.9242	10.5564	11.356	10.7145	12.6122	0.849539	-0.235249	0.292779	0.53346	0.523198
2010	10.824	/	363.216	HMDB0035311	Galanal A	C20H30O3	318.219	6	[M+FA-H]-	42.7	25.1	95.9			259.971	220.361	262	279.108	284.411	310.522	247.444	291.347	0.84931	-0.235637	0.11415	0.942524	0.73032
4533	12.011	372.23	395.219	HMDB0032784	5-Ethoxysorgoleone 358	C23H32O4	372.23	2	[M+Na]+	46.9	41.7	94.8			21.3945	30.5014	22.7674	26.982	26.1124	34.8882	24.8878	29.3275	0.848615	-0.236817	0.322938	0.490881	0.574148
4077	11.406	/	353.211	HMDB0000374	17-Hydroxyprogesterone	C21H30O3	330.219	6	[M+Na]+	45.5	37	96.68			186.052	297.247	218.008	237.206	355.367	234.127	233.769	275.567	0.848321	-0.237318	0.380557	0.419581	0.491139
2970	5.017	/	435.188	HMDB0039214	Butyl )-3-hydroxybutyrate [arabinosyl-(1->6)-glucoside]	C19H34O12	454.205	1	[M-H2O-H]-	39.5	5.27	93.65			29.7999	35.523	29.8868	31.6384	50.5958	30.0435	31.7366	37.4259	0.847985	-0.23789	0.298687	0.524783	0.465674
1273	5.277	/	307.14	HMDB0031897	Phaseolic acid	C12H22O6	262.142	2	[M+FA-H]-	40.5	8.72	95.44			4.55143	4.71534	4.91191	5.82909	3.49592	7.42943	4.72622	5.58481	0.846264	-0.240821	0.313967	0.503116	0.335438
4854	7.098	614.239	613.232	HMDB0304575	Chrysoeriol 7-O-neohesperidoside	C32H38O12	614.236	4	[M-H]-	47.7	48.4	94.99			27.4957	38.6091	35.596	35.573	45.0277	39.5826	33.9003	40.0611	0.846214	-0.240905	0.208668	0.680545	0.623199
6305	5.548	/	469.113	HMDB0040803	Kaempferide 3-rhamnoside	C22H22O10	446.121	7	[M+Na]+	49.9	63.5	93.88			32.2223	23.3475	29.0878	35.8489	31.1241	33.1634	28.2192	33.3788	0.845421	-0.242258	0.232092	0.63434	0.696391
356	13.476	120.094	121.101	HMDB0059877	Propylbenzene	C9H12	120.094	1	[M+H]+	52.9	66.7	99.27			309.746	291.068	245.175	334.501	330.695	336.126	281.996	333.774	0.844873	-0.243194	0.149376	0.825719	0.749075
3609	4.535	/	487.146	HMDB0030294	1-O-E-Cinnamoyl-(6-arabinosylglucose)	C20H26O11	442.148	1	[M+FA-H]-	46.9	38	97.22			54.2583	74.3167	53.1751	71.6616	67.2259	76.3917	60.5834	71.7598	0.844253	-0.244253	0.198038	0.703251	0.65129
4687	5.962	/	593.188	CSID10128504	Flavanone 7-O-[alpharhamnosyl-(1->2)-betaglucoside]	C27H32O12	548.189	2	[M+FA-H]-	47.2	48.2	90.06			14.7089	28.9094	10.6833	20.0105	27.305	17.0045	18.1006	21.44	0.844242	-0.244272	0.355202	0.449525	0.565385
4071	9.977	/	353.169	HMDB0036749	Momilactone B	C20H26O4	330.183	9	[M+Na]+	43.7	35.7	92.55			12.5933	9.05686	16.4548	16.2512	10.8415	18.0748	12.7016	15.0559	0.843634	-0.24531	0.38695	0.412346	0.514658
1617	9.723	332.197	331.19	HMDB0302941	Horminone	C20H28O4	332.199	5	[M-H]-	42.3	22.9	94.4			30.2645	38.5631	26.8374	36.0508	44.4955	32.863	31.8883	37.8031	0.843537	-0.245476	0.23842	0.622657	0.605959
1312	0.871	197.116	236.079	HMDB0029422	Histidine trimethylbetaine	C9H15N3O2	197.116	1	[M+K]+	40.6	14.6	89.49			419.969	761.28	407.821	649.213	737.581	497.727	529.69	628.174	0.843222	-0.246016	0.396094	0.402202	0.540834
1405	13.465	202.172	203.179	HMDB0035707	(6alpha,7alpha,10alpha)-1(5),3-Aromadendradiene	C15H22	202.172	1	[M+H]+	55.4	81.4	97.15			1065.78	994.682	865.015	1154.07	1140.24	1175.17	975.159	1156.49	0.843204	-0.246047	0.127068	0.895964	0.768901
1364	11.416	200.156	201.163	HMDB0036451	gamma-Calacorene	C15H20	200.157	1	[M+H]+	53.4	70.4	98.26			870.888	1145.28	1204.9	1161.16	1608.43	1057.95	1073.69	1275.85	0.84155	-0.24888	0.34017	0.468304	0.539111
7070	10.928	519.332	520.339	HMDB0010386	LysoPC(18:2/0:0)	C26H50NO7P	519.332	1	[M+H]+	57.6	91.4	97.82			224.086	171	192.067	220.896	232.73	244.082	195.718	232.569	0.841545	-0.248888	0.187141	0.727832	0.749403
2872	9.392	292.203	293.211	HMDB0301804	12-oxo-PDA	C18H28O3	292.204	2	[M+H]+	49.6	53.4	96.85			87.8671	118.046	105.838	104.194	127.507	138.833	103.917	123.511	0.841356	-0.249213	0.270454	0.567906	0.629699
1413	3.479	203.079	226.068	HMDB0240731	Adipoylglycine	C8H13NO5	203.079	2	[M+Na]+	39.7	8.5	91.86			9.85926	3.86763	6.18504	6.63214	12.7487	4.3057	6.63731	7.8955	0.840645	-0.250431	0.466868	0.330806	0.352686
2548	10.624	274.193	275.2	HMDB0002725	Nandrolone	C18H26O2	274.193	1	[M+H]+	53.2	70.7	97.17			723.734	701.462	824.397	966.287	943.698	766.512	749.864	892.166	0.840499	-0.250682	0.212817	0.671993	0.690703
415	6.012	196.074	195.067	HMDB0303913	4-hydroxy-3-methoxybenzoic acid ethyl ester	C10H12O4	196.074	2	[M-H]-	54.3	77.5	96.25			9.16599	11.5776	10.2533	11.648	13.6256	11.609	10.3323	12.2942	0.84042	-0.250817	0.150735	0.821787	0.704735
397	11.75	124.089	125.096	HMDB0031414	2,3-Dimethyl-2-cyclohexen-1-one	C8H12O	124.089	1	[M+H]+	52.4	64	98.89			437.459	437.226	343.374	439.462	476.609	534.57	406.02	483.547	0.839669	-0.252107	0.220893	0.655819	0.70543
3873	9.138	/	505.354	HMDB0254070	Lexacalcitol	C29H48O4	460.355	3	[M+FA-H]-	49.1	54.1	94.51			18.2971	21.4234	12.8445	21.0341	25.8193	15.7593	17.5216	20.8709	0.839527	-0.252352	0.290218	0.537275	0.530466
776	9.46	250.157	249.15	HMDB0037064	FS4 toxin	C15H22O3	250.157	1	[M-H]-	43.2	20.7	96.43			24.7011	25.5248	26.8937	32.1476	33.0103	26.714	25.7065	30.624	0.839424	-0.252528	0.127138	0.895724	0.725985
842	2.344	/	261.008	HMDB0304930	3- Acetylphenol sulfate	C8H8O5S	216.009	1	[M+FA-H]-	51.1	59.1	97.45			446.206	335.444	418.67	487.777	457.389	485.236	400.107	476.801	0.839149	-0.253001	0.137171	0.862739	0.7339
4034	5.859	522.101	521.093	HMDB0035462	Myricetin 3-(6-acetylgalactoside)	C23H22O14	522.101	1	[M-H]-	49	46.9	98.94			8107.07	10195.7	9945.29	11176.9	12391.1	10100.5	9416.02	11222.8	0.839006	-0.253248	0.158812	0.799116	0.691043
590	1.045	/	223.046	HMDB0060760	4-Carboxypyrazole	C4H4N2O2	112.027	1	[2M-H]-	44.1	24.5	97.59			1075.83	868.599	832.026	1213.73	1107.58	988.491	925.486	1103.27	0.838859	-0.2535	0.1722	0.763967	0.700226
3624	6.83	/	487.256	HMDB0062591	Prostaglandin G2 2-glyceryl Ester	C23H38O8	442.257	16	[M+FA-H]-	39.4	18.7	94.81			12.811	36.8405	26.1504	32.1668	41.2074	17.0541	25.2673	30.1428	0.838254	-0.254541	0.362885	0.440231	0.41672
2585	9.926	/	277.141	HMDB0241923	N-Palmitoyl Cysteine	C14H22O4	359.249	2	[M+H]+	42.6	19.4	95.49			25.0746	36.781	15.6502	28.0165	34.2148	30.2865	25.8352	30.8393	0.837738	-0.255428	0.38464	0.414945	0.621002
522	10.871	134.109	135.117	HMDB0059812	Butylbenzene	C10H14	134.11	1	[M+H]+	46.8	36.1	99.08			588.84	355.739	467.046	529.928	475.219	680.244	470.542	561.797	0.837566	-0.255725	0.343923	0.463538	0.622036
2106	11.616	/	247.205	HMDB0031111	5,10-Pentadecadien-1-ol	C15H28O	224.214	9	[M+Na]+	55.6	89.6	97.93			68.49	77.0893	64.8738	80.7462	78.0466	92.7992	70.151	83.864	0.836485	-0.257588	0.173349	0.761079	0.745309
2610	11.065	/	277.216	HMDB0003229	Palmitoleic acid	C16H30O2	254.225	8	[M+Na]+	51.6	69.5	97.4	68		746.283	613.437	898.593	934.573	957.302	814.187	752.771	902.021	0.834538	-0.26095	0.251819	0.598912	0.699201
3888	9.026	/	345.239	CSID28639142	5-HETrE	C20H34O3	322.251	1	[M+Na]+	39.8	5.38	95.2			18.0022	8.75884	18.069	17.8549	17.6258	18.2423	14.9433	17.9076	0.834467	-0.261073	0.370881	0.430765	0.675211
674	9.067	/	236.106	HMDB0041939	N'-nitrosoanabasine	C10H13N3O	191.106	9	[M+FA-H]-	47.1	46.5	98.73			17.4217	24.8511	20.2253	30.3272	28.0093	16.6525	20.8327	24.9964	0.833429	-0.262869	0.289564	0.538255	0.457388
8373	6.798	/	701.146	HMDB0246040	3,4,5-Tricaffeoylquinic acid	C34H30O15	678.158	2	[M+Na]+	51	63.9	93.54			141.563	162.11	161.236	93.4937	155.423	309.183	154.97	186.033	0.833022	-0.263573	0.449929	0.346856	0.169587
4176	9.754	356.159	357.167	HMDB0030666	Chalepin acetate	C21H24O5	356.162	8	[M+H]+	44.6	37.9	94.39			96.3641	74.6047	69.4751	125.257	94.1546	69.5535	80.1479	96.3217	0.832086	-0.265196	0.36443	0.438386	0.514055
2998	6.79	/	439.071	HMDB0251262	Diflufenican	C19H11F5N2O2	394.074	3	[M+FA-H]-	41.2	13.6	96.22			123.986	144.355	114.378	164.22	126.066	169.914	127.573	153.4	0.831638	-0.265972	0.190528	0.720041	0.647972
713	6.8	/	241.108	HMDB0302428	Loliolide	C11H16O3	196.11	2	[M+FA-H]-	52.2	64.4	98.81			49.7854	69.5057	45.159	86.5725	61.7746	49.4684	54.8167	65.9385	0.831331	-0.266505	0.296234	0.528365	0.499711
225	8.74	106.078	107.085	HMDB0059905	Ethylbenzene	C8H10	106.078	1	[M+H]+	49.7	52.1	98.15			242.712	137.844	129.199	249.009	160.078	204.596	169.918	204.561	0.830648	-0.267691	0.386233	0.41315	0.615795
4766	5.057	/	387.143	HMDB0303670	Gibberellin A85	C19H24O7	364.152	5	[M+Na]+	47.8	49.4	95.77			25.0064	35.503	24.9566	54.49	8.12607	40.3737	28.4887	34.3299	0.82985	-0.269078	0.466463	0.331183	0.155777
3840	10.855	/	343.151	HMDB0041824	alpha-Zearalenol	C18H24O5	320.162	2	[M+Na]+	47.1	41.5	96.15			129.329	124.732	97.3604	138.369	109.833	175.534	117.14	141.245	0.82934	-0.269964	0.321836	0.492366	0.593877
4723	5.034	/	597.22	HMDB0038951	Prupaside	C27H36O12	552.221	2	[M+FA-H]-	50.9	68.1	88.94			19.9381	14.8616	21.1575	25.0008	19.642	22.8646	18.6524	22.5025	0.828906	-0.27072	0.193582	0.713136	0.684493
4888	9.276	620.168	619.161	HMDB0038937	Garcilivin B	C36H28O10	620.168	0	[M-H]-	44.1	29	91.75			13.8651	14.158	19.7822	20.9642	16.6422	20.1584	15.9351	19.2549	0.827585	-0.273021	0.21015	0.67747	0.671138
1004	10.307	/	281.212	HMDB0031851	3-(5,6,6-Trimethylbicyclo[2.2.1]hept-1-yl)cyclohexanol	C16H28O	236.214	0	[M+FA-H]-	51.4	62.1	95.38			13.7407	11.8713	14.1081	14.3896	19.766	13.8869	13.24	16.0142	0.826769	-0.274443	0.214632	0.668305	0.669927
245	6.884	110.073	111.08	HMDB0061891	2,4-Heptadienal	C7H10O	110.073	1	[M+H]+				93.2		119.917	176.733	132.23	164.046	140.819	214.175	142.96	173.013	0.826294	-0.275272	0.328259	0.483784	0.597712
4659	14.178	588.44	587.433	HMDB0294917	DG(13:0/20:4+=O(15)/0:0)	C36H60O6	588.439	2	[M-H]-	45.5	35.7	94.39			0.636329	0.694144	0.505749	0.795243	0.907511	0.520136	0.612074	0.740964	0.826052	-0.275696	0.268806	0.570561	0.536443
4646	10.756	/	381.315	HMDB0255827	Nymphayol	C25H42O	358.324	5	[M+Na]+	50.2	60.6	96.34			48.2649	62.1686	60.6618	64.2576	69.4828	73.4823	57.0317	69.0742	0.825659	-0.276382	0.175195	0.756478	0.755411
2851	10.752	/	427.286	HMDB0247522	Santowhite	C26H38O2	382.287	1	[M+FA-H]-	56.3	87.8	95.45			19.0503	27.2257	11.0676	23.2834	33.2621	12.9286	19.1145	23.158	0.825395	-0.276844	0.353098	0.452105	0.422794
8446	8.487	/	721.245	HMDB0000789	Pentacarboxylporphyrin I	C37H38N4O10	698.259	4	[M+Na]+	48.8	55.5	93.01			9.99501	8.38737	11.016	13.168	8.68096	13.7751	9.79946	11.8747	0.825238	-0.277117	0.314112	0.502916	0.587921
5453	10.503	/	419.33	HMDB0303011	31-Nordehydrolanosterol	C28H44O	396.339	4	[M+Na]+	51.3	66.3	95.47			123.947	102.674	91.1741	121.178	133.956	130.122	105.932	128.419	0.824892	-0.277722	0.188214	0.725349	0.787626
4532	12.363	372.229	395.219	HMDB0252942	Grifolic acid	C23H32O4	372.23	2	[M+Na]+	47.6	44.9	95.06			35.2457	59.8699	47.4062	58.5753	64.1691	50.0862	47.5072	57.6102	0.824633	-0.278177	0.302584	0.519154	0.643201
1794	12.499	/	345.205	HMDB0000903	Tetrahydrocortisone	C21H32O5	364.225	6	[M-H2O-H]-	46.7	45.3	94.69			113.412	83.1951	97.3264	108.431	116.621	131.407	97.9778	118.82	0.824592	-0.278247	0.162388	0.789446	0.753726
4474	9.646	/	371.18	HMDB0060094	12,20-Dioxo-leukotriene B4	C20H28O5	348.194	8	[M+Na]+	49.9	66.4	91.72			19.1841	18.7094	31.0931	25.9793	31.4658	26.2581	22.9955	27.901	0.824181	-0.278966	0.324286	0.489071	0.681991
4053	8.262	/	521.349	HMDB0034079	Homodolichosterone	C29H48O5	476.35	2	[M+FA-H]-	45.4	36.6	92.81			46.1018	42.8323	29.1903	50.1492	67.564	25.7405	39.3748	47.8179	0.823433	-0.280277	0.334444	0.475677	0.356192
2184	8.615	/	375.218	HMDB0041585	Tussilagonone	C21H30O3	330.219	2	[M+FA-H]-	43.7	25.3	95.6			10.5496	13.3033	4.9526	12.4093	16.6117	6.04112	9.60181	11.6874	0.821556	-0.28357	0.354889	0.449908	0.422979
4670	7.726	/	383.148	HMDB0037235	Quassinol	C20H24O6	360.157	4	[M+Na]+	47.6	50.9	92.43			29.3324	16.3516	21.9463	28.4766	39.3959	14.4725	22.5434	27.4483	0.821304	-0.284011	0.423351	0.3733	0.36774
3337	9.659	317.292	318.3	HMDB0004610	Phytosphingosine	C18H39NO3	317.293	2	[M+H]+	48.1	47.3	95.13			40.6	29.0528	39.3837	41.8062	53.4907	37.5959	36.3455	44.2976	0.820484	-0.285453	0.288991	0.539116	0.685695
3461	4.174	/	475.11	HMDB0039285	6'-O-Galloylsucrose	C19H26O15	494.127	1	[M-H2O-H]-	48.1	57.6	84.73			56.3798	40.4402	54.4581	60.0498	85.4786	38.8709	50.426	61.4664	0.820383	-0.28563	0.310317	0.508194	0.459045
793	8.925	252.173	251.166	HMDB0036448	Zedoarondiol	C15H24O3	252.173	1	[M-H]-	51.1	60.3	96.45			22.4635	28.9357	27.4355	34.6689	29.1899	32.2697	26.2782	32.0428	0.820096	-0.286135	0.132049	0.879264	0.752016
3972	13.106	348.266	349.273	HMDB0112073	12,15-Epoxy-13,14-dimethyleicosa-12,14,16-trienoic acid	C22H36O3	348.266	1	[M+H]+	55.8	84.6	95.93			9.74991	6.60374	9.71149	9.53145	10.5324	11.7672	8.68838	10.6103	0.81886	-0.288311	0.255169	0.593172	0.743358
6623	5.336	/	487.214	HMDB0031367	Linalool oxide D 3-[apiosyl-(1->6)-glucoside]	C21H36O11	464.226	1	[M+Na]+	54.8	81.2	94.19			14.4518	27.9847	14.6042	20.6116	22.8615	26.1898	19.0136	23.221	0.818811	-0.288398	0.366531	0.435889	0.664269
3434	5.66	474.116	473.109	HMDB0037341	Apigenin 7-O-(2''-O-acetylglucoside)	C23H22O11	474.116	0	[M-H]-	52.9	73	91.41			97.0931	97.2344	120.751	106.469	106.419	172.089	105.026	128.326	0.818433	-0.289064	0.269763	0.569017	0.568096
274	10.012	172.11	171.103	HMDB0094711	9-Oxo-nonanoic acid	C9H16O3	172.11	2	[M-H]-	43.5	22	97.66			33.3151	23.5806	30.5954	37.0871	38.4316	31.3931	29.1637	35.6372	0.81835	-0.289211	0.171083	0.766793	0.751123
4711	9.276	/	597.178	HMDB0036569	Pallidol 3-glucoside	C34H32O11	616.194	2	[M-H2O-H]-	46.2	34.4	98.44			293.718	281.735	399.789	437.991	340.523	413.394	325.081	397.303	0.818219	-0.289442	0.197965	0.703412	0.702501
6466	12.988	/	479.349	HMDB0002364	Oleanolic acid	C30H48O3	456.36	2	[M+Na]+	44.4	30.1	94.4	78.2		206.519	190.31	186.254	231.531	224.54	256.61	194.361	237.56	0.818153	-0.289557	0.100831	0.996405	0.861296
3202	9.393	/	333.203	HMDB0062410	5,6-epoxy,-HEPE	C20H28O4	332.199	9	[M+H]+	43.7	33.4	95.1			692.747	714.217	846.4	865.384	1121.75	768.412	751.121	918.516	0.817755	-0.290259	0.272171	0.565159	0.683825
416	12.808	126.104	127.112	HMDB0030966	(3xi)-1,5-Octadien-3-ol	C8H14O	126.104	1	[M+H]+	50.6	55.5	98.61			96.6442	40.9078	104.105	90.2971	90.7208	114.519	80.5522	98.5122	0.817688	-0.290378	0.375027	0.425937	0.708652
2199	1.716	378.117	377.11	HMDB0014502	Mefloquine	C17H16F6N2O	378.117	1	[M-H]-	41.4	16.4	91.69			9.73092	13.3151	14.7176	17.8356	7.33896	21.0276	12.5879	15.4007	0.817357	-0.290961	0.334428	0.475697	0.254512
294	3.559	/	174.056	HMDB0060366	3-Carbamoyl-2-phenylpropionaldehyde	C10H11NO3	193.074	2	[M-H2O-H]-	47.2	41.6	96.77			19.5492	20.2589	17.4106	23.8149	16.3721	29.8424	19.0729	23.3431	0.817066	-0.291476	0.258843	0.586964	0.536108
1676	11.106	218.167	219.174	HMDB0013687	Nookatone	C15H22O	218.167	1	[M+H]+				94.2		538.487	575.17	501.794	704.623	577.125	695.828	538.484	659.192	0.816885	-0.291796	0.154817	0.810183	0.800159
3472	6.358	/	475.165	HMDB0033277	8-Acetoxy-4'-methoxypinoresinol	C23H26O8	430.163	7	[M+FA-H]-	46.8	50.1	92.32			26.0232	19.4	21.5338	26.6305	26.7853	28.7346	22.319	27.3835	0.815053	-0.295035	0.123117	0.909683	0.819197
8100	5.043	/	647.194	HMDB0034843	Acteoside	C29H36O15	624.205	2	[M+Na]+	42.9	24.7	91.76			32.7093	36.454	35.7027	42.8413	30.1991	55.8173	34.9554	42.9525	0.813813	-0.29723	0.331333	0.479735	0.55566
782	4.839	251.08	250.072	HMDB0029355	N-Phenylacetylaspartic acid	C12H13NO5	251.079	1	[M-H]-	51.2	58.5	98.72			84.3281	128.861	125.896	119.624	120.651	176.532	113.028	138.935	0.813531	-0.297731	0.255069	0.593342	0.614814
6349	11.434	470.339	493.328	HMDB0302096	Kuguacin A	C30H46O4	470.34	1	[M+Na]+	55.8	86.1	94.66			1581.73	1372.48	1585.53	1738.19	1530.14	2312.43	1513.25	1860.25	0.813462	-0.297853	0.275642	0.559654	0.696425
2243	4.438	380.169	379.162	HMDB0031954	3-Methyl-3-butenyl apiosyl-(1->6)-glucoside	C16H28O10	380.168	2	[M-H]-	41.2	16.7	91.54			8.14759	13.2678	9.55577	12.3935	10.9577	14.7405	10.3237	12.6972	0.81307	-0.298549	0.230066	0.638148	0.673078
4787	11.715	606.315	605.308	HMDB0015082	Fulvestrant	C32H47F5O3S	606.317	2	[M-H]-	47.9	49.7	92.21			14.5972	9.937	10.8851	11.4756	14.7213	17.4243	11.8064	14.5404	0.811974	-0.300494	0.235064	0.628814	0.687058
3679	9.792	334.211	335.219	HMDB0002752	Prostaglandin A2	C20H30O4	334.214	9	[M+H]+	42.8	29.3	94.87			762.166	569.572	969.822	921.655	1078.81	835.702	767.187	945.391	0.811502	-0.301333	0.290642	0.536641	0.72639
2878	11.052	/	429.187	HMDB0010317	17-beta-Estradiol glucuronide	C24H32O8	448.21	10	[M-H2O-H]-	39.1	15.2	90.83			9.21215	7.72397	9.3249	10.7895	10.4339	11.1464	8.75367	10.7899	0.811285	-0.30172	0.0846236	1.07251	0.860778
1702	10.661	220.182	221.19	HMDB0038211	Humulenol I	C15H24O	220.183	2	[M+H]+	51.8	63.4	97.76			328.884	340.122	308.539	481.424	277.928	446.258	325.849	401.87	0.81083	-0.302528	0.333155	0.477353	0.580409
3306	10.013	/	316.321	HMDB0000772	Nonadecanoic acid	C19H38O2	298.287	2	[M+NH4]+	42.3	17.4	96.2			33.5618	34.8666	37.8089	38.4027	48.1947	44.4359	35.4124	43.6777	0.810766	-0.302643	0.151919	0.818387	0.828091
702	12.59	240.209	239.202	HMDB0029765	9-Pentadecenoic acid	C15H28O2	240.209	1	[M-H]-	45.8	32.7	97.23			11.3669	15.8324	16.8659	17.0524	22.8175	14.4966	14.6884	18.1222	0.810521	-0.303079	0.246467	0.608241	0.636925
5874	9.189	/	441.188	HMDB0038785	Melleolide E	C23H30O7	418.199	1	[M+Na]+	44.6	30.6	94.21			32.1692	29.75	37.853	29.0498	58.1185	36.1733	33.2574	41.1139	0.80891	-0.30595	0.369497	0.432389	0.526853
2247	9.496	/	257.151	HMDB0038795	7,9-Illudadiene-3,14-diol	C15H22O2	234.162	2	[M+Na]+	45.1	31.7	95.96			48.9714	31.504	28.9113	30.5915	71.5292	33.2095	36.4622	45.1101	0.808294	-0.307047	0.426209	0.370377	0.436137
1881	7.101	356.127	355.119	HMDB0038774	5-Deoxykievitol	C20H20O6	356.126	2	[M-H]-	47.2	42.1	95.8			26.7192	17.6516	32.3285	31.1707	29.1769	34.5718	25.5664	31.6398	0.808046	-0.30749	0.220931	0.655742	0.737165
813	5.593	/	255.066	HMDB0030754	11-Methoxynoryangonin	C15H14O5	274.084	1	[M-H2O-H]-	53.9	77.7	92.63			46.6235	25.5439	41.5678	46.9133	54.8909	39.0186	37.9117	46.941	0.807647	-0.308203	0.24619	0.60873	0.708341
586	9.065	222.162	221.155	HMDB0245492	2,5-Di-tert-butylhydroquinone	C14H22O2	222.162	1	[M-H]-	47.2	40.6	97.02	89.5		18.3996	24.9375	22.4521	28.227	30.8956	22.4796	21.9297	27.2008	0.806218	-0.310758	0.180354	0.743873	0.729373
2244	10.975	/	379.211	HMDB0060046	15d PGD2	C20H30O4	334.214	6	[M+FA-H]-	52.3	72.8	95.33			132.649	118.786	129.321	167.377	149.535	155.395	126.918	157.436	0.80616	-0.310861	0.0692065	1.15985	0.889797
214	1.299	/	160.062	HMDB0001514	Glucosamine	C6H13NO5	179.079	2	[M-H2O-H]-	46.1	40.5	92.44			6.02204	4.72854	6.97326	7.61348	8.21275	6.16673	5.90795	7.33099	0.805887	-0.31135	0.188246	0.725275	0.749572
5248	10.822	/	681.436	HMDB0036928	Mactraxanthin	C40H60O6	636.439	5	[M+FA-H]-	40.8	19	90.56			8.63361	6.9855	9.8865	9.24489	10.9086	11.5349	8.50187	10.5628	0.804888	-0.31314	0.161443	0.79198	0.791827
3687	8.648	/	357.203	HMDB0241127	Deca-3,5,8-trienedioylcarnitine	C17H25NO6	339.168	3	[M+NH4]+	43.3	23.2	96.63			137.72	96.4264	99.9101	144.27	107.059	163.809	111.352	138.379	0.804689	-0.313496	0.296331	0.528223	0.705758
3605	5.841	/	487.088	HMDB0033894	Tricin 7-glucuronoside	C23H22O13	506.106	0	[M-H2O-H]-	50.3	62	90.04			81.9577	90.5837	96.3416	100.728	124.644	108.863	89.6277	111.411	0.804475	-0.313881	0.112737	0.947934	0.840727
4191	8.764	/	358.227	HMDB0256288	Pentisomide	C19H33N3O	319.262	5	[M+K]+	51.3	71.6	90.25			14.6267	0.386677	1.43818	5.50008	10.7181	4.26402	5.48384	6.8274	0.80321	-0.31615	0.499715	0.301278	1.55084
458	9.697	130.078	131.085	HMDB0244076	1,2-Dihydronaphthalene	C10H10	130.078	1	[M+H]+	51.2	59.8	97.27			57.7687	73.7423	74.5988	69.7863	105.271	81.723	68.7033	85.5933	0.802671	-0.31712	0.273662	0.562786	0.705313
3795	10.272	502.33	501.322	HMDB0034551	Medicagenic acid	C30H46O6	502.329	1	[M-H]-	52.8	72.2	92.61			44.6	51.0016	31.2123	49.4466	80.7676	27.8068	42.2713	52.6737	0.802513	-0.317403	0.335837	0.473871	0.369503
4938	11.245	394.214	417.203	HMDB0035074	beta-Bixin	C25H30O4	394.214	1	[M+Na]+	50.7	59.6	95.5			41.5938	17.0839	42.9672	35.8159	34.6926	56.2178	33.8817	42.2421	0.802083	-0.318176	0.388541	0.410563	0.687851
7420	4.553	/	557.09	HMDB0301863	Apigenin 7-(6''-malonylglucoside)	C24H22O14	534.101	1	[M+Na]+	49.4	55.3	92.84			65.7654	60.0818	76.875	72.8455	79.7883	100.153	67.5741	84.2622	0.80195	-0.318416	0.233564	0.631594	0.782334
852	5.879	/	262.072	HMDB0252118	4-Ethoxymethylene-2-phenyl-2-oxazolin-5-one	C12H11NO3	217.074	0	[M+FA-H]-	52.5	64.6	98.22			4718.67	3751.23	5237.35	6093.57	5290.62	5723.62	4569.08	5702.6	0.801228	-0.319716	0.13154	0.880943	0.823423
3259	4.755	/	459.151	HMDB0032600	Ptelatoside A	C19H26O10	414.153	1	[M+FA-H]-	41.7	11.6	98.01			44.3373	90.7115	45.9447	81.0965	63.3258	81.4789	60.3312	75.3004	0.801207	-0.319754	0.283344	0.547686	0.695084
184	5.297	152.048	151.04	HMDB0032919	Ethyl 2-furanyl diketone	C8H8O3	152.047	2	[M-H]-	54.4	76.8	96.89			276.906	356.571	221.708	337.194	305.546	424.795	285.062	355.845	0.801084	-0.319975	0.220459	0.656671	0.711592
2503	6.437	/	273.146	HMDB0039644	Heliannuol A	C15H22O3	250.157	1	[M+Na]+	47.6	44.1	95.41			8.76711	12.2188	10.2162	10.713	18.1447	10.0956	10.4007	12.9844	0.801014	-0.320101	0.357288	0.446982	0.566099
1909	12.653	/	235.169	HMDB0037907	2,6,10,10-Tetramethyl-1-oxaspiro[4.5]decan-6-ol	C13H24O2	212.178	10	[M+Na]+	51.7	82.5	86.37			27.0328	35.1065	25.6944	34.3301	39.7783	35.5814	29.2779	36.5633	0.800746	-0.320584	0.189825	0.721646	0.818311
4381	10.933	/	554.302	HMDB0010386	LysoPC(18:2/0:0)	C26H50NO7P	519.332	2	[M+Cl]-	55.9	83.1	99.05			4.2848	3.10919	3.91131	3.0048	4.82146	6.29793	3.76843	4.70806	0.800421	-0.321169	0.281653	0.550285	0.55042
3841	6.005	/	505.136	HMDB0041385	6''-Acetylliquiritin	C23H24O10	460.137	2	[M+FA-H]-	46.5	42.4	92.39			4.1081	7.88049	9.17916	11.1941	4.23229	11.0264	7.05592	8.81761	0.800207	-0.321555	0.334431	0.475693	0.366558
125	5.303	137.024	136.017	HMDB0304180	4-Hydroxybenzoate	C7H5O3-	137.024	2	[M-H]-	40.4	10.5	93.63			111.174	140.32	118.273	153.5	147.102	161.514	123.256	154.039	0.800162	-0.321636	0.0953158	1.02084	0.85885
4193	7.579	/	381.097	HMDB0252330	Flufenacet	C14H13F4N3O2S	363.066	8	[M+NH4]+	43.1	28	96.71			60.5969	166.005	91.1895	38.6405	264.087	94.5466	105.93	132.425	0.799928	-0.322058	0.480112	0.318658	0.020212
5827	9.841	/	439.209	HMDB0035849	Armillyl everninate	C24H32O6	416.22	0	[M+Na]+	41.7	17.8	90.7			17.8353	15.9263	11.3205	11.9678	23.4305	21.06	15.0274	18.8194	0.798501	-0.324633	0.353899	0.451121	0.581408
549	7.436	214.121	213.114	HMDB0030984	5-Hexyltetrahydro-2-oxo-3-furancarboxylic acid	C11H18O4	214.121	2	[M-H]-	46.9	39.7	96.8			18.2729	29.7196	14.9641	29.9405	26.9173	21.9986	20.9855	26.2855	0.79837	-0.32487	0.261675	0.582237	0.706459
2907	4.696	/	431.192	HMDB0030370	Citroside A	C19H30O8	386.194	0	[M+FA-H]-	39.4	3.63	93.73			20.3882	26.6991	26.1258	30.8861	27.0793	33.7574	24.4044	30.5743	0.7982	-0.325178	0.137292	0.862354	0.797504
2113	4.652	/	371.099	HMDB0039167	2-O-p-Coumaroylglucose	C15H18O8	326.1	2	[M+FA-H]-	53	69.9	97.12			433.604	443.96	448.708	498.09	524.363	639.469	442.091	553.974	0.798035	-0.325476	0.157004	0.804089	0.850154
2266	6.638	382.037	381.029	HMDB0029202	hesperetin 3'-O-sulfate	C16H14O9S	382.036	2	[M-H]-	52.6	72.1	92.64			9.43059	17.5474	16.9101	18.5271	8.72878	27.74	14.6294	18.3319	0.798027	-0.325491	0.340159	0.468318	0.311837
4473	4.02	/	371.167	HMDB0033009	Foeniculoside VIII	C16H28O8	348.178	1	[M+Na]+	50.3	60.2	92.33			22.9171	37.6112	21.6382	22.8114	30.9066	49.292	27.3888	34.3366	0.797656	-0.326162	0.39292	0.405695	0.532705
1957	3.571	237.063	260.053	HMDB0034251	N-Benzoylaspartic acid	C11H11NO5	237.064	1	[M+Na]+	46.5	36.3	97.49			229.917	141.989	166.364	228.62	149.577	296.885	179.423	225.027	0.797341	-0.326731	0.360912	0.442599	0.600698
556	9.584	/	215.129	HMDB0256048	1,2-Cyclohexanediol, 1-methyl-4-(1-methylethenyl)-	C10H18O2	170.131	2	[M+FA-H]-	44.8	28	98.36			16.4776	12.5262	18.6242	24.1711	17.7582	17.8249	15.876	19.9181	0.797065	-0.32723	0.205703	0.68676	0.736885
3257	12.561	/	313.252	HMDB0039827	Serratol	C20H34O	290.261	6	[M+Na]+	56.3	92	96.99			195.658	215.481	134.355	240.391	233.842	211.429	181.831	228.554	0.795572	-0.329935	0.22679	0.644377	0.79842
738	6.305	/	245.14	HMDB0037179	3-Nonanon-1-yl acetate	C11H20O3	200.141	1	[M+FA-H]-	45.3	29.8	97.92			16.722	19.9239	16.7279	20.6605	18.2712	28.2325	17.7913	22.388	0.794677	-0.33156	0.207298	0.683405	0.71186
353	7.085	184.11	183.103	HMDB0301822	alpha-Campholonic acid	C10H16O3	184.11	2	[M-H]-	44.2	26.5	96.68			20.7028	18.2197	14.0137	20.8386	28.448	17.361	17.6454	22.2159	0.794271	-0.332297	0.239071	0.621473	0.696297
5244	10.692	/	447.213	HMDB0040607	Kanzonol H	C26H32O5	424.225	2	[M+Na]+	44.2	29	93.82			20.7987	30.0677	17.3439	23.7799	29.7593	32.3695	22.7368	28.6362	0.793987	-0.332813	0.293706	0.532087	0.744216
828	3.564	/	258.039	HMDB0257166	Resorufin	C12H7NO3	213.043	9	[M+FA-H]-	45.3	49.7	86.86			62.8044	62.9825	61.8895	78.2635	56.5044	101.666	62.5588	78.8112	0.79378	-0.333188	0.232043	0.634431	0.632217
3314	1.779	/	463.111	CSID67492633	3,4,5-Trihydroxy-3,4-dimethoxy-1,5-cyclohexadiene-1-carboxylic acid	C9H12O7	232.058	3	[2M-H]-	52.5	72.7	93.64			33.2468	22.7219	36.6416	39.544	42.837	34.2906	30.8701	38.8905	0.79377	-0.333207	0.183654	0.736	0.794897
2485	4.31	396.164	395.157	HMDB0039953	1-(3-Methylbutanoyl)-6-apiosylglucose	C16H28O11	396.163	2	[M-H]-	46.5	44.2	91.11			30.751	27.9256	28.599	36.0414	34.2685	39.6411	29.0919	36.6503	0.793768	-0.33321	0.0738797	1.13148	0.919566
506	10.061	210.126	209.119	HMDB0032797	Jasmonic acid	C12H18O3	210.126	1	[M-H]-	55.3	80.3	98.06	75.3		273.435	155.612	282.679	277.361	394.099	226.19	237.242	299.217	0.792877	-0.33483	0.27596	0.559153	0.671701
2512	3.871	/	397.118	HMDB0001013	Cotinine glucuronide	C16H20N2O7	352.127	7	[M+FA-H]-	49.8	60.8	96.06			5.64966	4.63594	4.74589	7.33027	5.28622	6.34875	5.0105	6.32175	0.792581	-0.33537	0.157524	0.802652	0.799951
4496	12.938	370.25	393.239	HMDB0041206	Antibiotic SB 202742	C24H34O3	370.251	1	[M+Na]+	43.7	24.7	95.5			14.4045	14.6497	17.0104	18.2608	16.8142	23.0517	15.3549	19.3756	0.792486	-0.335543	0.210862	0.676001	0.817643
2725	10.428	/	413.27	HMDB0036054	12'-Apo-b-carotene-3,12'-diol	C25H36O2	368.272	1	[M+FA-H]-	45.2	34	93.24			5.40732	7.2158	3.43881	6.10033	10.833	3.33709	5.35398	6.75679	0.792385	-0.335727	0.346714	0.460028	0.37569
5311	10.345	410.281	411.289	HMDB0257271	1,25-Dihydroxy-16-ene-23-yne-vitamin D3	C27H38O3	410.282	2	[M+H]+	45.5	34.5	94.98			64.7299	86.1022	62.195	70.1564	140.316	58.5966	71.009	89.6898	0.791718	-0.336941	0.401732	0.396064	0.43688
6433	12.067	/	477.334	HMDB0038758	Glypallidifloric acid	C30H46O3	454.345	0	[M+Na]+	50	62.6	87.64			42.0261	101.951	32.0256	79.6295	69.8862	72.8624	58.6677	74.126	0.791459	-0.337414	0.41369	0.383325	0.789839
3339	4.906	/	463.255	CSID4450827	Decyl-BATEmaltoside	C22H42O11	482.273	1	[M-H2O-H]-	39.9	6.66	94.48			34.7774	42.7589	37.8249	54.5951	44.0361	47.2145	38.4537	48.6152	0.790981	-0.338285	0.115259	0.938326	0.848105
4160	10.589	355.344	356.352	HMDB0248559	Arachidoyl Ethanolamide	C22H45NO2	355.345	2	[M+H]+	48.3	48.6	94.98			16.6892	31.5298	21.279	51.0796	18.8999	17.942	23.166	29.3072	0.790454	-0.339247	0.440992	0.35557	0.286686
663	8.792	/	235.134	HMDB0241923	N-Palmitoyl Cysteine	C14H22O4	359.249	1	[2M-H]-	49.6	53.8	95.29			13.8419	10.0428	13.8555	15.7445	16.9814	15.0229	12.5801	15.9163	0.79039	-0.339363	0.1259	0.899973	0.865843
1667	12.072	218.167	219.174	HMDB0252704	Germacrone	C15H22O	218.167	1	[M+H]+	56.4	86	97.9			769.306	1084.5	763.778	1245.93	927.358	1139.52	872.528	1104.27	0.79014	-0.33982	0.246537	0.608117	0.773352
5023	10.752	398.318	399.325	HMDB0241938	N-Stearoyl Asparagine	C22H42N2O4	398.314	9	[M+H]+	42.5	25.9	96.3			36.7437	51.0671	48.7015	63.6525	54.5303	54.6459	45.5041	57.6095	0.789871	-0.34031	0.181559	0.740981	0.824712
2819	9.386	290.094	291.101	HMDB0248730	Aurin	C19H14O3	290.094	2	[M+H]+	54.1	76.8	95.86			48.6892	42.4745	41.7043	52.8358	54.6632	60.936	44.2893	56.145	0.788839	-0.342198	0.105796	0.975533	0.936048
2977	6.008	438.099	437.092	HMDB0059614	Riboflavin cyclic-4',5'-phosphate	C17H19N4O8P	438.094	11	[M-H]-	43.5	31.5	98.3			50.1308	71.3896	69.9449	71.0995	64.4523	107.364	63.8218	80.9719	0.788197	-0.343373	0.247556	0.606327	0.654726
361	7.616	/	185.101	HMDB0032327	Hexyl 3-mercaptobutanoate	C10H20O2S	204.118	2	[M-H2O-H]-	41.3	18	90.83			3.25967	5.53769	3.77586	3.55059	9.73309	2.69783	4.19107	5.32717	0.786735	-0.34605	0.36363	0.43934	0.238567
5626	6.52	/	427.136	HMDB0039273	Pinostilbenoside	C21H24O8	404.147	1	[M+Na]+	47.8	44.6	95.34			48.5321	52.5935	55.3113	58.6961	62.2663	77.9162	52.1457	66.2929	0.786595	-0.346307	0.180179	0.744295	0.862235
6319	10.441	468.323	469.331	HMDB0040711	16beta-16-Hydroxy-3-oxo-1,12-oleanadien-28-oic acid	C30H44O4	468.324	1	[M+H]+	55.6	85.1	94.45			333.285	376.492	294.748	333.741	650.774	295.166	334.841	426.56	0.78498	-0.349272	0.394519	0.403932	0.502808
3354	10.994	318.219	341.208	HMDB0005081	5-HEPE	C20H30O3	318.219	9	[M+Na]+	50.4	68.2	93.61			98.5326	111.403	77.6137	94.0088	117.852	154.657	95.8499	122.173	0.784545	-0.350072	0.292014	0.534596	0.727558
1005	10.062	/	281.213	HMDB0301955	Arctiol	C16H28O	236.214	1	[M+FA-H]-	50.9	58.7	97.15			14.3679	8.28756	13.2644	15.9219	16.2783	13.6226	11.9733	15.2742	0.783889	-0.351279	0.18688	0.728436	0.821171
6076	10.732	/	453.336	HMDB0303954	22,23-dihydroxy-campest-4-en-3-one	C28H46O3	430.345	4	[M+Na]+	51.6	68.5	94.52			674.388	641.599	551.846	616.533	972.353	794.018	622.611	794.301	0.783847	-0.351355	0.254266	0.594711	0.778001
4508	5.114	/	395.094	HMDB0039047	9-Hydroxy-4-methoxypsoralen 9-glucoside	C18H18O10	394.09	8	[M+H]+	39.9	12.5	95.7			1335.59	1446.87	1150.88	1735.16	1590.05	1697.48	1311.11	1674.23	0.783113	-0.352708	0.100412	0.998215	0.931888
1992	8.579	/	241.119	HMDB0030759	Pterosin B	C14H18O2	218.131	2	[M+Na]+	43.4	24.3	95.38			1.19806	2.13374	2.03326	1.71671	2.6817	2.4531	1.78835	2.28384	0.783048	-0.352828	0.309539	0.509284	0.699779
2111	5.099	/	371.099	CSID10394547	1-O-(4-coumaroyl)-betaglucose	C15H18O8	326.1	1	[M+FA-H]-	46.5	37.3	96.38			4318.15	4015.18	4328.38	5537.49	5150.04	5482.96	4220.57	5390.16	0.783013	-0.352891	0.0453291	1.34362	0.9724
1411	5.59	318.074	317.067	HMDB0033892	Mycochromone	C16H14O7	318.074	1	[M-H]-	42.2	20.1	92.07			60.888	38.6439	58.6219	64.5802	78.5026	59.0816	52.7179	67.3881	0.782303	-0.3542	0.187454	0.727106	0.818446
2502	8.934	/	273.146	HMDB0035798	Piperdial	C15H22O3	250.157	2	[M+Na]+	41.3	14.2	94.57			18.1688	18.6523	7.27518	8.36047	26.5405	21.4835	14.6987	18.7948	0.782064	-0.354642	0.418782	0.378012	0.475039
5892	10.977	/	441.336	HMDB0006764	17a,20a-Dihydroxycholesterol	C27H46O3	418.345	7	[M+Na]+	43.7	29.4	96.62			97.8427	74.2054	79.7876	110.032	112.704	99.3022	83.9452	107.346	0.782006	-0.354748	0.138831	0.857515	0.926875
2246	9.778	/	379.211	HMDB0002752	Prostaglandin A2	C20H30O4	334.214	6	[M+FA-H]-	48.1	49.6	97.49			107.331	76.5466	116.258	129.634	138.462	115.901	100.045	127.999	0.781611	-0.355477	0.150327	0.822964	0.85856
3948	11.504	/	349.216	HMDB0302024	Apo-14'-zeaxanthinal	C22H30O2	326.225	5	[M+Na]+	46.2	40.1	97.1			33.861	44.4108	31.2801	40.3717	61.1565	38.6405	36.5173	46.7229	0.781572	-0.355549	0.302262	0.519616	0.716452
1451	3.31	324.049	323.042	HMDB0257208	Ribavirin monophosphate	C8H13N4O8P	324.047	7	[M-H]-	40.6	14	96.83			10.7517	6.60411	7.87572	10.3842	5.53854	16.3603	8.4105	10.761	0.781571	-0.355552	0.323352	0.490324	0.409177
1122	9.065	/	293.176	HMDB0036640	Furanofukinin	C16H24O2	248.178	1	[M+FA-H]-	49	48.3	98.15			23.1593	31.6222	24.4067	39.4138	38.7868	23.3619	26.3961	33.8542	0.779699	-0.35901	0.228809	0.640526	0.672259
2836	9.976	290.188	291.195	HMDB0061861	Octyl 4-methoxycinnamic acid	C18H26O3	290.188	2	[M+H]+	45.6	33.6	97.06			145.834	101.955	186.097	207.776	164.643	184.353	144.629	185.591	0.77929	-0.359768	0.26441	0.577723	0.823761
3429	10.386	/	323.161	HMDB0256291	Pentoprilat	C16H19NO5	305.126	4	[M+NH4]+	42.3	18.5	97.27			48.5918	24.4255	31.5229	41.0253	51.1786	42.0766	34.8467	44.7602	0.778521	-0.361192	0.297768	0.526123	0.844205
3204	10.868	310.214	333.203	HMDB0013623	12(13)Ep-9-KODE	C18H30O4	310.214	2	[M+Na]+	49.5	53.3	96.64			383.463	218.973	397.52	412.72	466.629	405.376	333.319	428.242	0.778342	-0.361525	0.25486	0.593699	0.84525
1483	4.313	326.101	325.094	HMDB0039169	6-O-p-Coumaroylglucose	C15H18O8	326.1	3	[M-H]-	39.4	14.4	86.38			10.8934	15.7636	12.0931	14.7188	12.6138	22.4709	12.9167	16.6012	0.778059	-0.362049	0.253569	0.595904	0.659258
1516	3.942	/	326.026	HMDB0011683	Molybdopterin precursor Z	C10H12N5O7P	345.047	10	[M-H2O-H]-	39.7	11.8	97.49			21.8299	21.6156	21.536	25.857	21.0067	36.6967	21.6605	27.8535	0.777659	-0.362791	0.246277	0.608577	0.707017
2879	8.019	/	315.193	HMDB0006285	4-oxo-Retinoic acid	C20H26O3	314.188	9	[M+H]+	38.6	10.2	92.27			23.6437	10.1928	7.17356	13.3838	7.37021	31.9912	13.67	17.5818	0.777511	-0.363065	0.460825	0.336464	0.419123
2432	1.328	267.096	268.104	HMDB0000050	Adenosine	C10H13N5O4	267.097	1	[M+H]+	41.2	20.1	87.23	83.2		81.0212	82.6471	73.7527	90.5944	100.621	114.266	79.1403	101.827	0.777202	-0.363638	0.125435	0.901581	0.937226
1511	11.127	/	325.239	HMDB0005048	Octadecadienoic acid	C18H32O2	280.24	1	[M+FA-H]-	49.9	53.9	96.85			24.3535	20.1895	22.5101	25.5739	34.7414	25.962	22.351	28.7591	0.777181	-0.363677	0.15471	0.810482	0.868668
4353	10.702	/	367.226	HMDB0060037	10-HDoHE	C22H32O3	344.235	5	[M+Na]+	41.4	16.2	97.03			52.4229	56.4117	47.4875	53.6192	75.6498	71.8791	52.1074	67.0494	0.777149	-0.363737	0.200366	0.698177	0.850968
1115	12.42	180.151	181.158	HMDB0038108	Quinceoxepane	C12H20O	180.151	1	[M+H]+	46.3	45.3	87.78			10.1771	12.6102	10.8873	11.2397	12.1284	19.9689	11.2249	14.4457	0.77704	-0.363939	0.321566	0.49273	0.675125
201	5.868	157.089	156.082	HMDB0302388	2,6-Dimethylquinoline	C11H11N	157.089	2	[M-H]-	41.8	18.5	92.63			109.728	92.6003	124.658	152.88	125.602	142.46	108.995	140.314	0.776795	-0.364394	0.11715	0.931258	0.89261
764	5.1	/	249.062	CSID170998	Ketodeoxynonulosonic acid	C9H16O9	268.079	1	[M-H2O-H]-	56.4	86.4	96.31			78.5203	78.9285	80.1859	104.106	97.0239	104.794	79.2116	101.975	0.776777	-0.364427	0.0674287	1.17116	0.99117
865	8.777	264.173	263.165	HMDB0032090	12-Oxo-2,3-dinor-10,15-phytodienoic acid	C16H24O3	264.173	1	[M-H]-	42.9	20.9	94.63			11.0634	8.3612	8.38677	11.6777	15.4282	8.70497	9.27045	11.9369	0.776618	-0.364722	0.232178	0.63418	0.725301
3816	4.91	340.131	341.138	HMDB0037247	4',5,7-Trihydroxy-6-prenylflavanone	C20H20O5	340.131	1	[M+H]+	49.5	52.5	96.17			85.1365	74.921	112.945	48.3552	231.019	72.1754	91.001	117.183	0.776569	-0.364813	0.464337	0.333167	0.0939662
3304	9.338	315.277	316.284	HMDB0038057	Dehydrophytosphingosine	C18H37NO3	315.277	1	[M+H]+	46.7	39.4	95.69			46.7253	30.6459	32.226	41.1604	66.8833	33.1574	36.5324	47.067	0.776178	-0.36554	0.358536	0.445467	0.645638
2266	1.039	257.102	258.11	HMDB0000086	Glycerophosphocholine	C8H20NO6P	257.103	2	[M+H]+	41.5	19.7	89.9			36.5019	59.6636	32.4369	66.9239	45.2562	53.6814	42.8675	55.2872	0.77536	-0.367062	0.312532	0.505105	0.753487
2449	8.082	/	393.19	HMDB0033981	Cohumulone	C20H28O5	348.194	5	[M+FA-H]-	45.1	36	94.94			37.7328	57.2205	51.6522	64.0242	69.195	55.9444	48.8685	63.0545	0.77502	-0.367695	0.150485	0.822507	0.842398
5676	5.444	428.144	429.151	HMDB0259902	wortmannin	C23H24O8	428.147	7	[M+H]+	38.9	10.5	91.72			17.9792	13.9233	14.1423	19.2342	23.1885	17.0753	15.3483	19.8327	0.773887	-0.369804	0.204047	0.690271	0.884622
467	5.592	204.043	203.035	HMDB0302137	Angelical	C11H8O4	204.042	1	[M-H]-	50.8	58.5	97.12			111.933	61.0299	94.0888	118.525	130.717	95.9433	89.0173	115.062	0.773647	-0.370252	0.207361	0.683272	0.823077
786	5.361	/	251.06	HMDB0245244	2-(3-Mercaptopropyl)pentanedioic acid	C8H14O4S	206.061	1	[M+FA-H]-	49.2	52.5	95			78.6264	88.4476	64.7379	107.691	114.395	77.7601	77.2706	99.9486	0.773104	-0.371266	0.177383	0.751088	0.803814
421	10.817	/	195.139	HMDB0010727	3-Oxododecanoic acid	C12H22O3	214.157	1	[M-H2O-H]-	41.5	13.7	95.24			13.5618	10.7041	13.4835	14.8583	17.318	16.6804	12.5831	16.2856	0.772655	-0.372103	0.0966632	1.01474	0.944881
1817	9.213	229.24	230.248	HMDB0304813	Xestoaminol C	C14H31NO	229.241	1	[M+H]+	45.7	33.7	96.3			9.16386	15.9529	7.17556	7.74681	27.9093	6.18211	10.7641	13.9461	0.771839	-0.373629	0.463403	0.334041	0.149722
4601	11.277	/	379.299	HMDB0005096	N-Arachidonoylglycine	C22H35NO3	361.262	10	[M+NH4]+	47.9	53.6	96.45			103.073	85.636	76.6067	111.382	108.781	123.982	88.4386	114.715	0.770941	-0.375308	0.135494	0.86808	0.954565
6657	11.141	488.349	489.357	HMDB0035957	Hovenolactone	C30H48O5	488.35	1	[M+H]+	43.8	26.3	93.9			44.9466	48.8634	43.551	64.6344	53.5377	60.0226	45.787	59.3982	0.770848	-0.375481	0.0992973	1.00306	0.963109
6752	9.557	495.371	496.378	HMDB0248147	N(4)-Octadecyl-1-arabinofuranosylcytosine	C27H49N3O5	495.367	7	[M+H]+	39.8	20.4	86.42			118.46	133.104	108.933	160.965	140.975	165.962	120.166	155.967	0.770454	-0.376218	0.110273	0.957531	0.953435
2570	3.518	275.163	276.17	HMDB0246810	5-Hydroxyprimaquine	C15H21N3O2	275.163	1	[M+H]+	47	45.4	90.79			6.21116	6.3582	6.48667	8.26802	10.2031	6.26303	6.35201	8.2447	0.770436	-0.376254	0.243941	0.612716	0.794389
951	10.464	274.193	273.186	HMDB0002725	Nandrolone	C18H26O2	274.193	0	[M-H]-	49.8	53.6	95.87			19.6945	21.6917	20.9678	32.1435	26.5381	22.2984	20.7847	26.9933	0.769993	-0.377083	0.142943	0.844839	0.858907
2171	5.045	376.153	375.146	HMDB0302665	15-Hydroxy-3-dehydrodeoxyfruticin	C20H24O7	376.152	2	[M-H]-	40.7	12.9	92.95			22.1708	11.9096	24.7622	21.666	27.2743	27.4916	19.6142	25.4773	0.769869	-0.377315	0.219571	0.658426	0.830722
2334	10.315	/	261.185	HMDB0036730	Tricyclohumuladiol	C15H26O2	238.193	8	[M+Na]+	52.2	71.7	98.03			45.9704	40.6705	39.3732	56.1679	51.3946	56.1398	42.0047	54.5674	0.769776	-0.377489	0.0782362	1.10659	1.00226
600	3.744	/	225.044	HMDB0001087	5-Methylthioribose	C6H12O4S	180.046	3	[M+FA-H]-	46.5	41.3	94.98			16.1691	17.9172	11.2881	23.2132	16.7313	19.0071	15.1248	19.6505	0.769691	-0.377649	0.183436	0.736515	0.811743
364	6.531	186.126	185.119	HMDB0039533	10-Hydroxy-8-decenoic acid	C10H18O3	186.126	2	[M-H]-	48.3	49.7	94.3			18.5596	24.1249	17.0196	27.5519	24.5114	25.5277	19.9014	25.8636	0.769472	-0.378059	0.117864	0.92862	0.905795
4204	8.922	/	359.219	HMDB0002236	8-iso-PGA1	C20H32O4	336.23	1	[M+Na]+	42.2	18.5	94			90.7799	71.6361	57.7459	78.6978	143.858	63.5662	73.3873	95.3739	0.769469	-0.378065	0.375752	0.425099	0.583163
2982	10.249	/	297.257	HMDB0252700	Geran-8-YL geran	C20H34	274.266	7	[M+Na]+	49.3	57.9	96.3			42.9947	40.4104	39.7674	58.3194	43.7749	58.1928	41.0575	53.429	0.768449	-0.379978	0.208216	0.681487	0.909425
7460	7.812	558.316	559.323	HMDB0034927	Cucurbitacin B	C32H46O8	558.319	5	[M+H]+	48.8	60.1	89.84			105.693	95.3245	46.519	96.6163	186.958	38.7201	82.512	107.431	0.768044	-0.38074	0.43903	0.357506	0.265134
464	1	204.027	203.02	HMDB0031665	Daucic acid	C7H8O7	204.027	1	[M-H]-	48.4	45.8	97.8			483.068	430.263	469.678	656.899	513.281	632.747	461.003	600.975	0.767091	-0.382531	0.100796	0.996558	0.931051
3482	11.617	/	325.252	HMDB0030482	Cardanolmonoene	C21H34O	302.261	6	[M+Na]+	48.3	54.1	94.81			35.0245	37.8415	45.5865	43.1416	37.1053	74.1787	39.4842	51.4752	0.767052	-0.382604	0.343098	0.464582	0.643188
987	3.237	280.062	279.055	CSID67160014	2,2-Dimethyl-1-(sulfomethyl)-1,3-cyclopentanedicarboxylic acid	C10H16O7S	280.062	2	[M-H]-	45.4	35.9	93.1			20.4126	32.2762	15.2824	29.9971	35.9587	22.7119	22.6571	29.5559	0.766585	-0.383483	0.255654	0.592348	0.765344
2967	4.765	/	435.167	HMDB0062445	alpha-CEHC glucuronide	C22H30O10	454.184	2	[M-H2O-H]-	45.8	41	90.18			12.21	17.3984	14.5753	16.2312	16.7758	24.6734	14.7279	19.2268	0.76601	-0.384565	0.206983	0.684065	0.77933
3109	6.978	448.231	447.224	HMDB0029348	Neryl arabinofuranosyl-glucoside	C21H36O10	448.231	1	[M-H]-	40.9	8.63	97.54			55.7558	74.98	72.1082	84.0432	89.3651	91.4341	67.6146	88.2808	0.765904	-0.384765	0.093883	1.02741	0.936988
1587	7.832	330.241	329.234	HMDB0004710	9,10,13-TriHOME	C18H34O5	330.241	1	[M-H]-	46.8	38.5	96.94			1450.42	1940.12	1364.09	2348.34	1972.68	1894.54	1584.88	2071.85	0.764955	-0.386552	0.142446	0.846351	0.883817
1399	9.303	316.202	315.195	HMDB0302915	Hardwickiic acid	C20H28O3	316.204	4	[M-H]-	40.6	12.9	94.09			11.1845	16.4116	11.2896	16.6066	17.5326	16.7527	12.9619	16.964	0.764084	-0.388197	0.168451	0.773525	0.910701
2287	10.998	/	381.265	HMDB0112072	5-Butyl-3,4-dimethyl-2-furanundecanoic acid	C21H36O3	336.266	1	[M+FA-H]-	49.2	51.1	96.39			8.36083	9.20762	9.2253	11.4821	10.6688	12.9159	8.93125	11.6889	0.764076	-0.388211	0.0803722	1.09489	0.973185
7366	6.327	548.116	549.123	HMDB0037455	Chrysoeriol 7-O-(6''-malonyl-glucoside)	C25H24O14	548.117	1	[M+H]+	52.9	68	97.77			123.203	173.685	175.782	199.136	193.091	226.995	157.557	206.407	0.763328	-0.389625	0.168367	0.773744	0.90293
3246	6.88	458.252	457.245	HMDB0036123	[6]-Gingerdiol 5-O-betaglucopyranoside	C23H38O9	458.252	2	[M-H]-	44.4	31.3	92.73			23.8568	25.8799	22.2048	29.5466	29.1701	35.6111	23.9805	31.4426	0.762675	-0.39086	0.0949672	1.02243	0.960827
2887	11.254	430.309	429.301	HMDB0062613	3beta-hydroxycholest-5-en-7-one-26-oate	C27H42O4	430.308	1	[M-H]-	55.5	84.1	94.62			24.5995	31.0885	17.3729	32.5407	44.6233	18.7003	24.3536	31.9548	0.762128	-0.391895	0.286377	0.543062	0.593814
339	5.275	182.095	181.087	HMDB0038181	Peperinic acid	C10H14O3	182.094	2	[M-H]-	44.6	28.5	97.08			30.0938	56.1371	44.2127	40.2496	40.2392	90.68	43.4812	57.0563	0.762076	-0.391994	0.316196	0.500044	0.522608
6836	9.517	500.313	523.302	HMDB0033234	Ganoderic acid beta	C30H44O6	500.314	1	[M+Na]+	53.6	75.9	93.07			75.5729	165.671	74.2379	110.752	207.56	96.5348	105.161	138.282	0.760477	-0.395024	0.398295	0.399795	0.645222
3219	13.405	/	311.236	HMDB0011618	All-13,14-dihydroretinol	C20H32O	288.245	6	[M+Na]+	55.4	87	97.45			75.1012	54.4165	58.1193	93.0878	70.0756	84.0829	62.5457	82.4155	0.758907	-0.398004	0.190889	0.71922	0.928878
4157	6.334	/	533.166	HMDB0034280	Egonol glucoside	C25H28O10	488.168	1	[M+FA-H]-	46.4	38.4	94.26			25.3809	29.4062	38.5776	69.357	23.2643	30.4623	31.1216	41.0279	0.758547	-0.39869	0.329316	0.482387	0.383448
446	12.62	130.042	131.049	CSID9990041	1H-Inden-1-one	C9H6O	130.042	1	[M+H]+	50.8	64.6	90.52			9.18187	10.8176	9.60868	12.0849	14.4865	12.5571	9.8694	13.0428	0.756693	-0.40222	0.105667	0.976062	0.994848
6345	6.973	/	471.22	HMDB0029348	Neryl arabinofuranosyl-glucoside	C21H36O10	448.231	1	[M+Na]+	47.8	44	96.62			44.4312	63.0333	56.4194	69.8318	71.2293	75.5807	54.628	72.2139	0.756474	-0.402637	0.125114	0.902693	0.956238
6423	5.734	/	499.123	HMDB0029291	3,4-Dicaffeoyl-1,5-quinolactone	C25H22O11	498.116	1	[M+H]+	54.5	76	98.4			4738.24	4808.67	4459.3	5388.88	7223.62	5914.03	4668.74	6175.51	0.756009	-0.403524	0.147939	0.829917	0.969598
2800	8.791	288.172	289.179	HMDB0000153	Estriol	C18H24O3	288.173	2	[M+H]+				84.4		11.713	15.399	13.0129	19.0966	20.1783	13.86	13.375	17.7116	0.755152	-0.405162	0.211573	0.674539	0.862363
5733	10.663	432.302	433.309	HMDB0036885	3-Hydroxy-8'-apo-epsilon-caroten-8'-al	C30H40O2	432.303	1	[M+H]+	52	70.3	91.7			91.7465	61.9634	52.7478	87.7776	109.782	75.8549	68.8192	91.1381	0.755109	-0.405243	0.271614	0.566047	0.877393
867	9.64	264.209	263.202	HMDB0036153	Shyobunyl acetate	C17H28O2	264.209	1	[M-H]-	42.5	18.7	94.59			9.69816	6.71198	9.70283	11.7215	11.996	10.8742	8.70432	11.5306	0.754892	-0.405658	0.111841	0.951397	0.961819
3827	10.471	504.345	503.338	HMDB0035948	Cyclopassifloic acid D	C30H48O6	504.345	1	[M-H]-	55.4	85.4	92.51			50.4935	67.8064	34.4307	64.8464	94.5292	43.1938	50.9102	67.5231	0.753967	-0.407426	0.280066	0.55274	0.670987
5229	6.329	678.294	677.286	HMDB0039005	Hv-NCC-1	C35H42N4O10	678.29	5	[M-H]-	43.3	31.6	90.44			20.8393	17.2508	18.0837	28.2131	17.6095	28.7469	18.7246	24.8565	0.753308	-0.408688	0.186164	0.730104	0.792029
847	1.304	262.08	261.073	HMDB0028815	Glutamylaspartic acid	C9H14N2O7	262.08	1	[M-H]-	43.6	22	96.61			3.55279	2.55312	3.2113	3.95085	5.28087	3.14742	3.10573	4.12638	0.752653	-0.409943	0.202181	0.69426	0.832447
2190	4.859	251.079	274.068	HMDB0029355	N-Phenylacetylaspartic acid	C12H13NO5	251.079	1	[M+Na]+	43	19	97.68			16.7252	24.074	27.3543	24.0572	25.8727	40.6267	22.7178	30.1855	0.752606	-0.410033	0.304451	0.516482	0.764157
631	6.532	/	229.108	HMDB0036117	Nepetalic acid	C10H16O3	184.11	1	[M+FA-H]-	43.9	23	98.09			12.1623	15.3266	11.2734	22.2419	15.4116	13.8519	12.9208	17.1685	0.752587	-0.410069	0.201694	0.695307	0.803078
3929	4.422	348.048	349.055	HMDB0012152	2-O-(6-Phospho-alpha-mannosyl)glycerate	C9H17O12P	348.046	5	[M+H]+	51.2	63.6	97.72			12.7556	10.7222	11.8194	10.544	25.6854	10.7096	11.7657	15.6463	0.75198	-0.411234	0.401451	0.396367	0.511791
1304	9.379	/	309.207	HMDB0304641	9-F1-phytoprostane	C18H32O5	328.225	1	[M-H2O-H]-	53.9	73.7	97.02			763.602	687.114	770.641	926.244	1126.96	900.964	740.453	984.722	0.751941	-0.411309	0.0946856	1.02372	1.00319
5869	6.415	440.165	441.173	HMDB0242175	gamma-CEHC glucuronide	C21H28O10	440.168	7	[M+H]+	44.6	36	94.44			145.249	152.292	153.766	157.489	213.645	229.486	150.436	200.207	0.751401	-0.412344	0.228472	0.641168	0.927961
3216	11.286	/	455.317	HMDB0037380	(6alpha,)-6-Hydroxy-4,7,22-ergostatrien-3-one	C28H42O2	410.318	2	[M+FA-H]-	49.1	52.9	94.36			8.75255	8.55004	12.0045	14.592	12.0901	12.3608	9.76904	13.0143	0.750639	-0.413808	0.127512	0.894447	0.943386
1125	10.365	294.22	293.212	HMDB0301805	3-Oxo-2-(2-entenyl)cyclopentaneoctanoic acid	C18H30O3	294.219	0	[M-H]-	54.5	75.2	97.55			2260.73	1931.59	2755.07	2886.25	3386.93	2995.87	2315.79	3089.68	0.749525	-0.415951	0.109982	0.958678	0.982027
1087	3.971	/	291.052	HMDB0029783	Mono-p-coumaroylmesotartaric acid	C14H14O8	310.069	4	[M-H2O-H]-	41.2	17.7	93.18			15.7786	16.7482	12.3188	24.8477	17.199	17.8702	14.9485	19.9723	0.748463	-0.417997	0.170281	0.768835	0.871444
1985	10.364	/	361.2	HMDB0255528	Neopetasin	C20H28O3	316.204	6	[M+FA-H]-	46.3	42.7	95.92			208.375	173.487	232.662	243.752	284.087	294.352	204.841	274.064	0.747422	-0.420005	0.0999069	1.0004	0.996249
965	11.028	276.209	275.202	HMDB0032672	4,8,12,15-Octadecatetraenoic acid	C18H28O2	276.209	1	[M-H]-	49.1	51.4	95.29			15.5669	21.8155	18.6661	22.3171	25.8955	26.8104	18.6828	25.0077	0.747083	-0.42066	0.10731	0.969361	0.966917
4930	9.679	/	395.182	HMDB0038742	Armillasin	C22H28O5	372.194	1	[M+Na]+	49.2	53.9	93.93			24.4588	51.1624	22.764	34.8895	72.8107	24.1434	32.7951	43.9478	0.746227	-0.422313	0.414826	0.382134	0.531142
6165	12.829	456.36	457.367	HMDB0258862	Testosterone undecanoate	C30H48O3	456.36	1	[M+H]+	48.4	50.7	92.56	76.1		249.867	195.206	171.363	227.878	288.732	309.631	205.479	275.413	0.746075	-0.422608	0.198662	0.701886	0.955618
4527	10.046	/	373.196	HMDB0012552	12-Oxo-20-hydroxy-leukotriene B4	C20H30O5	350.209	7	[M+Na]+	52.5	77.4	93.29			32.6918	5.02947	40.4839	37.6037	32.1141	35.2118	26.0684	34.9766	0.74531	-0.424087	0.391533	0.407232	1.0768
3651	11.153	/	489.359	HMDB0035853	Fasciculol C	C30H52O6	508.376	1	[M-H2O-H]-	53	70.9	95.26			188.109	136.496	51.2498	193.475	155.593	155.435	125.285	168.168	0.745	-0.424687	0.266216	0.574766	0.90064
1844	7.84	352.223	351.216	HMDB0005082	Lipoxin B4	C20H32O5	352.225	5	[M-H]-	47.4	46.5	96.79	66.1		18.7492	32.374	19.3547	34.73	30.0307	29.9189	23.4926	31.5599	0.744383	-0.425883	0.178146	0.749224	0.906776
5045	12.502	/	645.413	HMDB0262904	PA(13:0/18:12OH(9,10))	C34H65O10P	664.432	1	[M-H2O-H]-	40	10	91.06			4.39046	2.79979	4.01888	3.92783	5.20857	5.92432	3.73638	5.02024	0.744263	-0.426116	0.179177	0.746718	0.895634
6383	11.285	472.354	473.362	HMDB0035962	Ganoderic acid U	C30H48O4	472.355	1	[M+H]+	53.5	72.1	96.36			360.463	265.766	248.907	367.136	351.41	457.593	291.712	392.046	0.744076	-0.426479	0.196395	0.706871	0.972436
7440	13.261	/	557.398	HMDB0242413	Deoxycholylphenylalanine	C33H49NO5	539.361	6	[M+NH4]+	44.5	34	95.53			157.291	136.198	92.0182	205.201	161.53	152.059	128.502	172.93	0.743087	-0.428397	0.231798	0.63489	0.913455
4365	10.944	/	389.266	HMDB0062744	7alpha-hydroxy-3-oxochol-4-en-24-oic Acid	C24H36O4	388.261	8	[M+H]+	53.9	85.9	92.01			100.897	49.477	56.6159	88.1416	119.339	71.081	68.9967	92.8537	0.743069	-0.428433	0.323199	0.49053	0.863127
6400	12.564	/	475.318	HMDB0249340	Parenabol	C30H44O3	452.329	1	[M+Na]+	42.1	18	94.39			59.7072	53.3896	48.1065	76.1275	66.675	74.33	53.7345	72.3775	0.74242	-0.429693	0.089026	1.05048	1.05383
4509	4.682	372.105	395.094	HMDB0041723	Dihydroferulic acid 4-O-glucuronide	C16H20O10	372.106	1	[M+Na]+	50.5	57.9	96.33			108.064	144.585	125.805	159.981	168.298	181.509	126.151	169.929	0.742376	-0.429779	0.106471	0.97277	1.01592
3672	13.199	/	491.33	HMDB0002364	Oleanolic acid	C30H48O3	456.36	1	[M+Cl]-	44.9	29.5	95.98			1.07591	1.05611	0.786507	1.30089	1.30778	1.32343	0.972841	1.3107	0.74223	-0.430063	0.121379	0.915855	1.01813
7113	8.591	/	523.302	HMDB0034200	Physalolactone B	C30H44O6	500.314	1	[M+Na]+	49.1	52.7	93.65			79.2588	73.3291	52.3981	80.6048	150.302	45.2975	68.3286	92.0681	0.742153	-0.430211	0.39252	0.406138	0.457305
994	10.515	280.204	279.197	HMDB0112098	5-Pentyl-2-furanoctanoic acid	C17H28O3	280.204	1	[M-H]-	47.3	42.8	94.87			12.4904	15.6926	13.8053	18.1658	23.5323	14.907	13.9961	18.8683	0.741777	-0.430943	0.168783	0.772671	0.892052
1222	9.696	190.135	191.143	HMDB0036685	2,2,6,7-Tetramethylbicyclo[4.3.0]nona-1(9),4-dien-8-one	C13H18O	190.136	2	[M+H]+	50.8	60.8	95.09			20.6108	34.1955	28.1651	37.9415	38.6083	35.3317	27.6571	37.2939	0.7416	-0.431287	0.172303	0.763708	0.947223
1874	10.788	/	233.19	HMDB0032526	8-Tetradecenal	C14H26O	210.198	10	[M+Na]+	47.9	52.6	97.51			77.2479	72.8902	55.6882	91.9829	102.725	82.9338	68.6088	92.5473	0.741338	-0.431797	0.145585	0.836883	0.998329
2354	1.542	261.157	262.165	HMDB0013132	Hydroxyvalerylcarnitine	C12H23NO5	261.158	1	[M+H]+	45.4	31.5	96.87			47.8155	82.3543	40.0941	70.3833	49.2849	110.129	56.7546	76.5989	0.740933	-0.432585	0.363353	0.439671	0.695337
5758	10.735	434.318	435.325	HMDB0035685	beta-Citraurol	C30H42O2	434.318	1	[M+H]+	57.4	93.6	94.9			280.302	263.502	222.157	333.8	371.827	328.613	255.32	344.747	0.740603	-0.433227	0.0913689	1.0392	1.05417
3787	7.082	/	501.141	HMDB0248802	Azilsartan	C25H20N4O5	456.143	1	[M+FA-H]-	42.6	23	91.31			3.69015	1.38543	1.73146	2.54612	0.942225	5.70871	2.26901	3.06568	0.740133	-0.434144	0.359874	0.443849	0.267466
4029	11.476	/	519.369	HMDB0034528	Camelliagenin A	C30H50O4	474.371	1	[M+FA-H]-	49.2	49.4	97.5			7353.43	4818.33	4925.7	9703.37	6261.89	7138.14	5699.15	7701.13	0.740041	-0.434324	0.198608	0.702004	0.874845
352	10.199	120.094	121.101	HMDB0040458	1,2,4-Tris(methylene)cyclohexane	C9H12	120.094	1	[M+H]+	47.2	38.4	98.76			457.459	313.822	283.969	423.506	543.223	459.644	351.75	475.458	0.739813	-0.434767	0.21351	0.670582	0.977647
5338	8.185	/	413.156	HMDB0032082	Rosmic acid	C21H26O7	390.168	1	[M+Na]+	45.1	31.8	95.09			15.7335	10.3091	12.0755	16.6136	15.5148	19.4439	12.706	17.1908	0.739119	-0.436122	0.180887	0.742593	1.00054
920	8.642	/	269.176	HMDB0000560	Goshuyic acid	C14H24O2	224.178	1	[M+FA-H]-	43.1	18.9	97.8			23.2855	34.2714	24.1728	28.9907	38.1365	43.4594	27.2432	36.8622	0.739056	-0.436244	0.174791	0.75748	0.894808
498	1.051	210.038	209.031	HMDB0000639	Galactaric acid	C6H10O8	210.038	1	[M-H]-	42.9	20.1	95.96			195.875	189.276	186.058	272.339	261.459	239.772	190.403	257.857	0.738406	-0.437514	0.0473461	1.32472	1.08152
3326	11.846	316.24	317.247	HMDB0006002	Ethyltestosterone	C21H32O2	316.24	2	[M+H]+	52.5	68	96.63			124.702	125.401	104.927	180.717	159.192	141.09	118.343	160.333	0.738107	-0.438097	0.120816	0.917876	1.02095
2293	9.772	/	259.167	HMDB0036680	Cyperolone	C15H24O2	236.178	2	[M+Na]+	48.1	44.5	97.79			127.022	383.172	131.407	135.91	325.224	408.951	213.867	290.028	0.7374	-0.439481	0.412658	0.38441	0.667707
6504	9.801	/	481.294	HMDB0033728	Pubesenolide	C28H42O5	458.303	3	[M+Na]+	51.7	68.6	93.55			34.0949	43.8431	25.2144	37.1599	77.2839	25.5526	34.3841	46.6655	0.736822	-0.440612	0.393129	0.405465	0.509717
4856	10.821	/	613.447	HMDB0295256	DG(PGJ2/15:0/0:0)	C38H64O7	632.465	0	[M-H2O-H]-	53.6	73.8	94.7			37.7382	30.4287	44.4963	45.1462	55.5264	52.3513	37.5544	51.008	0.736245	-0.441741	0.113774	0.943957	1.00574
1888	4.769	234.089	235.096	HMDB0035712	Aloesol	C13H14O4	234.089	1	[M+H]+	49.8	54	96.16			10.665	16.4104	10.3124	13.6176	22.2182	14.9595	12.4626	16.9318	0.736048	-0.442128	0.286226	0.543291	0.844067
5444	10.325	/	419.182	HMDB0031254	Margrapine A	C21H23NO7	401.147	3	[M+NH4]+	41	12	96.06			27.3797	58.0602	36.9522	19.8648	98.281	48.1567	40.7974	55.4342	0.73596	-0.4423	0.425412	0.37119	0.306481
2257	11.149	256.182	257.19	HMDB0248849	Bakuchiol	C18H24O	256.183	2	[M+H]+	46.7	38.8	96.82			66.5347	75.2923	65.1528	99.4778	73.9686	107.858	68.9933	93.768	0.735787	-0.44264	0.17645	0.753379	0.956372
4415	11.158	/	557.347	HMDB0036672	3alpha-Acetoxy-11-keto-beta-boswellic acid	C32H48O5	512.35	6	[M+FA-H]-	40.3	14.1	93.76			19.0572	18.1592	3.55214	17.7464	18.9077	18.7582	13.5895	18.4708	0.73573	-0.442752	0.29092	0.536227	0.991049
1473	3.538	/	324.073	HMDB0037261	DHBOA-Glc	C14H17NO9	343.09	2	[M-H2O-H]-	51.5	65.2	94.45			15.2532	11.919	14.753	17.0784	16.1283	23.7907	13.9751	18.9991	0.735565	-0.443075	0.160599	0.794256	0.933407
3633	9.131	332.196	333.203	HMDB0259665	Dehydroandrographolide	C20H28O4	332.199	9	[M+H]+	40.2	16.6	94.29			551.942	632.547	709.335	736.605	884.482	953.644	631.275	858.244	0.735543	-0.443119	0.135753	0.867251	1.01223
4396	11.852	/	369.167	HMDB0040795	7'-O-Methylmarmin	C20H26O5	346.178	2	[M+Na]+	44.1	25.8	96.45			116.789	116.622	90.0493	211.649	123.253	105.051	107.82	146.651	0.735216	-0.44376	0.318944	0.496285	0.730412
4482	11.789	/	371.221	HMDB0248693	Ataprost	C21H32O4	348.23	5	[M+Na]+	49.2	55.9	96.11			489.553	561.885	433.025	599.335	755.141	664.88	494.821	673.119	0.735117	-0.443953	0.126871	0.896636	1.02655
3770	5.008	338.115	339.122	HMDB0030771	6alpha-Hydroxyphaseollin	C20H18O5	338.115	1	[M+H]+	48.3	49.1	93.8			64.0178	109.112	37.8256	124.903	77.0064	85.1837	70.3185	95.6977	0.734798	-0.44458	0.345558	0.461479	0.841792
976	6.721	/	277.072	HMDB0041325	Salfredin B11	C13H12O4	232.074	1	[M+FA-H]-	46.2	39.8	92.45			18.6083	25.48	25.0411	35.7809	25.6511	32.834	23.0432	31.422	0.733345	-0.447436	0.135227	0.868936	0.931478
4983	11.277	396.302	397.309	HMDB0038504	alpha-Micropteroxanthin B	C27H40O2	396.303	1	[M+H]+	56.1	88.3	93.61			208.14	162.838	144.398	224.272	214.531	264.375	171.792	234.392	0.732924	-0.448265	0.157475	0.802787	1.02912
5579	9.095	/	425.193	HMDB0030868	Citreoviridin A	C23H30O6	402.204	2	[M+Na]+	52.4	68.9	94.97			53.9367	58.1627	43.1939	54.6722	114.509	42.8434	51.7645	70.675	0.73243	-0.449238	0.387899	0.411281	0.568486
2921	8.86	294.219	295.226	HMDB0011108	17-Hydroxylinolenic acid	C18H30O3	294.219	2	[M+H]+	47.1	43.8	93.97			42.8572	37.2117	25.8924	64.5875	38.1191	41.9857	35.3204	48.2308	0.732322	-0.449451	0.287085	0.54199	0.84238
682	11.096	/	237.15	HMDB0037139	4-(2,6,6-Trimethyl-1,3-cyclohexadien-1-yl)-2-butanone	C13H20O	192.151	1	[M+FA-H]-	47.5	41.4	97.7			7.60876	6.30885	8.62127	10.5586	11.7026	8.52031	7.51296	10.2605	0.73222	-0.44965	0.125933	0.899862	0.987913
1835	10.318	/	231.174	HMDB0035862	6,10-Dimethyl-9-methylene-5-undecen-2-one	C14H24O	208.183	10	[M+Na]+	44.6	36.1	97.97			78.9769	67.3109	72.2767	106.131	88.9757	103.575	72.8549	99.5607	0.731763	-0.450551	0.0887346	1.05191	1.08118
209	1.314	/	159.03	HMDB0031859	Norfuraneol	C5H6O3	114.032	2	[M+FA-H]-	45.3	29	99.85			33.609	42.5954	34.329	49.1435	64.0986	37.8537	36.8445	50.3652	0.731546	-0.45098	0.18215	0.739571	0.882428
1245	3.853	306.132	305.125	CSID9747860	1,4,7,10,13,16-Hexaoxacyclononadecane-17,19-dione	C13H22O8	306.131	1	[M-H]-	43.5	24.6	94.92			3.47993	0.911874	4.13857	3.04543	4.14132	4.48452	2.84346	3.89042	0.730886	-0.452281	0.274336	0.561717	0.965858
1534	5.029	/	327.124	CSID4444821	molephantin	C19H22O6	346.142	1	[M-H2O-H]-	54.3	80.5	92.03			18.1566	16.1617	17.6577	18.7136	26.1396	26.3505	17.3254	23.7346	0.729963	-0.454104	0.15494	0.809837	0.997224
932	4.467	168.042	169.049	HMDB0001868	5-Methoxysalicylic acid	C8H8O4	168.042	1	[M+H]+	42	13.5	97.7	72.8	64	228.393	306.497	192.214	426.245	240.582	329.576	242.368	332.134	0.729729	-0.454568	0.276087	0.558954	0.834305
1026	6.326	/	284.033	HMDB0003074	Delphinidin	C15H11O7+	303.05	0	[M-H2O-H]-	42.1	27.5	83.58			4.33647	6.54962	6.9703	6.72181	8.30471	9.44456	5.95213	8.15703	0.729693	-0.454638	0.158384	0.800287	0.928728
592	10.365	224.141	223.134	HMDB0303570	Vomifoliol	C13H20O3	224.141	1	[M-H]-	51.8	69.5	91.06			20.0654	18.1459	25.4877	26.3968	33.5919	27.4798	21.233	29.1562	0.728251	-0.457493	0.119319	0.923291	1.01935
560	1.419	217.041	216.034	HMDB0006409	Tyramine-O-sulfate	C8H11NO4S	217.041	1	[M-H]-	47.6	51.4	88.46			79.2694	44.3685	25.2183	48.6572	70.3431	85.42	49.6187	68.1401	0.728187	-0.457619	0.274766	0.561036	0.898547
1929	10.576	358.215	357.208	HMDB0040619	Piperoic acid	C22H30O4	358.214	2	[M-H]-	43.7	26.8	93.67			6.13248	4.16854	6.46078	9.72282	6.63893	6.65736	5.58727	7.67304	0.728169	-0.457655	0.181693	0.740663	0.909663
2447	9.637	/	393.19	HMDB0060094	12,20-Dioxo-leukotriene B4	C20H28O5	348.194	5	[M+FA-H]-	46.2	43.4	93.44			101.517	67.1994	108.086	120.138	132.365	127.723	92.2673	126.742	0.727993	-0.458003	0.114799	0.940061	1.02071
2402	2.591	/	391.044	HMDB0030560	7,11,12-Triacetoxycoumestan	C21H14O9	410.064	5	[M-H2O-H]-	39.5	12.6	90.46			128.175	66.5138	93.1862	113.76	125.375	156.324	95.9583	131.82	0.727952	-0.458086	0.184519	0.733958	0.958391
723	6.175	/	243.124	HMDB0253742	4-(4-Methylcyclohexyl)-4-oxobutanoic acid	C11H18O3	198.126	1	[M+FA-H]-	50.8	56.4	98.64			44.8865	87.9982	42.7499	98.9425	75.639	66.6921	58.5449	80.4246	0.727948	-0.458093	0.232402	0.63376	0.880863
3823	10.051	/	341.172	HMDB0006709	Ubiquinone-2	C19H26O4	318.183	2	[M+Na]+	40.8	10.5	95.56			67.0067	50.4028	31.4584	73.6467	73.7242	57.2777	49.6227	68.2162	0.727432	-0.459115	0.251422	0.599597	0.954205
53	12.216	82.0417	83.049	HMDB0245092	2-Cyclopenten-1-one	C5H6O	82.0419	1	[M+H]+	51.7	62.8	97.38			37.5954	42.6799	77.3677	73.2854	67.0871	76.3663	52.5476	72.2462	0.727341	-0.459296	0.287623	0.541177	0.964469
592	4.459	140.047	141.055	HMDB0031735	Ethyl maltol	C7H8O3	140.047	1	[M+H]+	53.8	73.1	96.94			21.446	51.6996	31.0118	57.2944	39.98	46.0428	34.7191	47.7724	0.726761	-0.460448	0.296357	0.528185	0.882715
3155	5.334	/	451.089	HMDB0012199	Chorismate	C10H10O6	226.048	1	[2M-H]-	48.8	46.7	98.22			150.815	209.025	221.626	294.087	234.963	271.06	193.822	266.703	0.726732	-0.460504	0.114562	0.940959	0.983955
5524	9.81	/	423.177	HMDB0035689	Melleolide	C23H28O6	400.189	2	[M+Na]+	47.7	46	94.44			38.6305	41.7735	40.6725	19.834	116.108	31.1661	40.3588	55.7027	0.72454	-0.464863	0.452836	0.344059	0.0718432
347	10.167	/	181.124	HMDB0032662	9-Hydroxy-10-undecenoic acid	C11H20O3	200.141	2	[M-H2O-H]-	41.5	12.4	97.08			8.57028	5.18324	9.21731	11.9146	10.4402	9.35145	7.65695	10.5688	0.724489	-0.464965	0.153446	0.814046	0.97683
6787	9.648	497.386	498.393	HMDB0242096	N-Nervonoyl Methionine	C29H55NO3S	497.39	8	[M+H]+	41.6	24.5	92.97			3834.84	4388.71	3717.88	5239.62	5736.08	5508.04	3980.48	5494.58	0.724436	-0.465069	0.0630471	1.20034	1.11241
5005	5.945	/	637.216	HMDB0038749	Osmanthuside B	C29H36O13	592.216	2	[M+FA-H]-	48.2	48.2	95.34			4.08906	9.81511	8.17217	9.68539	12.9118	7.891	7.35878	10.1627	0.724095	-0.465748	0.231886	0.634726	0.853426
342	7.41	/	181.087	HMDB0030990	alpha-Carboxy-delta-nonalactone	C10H16O4	200.105	2	[M-H2O-H]-	42.5	21.2	93.77			4.88217	3.62555	4.52041	5.61663	8.06012	4.31666	4.34271	5.9978	0.72405	-0.465838	0.209141	0.67956	0.864041
1170	10.52	/	297.184	HMDB0031773	Phytocassane E	C20H28O3	316.204	7	[M-H2O-H]-	39.5	11.2	94.22			16.5595	15.957	19.815	25.223	24.353	22.7234	17.4438	24.0998	0.723816	-0.466304	0.0666225	1.17638	1.09156
6199	12.904	458.375	481.365	HMDB0036540	Heliantriol A1	C30H50O3	458.376	1	[M+Na]+	52.1	67.8	94.32			61.5413	54.5301	63.5664	91.6122	91.5278	65.122	59.8793	82.754	0.723581	-0.466773	0.16471	0.78328	1.0028
4958	2.628	/	397.11	HMDB0258644	Swertiamarin	C16H22O10	374.121	1	[M+Na]+	42.4	18.9	94.17			17.0411	28.9948	13.8208	35.729	24.0942	22.9398	19.9523	27.5877	0.723231	-0.467471	0.301301	0.520999	0.871858
3001	5.099	/	439.086	HMDB0039047	9-Hydroxy-4-methoxypsoralen 9-glucoside	C18H18O10	394.09	5	[M+FA-H]-	43.1	24.6	96.75			123.66	126.417	134.03	177.883	165.599	187.735	128.035	177.072	0.723069	-0.467794	0.0468975	1.32885	1.11422
1295	11.705	/	307.228	HMDB0031006	1-Acetoxy-2-hydroxy-16-heptadecen-4-one	C19H34O4	326.246	1	[M-H2O-H]-	44.3	30.5	91.79			1.72008	2.18361	2.58863	3.06102	3.64578	2.27339	2.16411	2.99339	0.722961	-0.468011	0.173457	0.760807	0.915009
684	9.419	/	237.15	HMDB0036684	2,4,5,7alpha-Tetrahydro-1,4,4,7a-tetramethyl-1H-inden-2-ol	C13H20O	192.151	2	[M+FA-H]-	51	57.9	98.93			42.4083	30.5439	46.828	66.1271	54.5119	45.0839	39.9267	55.241	0.722774	-0.468384	0.156333	0.805949	0.960691
1828	7.5	350.207	349.2	HMDB0002341	8-iso-15-keto-PGE2	C20H30O5	350.209	5	[M-H]-	46.4	40.8	97.17	71.3		22.6961	45.5478	23.0013	43.4031	39.6961	43.1537	30.4151	42.0843	0.722718	-0.468494	0.224179	0.649405	0.958307
1354	6.519	/	313.072	HMDB0011679	DHAP(6:0)	C9H17O7P	268.071	10	[M+FA-H]-	50.4	66.8	96.34			28.385	15.4393	16.8978	34.4067	41.1831	8.57874	20.2407	28.0562	0.721436	-0.471057	0.31801	0.49756	0.340136
3878	3.337	/	345.151	HMDB0031694	Butyl )-3-hydroxybutyrate glucoside	C14H26O8	322.163	2	[M+Na]+	44.5	30.4	94.4			23.0107	45.2014	25.0643	40.8388	45.2421	43.3898	31.0921	43.1569	0.720445	-0.47304	0.275321	0.56016	0.976182
359	5.012	186.09	185.082	HMDB0030992	5-Butyltetrahydro-2-oxo-3-furancarboxylic acid	C9H14O4	186.089	2	[M-H]-	52.7	70.7	95.37			19.1665	26.112	14.5127	25.9803	41.0807	16	19.9304	27.687	0.719846	-0.47424	0.27552	0.559847	0.686767
1223	1.078	303.143	302.136	HMDB0039423	N5-Acetyl-N2-gammaglutamylornithine	C12H21N3O6	303.143	0	[M-H]-	43.6	26.7	91.54			103.101	96.7708	107.52	156.107	142.475	128.866	102.464	142.483	0.71913	-0.475676	0.0667351	1.17565	1.10525
2024	6.483	366.005	364.998	HMDB0038472	Luteolin 7-sulfate	C15H10O9S	366.005	2	[M-H]-	53.4	78.4	91.04			10.9582	9.90003	11.1869	13.1481	19.7018	11.7751	10.6817	14.875	0.718098	-0.477747	0.209085	0.679676	0.939651
6354	11.112	470.339	471.346	HMDB0035334	Ganodermic acid Jb	C30H46O4	470.34	1	[M+H]+	55.7	85.6	94.27			339.807	285.123	280.027	351.565	515.75	393.242	301.652	420.186	0.717902	-0.478141	0.182672	0.738329	1.02852
3576	6.673	330.073	331.081	HMDB0029263	3,7-Dimethylquercetin	C17H14O7	330.074	1	[M+H]+	51.9	66.3	94.89			2.72536	1.45313	2.41287	5.01173	3.29702	0.874133	2.19712	3.06096	0.717787	-0.478372	0.405102	0.392435	0.260247
7995	13.108	/	627.422	HMDB0298581	DG(i-13:0/PGJ2/0:0)	C36H60O7	604.434	2	[M+Na]+	48.8	56.9	88.77			7.91453	12.8861	4.91709	11.5597	10.5261	13.8347	8.57258	11.9735	0.715962	-0.482044	0.285645	0.544174	0.958272
803	10.728	158.094	159.101	HMDB0060683	2-n-Propyl-4-oxopentanoic acid	C8H14O3	158.094	1	[M+H]+	42.7	16.8	97.93			137.438	128.818	111.188	188.391	160.061	178.942	125.814	175.798	0.715677	-0.48262	0.0859252	1.06588	1.11711
2782	8.984	/	288.289	HMDB0061859	Methyl hexadecanoic acid	C17H34O2	270.256	2	[M+NH4]+	40.4	7.61	96.47	79.3		22.0349	23.0965	21.572	22.555	36.639	34.0673	22.2345	31.0871	0.715232	-0.483517	0.246339	0.608467	0.968389
2856	3.826	/	428.157	HMDB0038630	Niazimin	C18H25NO8	383.158	2	[M+FA-H]-	52.5	66.4	98.38			53.3485	68.1825	60.3729	87.308	69.0323	98.4573	60.6346	84.9325	0.713915	-0.486175	0.118811	0.925142	1.00931
834	4.95	/	259.028	HMDB0170765	4-Allylphenol sulfate	C9H10O4S	214.03	1	[M+FA-H]-	42.7	17.9	96.53			96.6853	103.735	82.7465	136.995	150.24	109.557	94.389	132.264	0.713642	-0.486728	0.106468	0.972779	1.05007
691	9.691	148.089	149.096	HMDB0302410	Benzyl ethyl ketone	C10H12O	148.089	1	[M+H]+	42.5	16.1	97.52			54.4142	66.981	57.8771	85.0951	86.8911	79.3754	59.7574	83.7872	0.713205	-0.487612	0.0689006	1.16178	1.12556
1953	10.074	/	359.184	HMDB0035602	Kahweol	C20H26O3	314.188	6	[M+FA-H]-	41.2	16.8	95.79			33.9174	109.217	52.7626	101.265	83.9352	89.8548	65.2989	91.685	0.712209	-0.489627	0.24844	0.604778	0.962662
3285	5.508	/	461.109	HMDB0033991	Daidzin	C21H20O9	416.111	1	[M+FA-H]-	56.9	89.2	96.77			74.0116	136.432	118.193	112.382	132.997	217.263	109.545	154.214	0.710348	-0.493403	0.238059	0.623315	0.82125
3084	9.877	446.304	445.297	HMDB0060129	24-Oxo-1alpha,23,25-trihydroxyvitamin D3	C27H42O5	446.303	2	[M-H]-	45.1	34.8	92.79			17.4276	17.7299	11.0189	17.7809	33.4817	13.7959	15.3922	21.6862	0.709768	-0.49458	0.2726	0.564474	0.733245
4350	11.551	/	367.226	HMDB0060051	8-HDoHE	C22H32O3	344.235	5	[M+Na]+	44	29.4	96.47			25.5479	34.0325	27.213	36.61	39.483	46.2309	28.9311	40.7746	0.709538	-0.495049	0.125463	0.901485	1.0809
1952	10.566	/	359.184	HMDB0035200	Yucalexin B5	C20H26O3	314.188	6	[M+FA-H]-	47.5	49	95.4			16.0387	12.2288	18.5497	25.1332	22.4639	18.3981	15.6058	21.9984	0.709404	-0.495321	0.126766	0.896996	1.03256
6982	9.886	/	513.355	HMDB0034525	Barringtogenol C	C30H50O5	490.366	1	[M+Na]+	44.5	29.8	93.36			459.63	427.935	381.799	585.249	542.785	666.306	423.121	598.113	0.707427	-0.499347	0.0908258	1.04179	1.13726
2049	5.997	368.021	367.014	HMDB0000218	Orotidylic acid	C10H13N2O11P	368.026	13	[M-H]-	45.9	47.3	96.27			12.0758	17.2594	16.9348	18.9601	13.4487	33.0256	15.4233	21.8115	0.707119	-0.499975	0.2616	0.582362	0.701217
2323	8.545	/	261.146	HMDB0038256	Geranyl acetoacetate	C14H22O3	238.157	2	[M+Na]+	41.4	12.2	96.58			27.4449	21.6767	17.7601	18.6815	31.985	44.0625	22.2939	31.5763	0.706031	-0.502196	0.311285	0.506842	0.798912
755	10.069	/	247.207	HMDB0302693	Heptadecadienoic acid	C17H30O2	266.225	1	[M-H2O-H]-	44.2	26.9	95.17			7.40838	7.13577	7.34063	10.9998	11.0525	8.94689	7.29493	10.3331	0.70598	-0.502302	0.104936	0.979074	1.13027
1562	5.075	330.038	329.031	HMDB0030643	Blighinone	C16H10O8	330.038	2	[M-H]-	52.7	71	94.48			83.0559	107.039	78.5167	115.734	111.19	153.817	89.5371	126.914	0.705495	-0.503293	0.130474	0.884476	1.03117
2044	11.825	/	365.27	HMDB0002156	3a,20b-Pregnanediol	C21H36O2	320.272	2	[M+FA-H]-	51.4	62.1	96.94			14.9872	13.1435	14.8272	17.6607	20.0378	23.2107	14.3193	20.3031	0.705278	-0.503735	0.088475	1.05318	1.11662
422	10.365	196.147	195.139	HMDB0302621	Dodecadienoic acid	C12H20O2	196.146	1	[M-H]-	43.7	22.1	97.94			11.2493	10.0374	13.1299	14.7314	19.0537	15.1137	11.4722	16.2996	0.703833	-0.506695	0.102083	0.991046	1.09882
5249	7.833	/	681.459	HMDB0295080	DG(PGE2/0:0/14:0)	C37H64O8	636.46	1	[M+FA-H]-	48.1	47.9	94			7.9299	19.2739	8.46708	22.5989	13.7387	14.3664	11.8903	16.9013	0.703513	-0.507351	0.258429	0.587659	0.901616
869	12.097	264.209	263.202	HMDB0244950	2-(Nonylphenoxy)ethanol	C17H28O2	264.209	1	[M-H]-	44.4	25.3	97.27			38.3958	31.251	38.004	46.7748	52.0648	54.2731	35.8836	51.0376	0.703082	-0.508236	0.0669287	1.17439	1.14963
4668	8.508	382.139	383.146	HMDB0041102	Kanzonol O	C22H22O6	382.142	6	[M+H]+	47.8	60.7	85.28			10.9094	17.596	8.3393	14.2278	23.932	14.2749	12.2816	17.4782	0.702679	-0.509063	0.303921	0.517239	0.903033
4287	8.585	/	545.312	HMDB0035299	Ganolucidic acid D	C30H44O6	500.314	4	[M+FA-H]-	46.5	45.7	91.78			9.53569	9.20074	6.9854	8.94605	21.7325	5.96204	8.57394	12.2135	0.702005	-0.510448	0.326278	0.486412	0.496378
7127	4.776	/	525.157	HMDB0253489	Inolitazone	C27H26N4O4S	502.167	2	[M+Na]+	42.1	22.3	90.34			435.015	471.034	496.957	600.467	645.577	757.486	467.669	667.843	0.700267	-0.514023	0.0925799	1.03348	1.14653
3210	6.048	/	455.229	HMDB0252457	Forskolin	C22H34O7	410.23	1	[M+FA-H]-	40.3	8.65	93.77			48.4253	62.6999	56.095	71.3894	84.4512	83.1525	55.74	79.6644	0.699686	-0.515221	0.0754762	1.12219	1.12834
3015	6.332	300.063	301.07	HMDB0253076	Hematein	C16H12O6	300.063	2	[M+H]+	49.3	57.2	91.62			12.618	19.089	17.2806	28.7797	15.2365	26.0122	16.3292	23.3428	0.69954	-0.515522	0.258927	0.586823	0.868524
2510	10.447	272.177	273.184	HMDB0244836	19-Norandrostenedione	C18H24O2	272.178	2	[M+H]+	48	54.6	87.86	85.3		13.2225	10.7191	18.8242	19.9688	20.888	20.2797	14.2553	20.3788	0.699514	-0.515575	0.160087	0.795644	1.09816
878	2.167	266.127	265.12	HMDB0033598	N5-(4-Methoxybenzyl)glutamine	C13H18N2O4	266.127	1	[M-H]-	43.5	22	96.19			49.0182	29.6123	38.8501	54.4317	50.4734	63.1656	39.1602	56.0236	0.698995	-0.516646	0.120547	0.918843	1.08449
1518	1.302	/	326.111	HMDB0037843	N-(1-Deoxy-1-fructosyl)threonine	C10H19NO8	281.111	6	[M+FA-H]-	49.6	56.1	98.99			3.22922	2.42123	4.33002	4.5836	5.41129	4.28526	3.32682	4.76005	0.698905	-0.516831	0.13704	0.863151	1.06492
914	3.991	/	269.07	CSID9282127	Ethyl bthioglucopyranoside	C8H16O5S	224.072	0	[M+FA-H]-	48.8	48.6	96.18			161.033	161.017	128.812	272.757	198.301	174.785	150.287	215.281	0.698098	-0.518498	0.14801	0.82971	1.0132
4009	6.294	/	519.151	HMDB0240433	Enterolactone 3''-glucuronide	C24H26O10	474.153	2	[M+FA-H]-	47.1	43.9	93.59			8.65972	17.886	14.0339	17.2897	16.0759	24.7648	13.5265	19.3768	0.698079	-0.518538	0.195944	0.707868	0.939783
3606	6.033	488.132	487.125	HMDB0039489	6''-O-Acetylglycitin	C24H24O11	488.132	1	[M-H]-	52.2	72.8	89.93			15.9872	19.9953	21.3767	18.5416	21.3463	42.3037	19.1198	27.3972	0.697873	-0.518964	0.274159	0.561998	0.756877
5548	14.793	/	423.362	HMDB0011605	4-alpha-Methyl-5-alpha-cholest-7-en-3-beta-ol	C28H48O	400.371	5	[M+Na]+	52.9	77.7	92.69			39.2915	33.3989	31.7526	47.9784	49.5506	52.2629	34.8143	49.9306	0.697254	-0.520244	0.0647546	1.18873	1.19116
2038	12.522	366.22	365.212	HMDB0030597	Umbelliprenin	C24H30O3	366.219	1	[M-H]-	44.9	29.5	96.45			9.77475	11.0625	7.55944	11.0668	13.0961	16.5685	9.46557	13.5772	0.697169	-0.520419	0.140986	0.850824	1.03644
1459	8.714	206.13	207.138	HMDB0303053	9-Hydroxymegastigma-4,6,7-trien-3-one	C13H18O2	206.131	1	[M+H]+	50.3	55.3	97.61			119.061	102.863	162.86	189.712	205.373	157.066	128.261	184.05	0.696881	-0.521015	0.167698	0.775472	1.08164
1609	11.401	216.151	217.158	HMDB0035612	ar-Turmerone	C15H20O	216.151	1	[M+H]+	45.9	33.2	97.7	62.2		392.59	611.959	388.955	802.035	633.467	566.934	464.501	667.479	0.695905	-0.523039	0.206227	0.685654	1.02338
299	1.08	177.943	176.936	HMDB0000250	Pyrophosphate	H4O7P2	177.943	1	[M-H]-	41.4	10.6	98.28			632.768	488.536	330.989	830.315	615.844	640.781	484.098	695.647	0.695896	-0.523056	0.160338	0.794965	1.02941
1984	11.052	/	361.2	HMDB0005832	6b-Hydroxymethandienone	C20H28O3	316.204	6	[M+FA-H]-	44.4	33.2	95.59			88.6929	68.4203	95.8504	124.022	121.633	118.109	84.3212	121.255	0.695406	-0.524073	0.0712796	1.14703	1.15236
577	5.635	/	219.088	HMDB0060684	2-Propylglutaric acid	C8H14O4	174.089	1	[M+FA-H]-	53	67.1	99.41			35.9764	29.2858	17.4237	53.5052	58.1666	7.28388	27.562	39.6519	0.695099	-0.524709	0.322054	0.492071	0.127334
7886	5.629	/	631.199	HMDB0039041	Rutaretin 1'-(6''-sinapoylglucoside)	C31H34O14	630.195	5	[M+H]+	49.7	61.2	93.5			62.1161	62.1576	62.4632	82.1988	75.1258	111.431	62.2456	89.5851	0.694821	-0.525287	0.218061	0.661421	1.0895
6987	10.249	/	514.388	HMDB0253065	Hederagenin	C30H48O4	472.355	2	[M+ACN+H]+	41.6	16.6	93.26			33.7924	22.6263	26.1122	41.0294	34.0111	44.0192	27.5103	39.6866	0.693189	-0.528679	0.145601	0.836837	1.12606
6075	11.228	452.328	453.336	HMDB0035888	Tyromycic acid	C30H44O3	452.329	1	[M+H]+	53.6	74.9	94.93			165.489	121.833	106.703	143.999	225.14	199.354	131.342	189.498	0.693106	-0.528852	0.210389	0.676977	1.05073
661	7.144	236.142	235.134	HMDB0040778	Eremopetasidione	C14H20O3	236.141	1	[M-H]-	45.3	32.8	94.88			7.40135	6.58441	5.94757	9.52358	10.1766	9.05927	6.64444	9.58649	0.693105	-0.528854	0.0566325	1.24693	1.18328
1525	5.336	/	327.088	HMDB0255985	Oxindanac	C17H14O4	282.089	1	[M+FA-H]-	54.1	78.2	94.12			39.8116	46.2976	42.4426	65.1139	31.9446	88.5802	42.8506	61.8796	0.692484	-0.530148	0.246484	0.608211	0.670878
1034	5.336	/	286.049	HMDB0302035	Oxoxylopine	C18H11NO4	305.069	8	[M-H2O-H]-	42.6	27.9	93.7			86.9863	127.581	75.0903	99.4918	169.914	149.303	96.5525	139.57	0.691786	-0.531601	0.184356	0.734343	0.97323
888	10.619	164.084	165.091	HMDB0035213	beta-Thujaplicin	C10H12O2	164.084	1	[M+H]+	49.2	50.5	96.54			20.7962	22.8805	18.4097	30.1185	29.0146	30.6842	20.6955	29.9391	0.691253	-0.532715	0.0603624	1.21923	1.19536
625	1.27	143.04	144.048	HMDB0246712	5-(1-Hydroxyethyl)-4-methylthiazole	C6H9NOS	143.04	0	[M+H]+	49	58.4	87.25			109.679	173.924	141.684	186.878	165.53	263.068	141.763	205.159	0.69099	-0.533264	0.225175	0.64748	0.999822
1957	9.365	360.231	359.223	HMDB0004038	Resolvin D5	C22H32O4	360.23	2	[M-H]-	45.8	38.2	93.08			1.76879	1.9562	0.352919	1.77542	1.51407	2.62249	1.3593	1.97066	0.689769	-0.535814	0.268864	0.570467	1.02837
3377	11.284	/	467.317	HMDB0035261	24-Hydroxyglycyrrhetic acid	C30H46O5	486.335	1	[M-H2O-H]-	54.6	83.2	91.13			40.9759	19.0018	13.4571	34.6152	19.6178	52.2547	24.4783	35.4959	0.689609	-0.536149	0.290319	0.537124	0.840597
2789	6.006	/	311.11	HMDB0254289	Mabuterol	C13H18ClF3N2O	310.106	10	[M+H]+	37.5	11.6	86.46			10.7465	19.6391	13.5439	18.441	20.2539	25.2282	14.6432	21.3077	0.687224	-0.541147	0.20501	0.688226	1.04998
5232	10.339	678.385	677.378	HMDB0041094	Gingerglycolipid B	C33H58O14	678.383	6	[M-H]-	51.3	70.7	92.32			1.63163	1.13083	1.14078	1.81953	1.99623	1.87125	1.30108	1.89567	0.686344	-0.542997	0.089911	1.04619	1.1682
6572	4.777	/	485.165	HMDB0039233	Verbasoside	C20H30O12	462.174	5	[M+Na]+	42.7	20.7	98.23			36.7293	38.3461	41.2973	49.6393	52.9973	67.2206	38.7909	56.6191	0.685121	-0.54557	0.118657	0.925707	1.15861
44	0.948	103.063	102.056	HMDB0000112	gamma-Aminobutyric acid	C4H9NO2	103.063	1	[M-H]-	47.4	43	95.75			49.214	36.146	51.4637	56.3281	74.6694	68.7763	45.6079	66.5913	0.684893	-0.546049	0.102684	0.988499	1.13506
3628	10.408	488.351	487.343	HMDB0035118	Madasiatic acid	C30H48O5	488.35	1	[M-H]-	52.9	72.2	93.96			252.08	209.428	161.407	430.769	266.782	211.981	207.638	303.178	0.684874	-0.54609	0.218769	0.660014	0.896606
1288	8.492	308.199	307.192	HMDB0033243	Corchorifatty acid D	C18H28O4	308.199	1	[M-H]-	50.7	59.2	95.88			62.6156	49.681	70.9689	96.1699	104.199	67.3025	61.0885	89.2238	0.684666	-0.546527	0.13802	0.860059	1.05901
1982	8.988	238.193	261.182	HMDB0038138	alpha-Bisabolol oxide C	C15H26O2	238.193	2	[M+Na]+	42	14.5	97.62			33.1032	25.0869	23.7708	35.6501	27.9653	56.2917	27.3203	39.969	0.683537	-0.548908	0.276572	0.558192	0.945833
1535	5.527	/	327.124	HMDB0304361	Gibberellin A34-catabolite	C19H22O6	346.142	1	[M-H2O-H]-	52.8	70.5	94.91			38.7435	39.2376	41.2666	54.1811	58.8653	61.4182	39.7492	58.1549	0.683507	-0.548973	0.0429687	1.36685	1.22085
4433	10.621	368.271	369.278	HMDB0036054	12'-Apo-b-carotene-3,12'-diol	C25H36O2	368.272	2	[M+H]+	43.9	30.1	91.82			36.8637	38.6839	42.7582	61.9784	66.6467	44.4953	39.4353	57.7068	0.683373	-0.549255	0.153849	0.812904	1.09623
4208	12.123	358.287	359.294	HMDB0006323	Tetracosapentaenoic acid (24:5n-3)	C24H38O2	358.287	2	[M+H]+	50.1	56.3	96.12			15.4629	5.73636	27.7459	22.2375	23.6126	25.788	16.315	23.8794	0.683227	-0.549563	0.313012	0.504439	1.12989
2613	6.01	/	405.156	HMDB0039100	4-Acetylzearalenone	C20H24O6	360.157	2	[M+FA-H]-	40.7	11	94.13			4.15797	5.73301	5.71983	6.18067	9.53776	7.14699	5.2036	7.6218	0.682726	-0.550622	0.14192	0.847956	1.06393
109	0.992	134.022	133.014	HMDB0000156	Malic acid	C4H6O5	134.022	1	[M-H]-	42.5	14.5	99.37	78.2		3479.07	3983.23	3400.58	4500.22	5515.23	5944.48	3620.96	5319.98	0.680634	-0.555048	0.0849978	1.07059	1.16796
1058	14.624	176.156	177.164	HMDB0035180	4,6,8-Megastigmatriene	C13H20	176.157	0	[M+H]+	48.1	49.1	91.86			5.0921	5.10391	4.38458	7.78679	6.20905	7.4382	4.8602	7.14468	0.680254	-0.555855	0.0878576	1.05622	1.19332
6893	10.96	/	507.308	HMDB0037607	Ganolucidic acid E	C30H44O5	484.319	1	[M+Na]+	56.7	91.3	93.84			92.0468	104.181	404.509	72.9023	268.393	543.887	200.246	295.061	0.678658	-0.559242	0.433838	0.362673	0.55962
881	11.074	266.155	265.148	CSID8448	laurilsulfate	C12H26O4S	266.155	0	[M-H]-	47.4	41	96.7			184.9	242.303	238.252	259.227	310.279	413.987	221.818	327.831	0.676623	-0.563576	0.141119	0.850416	1.0697
4855	6.624	/	413.156	HMDB0036984	Garcimangosone C	C23H24O7	412.152	6	[M+H]+	44.7	38	92.15			22.8747	24.0696	36.4274	39.3953	39.2694	44.5971	27.7906	41.0873	0.676379	-0.564097	0.138855	0.857437	1.1566
3829	9.02	504.346	503.338	HMDB0034501	Tomentosic acid	C30H48O6	504.345	1	[M-H]-	54.3	78.8	93.95			53.2679	48.9306	28.3905	55.4671	103.053	34.5873	43.5297	64.3692	0.67625	-0.564372	0.276121	0.5589	0.748668
3475	8.866	324.193	347.182	HMDB0038580	Cibaric acid	C18H28O5	324.194	2	[M+Na]+	43.1	21	96.51			116.26	112.925	121.05	188.799	181.28	148.231	116.745	172.77	0.675726	-0.565489	0.131863	0.879876	1.20726
1296	8.705	309.119	308.112	HMDB0015056	Ketotifen	C19H19NOS	309.119	1	[M-H]-	40	14	87.67			5.69432	4.49717	7.24594	8.03145	9.35963	8.41742	5.81248	8.60283	0.675647	-0.565659	0.0958456	1.01843	1.16747
5299	10.172	/	411.213	HMDB0060746	3-keto-Digoxigenin	C23H32O5	388.225	2	[M+Na]+	47.5	43.2	96.01			453.014	569.887	437.31	724.507	816.21	620.954	486.737	720.557	0.675502	-0.565969	0.114487	0.941243	1.16579
6376	9.309	/	473.195	HMDB0257249	Rivenprost	C24H34O6S	450.208	4	[M+Na]+	40.4	13.8	92.43			27.8256	29.2994	24.2498	41.4895	36.6218	42.3677	27.125	40.1597	0.675428	-0.566127	0.067384	1.17144	1.22567
2228	10.364	/	378.19	HMDB0255699	Nolomirole	C19H27NO4	333.194	6	[M+FA-H]-	41.5	19.3	95.31			47.6053	41.2136	58.2196	59.6213	90.7023	67.5649	49.0128	72.6295	0.674834	-0.567395	0.135507	0.868037	1.11208
6321	9.957	468.323	469.331	HMDB0038797	Uralenolide	C30H44O4	468.324	1	[M+H]+	51.5	64.8	93.69			135.559	114.171	120.656	164.282	258.863	126.323	123.462	183.156	0.67408	-0.569007	0.265025	0.576714	0.961965
1317	12.226	/	309.244	HMDB0031044	Avocadene 2-acetate	C19H36O4	328.261	1	[M-H2O-H]-	44.6	29.6	94.58			2.09084	2.10038	2.80854	3.00996	4.71719	2.6681	2.33325	3.46508	0.673361	-0.570548	0.181386	0.741397	1.02558
6202	13.424	458.376	459.383	HMDB0041183	(2alpha,3beta)-20(29)-Lupene-2,3,28-triol	C30H50O3	458.376	0	[M+H]+	45.9	36	93.72			5.23685	2.68416	4.31684	5.53733	6.25628	6.40718	4.07928	6.06693	0.67238	-0.572651	0.162614	0.788842	1.16473
4940	9.182	/	627.189	HMDB0033296	Kuwanon Y	C34H30O9	582.189	4	[M+FA-H]-	45.1	32.2	97.88			19.8446	18.4123	26.5156	32.8925	27.2982	36.2949	21.5908	32.1619	0.671318	-0.574932	0.102364	0.989852	1.14959
2395	1.271	/	265.111	HMDB0000235	Thiamine	C12H17N4OS	265.112	3	[M+H]+	40.5	17.6	95.76	73.6	75.3	189.671	295.76	241.265	348.652	283.266	451.439	242.232	361.119	0.670783	-0.576082	0.199809	0.699386	1.06917
3120	8.581	/	307.19	HMDB0258926	Tetranorprostanedioic acid	C16H28O4	284.199	5	[M+Na]+	46.7	41.6	97.13			25.6387	28.0727	50.2423	49.8142	57.1774	48.0152	34.6512	51.6689	0.67064	-0.576391	0.201059	0.696677	1.12815
5826	8.705	/	439.208	HMDB0030522	Citreoviridin D	C24H32O6	416.22	1	[M+Na]+	42.4	21.1	92.43			24.9929	29.4521	14.5896	27.2588	54.6001	21.0907	23.0115	34.3165	0.670566	-0.576549	0.342577	0.465242	0.810854
1182	6.323	300.064	299.057	HMDB0302564	3-O-Methylkaempferol	C16H12O6	300.063	1	[M-H]-	55.8	84.1	96.65			185.498	238.518	258.896	320.502	321.899	377.739	227.637	340.047	0.66943	-0.578996	0.079388	1.10025	1.18394
540	8.486	212.142	211.134	HMDB0033601	Dihydrojasmonic acid	C12H20O3	212.141	2	[M-H]-	49.9	54.8	96.79			29.6452	29.4961	28.7244	45.4728	47.7365	38.5265	29.2885	43.9119	0.666984	-0.584277	0.0946975	1.02366	1.23791
1093	8.704	/	291.122	HMDB0040903	Ipomeabisfuran	C15H18O3	246.126	8	[M+FA-H]-	40.2	13	97.1			34.3523	25.0751	40.8441	47.2578	57.2911	45.9852	33.4238	50.178	0.666106	-0.586177	0.103425	0.985374	1.17651
4141	9.358	/	531.333	HMDB0038737	Melilotigenin	C30H46O5	486.335	2	[M+FA-H]-	40.9	14.5	92.64			30.311	26.3738	21.7588	39.0368	44.6619	34.1457	26.1479	39.2815	0.665654	-0.587156	0.0915183	1.03849	1.1981
756	4.333	152.12	153.127	HMDB0035277	p-Mentha-1(7),5-dien-2-ol	C10H16O	152.12	1	[M+H]+	42.9	20.3	95.2			9.54767	13.5064	11.6217	22.28	18.1585	11.7691	11.5586	17.4025	0.66419	-0.590331	0.228075	0.641922	0.999958
4580	5.32	/	579.209	HMDB0248568	Arctiin	C27H34O11	534.21	2	[M+FA-H]-	51.3	65.5	93.68			184.825	40.5179	164.875	172.155	235.442	180.055	130.073	195.884	0.664028	-0.590683	0.220814	0.655974	1.1423
131	10.868	94.0781	95.0854	HMDB0061889	1,3,5-Heptatriene	C7H10	94.0783	1	[M+H]+	51.5	59.8	99.11			503.583	337.669	760.291	1085.38	632.558	695.191	533.848	804.376	0.663679	-0.591442	0.272564	0.564531	1.03711
1269	7.831	/	307.117	HMDB0303491	Grosheimin	C15H18O4	262.121	9	[M+FA-H]-	41.1	20.4	95.02			11.6338	6.3153	12.6079	14.7124	14.9482	16.4184	10.1856	15.3597	0.663143	-0.592609	0.117867	0.928608	1.15886
4969	9.094	396.155	397.162	HMDB0039611	Curcumin I	C23H24O6	396.157	7	[M+H]+	43.8	33.2	93.49			14.4967	8.80921	12.4107	12.6819	21.5903	19.6042	11.9055	17.9588	0.662934	-0.593062	0.215223	0.667111	1.09305
3607	9.122	330.219	331.226	HMDB0254496	Metabolite M	C21H30O3	330.219	2	[M+H]+	43.5	23.9	96.11			38.5921	34.2218	26.134	50.1011	36.569	62.6722	32.9827	49.7808	0.662559	-0.59388	0.205288	0.687637	1.0926
2372	10.452	262.193	263.2	HMDB0033957	Crithmumdiol	C17H26O2	262.193	1	[M+H]+	50	56.8	94.9			9.93578	7.9811	23.5104	9.35287	30.66	22.5469	13.8091	20.8533	0.662203	-0.594655	0.36475	0.438005	0.833246
2511	8.869	272.177	273.184	HMDB0000151	Estradiol	C18H24O2	272.178	2	[M+H]+	44.6	31.8	93.63			29.6802	36.1782	39.1282	54.5212	57.713	46.365	34.9955	52.8664	0.661961	-0.595181	0.0911527	1.04023	1.21535
2126	7.37	372.194	371.187	HMDB0041330	Tanabalin	C22H28O5	372.194	2	[M-H]-	42	16.5	95.68			2.06266	4.77569	1.7214	2.30633	8.98792	1.64934	2.85325	4.31453	0.661312	-0.596598	0.346237	0.460626	0.432881
365	6.306	/	185.119	CSID67170177	3,9-Dihydroxydecanoic acid	C10H20O4	204.136	2	[M-H2O-H]-	46.5	38.8	95.38			10.1637	13.111	10.4759	18.146	18.6876	14.205	11.2502	17.0129	0.661277	-0.596673	0.0904829	1.04343	1.19015
205	3.468	/	158.083	HMDB0062769	Epsilon-caprolactam	C6H11NO	113.084	3	[M+FA-H]-	49.5	51.4	99.31			12.6052	9.70979	11.5084	15.5048	16.3669	19.2869	11.2745	17.0529	0.661147	-0.596958	0.0757686	1.12051	1.23466
6275	9.496	/	465.299	HMDB0242632	Sisomicin sulfate	C19H37N5O7	447.269	9	[M+NH4]+	43.6	36	91.99			45.1598	44.1784	32.8485	35.6809	70.7443	78.4209	40.7289	61.6154	0.661019	-0.597237	0.261472	0.582575	0.94326
100	0.902	132.054	131.047	HMDB0000168	Asparagine	C4H8N2O3	132.053	1	[M-H]-	45.3	33.8	94.69	70.6		52.0622	33.9551	75.5319	101.994	62.4879	80.1261	53.8497	81.5361	0.66044	-0.5985	0.181714	0.740611	1.0644
7323	5.46	/	543.24	HMDB0029771	7,8-Dihydrovomifoliol 9-[apiosyl-(1->6)-glucoside]	C24H40O12	520.252	1	[M+Na]+	40.6	8.15	96.05			61.0022	66.8231	44.5608	96.87	73.354	90.8626	57.462	87.0289	0.660264	-0.598886	0.12675	0.897053	1.18334
5825	8.941	/	439.208	HMDB0015389	Desonide	C24H32O6	416.22	1	[M+Na]+	42.2	18.5	93.41			11.2105	12.6878	9.91296	9.95011	26.0902	15.3025	11.2704	17.1143	0.658539	-0.60266	0.305695	0.514711	0.861297
5805	11.798	/	437.341	HMDB0012172	4Alpha-hydroxymethyl-5alpha-cholesta-8,24-dien-3beta-ol	C28H46O2	414.35	5	[M+Na]+	53.2	76.3	95.08			505.314	766.705	633.82	990.307	968.893	936.819	635.28	965.34	0.658089	-0.603645	0.0877229	1.05689	1.21907
797	9.691	158.073	159.08	HMDB0032861	2-Methoxynaphthalene	C11H10O	158.073	1	[M+H]+	41.4	13.8	94.76			15.9043	22.4779	19.8462	29.5234	31.6418	27.3353	19.4095	29.5002	0.657944	-0.603963	0.0854963	1.06805	1.22687
722	9.188	150.104	151.112	HMDB0035824	Carvone	C10H14O	150.104	1	[M+H]+	49.5	51.1	97.55	86		129.871	57.4648	33.2798	48.1205	235.574	52.0972	73.5384	111.931	0.657001	-0.606034	0.43244	0.364074	0.544648
679	1.038	238.069	237.062	HMDB0244292	Keto-3-deoxymanno-octulosonic acid	C8H14O8	238.069	0	[M-H]-	42.1	19.2	91.46			61.2282	59.8342	49.4896	90.045	69.0259	100.608	56.8507	86.5596	0.656781	-0.606516	0.100677	0.99707	1.17516
4373	7.982	/	368.242	HMDB0002664	Prostaglandin E3	C20H30O5	350.209	3	[M+NH4]+	49.2	52.9	96.44			12.0885	10.3046	14.5364	18.5134	18.7148	19.0316	12.3098	18.7533	0.65641	-0.607332	0.0731807	1.1356	1.26905
1739	12.25	/	341.213	HMDB0030454	Macrophorin A	C22H32O4	360.23	1	[M-H2O-H]-	44.5	28.4	95.84			1.94537	1.71133	1.34949	2.82903	1.67935	3.11918	1.66873	2.54252	0.65633	-0.607507	0.166029	0.779816	1.0239
4528	7.508	/	373.196	HMDB0012590	15-Oxo-lipoxin A4	C20H30O5	350.209	9	[M+Na]+	44.3	37.8	93.41			8.68874	30.1354	20.8502	39.0237	13.7225	38.3831	19.8915	30.3764	0.654832	-0.610804	0.342622	0.465184	0.801174
250	10.068	/	165.129	HMDB0033724	Undecylenic acid	C11H20O2	184.146	1	[M-H2O-H]-	43.1	19.9	97.03			10.475	6.13837	10.6723	12.6374	16.2579	12.8469	9.09524	13.9141	0.653673	-0.613359	0.117905	0.928469	1.18455
2329	8.77	/	261.182	HMDB0035887	Germacrenone	C15H26O2	238.193	1	[M+Na]+	43.9	23.1	96.83			117.499	77.3234	82.1643	178.117	109.27	136.576	92.3288	141.321	0.653325	-0.614126	0.198826	0.701528	1.14296
3474	4.702	/	475.182	HMDB0032622	Phenethyl rutinoside	C20H30O10	430.184	1	[M+FA-H]-	48.6	48.8	95.32			20.1408	42.948	21.5856	41.1936	40.1712	48.2456	28.2248	43.2035	0.653299	-0.614184	0.160016	0.795837	1.14107
3395	11.712	470.34	469.332	HMDB0034568	23-Hydroxy-3-oxocycloart-24-en-26-oic acid	C30H46O4	470.34	1	[M-H]-	53.8	71	98.68			643.013	382.636	414.115	582.261	744.559	879.264	479.921	735.361	0.652633	-0.615655	0.141606	0.848918	1.16613
2591	8.915	/	277.177	HMDB0029604	Lubiminol	C15H26O3	254.188	1	[M+Na]+	47.5	42.2	97.06			84.3012	78.5588	81.4173	87.5304	156.829	129.943	81.4258	124.767	0.652621	-0.615684	0.191722	0.717329	1.12328
4085	12.941	/	353.247	HMDB0006528	Docosapentaenoic acid (22n-3)	C22H34O2	330.256	6	[M+Na]+	52.3	71.3	97.21			3.48847	3.16229	3.85267	5.55942	4.27786	6.29231	3.50114	5.37653	0.65119	-0.61885	0.12824	0.891976	1.2129
3401	12.288	470.34	469.333	HMDB0011628	Glycyrrhetinic acid	C30H46O4	470.34	1	[M-H]-				80.2		30.8605	22.6261	28.6122	36.2312	48.3277	41.5301	27.3663	42.0296	0.651118	-0.619008	0.0899179	1.04615	1.24181
1446	11.95	322.251	321.244	HMDB0061645	3,4-Dimethyl-5-pentyl-2-furannonanoic acid	C20H34O3	322.251	1	[M-H]-	45.6	34.3	95.17			3.88898	2.80181	4.06774	6.86463	5.68684	3.97875	3.58618	5.51007	0.65084	-0.619624	0.147352	0.831643	1.10656
3747	5.976	/	497.134	HMDB0037946	Catechin 3'-glucoside	C21H24O11	452.132	9	[M+FA-H]-	47.8	57	91.59			29.0087	58.43	33.0412	54.6315	62.9518	67.6277	40.1599	61.737	0.650501	-0.620377	0.140462	0.852442	1.15861
261	10.052	168.115	167.108	HMDB0303972	3-hydroxycyclocitral	C10H16O2	168.115	2	[M-H]-	48.7	47.3	98.16			21.3371	13.3141	20.9046	26.7013	31.9898	26.8503	18.5186	28.5138	0.649461	-0.622685	0.0948642	1.0229	1.22732
1533	5.766	/	327.124	HMDB0041372	Alectrol	C19H22O6	346.142	1	[M-H2O-H]-	53.8	77.8	92.41			30.931	32.7167	31.2499	30.9495	48.4368	66.7634	31.6325	48.7166	0.649318	-0.623004	0.183286	0.736872	1.01254
508	9.637	/	209.119	HMDB0037294	2-Methyl-3-(2-pentenyl)-2-cyclopenten-1-one	C11H16O	164.12	2	[M+FA-H]-	48.8	47.2	99.08			135.618	78.3467	152.015	180.581	200.657	182.74	121.993	187.993	0.648925	-0.623875	0.105098	0.978404	1.20778
3814	3.77	504.148	503.141	HMDB0035486	6-Caffeoylsucrose	C21H28O14	504.148	1	[M-H]-	54.3	79.2	93.1			19.476	29.5567	8.61206	29.7929	23.8643	35.2875	19.2149	29.6483	0.648095	-0.625722	0.198384	0.702494	1.10892
596	10.344	140.084	141.091	HMDB0251369	5,5-Dimethyl-1,3-cyclohexanedione	C8H12O2	140.084	1	[M+H]+	42.9	18.5	97.23			49.4916	24.9875	42.0936	61.6502	53.1851	65.0761	38.8576	59.9705	0.647945	-0.626057	0.154403	0.811344	1.21759
3955	6.254	/	513.199	CSID141888	Paucin	C23H32O10	468.2	3	[M+FA-H]-	40.3	10	94.36			2.11673	1.18176	1.89846	1.71181	3.31589	3.00711	1.73232	2.67827	0.646804	-0.628598	0.181647	0.740771	1.06115
4904	10.345	392.271	393.278	HMDB0039019	3-Hydroxy-10'-apo-b,y-carotenal	C27H36O2	392.272	2	[M+H]+	48	49.8	92.34			17.2577	21.1225	16.6856	22.3314	45.5237	17.363	18.3553	28.406	0.646176	-0.630002	0.340967	0.467288	0.856632
63	1.04	83.0371	84.0443	HMDB0255970	Oxazine	C4H5NO	83.0371	0	[M+H]+	44.4	25.7	96.78			64.9471	86.9784	101.66	108.67	143.952	140.066	84.5286	130.896	0.64577	-0.630907	0.129038	0.889282	1.20821
1324	4.869	/	311.078	HMDB0240529	Hydroxytyrosol 3'-glucuronide	C14H18O9	330.095	1	[M-H2O-H]-	49.3	55.2	93.01			28.2018	46.2407	39.603	64.0739	43.5245	69.1909	38.0152	58.9298	0.645093	-0.632421	0.136991	0.863307	1.10591
1050	8.875	288.173	287.166	HMDB0000153	Estriol	C18H24O3	288.173	1	[M-H]-	42.3	17.6	95.24	76.3		9.56669	6.77821	9.57896	13.9028	16.1577	10.1816	8.64129	13.414	0.644198	-0.634425	0.124966	0.903209	1.17608
4358	9.443	/	367.226	HMDB0001939	Medroxyprogesterone	C22H32O3	344.235	6	[M+Na]+	43.7	30.2	95.08			20.9376	11.4509	28.8685	23.3937	38.483	33.2774	20.419	31.7181	0.643766	-0.635391	0.240807	0.618331	1.13861
2062	10.87	/	245.153	HMDB0037605	(10betaH,11xi)-11-Hydroxy-13-nor-6-eremophilen-8-one	C14H22O2	222.162	9	[M+Na]+	51.9	72.1	97.41			194.859	123.343	213.157	292.693	235.349	297.967	177.12	275.336	0.643286	-0.636467	0.135674	0.867504	1.22947
3343	8.322	/	463.307	HMDB0303029	Furost-5-ene-3beta,22,26-triol	C26H42O4	418.308	1	[M+FA-H]-	51.5	63.7	95.26			5.09491	2.14262	5.77694	7.62305	8.46812	4.16086	4.33816	6.75068	0.642626	-0.637949	0.212914	0.671796	1.04052
2082	3.779	/	368.162	CSID67492630	N-Formylmethionylleucylproline	C17H29N3O5S	387.183	7	[M-H2O-H]-	44.8	38.8	92.93			102.244	77.5569	114.561	155.808	97.6146	204.689	98.1205	152.704	0.642555	-0.638109	0.182095	0.739701	1.02103
4826	5.479	612.208	611.2	HMDB0030542	Neohesperidin dihydrochalcone	C28H36O15	612.205	3	[M-H]-	40.3	16	89.32			96.8339	166.641	64.9001	188.681	155.121	167.262	109.458	170.355	0.642533	-0.638158	0.159516	0.797196	1.16319
23	8.224	94.0421	93.0348	HMDB0000228	Phenol	C6H6O	94.0419	2	[M-H]-	40.2	5.55	97.96	85		53.3059	49.0018	68.2126	89.6323	86.8063	89.0183	56.8401	88.4856	0.642365	-0.638534	0.0926522	1.03314	1.28828
290	5.213	/	173.082	HMDB0031484	2-Heptenoic acid	C7H12O2	128.084	2	[M+FA-H]-	45.6	32.1	97.83			1.93943	3.10309	1.20213	1.73256	6.41822	1.57274	2.08155	3.24117	0.642222	-0.638856	0.325265	0.487763	0.582551
2193	10.625	/	376.175	HMDB0257468	Salmefamol	C19H25NO4	331.178	6	[M+FA-H]-	39.4	13.5	90.47			12.1173	10.0884	14.1174	19.8194	18.5196	18.2816	12.1077	18.8735	0.641517	-0.64044	0.0579203	1.23717	1.29061
6043	9.786	/	451.32	HMDB0244149	1,24)-Dihydroxyvitamin D2	C28H44O3	428.329	4	[M+Na]+	54.3	81.1	94.96			151.582	133.893	143.495	138.86	386.171	144.333	142.99	223.121	0.640861	-0.641916	0.367262	0.435024	0.774217
90	1.305	130.027	129.02	HMDB0000749	Mesaconic acid	C5H6O4	130.027	2	[M-H]-	44.1	24.2	98.24	75.6	77.3	75.1604	66.1423	94.2207	107.44	140.143	120.624	78.5078	122.736	0.639648	-0.64465	0.0881235	1.05491	1.2651
4005	5.996	/	519.114	HMDB0037342	Apigenin 7-O-(6''-O-acetylglucoside)	C23H22O11	474.116	1	[M+FA-H]-	48.4	49.6	93.54			10.0996	19.976	18.7522	27.3303	21.9352	27.3807	16.2759	25.5487	0.637054	-0.650512	0.116483	0.933739	1.1658
1649	5.69	336.085	335.078	HMDB0030654	3-O-Caffeoylshikimic acid	C16H16O8	336.085	1	[M-H]-	52.6	69.3	95.26			454.366	244.544	363.647	555.778	568.26	544.066	354.186	556.034	0.636985	-0.650669	0.0926278	1.03326	1.26366
3713	4.371	/	495.118	HMDB0037476	Neocarthamin	C21H22O11	450.116	8	[M+FA-H]-	45.8	44.2	93.43			22.2675	13.5883	21.8961	22.4992	37.2919	30.9717	19.2506	30.2543	0.636293	-0.652236	0.142286	0.846838	1.17653
5197	7.856	/	408.274	HMDB0253988	Latanoprost acid	C23H34O5	390.241	2	[M+NH4]+	44.2	29	94.29			2.56237	5.19362	2.696	6.0681	5.71773	4.6491	3.484	5.47831	0.635962	-0.652987	0.197058	0.705407	1.18307
5048	9.78	/	645.437	HMDB0294777	DG(12:0/22:6OH(17)/0:0)	C37H60O6	600.439	1	[M+FA-H]-	42.4	20.9	92.02			4.97639	3.93486	4.73519	7.78713	8.3894	5.29884	4.54881	7.15846	0.635446	-0.654158	0.114815	0.940001	1.20386
1586	9.909	/	329.213	HMDB0035151	delta6-Dehydroferruginol	C20H28O	284.214	2	[M+FA-H]-	42.5	16.8	97.57			10.1854	10.8208	4.99447	12.1113	21.1426	7.74765	8.66689	13.6672	0.634138	-0.657132	0.246857	0.607555	0.930463
5931	9.264	/	443.203	HMDB0035779	Armillane	C23H32O7	420.215	1	[M+Na]+	53.4	74.6	93.68			22.9241	20.2712	14.4791	25.9202	43.0349	22.0641	19.2248	30.3397	0.63365	-0.658242	0.250162	0.601778	1.09252
7621	7.798	/	575.318	HMDB0002513	Lithocholate 3-O-glucuronide	C30H48O9	552.33	1	[M+Na]+	48.1	50.3	91.45			81.6582	78.5806	69.0247	69.9	218.38	73.966	76.4212	120.749	0.632895	-0.659961	0.378643	0.42177	0.711481
371	5.059	189.079	188.072	HMDB0002302	Indole-3-propionic acid	C11H11NO2	189.079	2	[M-H]-	51.1	62.4	95.24			12.8435	6.9836	14.6255	18.5244	12.2796	23.658	11.4842	18.154	0.632598	-0.66064	0.182461	0.73883	1.08593
6449	12.116	/	478.367	HMDB0032879	all-Carophyll yellow	C32H44O2	460.334	1	[M+NH4]+	46.9	38.6	97.54			349.355	318.367	338.32	548.498	456.38	588.819	335.347	531.233	0.631263	-0.663688	0.0786289	1.10442	1.32698
4673	6.478	592.18	591.173	HMDB0037417	Isowertin 2''-rhamnoside	C28H32O14	592.179	2	[M-H]-	52.9	72.7	94.19			27.521	34.9651	33.668	42.1135	55.6235	54.5966	32.0514	50.7779	0.631207	-0.663814	0.0812618	1.09011	1.27802
1969	4.559	362.137	361.13	HMDB0301750	Ligstroside-aglycone	C19H22O7	362.137	1	[M-H]-	50.3	59.4	93.12			13.8395	16.1559	15.6301	21.1593	21.4299	30.0116	15.2085	24.2003	0.628442	-0.670148	0.13151	0.881041	1.25654
551	7.94	/	213.15	HMDB0035417	1,2,7,7-Tetramethylbicyclo[2.2.1]heptan-2-ol	C11H20O	168.151	2	[M+FA-H]-	43.6	23.3	97.39			10.2078	13.7398	11.2619	19.1716	16.1196	20.7714	11.7365	18.6875	0.628041	-0.67107	0.0760651	1.11881	1.28003
2162	6.355	/	251.125	HMDB0000933	Traumatic acid	C12H20O4	228.136	2	[M+Na]+	41.6	14.5	95.29			10.303	12.2924	11.334	21.5115	17.4961	15.0351	11.3098	18.0142	0.627825	-0.671565	0.112065	0.950529	1.27458
93	1.008	131.058	130.051	HMDB0000766	N-Acetylalanine	C5H9NO3	131.058	2	[M-H]-	50.3	59	94.2	80.5	81	25.8244	16.2235	23.6338	32.8934	36.8924	35.0834	21.8939	34.9564	0.626319	-0.67503	0.0742944	1.12904	1.31056
1807	5.036	348.122	347.115	HMDB0256521	PI-103	C19H16N4O3	348.122	1	[M-H]-	49.8	59.1	90.45			7.94566	10.6622	14.4334	12.4617	14.2911	26.0647	11.0138	17.6058	0.625574	-0.676748	0.210746	0.67624	1.03903
1862	9.705	232.146	233.153	HMDB0040981	(7b,10a)-3-Hydroxy-1,3,5-cadinatrien-9-one	C15H20O2	232.146	1	[M+H]+	51.3	61.1	96.95			88.282	68.6475	77.6746	116.444	119.744	138.896	78.2013	125.028	0.625471	-0.676985	0.073447	1.13403	1.355
3299	6.882	462.223	461.216	HMDB0010337	6-Dehydrotestosterone glucuronide	C25H34O8	462.225	4	[M-H]-	39.2	15.9	84.32			25.8319	26.7302	27.3232	43.5072	31.6599	52.7031	26.6284	42.6234	0.624737	-0.678678	0.114738	0.940294	1.21213
3615	6.265	/	487.219	HMDB0038548	Glandulone B	C15H16O3	244.11	13	[2M-H]-	38.5	10	96.28			8.39738	16.4036	7.94588	14.8902	18.2076	19.3766	10.9156	17.4915	0.624055	-0.680255	0.14165	0.848783	1.22192
2762	10.13	286.156	287.164	HMDB0060085	17beta-Estradiol-3,4-quinone	C18H22O3	286.157	2	[M+H]+	45.1	31.7	96.08			74.2525	65.1022	58.9553	148.881	16.4286	152.795	66.1033	106.035	0.62341	-0.681747	0.381343	0.418684	0.142617
1170	11.931	186.141	187.148	HMDB0035759	7-Ethyl-5,6-dihydro-1,4-dimethylazulene	C14H18	186.141	1	[M+H]+	54.7	77.9	96.9			95.2318	94.1499	81.7451	150.786	137.53	147.038	90.3756	145.118	0.622771	-0.683225	0.053963	1.2679	1.3745
6626	4.62	/	487.214	HMDB0035489	Linalool 3,6-oxide primeveroside	C21H36O11	464.226	1	[M+Na]+	54.5	80	94.15			19.3807	27.239	16.4296	29.7945	29.3072	42.1711	21.0164	33.7576	0.622568	-0.683696	0.170354	0.768649	1.23518
5006	5.119	/	399.141	HMDB0258246	SERGLIFLOZIN A	C20H24O7	376.152	0	[M+Na]+	42.8	22.6	91.83			9.71735	12.6298	10.6805	15.8972	19.5668	17.6617	11.0092	17.7086	0.621689	-0.685735	0.0778824	1.10856	1.33505
3473	9.231	/	347.182	HMDB0036690	3-Epinobilin	C20H26O5	346.178	9	[M+H]+	46.1	45.7	94.47			147.343	184.291	193.101	305.016	290.266	249.007	174.912	281.43	0.621512	-0.686146	0.0785379	1.10492	1.32368
2730	9.786	284.177	285.184	HMDB0254669	Methyltrienolone	C19H24O2	284.178	2	[M+H]+	50.5	58.4	96.09			32.0001	25.2632	36.1823	28.4474	89.7197	32.231	31.1486	50.1327	0.621322	-0.686586	0.371247	0.430337	0.780102
2813	1.088	424.103	423.095	HMDB0032645	3-Glucosyl-2,3',4,4',6-pentahydroxybenzophenone	C19H20O11	424.101	5	[M-H]-	44.1	37.5	89.25			78.4055	66.2904	37.2619	132.32	90.3912	71.0017	60.6526	97.9042	0.61951	-0.690802	0.178415	0.74857	1.1301
2359	8.25	/	262.216	HMDB0031867	4-Acetyl-6-tert-butyl-1,1-dimethylindane	C17H24O	244.183	1	[M+NH4]+	43.1	24.9	92.33			13.9094	14.3353	12.0234	18.2829	24.0286	22.7282	13.4227	21.6799	0.619131	-0.691684	0.0860138	1.06543	1.34399
1007	9.215	174.104	175.112	HMDB0039153	11,12,13-Trinor-1(5),6,9-guaiatrien-8-one	C12H14O	174.104	1	[M+H]+	51.8	65.2	94.98			21.2703	25.5229	17.072	29.2842	34.6213	39.3921	21.2884	34.4326	0.618263	-0.693707	0.110113	0.958161	1.30754
753	5.356	/	247.155	HMDB0245164	2-Hydroxypropyl octanoate	C11H22O3	202.157	1	[M+FA-H]-	47.5	42.9	95.68			16.1663	37.1971	55.4648	73.7997	53.3709	49.6214	36.2761	58.9307	0.615572	-0.7	0.182083	0.73973	1.16657
2768	12.569	286.193	287.2	HMDB0249339	Boldenone	C19H26O2	286.193	2	[M+H]+	40.6	10.1	95.14			1.78013	1.39077	1.54884	2.6808	2.86191	2.12485	1.57325	2.55586	0.615546	-0.700062	0.0942437	1.02575	1.34174
1310	11.313	196.125	197.132	HMDB0038163	Lactarofulvene	C15H16	196.125	1	[M+H]+	54.8	79.6	95.66			26.3673	25.4356	14.1218	33.4448	33.8182	39.942	21.9749	35.735	0.61494	-0.701483	0.1249	0.903437	1.29473
6115	9.107	/	455.203	HMDB0038787	Melleolide B	C24H32O7	432.215	2	[M+Na]+	42.8	24.4	91.86			13.6405	6.60313	7.30446	9.61643	24.8346	10.3694	9.18269	14.9402	0.614632	-0.702206	0.333036	0.477509	0.988139
6293	9.467	/	467.315	HMDB0011560	MG(0:0/24:6/0:0)	C28H44O4	444.324	4	[M+Na]+	49.3	56.3	95.22			69.7509	73.9844	63.8015	53.5477	245.565	39.6566	69.1789	112.923	0.612619	-0.706937	0.422999	0.373661	0.294891
3091	9.887	304.167	327.156	HMDB0245157	2-Hydroxyestriol	C18H24O4	304.167	1	[M+Na]+	41.5	13.2	95.81			52.1077	32.6013	42.8381	82.3355	72.0819	54.1936	42.5157	69.537	0.611411	-0.709785	0.147918	0.82998	1.28756
13	1.353	89.0479	88.0406	HMDB0000056	beta-Alanine	C3H7NO2	89.0477	2	[M-H]-	41.5	11.7	98.47			35.5205	29.8648	35.8222	53.0169	62.5431	50.1816	33.7358	55.2472	0.610635	-0.711619	0.0616727	1.20991	1.37306
2365	6.42	388.153	387.146	HMDB0303743	Trachelogenin	C21H24O7	388.152	1	[M-H]-	46.5	41.1	92.39			6.70383	7.43808	8.02716	8.43747	15.986	11.898	7.38969	12.1072	0.610356	-0.712278	0.143209	0.844029	1.20976
5124	9.652	/	659.416	HMDB0060814	Descladinose roxithromycin	C33H62N2O12	678.43	5	[M-H2O-H]-	39.8	13.7	91.34			3.67873	2.74627	3.52765	6.55501	5.39631	4.37115	3.31755	5.44083	0.609752	-0.713707	0.0978976	1.00923	1.29813
436	9.386	/	197.119	HMDB0302865	1,8-Menthadien-2-ol	C10H16O	152.12	2	[M+FA-H]-	49.9	52.9	98.95			40.7517	32.842	50.9664	62.103	80.5283	61.8892	41.52	68.1735	0.609035	-0.715403	0.0928762	1.0321	1.32621
642	6.52	/	231.16	HMDB0000947	Undecanoic acid	C11H22O2	186.162	2	[M+FA-H]-	44.6	26.3	98.6			31.6885	24.5907	46.3766	64.9478	45.7139	58.153	34.2186	56.2716	0.608097	-0.717626	0.116274	0.934519	1.26872
2417	8.594	/	391.174	HMDB0014368	Diflorasone	C22H28F2O5	410.19	4	[M-H2O-H]-	49.8	62.6	91.35			11.4982	8.75828	10.814	16.8894	21.2421	13.0326	10.3568	17.0547	0.607271	-0.719587	0.112647	0.948282	1.28666
1095	10.535	/	291.197	HMDB0013623	12(13)Ep-9-KODE	C18H30O4	310.214	0	[M-H2O-H]-	53.8	72.3	97.38			1996.1	2383.2	2949.94	4415.09	4077.48	3590.02	2443.08	4027.53	0.606596	-0.721192	0.0722944	1.1409	1.33966
444	5.674	200.105	199.098	HMDB0034971	Nepetalinic acid	C10H16O4	200.105	2	[M-H]-	46.6	42.6	92.14			12.6586	12.3638	13.9386	16.4381	18.0764	29.8612	12.987	21.4586	0.605214	-0.724483	0.186594	0.729103	1.20998
3420	10.487	472.356	471.348	HMDB0256893	Pseudojujubogenin	C30H48O4	472.355	1	[M-H]-	53.9	77.8	92.65			40.941	31.3474	27.9372	58.777	47.6436	59.2816	33.4085	55.2341	0.604854	-0.725341	0.0765977	1.11578	1.35052
447	7.324	/	199.134	HMDB0037016	p-Menth-1-en-5-ol	C10H18O	154.136	2	[M+FA-H]-	45.1	29.5	98.66			14.223	12.2236	22.1761	42.7061	23.9503	14.2973	16.2076	26.9846	0.600623	-0.735467	0.236772	0.625669	0.951658
1265	4.775	/	307.086	HMDB0259006	Thiochrome	C12H14N4OS	262.089	5	[M+FA-H]-	40.6	14.6	94.53			68.037	60.3409	46.4483	83.8189	117.97	89.3049	58.2754	97.0313	0.600584	-0.735563	0.0958183	1.01855	1.34033
7730	14.153	588.439	611.428	HMDB0294917	DG(13:0/20:4+=O(15)/0:0)	C36H60O6	588.439	0	[M+Na]+	43.7	22.2	96.59			1.89069	4.50408	2.58173	5.72775	3.29559	5.92422	2.99217	4.98252	0.600533	-0.735685	0.235576	0.62787	1.16395
3140	5.271	/	449.195	HMDB0033150	11,12-Dihydroxy-1(10)-spirovetiven-2-one 11-glucoside	C21H34O8	414.225	1	[M+Cl]-	41	8.44	97.68			21.0894	28.378	20.3619	32.6718	29.2917	54.793	23.2765	38.9189	0.598076	-0.741598	0.164807	0.783023	1.19019
4550	7.177	/	575.124	HMDB0040477	Buddlenoid A	C30H26O13	594.137	8	[M-H2O-H]-	46.1	48.1	90.87			1.71241	1.9723	5.5547	3.96397	4.50156	6.98989	3.0798	5.15181	0.59781	-0.742242	0.220552	0.656488	1.2376
6288	5.152	/	467.152	HMDB0249186	Bictegravir	C21H18F3N3O5	449.12	4	[M+NH4]+	41.2	17.7	93.35			14.8927	30.8956	9.62477	45.8536	4.65221	42.2087	18.471	30.9048	0.597674	-0.742568	0.372575	0.428787	0.343041
101	5.897	132.079	131.072	HMDB0001624	2-Hydroxycaproic acid	C6H12O3	132.079	1	[M-H]-	46.7	37.7	97.77	82.5		72.4446	100.54	79.1606	120.262	128.427	173.41	84.0483	140.7	0.59736	-0.743327	0.0981935	1.00792	1.32224
3507	10.071	/	327.156	HMDB0060379	3-Polyprenyl-4-hydroxy-5-methoxybenzoate	C18H24O4	304.167	2	[M+Na]+	42.6	19	96.32			51.2323	45.4405	36.5281	82.4801	75.7484	64.9944	44.4003	74.4076	0.596717	-0.744882	0.084135	1.07502	1.39254
3292	10.45	314.224	315.231	HMDB0001830	Progesterone	C21H30O2	314.225	2	[M+H]+	41	9.53	97.24	82.1		94.1616	106.075	67.1542	151.883	106.813	190.97	89.1302	149.888	0.594643	-0.749903	0.181395	0.741376	1.25707
1284	9.964	308.199	307.192	HMDB0032664	Corchorifatty acid A	C18H28O4	308.199	1	[M-H]-	53.1	69.9	96.73			229.057	141.983	251.417	339.765	394.471	314.889	207.486	349.708	0.593311	-0.75314	0.0887135	1.05201	1.36065
3408	9.298	/	323.127	HMDB0245779	3-(4-Carboxybenzylidene)-6-hydroxycamphor	C18H20O4	300.136	6	[M+Na]+	48.8	53.7	97.5			188.359	218.322	251.694	282.896	255.292	572.2	219.458	370.129	0.592924	-0.754081	0.296866	0.52744	1.11026
3375	11.689	/	467.317	HMDB0303399	Quillajasaponin	C30H46O5	486.335	1	[M-H2O-H]-	53.4	74.6	93.62			56.0153	48.288	44.7047	82.6267	71.0935	97.9088	49.6693	83.8763	0.592174	-0.755908	0.0759825	1.11929	1.38252
3552	8.955	/	329.172	HMDB0012799	5'-Carboxy-gamma-chromanol	C18H26O4	306.183	2	[M+Na]+	46.8	40.8	95.12			64.7591	42.0563	65.4386	121.932	100.823	69.4997	57.418	97.4181	0.589398	-0.762687	0.174671	0.757778	1.28397
1817	6.336	350.01	349.003	HMDB0240522	Genistein 7-sulfate	C15H10O8S	350.01	2	[M-H]-	50.8	68.4	87.88			8.09734	8.8136	8.85462	9.04118	8.50536	26.1727	8.58852	14.5731	0.589341	-0.762824	0.283151	0.547981	0.84459
377	7.734	122.073	123.08	HMDB0302562	2-Ethylphenol	C8H10O	122.073	1	[M+H]+	48.1	45.2	96.38			28.6896	22.3426	18.3882	31.6325	58.9693	27.2587	23.1401	39.2868	0.589005	-0.763649	0.256262	0.591315	1.17074
562	10.927	136.125	137.132	HMDB0061938	Isoterpinolene	C10H16	136.125	1	[M+H]+	48.8	46.2	98.99			480.299	176.601	281.919	593.669	558.65	442.306	312.94	531.542	0.58874	-0.764297	0.187772	0.72637	1.35392
1701	8.943	/	339.124	HMDB0036837	Isocolumbin	C20H22O6	358.142	2	[M-H2O-H]-	56	88.7	93.38			18.9111	12.2273	11.9504	26.7203	19.8174	26.7415	14.3629	24.4264	0.588009	-0.766089	0.0965228	1.01537	1.35639
1951	8.057	236.177	237.185	HMDB0030916	2-Hydroxyacorenone	C15H24O2	236.178	2	[M+H]+	47.2	40	97.88			1811.07	953.523	1016.37	1860.29	2132.15	2453.15	1260.32	2148.53	0.586598	-0.769557	0.146326	0.834679	1.392
6963	8.328	/	512.373	HMDB0062314	1-docosanoyl-glycero-3-phosphate	C25H51O7P	494.337	4	[M+NH4]+	43.5	31.5	90.57			33.5495	28.3879	24.5769	52.7318	45.6853	49.2462	28.8381	49.2211	0.585889	-0.7713	0.0624627	1.20438	1.4473
2574	6.545	404.111	403.104	HMDB0041782	Resveratrol 3-O-glucuronide	C20H20O9	404.111	2	[M-H]-	51.9	66.9	94.91			3.61228	4.01388	4.24601	6.87167	4.93139	8.49099	3.95739	6.76468	0.585007	-0.773473	0.111918	0.9511	1.30197
3483	10.794	477.286	476.279	HMDB0011507	LysoPE(18:2/0:0)	C23H44NO7P	477.286	1	[M-H]-	47.2	39.9	96.93			125.096	103.654	103.294	249.245	143.882	175.729	110.682	189.618	0.583707	-0.776685	0.122403	0.912209	1.30182
6388	4.24	/	474.117	HMDB0257229	Rigosertib	C21H25NO8S	451.13	5	[M+Na]+	39.9	13.6	92.15			13.822	8.02866	8.88309	16.7676	19.5213	16.3807	10.2446	17.5566	0.58352	-0.777146	0.107012	0.970568	1.42377
2863	7.624	/	293.172	HMDB0303264	Monomenthyl glutarate	C15H26O4	270.183	2	[M+Na]+	45.1	30.8	96.84			77.6554	61.8752	55.4704	72.891	193.345	69.4435	65.0003	111.893	0.580914	-0.783603	0.342028	0.465938	0.984075
1194	8.056	/	189.127	HMDB0030252	Limonene aldehyde	C11H18O	166.136	13	[M+Na]+	46.5	47.4	98.66			162.344	96.109	96.5186	167.825	211.171	232.164	118.324	203.72	0.580816	-0.783848	0.132556	0.877602	1.40447
835	6.235	/	259.028	HMDB0304933	3- Allylphenol sulfate	C9H10O4S	214.03	1	[M+FA-H]-	49.4	52.8	95.3			14.0998	24.2613	14.7268	30.1804	37.0367	24.2033	17.696	30.4735	0.5807	-0.784134	0.116512	0.933628	1.327
3366	5.953	468.109	467.102	HMDB0301926	Epigallocatechin 3-caffeate	C24H20O10	468.106	7	[M-H]-	39.6	16.1	90.05			4.33268	5.57366	4.34134	6.15751	6.00647	12.3984	4.74923	8.18745	0.580062	-0.785722	0.21587	0.665808	1.16508
3153	8.869	/	331.187	HMDB0036753	Yucalexin P15	C20H26O4	330.183	9	[M+H]+	40.4	17.1	94.82			380.048	485.883	533.292	811.766	849.141	761.062	466.407	807.323	0.577721	-0.791555	0.0609394	1.2151	1.44532
3644	6.999	490.242	489.235	HMDB0266571	PA(2:0/18:3(10,12,15)-OH(9))	C23H39O9P	490.233	18	[M-H]-	44.9	46.9	96.09			5.24962	11.0335	7.36011	9.95276	9.91311	21.124	7.88106	13.6633	0.576805	-0.793845	0.211121	0.675468	1.12913
892	9.04	164.12	165.127	HMDB0031454	Jasmone	C11H16O	164.12	1	[M+H]+	50	52.8	98.37	85.4		177.422	137.179	122.69	215.688	267.96	276.467	145.764	253.372	0.575296	-0.797624	0.0876277	1.05736	1.45269
5585	11.014	/	425.229	HMDB0254292	Macrolactin-A	C24H34O5	402.241	2	[M+Na]+	45.2	33.1	95.22			277.281	258.901	231.613	365.985	389.087	580.745	255.932	445.272	0.574776	-0.798927	0.195492	0.708872	1.38636
2212	1.018	253.131	254.138	HMDB0253881	DOPA n-Butyl Ester	C13H19NO4	253.131	1	[M+H]+	44.1	36.4	85.62			7.54457	21.0948	6.14229	19.9115	22.2844	18.3731	11.5939	20.1897	0.574247	-0.800256	0.264752	0.577161	1.36656
1581	8.858	330.181	329.174	HMDB0036753	Yucalexin P15	C20H26O4	330.183	6	[M-H]-	43.2	27.2	95.07			8.75444	10.0898	10.4749	16.6064	19.5427	15.1305	9.77303	17.0932	0.571751	-0.806542	0.0598917	1.22263	1.45387
1736	8.363	/	341.198	HMDB0038798	(1(10),4a)-1(10),5-Germacradiene-12-acetoxy-4,11-diol	C17H28O4	296.199	2	[M+FA-H]-	49.8	55.1	96.12			17.0943	28.6543	32.7965	26.0016	62.5505	49.2095	26.1817	45.9205	0.570152	-0.810581	0.179677	0.745507	1.1692
2729	12.621	/	285.184	HMDB0037832	Vetiveryl acetate	C17H26O2	262.193	7	[M+Na]+	44.5	33.8	97.06			14.7485	9.98419	12.1448	21.4063	20.5536	23.0825	12.2925	21.6808	0.566977	-0.818637	0.0631626	1.19954	1.49705
3240	4.765	458.179	457.172	HMDB0037108	3-Hydroxychavicol 1-[rhamnosyl-(1->6)-glucoside]	C21H30O11	458.179	1	[M-H]-	41.6	10.6	97.92			20.6296	19.2484	19.7889	26.5498	39.5302	39.2321	19.889	35.104	0.566572	-0.819668	0.122558	0.911657	1.42569
30	8.758	78.0469	79.0541	HMDB0001505	Benzene	C6H6	78.047	1	[M+H]+	44.1	24.5	97.76			33.7565	29.2369	25.6722	53.4253	67.3295	35.9276	29.5552	52.2275	0.565894	-0.821397	0.16929	0.771369	1.34055
2050	9.011	/	244.263	HMDB0031078	Pentadecanal	C15H30O	226.23	2	[M+NH4]+	41.7	13	97.52			30.8235	27.9104	35.5047	24.7864	72.142	69.7804	31.4129	55.5696	0.565289	-0.822941	0.289088	0.53897	1.04689
935	8.427	168.09	169.097	HMDB0259943	xymedon	C8H12N2O2	168.09	1	[M+H]+	47.6	46.5	92.67			14.0268	6.74653	9.07929	20.3181	11.9422	20.591	9.95088	17.6171	0.564843	-0.824078	0.190533	0.72003	1.34298
3626	4.458	332.183	355.172	HMDB0035025	8-Hydroxygeraniol 8-O-glucoside	C16H28O7	332.184	1	[M+Na]+	42.9	22.3	93.77			9.84315	12.482	13.5604	15.6273	17.1669	30.7888	11.9618	21.1943	0.564388	-0.825241	0.254289	0.594672	1.27934
3234	9.139	/	313.14	HMDB0302131	1-Dehydro-[6]-gingerdione	C17H22O4	290.152	2	[M+Na]+	52	65.8	96.32			17.2249	9.7216	11.4663	15.2303	11.5315	41.3359	12.8043	22.6993	0.564084	-0.826018	0.356872	0.447488	0.946335
2291	3.966	/	382.178	CSID61893	Oxiperomide	C20H23N3O2	337.179	1	[M+FA-H]-	48.5	47.3	96.85			823.895	656.05	1269.23	1982.77	1164.6	1735.98	916.391	1627.78	0.56297	-0.828871	0.128739	0.89029	1.32892
698	8.198	/	239.129	HMDB0302622	Dodecatrienoic acid	C12H18O2	194.131	2	[M+FA-H]-	45.7	33.8	96.8			12.6017	9.03352	11.1363	20.5963	19.1783	18.5577	10.9238	19.4441	0.561806	-0.831855	0.046198	1.33538	1.49631
2934	10.96	/	295.241	HMDB0036845	Cembrene	C20H32	272.25	6	[M+Na]+	54.4	83.6	95.68			53.8008	38.7272	42.5985	93.5101	63.2922	83.7994	45.0422	80.2006	0.561619	-0.832336	0.10802	0.966496	1.44819
4373	10.656	/	553.315	HMDB0115485	PA(8:0/14:0)	C25H49O8P	508.317	1	[M+FA-H]-	42.8	20.3	94.16			67.396	41.7115	37.1308	85.7591	79.3544	96.4998	48.7461	87.2045	0.558986	-0.839115	0.0859845	1.06558	1.45806
4230	11.902	/	537.319	HMDB0114750	LysoPA(22:1/0:0)	C25H49O7P	492.322	1	[M+FA-H]-	39.6	6.16	93.17			0.940366	0.655419	0.599099	1.12353	1.40171	1.40468	0.731628	1.30997	0.558505	-0.840357	0.0752407	1.12355	1.47427
4445	10.107	/	562.316	HMDB0010387	LysoPC(18:3/0:0)	C26H48NO7P	517.317	1	[M+FA-H]-	54.6	78.7	95.47			11.2986	10.6931	11.1135	17.1324	20.2282	22.3548	11.0351	19.9051	0.554384	-0.851042	0.0546531	1.26239	1.50955
1254	8.934	/	305.176	HMDB0038580	Cibaric acid	C18H28O5	324.194	1	[M-H2O-H]-	51.9	65	95.98			74.6764	45.7538	68.1982	146.012	109.289	85.1072	62.8761	113.469	0.554125	-0.851718	0.117426	0.930236	1.38286
3220	12.945	456.361	455.354	HMDB0002395	Ursolic acid	C30H48O3	456.36	1	[M-H]-	45.1	28.3	98.49	95		3.95156	2.4055	2.70342	6.26426	4.69041	5.4128	3.02016	5.45582	0.553566	-0.853173	0.0836428	1.07757	1.46401
405	2.177	/	195.028	HMDB0060951	Fluorobenzoylpropionic acid	C10H8F2O3	214.044	7	[M-H2O-H]-	45.1	37.6	95.09			26.0268	45.0133	17.0063	50.6227	59.2664	49.2747	29.3488	53.0546	0.553181	-0.854178	0.111905	0.951149	1.41643
750	8.735	152.12	153.127	HMDB0059875	Carvotanacetone	C10H16O	152.12	1	[M+H]+	48	43	98.3			295.196	189.482	182.649	492.958	337.391	376.465	222.443	402.271	0.552966	-0.854736	0.127331	0.895066	1.45742
908	13.55	268.24	267.233	HMDB0244268	10-Heptadecenoic acid	C17H32O2	268.24	1	[M-H]-	39.9	2.94	97.17	74.2		5.01038	3.28421	3.52112	8.07454	5.97807	7.33319	3.93857	7.1286	0.552503	-0.855946	0.0791868	1.10135	1.46883
5534	10.114	422.207	423.214	HMDB0301987	Xanthoangelol G	C26H30O5	422.209	7	[M+H]+	40.7	19.6	91.62			23.4535	15.5961	15.8792	20.8713	63.777	14.7911	18.3096	33.1465	0.552386	-0.856252	0.370546	0.431158	0.837792
2849	8.965	/	427.211	HMDB0247937	Acetylstrophanthidin	C25H34O7	446.23	4	[M-H2O-H]-	45.7	40	92.46			6.21669	5.28271	3.46301	7.39458	13.7765	5.97462	4.98747	9.04856	0.551189	-0.859381	0.187742	0.726438	1.2534
6116	9.56	/	455.203	HMDB0038793	Melleolide G	C24H32O7	432.215	2	[M+Na]+	42.6	21.9	93.32			10.1911	11.3769	5.20672	11.2135	24.9901	12.4796	8.92489	16.2277	0.549978	-0.862554	0.260704	0.583853	1.24581
1814	8.682	/	347.223	HMDB0041928	Methenolone	C20H30O2	302.225	2	[M+FA-H]-	48.1	47.2	95.71			4.8833	7.40277	4.29748	6.31525	18.454	5.47352	5.52785	10.0809	0.548348	-0.866836	0.276541	0.558241	0.979243
738	10.129	152.047	153.054	HMDB0031609	Phenoxyacetic acid	C8H8O3	152.047	1	[M+H]+	51.4	62.4	95.94			28.9579	33.4067	26.6306	51.8749	58.5112	52.1623	29.6651	54.1828	0.5475	-0.869069	0.0555668	1.25518	1.54352
662	0.991	/	146.117	HMDB0031603	Ethyl 4-pentenoate	C7H12O2	128.084	1	[M+NH4]+	45.6	34.1	95.16			194.661	202.168	141.046	418.215	308.726	256.216	179.292	327.719	0.547089	-0.870152	0.136184	0.865874	1.43079
5046	10.972	/	645.437	HMDB0294773	DG(12:0/22:6OH(14)/0:0)	C37H60O6	600.439	1	[M+FA-H]-	44.6	27.8	96.56			21.2005	17.7387	22.9875	43.3571	39.2195	30.6607	20.6422	37.7458	0.546875	-0.870718	0.0736084	1.13307	1.48733
1956	8.966	/	359.223	HMDB0246255	3alpha-Hydroxytibolone	C21H30O2	314.225	2	[M+FA-H]-	54.5	77.9	97.13			33.5182	28.819	16.7914	36.8007	76.9712	31.4778	26.3762	48.4166	0.544776	-0.876266	0.206377	0.685338	1.22679
280	1.022	174.017	173.009	HMDB0001264	Dehydroascorbic acid	C6H6O6	174.016	2	[M-H]-	44.2	27.7	95.11		64.1	87.23	72.9982	77.1544	127.332	139.855	168.982	79.1275	145.39	0.544244	-0.877675	0.0620491	1.20726	1.52554
5750	9.1	434.17	435.177	HMDB0041166	Cycloartocarpin	C26H26O6	434.173	7	[M+H]+	42	26.9	90.71			7.40569	3.29899	7.19589	6.39771	7.06903	19.6861	5.96685	11.051	0.53994	-0.889128	0.321541	0.492764	1.10658
630	6.783	230.062	229.054	HMDB0062720	Thymol Sulfate	C10H14O4S	230.061	1	[M-H]-	46.1	37.8	94.22			0.433501	0.580558	0.441786	1.00869	0.312627	1.37828	0.485282	0.899867	0.539282	-0.890889	0.223523	0.650677	0.862583
6948	7.444	/	511.251	HMDB0038704	Macrocarpal B	C28H40O6	472.282	12	[M+K]+	40.7	31.6	84.56			10.8277	7.48982	7.95659	16.707	20.3871	11.6664	8.75803	16.2535	0.538839	-0.892074	0.145873	0.836024	1.45015
2791	2.33	422.083	421.076	HMDB0001124	Trehalose 6-phosphate	C12H23O14P	422.083	3	[M-H]-	46.1	43.9	89.73			34.4814	27.4503	34.3708	71.1532	57.6506	49.9837	32.1008	59.5958	0.538642	-0.8926	0.0745399	1.12761	1.50772
572	1.008	137.048	138.055	HMDB0000875	Trigonelline	C7H7NO2	137.048	1	[M+H]+	43.2	21.7	95.06	96		91.2201	172.445	215.8	261.479	118.192	513.165	159.822	297.612	0.537013	-0.89697	0.319074	0.496109	0.959744
880	8.343	266.152	265.145	HMDB0035647	3,14-Dihydroxy-11,13-dihydrocostunolide	C15H22O4	266.152	0	[M-H]-	48.5	48	95.07			20.1733	18.212	24.1404	35.8276	37.2055	43.4317	20.8419	38.8216	0.536863	-0.897373	0.0518963	1.28486	1.54682
4740	10.435	/	385.236	HMDB0031137	Annosquamosin A	C22H34O4	362.246	4	[M+Na]+	41.8	18.3	95.64			16.4045	24.2231	2.67699	23.5315	28.7136	28.7097	14.4348	26.9849	0.534922	-0.902598	0.213941	0.669706	1.51477
6474	2.282	/	480.16	HMDB0001533	5,10-Methylene-THF	C20H23N7O6	457.171	0	[M+Na]+	44.3	29.3	92.36			3.81996	0.785986	4.56852	4.09978	4.58047	8.47538	3.05816	5.71854	0.534779	-0.902985	0.268058	0.571771	1.41412
799	1.222	/	252.973	HMDB0256472	Phosphocitrate	C6H9O10P	271.993	8	[M-H2O-H]-	40.3	15.9	94.83			34.2065	40.159	31.7753	61.4913	65.1578	72.1736	35.3803	66.2742	0.533847	-0.905502	0.0443374	1.35323	1.55962
3399	12.152	/	469.333	HMDB0036639	Glyyunnansapogenin B	C30H48O5	488.35	1	[M-H2O-H]-	56.3	88.5	94.21			69.0623	43.2579	40.6618	106.719	99.7328	81.3651	50.994	95.9388	0.531526	-0.911787	0.0813778	1.08949	1.52407
183	13.258	/	151.04	HMDB0256217	Penicillic acid	C8H10O4	170.058	1	[M-H2O-H]-	41.6	14.9	94.89			21.0749	19.6574	17.7689	39.4923	32.0422	38.7267	19.5004	36.7538	0.530569	-0.914389	0.0473063	1.32508	1.56169
4755	5.998	/	601.23	HMDB0301744	Lariciresinol-sesquilignan	C30H36O10	556.231	0	[M+FA-H]-	51.2	66	90.75			14.8225	23.1299	17.5322	34.0913	44.2629	26.5427	18.4949	34.9656	0.528945	-0.918812	0.103081	0.986821	1.46083
1574	5.231	330.132	329.125	HMDB0041438	Pseudomonine	C16H18N4O4	330.133	3	[M-H]-	39.5	11.6	89.12			39.0884	31.1317	34.6975	56.2556	74.4848	67.6818	34.9725	66.1407	0.52876	-0.919316	0.0579369	1.23704	1.56891
4043	5.243	/	353.12	HMDB0041438	Pseudomonine	C16H18N4O4	330.133	5	[M+Na]+	44.5	35.1	92.99			29.8772	29.3195	28.9735	47.218	61.0444	58.7416	29.3901	55.668	0.527953	-0.921519	0.108959	0.962738	1.58786
8580	13.499	/	775.601	HMDB0300578	DG(i-22:0/PGF1alpha/0:0)	C45H84O8	752.617	7	[M+Na]+	39.5	11.4	93.78			1.70223	1.38614	1.80299	3.97101	2.94533	2.35438	1.63046	3.09024	0.527615	-0.922442	0.129791	0.886756	1.49007
2648	10.287	278.188	279.195	HMDB0030974	8-Acetoxy-4-acoren-3-one	C17H26O3	278.188	1	[M+H]+	41.4	12.7	96			1.62263	3.9625	0.524635	3.20708	5.79327	2.60277	2.03659	3.86771	0.526562	-0.925325	0.292471	0.533917	1.42799
6804	6.565	/	499.214	HMDB0304627	Fuscaxanthone A	C29H32O6	476.22	11	[M+Na]+	37.8	13.7	86.88			10.6737	10.225	12.5257	18.1564	26.912	18.6127	11.1415	21.227	0.524871	-0.929965	0.159714	0.796657	1.5377
5943	6.882	/	967.46	HMDB0278720	PIP(PGF1alpha/16:2)	C45H80O19P2	986.477	1	[M-H2O-H]-	44.7	27	97.78			153.866	156.095	165.444	270.472	198.903	438.526	158.468	302.634	0.523631	-0.933378	0.18552	0.731609	1.36053
7047	10.106	517.316	518.323	HMDB0010387	LysoPC(18:3/0:0)	C26H48NO7P	517.317	1	[M+H]+	52.3	68	95.09			29.8914	29.5139	28.2012	47.412	63.7287	56.1739	29.2022	55.7715	0.523603	-0.933454	0.0671795	1.17276	1.59304
6877	10.435	504.344	505.352	HMDB0302616	1-beta-Hydroxyeuscaphic acid	C30H48O6	504.345	1	[M+H]+	57.5	95.7	93.02			8.97872	7.72307	5.48492	6.59257	27.1971	8.5915	7.39557	14.1271	0.523504	-0.933729	0.360879	0.442639	0.948337
279	4.966	/	172.098	HMDB0302903	Norhygrine	C7H13NO	127.1	3	[M+FA-H]-	46.7	38.7	98.3			25.9318	21.5323	23.9715	39.8813	38.0499	59.0944	23.8119	45.6752	0.52133	-0.939732	0.128228	0.892017	1.51973
6051	5.619	/	453.1	HMDB0012199	Chorismate	C10H10O6	226.048	6	[2M+H]+	49.4	61	93.43			36.5559	29.2336	45.1138	74.6664	38.3516	100.056	36.9678	71.0246	0.520492	-0.942052	0.222218	0.653221	1.29963
5285	6.427	/	411.141	HMDB0254405	Medioresinol	C21H24O7	388.152	1	[M+Na]+	48.7	49.7	95.1			18.032	19.5422	23.0622	29.0467	50.2702	37.4431	20.2121	38.92	0.519324	-0.945293	0.132158	0.878906	1.51058
7241	5.873	534.1	535.108	HMDB0301693	Kaempferol 3-O-(6-malonyl-glucoside)	C24H22O14	534.101	1	[M+H]+	46.8	41.2	94.65			4.85811	10.9402	14.1967	15.0455	20.409	22.6854	9.99833	19.3799	0.515911	-0.954805	0.15268	0.816217	1.46147
105	0.943	133.038	132.03	HMDB0000191	Aspartic acid	C4H7NO4	133.038	2	[M-H]-	47.3	42.6	96.15	62.3	91.2	54.4564	43.0221	63.8537	88.7795	104.522	119.832	53.7774	104.378	0.515219	-0.956743	0.0673203	1.17185	1.57874
158	0.949	147.053	146.046	HMDB0000148	Glutamic acid	C5H9NO4	147.053	2	[M-H]-	51.7	63.9	96.37	82		130.826	98.6023	148.068	189.89	287.803	255.145	125.832	244.279	0.515115	-0.957035	0.0844182	1.07356	1.55282
3458	9.982	475.27	474.263	HMDB0011509	LysoPE(18:3/0:0)	C23H42NO7P	475.27	1	[M-H]-	45.5	33	95.33			9.72717	10.5912	9.88989	16.3457	21.1091	21.3536	10.0694	19.6028	0.513673	-0.961078	0.0889187	1.05101	1.60045
6020	8.733	/	449.304	HMDB0012562	13'-Hydroxy-gamma-tocotrienol	C28H42O3	426.313	4	[M+Na]+	56.3	92.2	93.66			19.2217	18.1103	16.2407	30.2145	43.7594	30.4608	17.8576	34.8116	0.512978	-0.96303	0.153584	0.813654	1.5807
7532	5.65	/	589.188	HMDB0034675	2,3-Dihydro-3,5-dihydroxy-2-oxo-3-indoleacetic acid 5-[glucosyl-(1->4)-bglucoside]	C22H29NO15	547.154	2	[M+ACN+H]+	51.8	69	92.16			21.2686	50.5719	19.0929	80.0839	44.6512	52.5948	30.3111	59.11	0.512792	-0.963554	0.211124	0.675461	1.44063
5604	13.41	/	425.377	HMDB0000534	Campestanol	C28H50O	402.386	5	[M+Na]+	53.1	72.4	98.46			39.249	30.7437	36.4966	78.6171	63.0453	66.7215	35.4964	69.4613	0.511024	-0.968536	0.0616766	1.20988	1.62835
7454	5.77	/	559.18	HMDB0240735	Isolariciresinol glucuronide	C26H32O12	536.189	2	[M+Na]+	47.8	47.9	94.03			43.1178	75.1256	54.5039	81.976	122.348	133.725	57.5824	112.683	0.511012	-0.968571	0.128426	0.891346	1.50827
5582	9.881	/	425.193	HMDB0035027	Melleolide F	C23H30O6	402.204	4	[M+Na]+	47.9	49.3	94.29			27.6994	37.3373	34.0796	27.2247	142.074	24.8697	33.0388	64.7228	0.510465	-0.970115	0.39285	0.405773	0.618035
2474	8.012	/	271.13	HMDB0035132	Heliannuol B	C15H20O3	248.141	2	[M+Na]+	45.9	35.1	96.53			1.2837	1.6148	1.41287	1.86547	2.1664	4.44704	1.43712	2.8263	0.508481	-0.975733	0.276004	0.559085	1.35293
7483	9.49	/	561.209	HMDB0014588	Epirubicin	C27H29NO11	543.174	2	[M+NH4]+	42.4	17.3	97.17			16.0221	17.0917	16.542	33.2996	24.0144	41.0578	16.5519	32.7906	0.504777	-0.986282	0.115912	0.935871	1.55741
6545	13.374	/	483.38	HMDB0034521	(3beta,11alpha,13beta)-3,11,13-Oleananetriol	C30H52O3	460.392	2	[M+Na]+	45.5	32.9	96.2			2.25017	22.7684	30.6796	29.2558	39.6719	41.444	18.5661	36.7906	0.504642	-0.986668	0.209755	0.678287	1.56308
4420	10.237	559.389	558.381	HMDB0033678	gamma-Chaconine	C33H53NO6	559.387	2	[M-H]-	43	23.9	93.93			9.61342	5.41962	6.72611	14.3608	12.9281	15.9091	7.25305	14.3993	0.503707	-0.989343	0.0666514	1.17619	1.61
849	8.199	/	261.111	HMDB0302335	Psilostachyin	C15H20O5	280.131	8	[M-H2O-H]-	46.5	48.5	92.89			4.70205	3.35767	5.27514	9.79577	8.57659	8.12629	4.44495	8.83288	0.503228	-0.990716	0.0546977	1.26203	1.61523
4320	8.868	/	367.115	HMDB0040465	Perilloside B	C16H24O7	328.152	2	[M+K]+	49.3	52.2	96.47			13.2309	19.0621	13.4753	34.3852	24.4711	32.106	15.2561	30.3208	0.503156	-0.990922	0.0884291	1.0534	1.58525
5791	13.74	/	868.511	HMDB0261119	PE(6 keto-PGF1alpha/18:0)	C43H80NO12P	833.542	0	[M+Cl]-	38.9	8.44	86.29			0.316607	0.529637	0.31793	0.697231	0.844817	0.77295	0.388058	0.771666	0.502883	-0.991704	0.0678649	1.16835	1.59113
2472	8.207	/	271.13	HMDB0036641	Artabsin	C15H20O3	248.141	2	[M+Na]+	43.5	23.2	96.11			5.19502	3.81406	4.21147	7.76618	5.18167	13.3812	4.40685	8.77634	0.502128	-0.993872	0.229312	0.639574	1.37772
2077	12.532	368.236	367.228	HMDB0254439	Menoctone	C24H32O3	368.235	1	[M-H]-	40.6	8.53	95.68			11.4118	6.6754	6.52172	14.4809	15.408	19.1734	8.20299	16.3541	0.501585	-0.995433	0.0818732	1.08686	1.60152
3221	13.498	/	455.354	HMDB0001023	4,4-Dimethylcholesta-8,14,24-trienol	C29H46O	410.355	1	[M+FA-H]-	51.6	64.2	95.21			0.891876	0.446292	0.38943	1.29294	0.87479	1.2778	0.575866	1.14851	0.501403	-0.995957	0.109963	0.958755	1.548
4202	9.715	536.371	535.364	HMDB0033635	Cyclotricuspidogenin C	C31H52O7	536.371	1	[M-H]-	41.3	14	93.17			206.541	383.527	112.756	670.237	170.085	561.669	234.275	467.33	0.501305	-0.99624	0.217589	0.662364	1.11679
3589	10.655	486.335	485.327	HMDB0035295	(3beta,15alpha,)-3,15,22-Trihydroxylanosta-7,9(11),24-trien-26-oic acid	C30H46O5	486.335	1	[M-H]-	54.9	80.9	94.22			435.471	337.757	340.176	762.046	679.785	785.813	371.135	742.548	0.499812	-1.00054	0.0429417	1.36712	1.64914
1438	8.808	322.178	321.171	HMDB0032702	Zeranol	C18H26O5	322.178	1	[M-H]-	53.6	74.4	94.91			16.5066	10.2706	15.9136	22.1471	18.4293	44.9478	14.2303	28.5081	0.499167	-1.00241	0.181147	0.74197	1.3608
1554	11.346	328.241	327.233	HMDB0002183	Docosahexaenoic acid	C22H32O2	328.24	1	[M-H]-	53.9	75.7	94.65			6.48123	2.27979	4.76712	9.61714	8.52936	8.99417	4.50938	9.04689	0.498445	-1.00449	0.0860828	1.06508	1.58965
5021	10.067	/	641.405	HMDB0033425	Tsugaric acid A 21-glucosyl ester	C38H60O9	660.424	0	[M-H2O-H]-	44.4	33	89.36			2.89383	5.91226	3.61311	9.15299	9.13955	6.6302	4.13973	8.30758	0.498308	-1.00489	0.0912239	1.03989	1.54926
5046	6.887	/	401.159	HMDB0034474	Niveusin C	C20H26O7	378.168	5	[M+Na]+	53.3	75.3	96.45			47.1952	74.6059	50.4461	108.318	129.979	107.721	57.4157	115.34	0.497797	-1.00637	0.0747853	1.12618	1.62041
4596	4.994	/	581.189	HMDB0033282	8-Hydroxypinoresinol 4-glucoside	C26H32O12	536.189	3	[M+FA-H]-	41.9	18.1	94.97			184.73	347.799	151.973	589.119	350.762	441.008	228.168	460.296	0.495697	-1.01247	0.119634	0.922146	1.50563
1629	0.876	334.067	333.06	HMDB0011649	Glycerophosphoinositol	C9H19O11P	334.066	1	[M-H]-	51.9	63.5	97.85			40.7332	58.2916	42.2548	74.4396	106.672	105.299	47.0932	95.4703	0.493276	-1.01953	0.0758692	1.11993	1.60235
681	1.043	147.053	148.06	HMDB0000148	Glutamic acid	C5H9NO4	147.053	1	[M+H]+	42.2	18.5	93.9	55.3	73.3	63.2631	85.4799	83.4972	118.5	171.823	184.659	77.4134	158.327	0.488946	-1.03225	0.100001	0.999996	1.60934
2529	1.842	/	275.037	HMDB0257778	Monoisoamyl dimercaptosuccinic acid	C9H16O4S2	252.049	5	[M+Na]+	47.4	52.4	90.29			14.9083	29.7302	14.8975	21.8952	50.9137	49.0341	19.8453	40.6143	0.488628	-1.03319	0.210065	0.677647	1.41248
5751	8.643	/	435.177	HMDB0249269	Bisindolylmaleimide i	C25H24N4O2	412.19	5	[M+Na]+	43.2	28.1	93.19			28.3345	11.59	22.8196	56.1317	22.1535	51.7751	20.9147	43.3534	0.482423	-1.05163	0.215311	0.666933	1.41751
5658	11.715	426.385	427.393	HMDB0033195	Camelliol C	C30H50O	426.386	2	[M+H]+	49.3	56.6	92.26			17.6384	9.32242	8.53773	38.723	11.8013	23.0915	11.8328	24.5386	0.482213	-1.05226	0.260821	0.583658	1.32689
3792	4.239	339.131	340.139	HMDB0013200	5-Hydroxytryptophol glucuronide	C16H21NO7	339.132	0	[M+H]+	42.3	25.2	86.77			6.47277	8.86156	6.53669	13.81	12.3002	19.3238	7.29034	15.1447	0.48138	-1.05475	0.110172	0.95793	1.62653
1299	8.547	/	196.169	HMDB0038194	Geijerone	C12H18O	178.136	1	[M+NH4]+	44.2	26.1	96.5			29.0104	17.426	16.0801	46.936	39.3098	43.9792	20.8388	43.4083	0.480065	-1.0587	0.0791329	1.10164	1.6923
2025	6.663	/	365.034	HMDB0240468	4'-Methylepicatechin 5-sulfate	C16H16O9S	384.052	2	[M-H2O-H]-	46	37.3	94.55			48.0453	51.0648	41.0429	111.175	91.977	89.1194	46.7177	97.4237	0.479531	-1.0603	0.0473937	1.32428	1.68183
2804	5.487	422.216	421.208	HMDB0032960	1-Octen-3-yl primeveroside	C19H34O10	422.215	1	[M-H]-	41.9	17.4	93.62			0.806765	1.09104	0.870281	2.25863	1.00056	2.54087	0.922695	1.93335	0.477251	-1.06718	0.178182	0.749136	1.38123
1070	8.756	290.152	289.145	HMDB0303566	Tulipinolide	C17H22O4	290.152	1	[M-H]-	41.9	17.3	93.6			5.37	5.33079	4.53924	7.28242	15.6209	9.05549	5.08001	10.6529	0.476864	-1.06835	0.175916	0.754696	1.53383
3405	11.147	470.34	469.333	HMDB0035334	Ganodermic acid Jb	C30H46O4	470.34	1	[M-H]-	54.2	77.6	94.14			16.1739	15.4849	13.2875	21.1624	49.5432	23.6233	14.9821	31.443	0.476486	-1.0695	0.201469	0.695791	1.46397
603	1.409	141.043	142.05	HMDB0001280	2-Aminomuconic acid semialdehyde	C6H7NO3	141.043	0	[M+H]+	48.2	47.3	93.76			47.2522	40.216	85.6422	125.229	99.5123	139.28	57.7035	121.34	0.47555	-1.07233	0.109369	0.961106	1.64956
1145	5.023	/	295.119	HMDB0002012	Ubiquinone-1	C14H18O4	250.121	1	[M+FA-H]-	43.3	21.5	96.47			5.98874	8.2741	5.7975	12.728	11.9404	17.5766	6.68678	14.0816	0.474858	-1.07443	0.0809781	1.09163	1.63957
732	1.035	/	245.043	HMDB0029935	manno-2-Heptulose	C7H14O7	210.074	1	[M+Cl]-	49.2	48.2	99.03			12.9805	17.7261	13.3149	27.921	31.4373	34.1713	14.6738	31.1765	0.47067	-1.08721	0.0466625	1.33103	1.70178
228	7.733	108.057	109.065	HMDB0002055	o-Cresol	C7H8O	108.058	1	[M+H]+	48.8	46	98.9			125.714	82.6898	87.2119	152.294	343.23	134.096	98.5385	209.873	0.469514	-1.09076	0.278945	0.554481	1.44172
3633	5.885	490.111	489.104	HMDB0038816	2''-O-Acetylisoorientin	C23H22O12	490.111	1	[M-H]-	54.8	84.1	90.87			18.9196	31.8887	18.4886	40.2547	55.0169	52.5645	23.0989	49.2787	0.468741	-1.09314	0.0749251	1.12537	1.66189
3254	7.313	460.138	459.131	HMDB0030869	Wistin	C23H24O10	460.137	2	[M-H]-	44.3	35.8	88.75			1.92598	1.52405	2.15131	2.79499	5.65199	3.61012	1.86711	4.01903	0.464568	-1.10604	0.121869	0.914105	1.60152
941	1.409	169.037	170.045	HMDB0246241	2,5-Dioxopyrrolidin-1-yl acrylate	C7H7NO4	169.038	0	[M+H]+	44.7	25.9	98.12			49.9851	43.4466	94.4338	141.301	113.746	156.101	62.6218	137.049	0.456929	-1.12996	0.103128	0.986623	1.70341
5649	10.952	/	427.245	HMDB0000447	7a,12a-Dihydroxy-3-oxo-4-cholenoic acid	C24H36O5	404.256	2	[M+Na]+	54.9	80.9	95.75			0.599967	3.11057	0.401204	1.29697	3.56754	4.23104	1.37058	3.03185	0.452061	-1.14541	0.287642	0.541148	1.60983
1136	1.094	/	184.073	HMDB0001161	4-Trimethylammoniobutanoic acid	C7H15NO2	145.11	2	[M+K]+	49.4	54.3	95.17			101.245	152.866	135.203	228.158	285.886	348.637	129.771	287.56	0.451284	-1.14789	0.089828	1.04659	1.71609
141	1.015	/	142.051	HMDB0029423	Acetylhomoserine	C6H11NO4	161.069	1	[M-H2O-H]-	47.1	41.1	95.72			76.9342	63.1239	153.52	214.627	190.692	246.871	97.8595	217.397	0.450142	-1.15155	0.084323	1.07405	1.70965
627	4.786	/	228.088	CSID67157768	N-[2,4-Hexadienoyl]alanine	C9H13NO3	183.09	2	[M+FA-H]-	43.2	22.6	95.56			1.45898	2.69601	2.46335	3.59496	4.92438	6.25433	2.20611	4.92456	0.447982	-1.15849	0.0952037	1.02135	1.65454
3777	9.204	/	499.307	HMDB0039691	Ganolucidic acid C	C30H46O7	518.324	1	[M-H2O-H]-	53.1	74.2	92.3			63.6454	16.8562	17.6459	45.0205	64.1248	110.016	32.7158	73.0538	0.447832	-1.15897	0.185008	0.73281	1.63844
6634	9.772	486.334	487.341	HMDB0034526	Bassic acid	C30H46O5	486.335	1	[M+H]+	53.5	75	93.34			83.3838	30.1734	82.7881	158.679	215.993	63.8025	65.4485	146.158	0.447792	-1.1591	0.240266	0.619308	1.42726
899	1.408	/	166.047	HMDB0061705	6-Oxopiperidine-2-carboxylic acid	C6H9NO3	143.058	1	[M+Na]+	46.6	36.7	97.13			13.4238	13.0425	25.9353	39.2787	33.2365	45.0685	17.4672	39.1946	0.445653	-1.16601	0.0928691	1.03213	1.73885
49	8.886	80.0625	81.0698	HMDB0251502	1,3,5-Hexatriene	C6H8	80.0626	1	[M+H]+	52.4	63.6	99.52			172.799	121.965	119.345	355.167	236.562	342.125	138.036	311.285	0.44344	-1.17319	0.0893648	1.04883	1.75408
3124	5.915	/	449.076	HMDB0240568	Urolithin a 8-glucuronide	C19H16O10	404.074	9	[M+FA-H]-	44.8	41.9	91.51			4.2191	3.08465	4.52501	6.1843	12.6775	7.92974	3.94292	8.93051	0.441511	-1.17948	0.120199	0.920101	1.6626
142	1.406	143.058	142.051	HMDB0061705	6-Oxopiperidine-2-carboxylic acid	C6H9NO3	143.058	2	[M-H]-	45.8	38.4	92.83			175.415	118.303	284.044	426.041	403.11	482.323	192.587	437.158	0.440544	-1.18264	0.0694822	1.15813	1.75018
2094	8.089	370.179	369.171	HMDB0240429	4-Androsten-3beta,17beta-diol 17-sulfate	C19H30O5S	370.181	7	[M-H]-	39.1	13.1	90.4			0.435377	1.28805	0.401608	1.25305	1.84626	1.74208	0.708345	1.6138	0.438931	-1.18794	0.11382	0.94378	1.71081
5857	13.234	/	907.686	HMDB0040508	Masticadienonic acid	C30H46O3	454.345	1	[2M-H]-	42.4	15.1	97.75			4.28141	3.34523	3.83012	8.44931	8.7092	9.00476	3.81892	8.72109	0.437895	-1.19134	0.0309086	1.50992	1.81768
1400	10.798	/	315.197	HMDB0248405	Androsta-4,16-dien-3-one	C19H26O	270.198	1	[M+FA-H]-	41.1	11.1	95.69			10.157	8.46876	7.48785	16.8184	11.3685	31.7309	8.70454	19.9726	0.435824	-1.19818	0.167125	0.77696	1.51251
6703	12.163	/	493.328	HMDB0034508	6beta-Hydroxy-3-oxo-12-oleanen-28-oic acid	C30H46O4	470.34	1	[M+Na]+	47	41.7	94.99			1937.44	17.8617	2342.75	5154.69	2697.56	2014.67	1432.68	3288.97	0.435602	-1.19892	0.256466	0.590971	2.09108
3586	7.847	330.144	331.151	HMDB0039240	Gibberellin A88	C19H22O5	330.147	9	[M+H]+	45.2	41.9	94.15			9.57406	11.0811	15.3491	23.9393	4.22684	54.574	12.0014	27.58	0.435149	-1.20042	0.333657	0.4767	0.644899
3443	7.808	/	324.18	HMDB0035781	Naematolone	C17H22O5	306.147	1	[M+NH4]+	44.6	28.3	96.16			0.137696	0.169051	0.149448	0.247779	0.157163	0.648642	0.152065	0.351195	0.432994	-1.20758	0.318716	0.496596	1.29002
2833	8.726	/	313.177	HMDB0061027	2-Hydroxyethinylestradiol	C20H24O3	312.173	9	[M+H]+	41.4	22.9	94.68			29.473	32.293	22.0552	64.0563	28.3608	101.345	27.9404	64.5875	0.432598	-1.2089	0.236459	0.626243	1.41664
1487	6.216	326.116	325.109	HMDB0040315	Moracin P	C19H18O5	326.115	1	[M-H]-	54.5	79.6	94.03			11.8531	14.2563	9.02058	23.6447	29.3498	28.2254	11.71	27.0733	0.43253	-1.20913	0.0478328	1.32027	1.79615
3999	8.905	350.172	373.161	HMDB0301857	Arctiopicrin	C19H26O6	350.173	2	[M+Na]+	48.5	50.8	94.31			2.1509	1.90776	2.6442	3.05716	1.47223	11.144	2.23429	5.22445	0.427659	-1.22547	0.364911	0.437813	0.913403
4184	11.117	356.198	379.187	HMDB0040634	Piperochromanoic acid	C22H28O4	356.199	3	[M+Na]+	42.3	20.3	94.63			15.9542	21.6517	16.6716	29.8372	55.1404	42.0588	18.0925	42.3455	0.427259	-1.22682	0.118202	0.927376	1.74199
2972	5.426	437.196	436.188	HMDB0255144	N-Formyl-Met-Leu-Phe	C21H31N3O5S	437.198	7	[M-H]-	47.2	55.9	88.36			4.31366	3.32094	5.46483	10.2565	9.75721	10.8204	4.36648	10.278	0.424836	-1.23502	0.0416569	1.38031	1.82782
8899	14.921	/	959.569	HMDB0011127	1,2-Di-(-octadecatrienoyl)-3-(Galactosyl-alpha-1-6-Galactosyl-beta-1)-glycerol	C51H84O15	936.581	1	[M+Na]+	47.5	45.2	93.05			2.58814	4.03074	2.73071	6.9726	7.17318	7.89708	3.11653	7.34762	0.424155	-1.23734	0.0561755	1.25045	1.83016
1682	13.147	/	337.254	HMDB0002007	Tetracosahexaenoic acid	C24H36O2	356.272	0	[M-H2O-H]-	42	17.2	93.2			2.03952	3.30374	2.90676	6.37574	6.52494	6.57869	2.75001	6.49312	0.423526	-1.23948	0.0384475	1.41513	1.81607
2006	9.614	/	363.135	HMDB0030645	Sclareapinone	C20H24O4	328.167	6	[M+Cl]-	49.8	59.7	96.11			2.12916	1.33562	2.41096	5.63705	3.94715	4.39968	1.95858	4.66129	0.420179	-1.25092	0.0697111	1.1567	1.79476
39	1.012	/	100.041	HMDB0061877	4-Amino-3-hydroxybutyrate	C4H9NO3	119.058	1	[M-H2O-H]-	49	51.1	95.42			40.7858	31.174	78.5025	112.506	101.683	146.898	50.1541	120.362	0.416692	-1.26295	0.087574	1.05762	1.78792
7754	14.154	/	591.402	HMDB0298425	DG(18:1O/0:0/i-12:0)	C33H60O6	552.439	1	[M+K]+	43.6	25.3	93.58			0.397703	0.335793	0.529946	1.22365	0.901238	0.910247	0.421147	1.01171	0.416272	-1.2644	0.0781155	1.10726	1.83536
2018	11.082	/	243.138	HMDB0037606	13-Nor-6-eremophilene-8,11-dione	C14H20O2	220.146	9	[M+Na]+	49.7	61.3	97.5			9.64502	21.2402	17.5961	34.5463	23.9473	57.988	16.1604	38.8272	0.416214	-1.2646	0.192453	0.715675	1.62988
851	1.405	/	262.01	CSID141574	Stizolobic acid	C9H9NO6	227.043	10	[M+Cl]-	44.8	40.1	94.56			24.9131	19.5236	36.4493	66.8078	59.8173	68.0965	26.962	64.9072	0.415393	-1.26745	0.047314	1.32501	1.83886
1636	5.902	334.163	333.156	HMDB0040461	1,5-Dibutyl methyl hydroxycitrate	C15H26O8	334.163	1	[M-H]-	40.3	7.84	95.11			9.56573	8.9507	10.3192	21.0176	25.8496	22.7205	9.61188	23.1959	0.414379	-1.27098	0.0393672	1.40487	1.8703
1047	9.614	/	287.166	CSID151560	6-Desmethylmonacolin J	C18H26O4	306.183	1	[M-H2O-H]-	54.1	75.4	96.71			15.8129	10.4145	15.6094	36.3355	34.5739	30.0564	13.9456	33.6553	0.414367	-1.27102	0.0445009	1.35163	1.85481
11	1.309	88.0162	87.0089	HMDB0000243	Pyruvic acid	C3H4O3	88.016	2	[M-H]-				80.9		38.6713	39.0739	47.2119	70.528	112.298	119.135	41.6524	100.653	0.41382	-1.27293	0.112779	0.947771	1.79495
4406	11.703	/	369.205	HMDB0248134	Algestone	C21H30O4	346.214	5	[M+Na]+	41.8	21.1	93.47			10.5807	12.3685	16.5115	8.2588	77.2204	10.3692	13.1535	31.9495	0.411699	-1.28034	0.39097	0.407856	0.62447
798	11.314	158.073	159.08	HMDB0060303	(2-Naphthyl)methanol	C11H10O	158.073	1	[M+H]+	41.9	14.2	96.59			4.78575	11.7038	4.28159	17.0813	14.3736	20.1016	6.92372	17.1855	0.402882	-1.31157	0.107836	0.967237	1.82931
778	8.923	250.157	249.15	HMDB0039156	3beta-Hydroxycinnamolide	C15H22O3	250.157	1	[M-H]-	49.3	52.1	95.7			4.59886	3.623	8.63141	21.5632	6.48253	13.8321	5.61776	13.9593	0.40244	-1.31316	0.169683	0.770361	1.54102
3173	5.497	/	452.081	HMDB0038085	Pelargonidin 3-rhamnoside	C21H21O9+	417.119	15	[M+Cl]-	39.7	25.8	88.64			57.6767	62.7568	69.8749	136.853	179.419	160.612	63.4361	158.961	0.399066	-1.3253	0.0450849	1.34597	1.89821
1671	6.08	338.116	337.108	HMDB0033315	Moracin H	C20H18O5	338.115	1	[M-H]-	51.3	62.7	95.34			0.760225	0.669867	0.668551	2.56035	1.60391	1.12978	0.699548	1.76468	0.396416	-1.33491	0.119292	0.92339	1.74022
369	6.911	/	187.098	HMDB0038310	xi-Tetrahydro-6-propyl-2H-pyran-2-one	C8H14O2	142.099	3	[M+FA-H]-	44.6	28.1	97.83			15.4944	41.0401	17.0156	18.9536	131.71	42.251	24.5167	64.3048	0.381258	-1.39116	0.250335	0.601478	1.26149
6193	9.013	458.191	459.198	HMDB0252405	Fluprostenol	C23H29F3O6	458.192	1	[M+H]+	50	55.3	96.37			13.3254	10.4139	9.28257	13.5286	56.6023	16.5982	11.0073	28.9097	0.380748	-1.39309	0.322382	0.491629	1.43037
540	3.611	135.054	136.062	HMDB0000034	Adenine	C5H5N5	135.054	0	[M+H]+	40.8	8.79	95.5	83.2		20.5799	23.7116	23.9494	52.4114	62.304	67.8118	22.747	60.8424	0.373867	-1.4194	0.0557287	1.25392	1.9825
[truncated: 40 more rows]

## Sheet: sum hca
No	RT [min]	Molecular_Weight	m/z	Compound_ID	Compound_name	Formula	Monoisotopic_Mass	Delta(ppm)	Adduct	Score (QI)	Fragmentation Score (QI)	Isotope Similarity (QI)	mzCloud Best Match (Thermo)	mzVault Best Match (Thermo)	DR_AZ4-R1	DR_AZ4-R2	DR_AZ4-R3	IR_AZ4-R1	IR_AZ4-R2	IR_AZ4-R3	AVE(AZ4_DR)	AVE(AZ4_IR)	FC(AZ4_DR/AZ4_IR)	Log2(FC)	T-Test	Log10(p value)	VIP
[truncated: 23 more rows]

[truncated: 1 more sheets: sum path]
