# Supplementary material for: Metabolomics reveal drought-stress responses in guayule, a semi-arid rubber crop
Source: Metabolomics. 2026 Jun 16;22(4):97. doi: 10.1007/s11306-026-02487-5 (PMC13272222; doi:10.1007/s11306-026-02487-5)
Supplement: Supplementary file 5 — Supplementary file5 (XLSX 966 KB) [file 11306_2026_2487_MOESM5_ESM.xlsx]

## Sheet: pos table
No	RT [min]	Molecular_Weight	m/z	Compound_ID	Compound_name	Formula	Monoisotopic_Mass	Delta(ppm)	Adduct	Score (QI)	Fragmentation Score (QI)	Isotope Similarity (QI)	mzCloud Best Match (Thermo)	mzVault Best Match (Thermo)	DR_CAL2-R1	DR_CAL2-R2	DR_CAL2-R3	IR_CAL2-R1	IR_CAL2-R2	IR_CAL2-R3	AVE(CAL2_DR)	AVE(CAL2_IR)	FC(CAL2_DR/CAL2_IR)	Log2(FC)	T-Test	Log10(p value)	VIP
5	1.714	71.0735	72.0808	HMDB0031641	Pyrrolidine	C4H9N	71.0735	0	[M+H]+	44	21.4	98.86			197.897	120.857	191.841	158.404	212.087	253.857	170.198	208.116	0.817804	-0.290172	0.360922	0.442586	0.524353
6	1.303	/	72.0808	HMDB0302194	Methylajoene	C4H6	54.047	0	[M+NH4]+	50	51	98.87			139.989	88.4443	94.4241	186.109	192.756	259.579	107.619	212.815	0.505694	-0.983662	0.109616	0.960125	1.37913
7	0.952	73.0891	74.0964	HMDB0031321	1-Butylamine	C4H11N	73.0891	1	[M+H]+	45.2	31.7	95.35			297.094	275.99	285.966	270.071	278.321	234.586	286.35	260.993	1.09716	0.13377	0.240912	0.618142	0.41548
30	8.758	78.0469	79.0541	HMDB0001505	Benzene	C6H6	78.047	1	[M+H]+	44.1	24.5	97.76			38.6578	33.5007	25.4595	34.5733	27.1841	54.4958	32.5393	38.7511	0.839701	-0.252053	0.432883	0.363629	0.321488
49	8.886	80.0625	81.0698	HMDB0251502	1,3,5-Hexatriene	C6H8	80.0626	1	[M+H]+	52.4	63.6	99.52			37.4175	48.4228	64.0449	137.472	84.1894	70.0814	49.9617	97.2475	0.513758	-0.960838	0.1952	0.70952	1.32044
53	12.216	82.0417	83.049	HMDB0245092	2-Cyclopenten-1-one	C5H6O	82.0419	1	[M+H]+	51.7	62.8	97.38			64.1963	94.6994	35.163	100.625	57.5482	76.1063	64.6862	78.0933	0.828319	-0.271741	0.446481	0.350197	0.488471
61	13.158	82.0783	83.0856	HMDB0244236	1,5-Hexadiene	C6H10	82.0783	0	[M+H]+	42.7	19.8	94.03			8.53288	8.57994	9.62615	9.49994	8.02645	10.0534	8.91299	9.19328	0.969512	-0.0446693	0.501632	0.299614	0.125604
63	1.04	83.0371	84.0443	HMDB0255970	Oxazine	C4H5NO	83.0371	0	[M+H]+	44.4	25.7	96.78			103.22	95.2237	107.548	154.512	152.891	252.723	101.997	186.709	0.546291	-0.872259	0.214846	0.667872	1.22759
66	1.307	83.0735	84.0807	HMDB0033529	2,3-Dihydro-3-methyl-1H-pyrrole	C5H9N	83.0735	0	[M+H]+	44.5	25.3	97.83			77.3671	60.4801	58.7873	63.1196	68.1593	46.8885	65.5448	59.3891	1.10365	0.142284	0.429368	0.36717	0.303591
70	12.214	84.0574	85.0647	HMDB0031601	2-Pentenal	C5H8O	84.0575	1	[M+H]+	47.5	42	96.89			46.4039	69.022	26.5665	35.846	69.332	54.3917	47.3308	53.1899	0.889846	-0.168373	0.507387	0.294661	0.26578
78	1.418	85.0891	86.0964	HMDB0250671	Cyclopentylamine	C5H11N	85.0891	1	[M+H]+	44.5	28.7	94.59			1531.64	957.438	852.313	2071.85	1839.06	3193.72	1113.8	2368.21	0.470312	-1.08831	0.15642	0.805706	1.39253
124	1.295	94.0418	95.0491	HMDB0255979	Oxepin	C6H6O	94.0419	0	[M+H]+	43.9	22.4	97.19			76.7741	111.393	56.1162	34.4027	47.3031	34.2783	81.4278	38.6614	2.10618	1.07463	0.164597	0.783579	1.41209
130	0.821	94.0531	95.0603	HMDB0033112	Methylpyrazine	C5H6N2	94.0531	0	[M+H]+	41.5	13	94.71			87.636	117.407	319.858	146.814	176.5	473.51	174.967	265.608	0.658741	-0.602216	0.427606	0.368956	0.696677
131	10.868	94.0781	95.0854	HMDB0061889	1,3,5-Heptatriene	C7H10	94.0783	1	[M+H]+	51.5	59.8	99.11			219.774	233.778	253.743	355.468	262.503	89.7513	235.765	235.907	0.999396	-0.000871364	0.585976	0.23212	0.200285
150	1.301	96.0211	97.0284	HMDB0060503	Protoanemonin	C5H4O2	96.0211	0	[M+H]+	44.6	24.9	98.24			95.5105	95.9793	57.0883	63.3513	39.5114	40.0715	82.8594	47.6448	1.73911	0.798347	0.180491	0.743544	1.14735
154	11.384	96.0574	97.0647	HMDB0034729	2,4-Hexadienal	C6H8O	96.0575	1	[M+H]+	51.3	59.9	97.71			59.0186	40.9339	38.9007	45.9712	69.5813	74.1501	46.2844	63.2342	0.731951	-0.450181	0.262103	0.581527	0.737234
157	11.789	96.0574	97.0647	HMDB0245089	2-Cyclohexen-1-one	C6H8O	96.0575	1	[M+H]+	51.5	61.5	97.04			51.1049	38.1389	43.6569	60.4666	91.0258	89.1759	44.3003	80.2228	0.552215	-0.856697	0.121231	0.916387	1.25782
190	0.97	/	104.107	HMDB0031604	2-Penten-1-ol	C5H10O	86.0732	1	[M+NH4]+	48	47	94.57			4434.09	4311.47	4284.3	3795.54	4276.28	4416.77	4343.29	4162.86	1.04334	0.0612116	0.379283	0.421036	0.269901
200	11.084	104.062	105.07	HMDB0034240	Styrene	C8H8	104.063	1	[M+H]+	48.5	45.2	98.78			464.829	437.807	511.464	977.263	923.083	487.43	471.367	795.925	0.592225	-0.755784	0.246343	0.60846	1.10476
211	2.623	106.042	107.049	HMDB0006115	Benzaldehyde	C7H6O	106.042	1	[M+H]+	44.5	25.5	98.11			102.944	102.24	93.043	61.9339	63.2331	69.9193	99.4092	65.0288	1.52869	0.6123	0.0417029	1.37983	1.15969
225	8.74	106.078	107.085	HMDB0059905	Ethylbenzene	C8H10	106.078	1	[M+H]+	49.7	52.1	98.15			107.983	138.561	123.498	124.224	86.9383	75.315	123.347	95.4926	1.2917	0.369267	0.2543	0.594653	0.709451
228	7.733	108.057	109.065	HMDB0002055	o-Cresol	C7H8O	108.058	1	[M+H]+	48.8	46	98.9			326.197	57.1613	29.6387	163.92	172.025	185.509	137.666	173.818	0.792011	-0.336408	0.511692	0.290992	1.03012
230	11.319	108.094	109.101	HMDB0303832	1,3,5-octatriene	C8H12	108.094	1	[M+H]+	46.6	35.3	98.83			413.89	437.547	347.733	458.441	398.481	466.145	399.724	441.022	0.906357	-0.141849	0.323963	0.489505	0.382256
239	1.091	109.064	110.071	HMDB0246022	3,4-Diaminopyridine	C5H7N3	109.064	0	[M+H]+	51.1	60.2	95.64			54.6814	93.6968	108.83	158.702	145.474	159.741	85.7361	154.639	0.554428	-0.850928	0.0963982	1.01593	1.2909
245	6.884	110.073	111.08	HMDB0061891	2,4-Heptadienal	C7H10O	110.073	1	[M+H]+				93.2		27.6313	11.3611	11.846	19.4033	22.632	22.4664	16.9461	21.5005	0.788171	-0.343419	0.414778	0.382184	0.701554
278	1.05	115.063	116.071	HMDB0000162	Proline	C5H9NO2	115.063	1	[M+H]+	50	55.4	95.63	86.5	76.3	237.198	378.069	299.169	49.1042	70.2268	129.421	304.812	82.9173	3.6761	1.87818	0.0825879	1.08308	2.03333
305	3.513	117.058	118.065	HMDB0034171	Benzeneacetonitrile	C8H7N	117.058	1	[M+H]+	45.3	35.9	91.61			3159.06	3232.13	2925.31	4106.65	3383.28	4134.77	3105.5	3874.9	0.80144	-0.319334	0.142285	0.846841	0.750441
324	13.264	118.078	119.085	HMDB0246518	4-Methylstyrene	C9H10	118.078	1	[M+H]+	52.2	63.2	98.62			179.086	167.541	176.471	184.477	159.713	217.016	174.366	187.069	0.932096	-0.10145	0.419067	0.377716	0.238163
347	1.402	120.057	121.065	HMDB0033910	Acetophenone	C8H8O	120.058	1	[M+H]+	41.4	9.94	98.14	83.7		652.673	55.1981	100.551	341.507	152.089	325.497	269.474	273.031	0.986973	-0.0189175	0.583069	0.23428	0.730248
352	10.199	120.094	121.101	HMDB0040458	1,2,4-Tris(methylene)cyclohexane	C9H12	120.094	1	[M+H]+	47.2	38.4	98.76			321.287	327.682	465.274	1010.23	508.394	411.185	371.414	643.269	0.577386	-0.792393	0.284928	0.545265	1.0572
356	13.476	120.094	121.101	HMDB0059877	Propylbenzene	C9H12	120.094	1	[M+H]+	52.9	66.7	99.27			327.071	309.355	306.395	403.654	263.27	353.046	314.274	339.99	0.924361	-0.113471	0.449415	0.347353	0.232293
370	4.766	122.037	123.044	HMDB0011718	4-Hydroxybenzaldehyde	C7H6O2	122.037	1	[M+H]+	46.2	34.4	97.8	86.5		170.823	154.199	143.583	120.05	88.5335	114.254	156.202	107.613	1.45152	0.537562	0.102593	0.988882	1.02258
377	7.734	122.073	123.08	HMDB0302562	2-Ethylphenol	C8H10O	122.073	1	[M+H]+	48.1	45.2	96.38			67.4403	14.0633	10.4616	34.9992	38.1213	39.9801	30.655	37.7002	0.813127	-0.298448	0.511668	0.291012	0.868293
378	11.427	122.109	123.117	HMDB0061784	3-Allyl-1-cyclohexene	C9H14	122.11	2	[M+H]+	53.6	70.2	99.48			411.557	409.292	296.675	287.545	269.084	292.775	372.508	283.135	1.31566	0.395783	0.226379	0.645163	0.819415
389	12.299	123.032	124.039	HMDB0002243	Picolinic acid	C6H5NO2	123.032	1	[M+H]+	41.2	9.2	97.73	83.5	59.1	30.6973	51.6944	50.9943	74.8055	28.6182	28.6114	44.462	44.0117	1.01023	0.0146855	0.581393	0.23553	0.136296
391	1.115	/	124.087	HMDB0245227	2-Methyleneglutaronitrile	C6H6N2	106.053	1	[M+NH4]+	41	13.4	93.01			47.6331	40.8067	61.8179	29.1252	38.2716	39.9705	50.0859	35.7891	1.39947	0.484884	0.206689	0.684683	0.876385
395	5.292	124.052	125.06	HMDB0040280	1-(2-Furanyl)-1-propanone	C7H8O2	124.052	1	[M+H]+	49.9	54.6	95.71			65.7076	40.7374	49.5632	67.8987	39.6836	43.5233	52.0027	50.3685	1.03244	0.0460648	0.558773	0.252764	0.0644841
397	11.75	124.089	125.096	HMDB0031414	2,3-Dimethyl-2-cyclohexen-1-one	C8H12O	124.089	1	[M+H]+	52.4	64	98.89			347.001	372.808	343.29	486.308	425.5	387.569	354.366	433.126	0.818161	-0.289544	0.16145	0.791963	0.730942
411	1.701	126.043	127.05	HMDB0000262	Thymine	C5H6N2O2	126.043	0	[M+H]+	48.6	46.6	96.96	92	79.2	26.3211	13.9886	14.8363	11.133	15.6805	15.2365	18.382	14.0166	1.31144	0.391156	0.359119	0.444761	0.611245
416	12.808	126.104	127.112	HMDB0030966	(3xi)-1,5-Octadien-3-ol	C8H14O	126.104	1	[M+H]+	50.6	55.5	98.61			76.6396	91.2649	28.9142	96.7122	109.743	97.9637	65.6063	101.473	0.646539	-0.62919	0.225118	0.647589	0.981689
432	5.881	129.058	130.065	HMDB0034244	Isoquinoline	C9H7N	129.058	1	[M+H]+	50.5	55.7	97.29	86.3		127.605	99.0492	91.4264	80.8592	96.6128	139.915	106.027	105.796	1.00219	0.00314942	0.584275	0.233383	0.105011
437	1.533	129.058	130.065	HMDB0033731	Quinoline	C9H7N	129.058	0	[M+H]+	39.7	1.41	97.26	75.5		12.3408	15.285	11.0362	29.423	41.4244	40.3914	12.8873	37.0796	0.347559	-1.52467	0.0617511	1.20936	1.76818
440	1.306	129.079	130.086	HMDB0255618	Nipecotic acid	C6H11NO2	129.079	1	[M+H]+	45	29.3	96.6	65.7		140.305	136.565	132.509	113.244	132.004	103.068	136.46	116.105	1.17531	0.233044	0.181317	0.741561	0.618092
441	0.84	129.079	130.086	HMDB0000070	Pipecolic acid	C6H11NO2	129.079	0	[M+H]+	46.1	33.6	96.79			12.746	24.7857	27.139	10.3437	13.7721	22.2253	21.5569	15.447	1.39554	0.480822	0.350311	0.455547	0.7377
446	12.62	130.042	131.049	CSID9990041	1H-Inden-1-one	C9H6O	130.042	1	[M+H]+	50.8	64.6	90.52			29.0918	46.5623	58.1014	63.6377	66.0116	43.1436	44.5851	57.5976	0.774079	-0.369447	0.330747	0.480504	0.69617
458	9.697	130.078	131.085	HMDB0244076	1,2-Dihydronaphthalene	C10H10	130.078	1	[M+H]+	51.2	59.8	97.27			70.3291	56.7771	72.301	72.6696	88.9166	79.6898	66.4691	80.4253	0.826469	-0.274967	0.203982	0.690408	0.665642
466	1.746	130.122	131.129	HMDB0246298	4-(Aminobutyl)guanidine	C5H14N4	130.122	0	[M+H]+	41.5	13.4	94.26			531.064	443.929	569.072	418.955	680.14	744.42	514.688	614.505	0.837566	-0.255725	0.377631	0.422932	0.38799
468	0.999	/	132.102	HMDB0031158	2-Methyl-4-pentenoic acid	C6H10O2	114.068	1	[M+NH4]+	45.8	32.2	97.91			811.627	755.493	944.619	841.394	893.098	898.708	837.247	877.733	0.953874	-0.0681301	0.433449	0.363062	0.247856
469	1.447	131.095	132.102	HMDB0000687	Leucine	C6H13NO2	131.095	0	[M+H]+	41	6.65	98.87	62.3		743.82	449.794	422.727	1032.12	1002.76	1584.68	538.78	1206.52	0.446558	-1.16308	0.134051	0.872731	1.47497
480	5.103	132.057	133.065	HMDB0059602	Indanone	C9H8O	132.058	1	[M+H]+	52	64.2	96.61			77.0807	59.7472	44.3287	37.4233	34.8908	46.1319	60.3855	39.482	1.52945	0.613009	0.202156	0.694314	1.01047
488	13.264	132.094	133.101	HMDB0251216	Dicyclopentadiene	C10H12	132.094	1	[M+H]+	52.8	67	98.09			103.437	97.1121	101.613	105.959	94.338	126.921	100.721	109.073	0.923427	-0.11493	0.394652	0.403786	0.275552
504	4.137	134.037	135.044	HMDB0032469	Phthalide	C8H6O2	134.037	1	[M+H]+	50.7	55.6	99.07	74		3152.87	3727	3423.51	2859.63	2791.26	3118.12	3434.46	2923	1.17498	0.232631	0.15876	0.799259	0.657403
505	5.702	134.037	135.044	HMDB0061916	Phenylglyoxal	C8H6O2	134.037	1	[M+H]+	43.2	19.2	98.12			295.411	304.578	298.727	526.041	541.399	476.434	299.572	514.625	0.582118	-0.780618	0.0754621	1.12227	1.30741
512	9.655	134.073	135.08	HMDB0032142	2,4-Dimethylbenzaldehyde	C9H10O	134.073	1	[M+H]+	43.6	23.9	95.71	60.5		63.6164	39.6447	23.3868	60.8332	46.5352	45.1152	42.2159	50.8278	0.830567	-0.267831	0.435574	0.360938	0.563532
519	11.427	134.109	135.117	HMDB0037013	p-Mentha-1,3,8-triene	C10H14	134.11	1	[M+H]+	47.8	41.7	99.17			191.191	281.252	173.677	153.824	167.359	126.175	215.373	149.119	1.4443	0.530373	0.22423	0.649307	0.904651
522	10.871	134.109	135.117	HMDB0059812	Butylbenzene	C10H14	134.11	1	[M+H]+	46.8	36.1	99.08			114.839	107.449	112.232	103.369	111.681	119.319	111.507	111.456	1.00045	0.000653648	0.584493	0.233221	0.0306975
540	3.611	135.054	136.062	HMDB0000034	Adenine	C5H5N5	135.054	0	[M+H]+	40.8	8.79	95.5	83.2		25.8114	23.3158	34.1881	84.5882	66.6915	57.5461	27.7718	69.6086	0.39897	-1.32565	0.0788391	1.10326	1.69282
546	7.396	136.052	137.06	HMDB0029686	4-Methoxybenzaldehyde	C8H8O2	136.052	1	[M+H]+				85.2		213.452	216.53	172.287	245.536	206.354	254.823	200.756	235.571	0.852211	-0.230718	0.24445	0.611809	0.548589
550	5.439	136.052	137.06	HMDB0256000	Oxonol	C8H8O2	136.052	0	[M+H]+	52.1	62.8	98.07			135.281	135.733	96.8289	124.194	108.883	122.647	122.615	118.574	1.03407	0.0483375	0.526311	0.278757	0.106253
554	3.978	136.052	137.06	HMDB0031459	3-Methoxybenzaldehyde	C8H8O2	136.052	0	[M+H]+	47.2	41	95.3	83.6		138.498	223.772	118.136	60.7715	80.9485	77.1984	160.135	72.9728	2.19445	1.13386	0.204861	0.688541	1.48248
562	10.927	136.125	137.132	HMDB0061938	Isoterpinolene	C10H16	136.125	1	[M+H]+	48.8	46.2	98.99			172.234	219.328	237.307	422.333	290.038	279.687	209.623	330.686	0.633904	-0.657663	0.173926	0.759636	1.10127
572	1.008	137.048	138.055	HMDB0000875	Trigonelline	C7H7NO2	137.048	1	[M+H]+	43.2	21.7	95.06	96		81.9081	227.774	197.021	261.068	263.155	285.438	168.901	269.887	0.625822	-0.676177	0.187932	0.725999	1.06418
576	3.951	138.032	139.039	HMDB0000500	4-Hydroxybenzoic acid	C7H6O3	138.032	0	[M+H]+	44.8	27.7	96.91	62.8		77.7854	85.7638	45.6191	42.8285	46.8481	42.7958	69.7228	44.1575	1.57896	0.658973	0.247778	0.605937	1.01388
579	8.239	138.104	139.112	HMDB0031152	3,6-Nonadienal	C9H14O	138.104	1	[M+H]+	44.7	28.4	96.18			45.4343	18.3952	11.5259	35.9352	34.352	37.111	25.1185	35.7994	0.701645	-0.511187	0.382119	0.417801	0.929392
580	9.334	138.104	139.112	HMDB0036091	exo-5,6-Dimethylbicyclo[2.2.1]hept-5-en-2-ol	C9H14O	138.104	1	[M+H]+	43.8	28.9	91.48			18.3002	15.0979	17.164	20.1076	18.2482	16.552	16.854	18.3026	0.920855	-0.118954	0.356977	0.447359	0.382371
592	4.459	140.047	141.055	HMDB0031735	Ethyl maltol	C7H8O3	140.047	1	[M+H]+	53.8	73.1	96.94			40.747	31.7891	20.5266	13.7624	25.0043	27.658	31.0209	22.1416	1.40103	0.486484	0.318861	0.496399	0.798434
596	10.344	140.084	141.091	HMDB0251369	5,5-Dimethyl-1,3-cyclohexanedione	C8H12O2	140.084	1	[M+H]+	42.9	18.5	97.23			30.2406	21.7282	19.2744	33.1322	25.9935	22.6089	23.7477	27.2449	0.871639	-0.198197	0.414359	0.382623	0.443262
597	11.498	140.12	141.127	HMDB0030957	3,6-Nonadien-1-ol	C9H16O	140.12	1	[M+H]+	44	24.7	96.92			61.9927	63.3111	61.1783	55.961	51.5935	44.5282	62.1607	50.6942	1.22619	0.294182	0.121654	0.914875	0.721452
603	1.409	141.043	142.05	HMDB0001280	2-Aminomuconic acid semialdehyde	C6H7NO3	141.043	0	[M+H]+	48.2	47.3	93.76			20.201	22.6973	14.932	209.944	113.174	23.9793	19.2768	115.699	0.166611	-2.58544	0.23261	0.633371	1.94111
608	12.421	141.115	142.123	HMDB0248168	Allylisopropylacetamide	C8H15NO	141.115	1	[M+H]+	46.9	40.2	95.48			14.4859	13.9875	13.9935	10.7906	12.3117	12.9842	14.1556	12.0288	1.17681	0.234882	0.130687	0.883768	0.680902
609	13.163	/	142.123	HMDB0040246	3,5,5-Trimethyl-2-cyclopenten-1-one	C8H12O	124.089	1	[M+NH4]+	46.3	37.5	94.76			5.52027	5.52225	5.55391	6.50652	6.13353	6.52797	5.53214	6.38934	0.865839	-0.207829	0.109247	0.961591	0.661443
612	12.203	142.099	143.106	HMDB0032207	5-Octenoic acid	C8H14O2	142.099	1	[M+H]+	46.9	36.4	99.04			1505.35	1889.02	844.262	1143.67	1306.87	1582.21	1412.88	1344.25	1.05105	0.071833	0.545193	0.263449	0.0746577
625	1.27	143.04	144.048	HMDB0246712	5-(1-Hydroxyethyl)-4-methylthiazole	C6H9NOS	143.04	0	[M+H]+	49	58.4	87.25			137.713	140.685	121.374	239.451	214.918	209.467	133.257	221.279	0.602214	-0.731652	0.0433987	1.36252	1.25325
627	4.441	143.073	144.081	HMDB0243964	1-Naphthylamine	C10H9N	143.073	1	[M+H]+				82.3		34.0986	26.2838	26.2383	16.3051	20.806	24.3975	28.8736	20.5029	1.40827	0.493922	0.176857	0.752378	0.95048
656	6.056	145.053	146.06	HMDB0243900	1-Hydroxyisoquinoline	C9H7NO	145.053	1	[M+H]+	49.3	51.7	95.53			38.0467	47.0653	45.6439	26.7911	25.1397	28.8015	43.5853	26.9108	1.61962	0.695658	0.0665509	1.17685	1.21076
662	0.991	/	146.117	HMDB0031603	Ethyl 4-pentenoate	C7H12O2	128.084	1	[M+NH4]+	45.6	34.1	95.16			180.366	119.772	59.2853	67.8124	193.299	162.733	119.808	141.281	0.848009	-0.237848	0.497274	0.303404	0.243443
666	6.144	146.037	147.044	HMDB0001218	Coumarin	C9H6O2	146.037	1	[M+H]+	46.2	36.2	95.95			68.958	42.6805	64.0589	63.139	59.9295	88.9964	58.5658	70.6883	0.828508	-0.271412	0.367417	0.434841	0.515916
667	1.313	146.037	147.044	HMDB0253625	Isocoumarin	C9H6O2	146.037	1	[M+H]+	45.3	36.3	90.85			34.6921	33.854	28.1183	42.303	39.2891	48.6567	32.2215	43.4162	0.742153	-0.430212	0.12758	0.894218	0.874802
677	12.042	146.109	147.117	HMDB0302269	Pentenylbenzene	C11H14	146.11	1	[M+H]+	52.6	66.8	97.74			551.922	402.667	411.321	512.621	599.507	534.914	455.303	549.014	0.829311	-0.270015	0.242705	0.614921	0.637921
680	4.325	/	148.052	HMDB0014684	Fluorouracil	C4H3FN2O2	130.018	0	[M+NH4]+	41.7	10.7	98.53			29.6141	39.2783	29.6905	40.2991	32.4422	37.8356	32.8609	36.859	0.891532	-0.165642	0.363551	0.439435	0.406641
681	1.043	147.053	148.06	HMDB0000148	Glutamic acid	C5H9NO4	147.053	1	[M+H]+	42.2	18.5	93.9	55.3	73.3	62.1711	67.9433	70.6624	149.032	129.338	164.269	66.9256	147.547	0.45359	-1.14054	0.0452214	1.34466	1.55875
682	1.31	148.038	149.046	HMDB0011676	Xylono-1,5-lactone	C5H8O5	148.037	8	[M+H]+	40	11.1	98.4			15.4815	14.6364	14.2549	16.1269	19.2532	16.0502	14.7909	17.1435	0.862773	-0.212946	0.199452	0.700162	0.58447
687	5.068	148.052	149.06	HMDB0253619	3,4-Dihydro-1H-2-benzopyran-1-one	C9H8O2	148.052	1	[M+H]+	48	42.9	97.84			271.152	337.129	341.296	116.648	121.605	122.174	316.526	120.143	2.63459	1.39758	0.0916731	1.03776	1.73937
689	1.609	148.052	149.06	HMDB0036626	3,4-Dihydro-2H-1-benzopyran-2-one	C9H8O2	148.052	0	[M+H]+	45.4	33.6	94.02			47.8285	18.4738	18.1635	28.9979	48.8231	58.7285	28.1553	45.5165	0.618573	-0.692985	0.30159	0.520583	0.968658
691	9.691	148.089	149.096	HMDB0302410	Benzyl ethyl ketone	C10H12O	148.089	1	[M+H]+	42.5	16.1	97.52			94.146	79.0231	75.5029	114.181	126.289	107.277	82.8907	115.915	0.715096	-0.483792	0.0954729	1.02012	0.985117
695	11.427	148.125	149.132	HMDB0059834	Pentylbenzene	C11H16	148.125	1	[M+H]+	46.1	32.6	98.96			271.958	272.836	285.531	266.875	244.399	232.44	276.775	247.905	1.11646	0.158929	0.160251	0.795198	0.504795
722	9.188	150.104	151.112	HMDB0035824	Carvone	C10H14O	150.104	1	[M+H]+	49.5	51.1	97.55	86		80.6612	26.4674	24.1663	57.5901	60.4449	51.2585	43.7649	56.4312	0.775545	-0.366717	0.447512	0.349195	0.790025
726	10.061	150.141	151.148	HMDB0030944	Cystophorene	C11H18	150.141	1	[M+H]+	42.6	16.3	97.88			21.5775	16.4377	31.2204	22.4563	20.002	6.88749	23.0785	16.4486	1.40307	0.488588	0.361158	0.442303	0.690757
738	10.129	152.047	153.054	HMDB0031609	Phenoxyacetic acid	C8H8O3	152.047	1	[M+H]+	51.4	62.4	95.94			16.7583	13.1155	13.1312	13.7989	16.1176	15.942	14.335	15.2862	0.937773	-0.0926894	0.437551	0.358972	0.255649
739	11.516	152.047	153.054	HMDB0001101	p-Anisic acid	C8H8O3	152.047	1	[M+H]+				89.8		19.1698	14.9439	12.9998	15.0484	21.4321	22.252	15.7045	19.5775	0.802171	-0.318018	0.300106	0.522725	0.575317
750	8.735	152.12	153.127	HMDB0059875	Carvotanacetone	C10H16O	152.12	1	[M+H]+	48	43	98.3			28.0749	27.1423	32.5417	40.7592	28.0184	30.9529	29.253	33.2435	0.87996	-0.18449	0.375461	0.425435	0.438244
756	4.333	152.12	153.127	HMDB0035277	p-Mentha-1(7),5-dien-2-ol	C10H16O	152.12	1	[M+H]+	42.9	20.3	95.2			33.5019	12.3384	9.53986	27.9053	23.5691	34.1773	18.46	28.5506	0.646574	-0.629113	0.317144	0.498743	1.02305
763	2.38	154.026	155.034	HMDB0000152	Gentisic acid	C7H6O4	154.027	1	[M+H]+	44.7	29.4	94.83	73.2		25.0806	17.2149	20.7818	16.2698	12.8511	20.1927	21.0258	16.4379	1.27911	0.355137	0.275699	0.559564	0.696719
772	0.951	155.035	156.042	HMDB0304226	6-Hydroxy-2-cyclohexen-one-carboxylate	C7H7O4-	155.035	1	[M+H]+	40.5	11.3	92.41			38130	36601.7	34671	32669.9	38370.6	30409	36467.5	33816.5	1.07839	0.108884	0.359225	0.444634	0.338509
775	0.848	155.069	156.077	HMDB0000177	Histidine	C6H9N3O2	155.069	0	[M+H]+	44.5	30.6	92.55	78.5		25.0131	36.1003	70.6576	47.5585	44.1089	91.3287	43.9237	60.9987	0.720076	-0.47378	0.400209	0.397713	0.692511
779	5.865	155.073	156.081	HMDB0033123	4-Phenylpyridine	C11H9N	155.073	1	[M+H]+	49	51.1	95.07			33.6295	25.3483	21.5228	10.7112	19.6029	35.339	26.8335	21.8843	1.22615	0.294139	0.450164	0.346629	0.679274
781	13.169	/	156.138	HMDB0040338	3,5,5-Trimethyl-3-cyclohexen-1-one	C9H14O	138.104	1	[M+NH4]+	49.6	53.5	95.35			5.52182	6.14797	5.62335	5.88342	5.70083	6.31222	5.76438	5.96549	0.966287	-0.0494756	0.417112	0.379747	0.174978
797	9.691	158.073	159.08	HMDB0032861	2-Methoxynaphthalene	C11H10O	158.073	1	[M+H]+	41.4	13.8	94.76			44.7831	33.7192	32.4071	55.8614	56.621	49.555	36.9698	54.0125	0.684468	-0.546946	0.106111	0.974238	1.04305
798	11.314	158.073	159.08	HMDB0060303	(2-Naphthyl)methanol	C11H10O	158.073	1	[M+H]+	41.9	14.2	96.59			13.9154	6.60577	4.5565	21.3267	33.3101	45.9531	8.35923	33.53	0.249306	-2.00401	0.12575	0.900493	1.96961
803	10.728	158.094	159.101	HMDB0060683	2-n-Propyl-4-oxopentanoic acid	C8H14O3	158.094	1	[M+H]+	42.7	16.8	97.93			68.0439	78.98	91.025	119.683	103.842	86.8131	79.3497	103.446	0.767063	-0.382582	0.202016	0.694614	0.814231
805	11.787	158.109	159.117	HMDB0243990	1-Phenyl-1-cyclohexene	C12H14	158.11	1	[M+H]+	53.8	71.7	98.51			313.45	186.245	440.955	248.233	941.876	312.966	313.55	501.025	0.625817	-0.676188	0.406426	0.391018	0.632964
814	4.551	/	197.081	HMDB0035721	Batatic acid	C10H12O4	196.074	1	[M+H]+	48.2	45	96.81			48.8189	39.5583	43.6146	20.2876	30.5241	35.9453	43.9973	28.919	1.5214	0.605396	0.146927	0.832899	1.07941
817	4.347	159.068	160.076	HMDB0001190	Indoleacetaldehyde	C10H9NO	159.068	1	[M+H]+	43	20.6	95.18			6.61183	14.8133	13.1335	4.32735	4.47592	3.9524	11.5195	4.25189	2.70928	1.43791	0.197567	0.704286	1.62039
825	4.247	160.052	161.06	HMDB0032394	6-Methylcoumarin	C10H8O2	160.052	0	[M+H]+	52.9	68	96.59			64.9569	91.229	56.8962	31.1581	36.6879	22.0355	71.0274	29.9605	2.3707	1.24531	0.110463	0.956781	1.5698
832	6.495	160.089	161.096	HMDB0038790	3-Phenyl-4-pentenal	C11H12O	160.089	1	[M+H]+	48.1	44.4	96.84			94.8051	21.0196	22.9452	21.0523	25.419	29.9666	46.2566	25.4793	1.81546	0.860337	0.413541	0.383481	0.616806
840	11.076	160.125	161.132	HMDB0061813	1-(1-Methylethenyl)-4-(1-methylethyl)benzene	C12H16	160.125	1	[M+H]+	45.7	31.9	98.12			305.186	207.566	237.607	383.651	432.071	323.441	250.119	379.721	0.658693	-0.602322	0.13678	0.863978	1.0785
848	5.17	/	162.091	HMDB0006215	Naphthalene epoxide	C10H8O	144.058	2	[M+NH4]+	41.3	15.1	94.43			22.2185	14.4883	17.3819	12.2697	12.7675	10.9388	18.0296	11.992	1.50347	0.588291	0.16173	0.79121	0.999332
853	8.692	/	162.14	CSID11626964	Phosphonane	C8H16P	144.107	4	[M+NH4]+	45.1	32.6	97.77			2.54879	0.684336	0.896089	1.29988	2.39504	2.13163	1.37641	1.94218	0.70869	-0.496773	0.3993	0.398701	0.841352
855	5.695	162.031	163.039	HMDB0002149	3 Hydroxycoumarin	C9H6O3	162.032	1	[M+H]+	54.5	74.8	98.95			2627.75	2796.81	3143.8	4727.66	4880.2	4259.38	2856.12	4622.41	0.617884	-0.694591	0.0485662	1.31367	1.22764
862	4.674	162.068	163.075	HMDB0033833	Methyl cinnamate	C10H10O2	162.068	2	[M+H]+	41.8	12.5	98.68	63.6		384.675	335.843	266.491	318.644	284.421	312.921	329.003	305.329	1.07754	0.107739	0.439688	0.356855	0.25114
867	6.597	162.068	163.075	HMDB0033591	Safrole	C10H10O2	162.068	1	[M+H]+	45.9	32.8	98.11	72.7		513.474	405.859	360.842	248.355	288.718	290.25	426.725	275.774	1.54737	0.62982	0.130065	0.885838	1.10921
885	1.768	164.047	165.055	HMDB0062605	Methyl Phenylglyoxalate	C9H8O3	164.047	0	[M+H]+	46.4	35	97.3			101.962	88.2443	80.5133	95.1086	71.8738	69.3981	90.2399	78.7935	1.14527	0.19569	0.343061	0.464629	0.448093
888	10.619	164.084	165.091	HMDB0035213	beta-Thujaplicin	C10H12O2	164.084	1	[M+H]+	49.2	50.5	96.54			14.6625	12.8348	16.3608	23.0702	23.8192	20.4459	14.6194	22.4451	0.651337	-0.618523	0.0681859	1.16631	1.1509
892	9.04	164.12	165.127	HMDB0031454	Jasmone	C11H16O	164.12	1	[M+H]+	50	52.8	98.37	85.4		149.305	156.063	162.581	291.73	357.798	266.414	155.983	305.314	0.510894	-0.968904	0.0681264	1.16668	1.43365
899	1.408	/	166.047	HMDB0061705	6-Oxopiperidine-2-carboxylic acid	C6H9NO3	143.058	1	[M+Na]+	46.6	36.7	97.13			4.56392	5.65302	3.4983	67.5805	33.6292	7.04696	4.57175	36.0856	0.126692	-2.9806	0.23218	0.634176	2.14341
903	1.889	/	166.086	HMDB0247063	6-Fluoromevalonate	C6H9FO3	148.054	8	[M+NH4]+	42.7	29.1	93.37			853.573	566.289	735.982	1032.06	918.551	1707.49	718.615	1219.37	0.589334	-0.762842	0.217825	0.661893	1.07084
905	5.191	166.026	167.034	HMDB0002107	Phthalic acid	C8H6O4	166.027	1	[M+H]+	46.3	37.6	95.25			45.6963	69.6242	63.4708	47.3653	47.1876	58.1813	59.5971	50.9114	1.1706	0.227253	0.349176	0.456955	0.484912
906	5.171	166.063	167.07	HMDB0247918	Acetovanillone	C9H10O3	166.063	1	[M+H]+	51.6	62.1	97.33			169.672	228.544	200.85	72.8425	92.5118	155.621	199.689	106.992	1.86639	0.900251	0.135433	0.868276	1.36262
907	4.252	166.063	167.07	HMDB0005175	Homovanillin	C9H10O3	166.063	0	[M+H]+	52.3	68.4	93.64			41.3844	34.4146	23.3052	14.1667	29.4612	30.0159	33.0347	24.5479	1.34572	0.428383	0.335241	0.474642	0.763079
919	7.888	166.099	167.106	HMDB0031085	6-Pentyl-2H-pyran-2-one	C10H14O2	166.099	1	[M+H]+	42.6	17.8	96.21	69.6		47.2453	9.85446	35.3668	10.6552	14.2663	13.5557	30.8222	12.8257	2.40315	1.26493	0.253842	0.595436	1.09529
932	4.467	168.042	169.049	HMDB0001868	5-Methoxysalicylic acid	C8H8O4	168.042	1	[M+H]+	42	13.5	97.7	72.8	64	211.78	297.113	216.931	187.233	180.086	205.929	241.942	191.083	1.26616	0.340462	0.23493	0.629061	0.734298
933	3.994	168.042	169.049	HMDB0033129	3-Acetyl-4-hydroxy-6-methyl-2H-pyran-2-one	C8H8O4	168.042	1	[M+H]+	45.1	29.7	96.41			44.7807	60.1162	72.5855	37.7806	38.425	82.1131	59.1608	52.7729	1.12105	0.164844	0.505751	0.296063	0.424487
935	8.427	168.09	169.097	HMDB0259943	xymedon	C8H12N2O2	168.09	1	[M+H]+	47.6	46.5	92.67			1.40328	1.94651	2.62015	4.11993	1.97559	1.25511	1.98998	2.45021	0.812166	-0.300153	0.478146	0.32044	0.319236
941	1.409	169.037	170.045	HMDB0246241	2,5-Dioxopyrrolidin-1-yl acrylate	C7H7NO4	169.038	0	[M+H]+	44.7	25.9	98.12			22.3426	23.3964	14.0571	238.567	120.815	23.8539	19.932	127.745	0.156029	-2.68011	0.239264	0.621122	1.95015
950	1.99	170.058	171.065	HMDB0038760	Herierin III	C8H10O4	170.058	1	[M+H]+	47.4	39.9	97.8			70.1	149.41	134.662	144.671	97.2514	99.3021	118.057	113.742	1.03794	0.0537263	0.557328	0.253889	0.011877
964	9.23	/	172.169	HMDB0302613	p-Menth-2-en-1-ol	C10H18O	154.136	2	[M+NH4]+	44.9	27.7	98.58			88.1197	78.7407	82.5297	95.7954	77.5196	85.5655	83.13	86.2935	0.96334	-0.0538823	0.469681	0.328197	0.183041
968	1.528	172.037	173.044	CSID388830	3-Dehydroshikimic acid	C7H8O5	172.037	0	[M+H]+	41.2	9.55	96.98			13.6313	9.11946	12.1619	25.3669	24.6915	17.3825	11.6376	22.4803	0.517678	-0.949874	0.106425	0.972957	1.39708
976	11.739	/	173.096	HMDB0032213	2-4-7-Decatrienal	C10H14O	150.104	15	[M+Na]+	51.3	75.6	96.26			10.3739	5.22007	4.50739	24.5151	32.7712	32.739	6.70047	30.0084	0.223286	-2.16303	0.0509833	1.29257	2.1454
979	12.301	172.125	173.132	HMDB0040284	1,2-Dihydro-1,1,6-trimethylnaphthalene	C13H16	172.125	1	[M+H]+	51.1	59.3	97.31			119.551	138.536	170.44	104.319	36.5107	162.229	142.842	101.019	1.41401	0.499793	0.352117	0.453313	0.904634
990	2.362	173.069	174.076	HMDB0006488	N-Acetylglutamate 5-semialdehyde	C7H11NO4	173.069	0	[M+H]+	41.9	16.8	93.05			8.52135	10.2821	6.59874	6.4622	6.83736	7.51265	8.46739	6.93741	1.22054	0.287521	0.291232	0.535761	0.614919
998	5.443	174.068	175.075	HMDB0031845	3-Propylidene-1(3H)-isobenzofuranone	C11H10O2	174.068	1	[M+H]+	47.2	40.3	96.67			83.8873	69.0385	19.0077	41.9773	32.8944	70.2912	57.3111	48.3876	1.18442	0.244177	0.50276	0.298639	0.143404
1007	9.215	174.104	175.112	HMDB0039153	11,12,13-Trinor-1(5),6,9-guaiatrien-8-one	C12H14O	174.104	1	[M+H]+	51.8	65.2	94.98			69.8408	16.3915	14.7394	33.78	55.0133	84.137	33.6572	57.6434	0.583887	-0.776239	0.359079	0.44481	1.09303
1012	1.085	174.112	175.119	HMDB0000517	Arginine	C6H14N4O2	174.112	1	[M+H]+	47.9	43.9	96.28	93.4	94.4	324.168	864.225	1638.03	34.6945	93.3565	243.614	942.139	123.888	7.60474	2.9269	0.198596	0.70203	2.40558
1017	13.265	174.141	175.148	HMDB0036683	5,7alpha-Dihydro-1,4,4,7a-tetramethyl-4H-indene	C13H18	174.141	1	[M+H]+	53.7	74.8	94.82			23.471	22.2179	24.2394	25.2904	44.8015	28.8945	23.3094	32.9955	0.706444	-0.501353	0.295605	0.529289	0.818254
1024	9.336	174.141	175.148	HMDB0059826	alpha-Ionene	C13H18	174.141	1	[M+H]+	49.5	51.7	96.88			108.757	113.052	99.9492	143.617	139.121	98.7138	107.253	127.151	0.843506	-0.245529	0.297274	0.526842	0.54606
1031	5.059	176.047	177.054	HMDB0032990	7-Hydroxy-6-methyl-2H-1-benzopyran-2-one	C10H8O3	176.047	1	[M+H]+	56	81.8	99.11			3936.83	5172.25	6743.15	1486.81	1431.99	1623.22	5284.08	1514.01	3.49012	1.80328	0.0837864	1.07683	1.93753
1033	4.311	176.047	177.054	HMDB0059622	4-Methylumbelliferone	C10H8O3	176.047	1	[M+H]+	53.1	69.3	97.11			613.663	659.852	543.484	221.066	215.696	207.429	605.666	214.73	2.82059	1.496	0.0327985	1.48415	1.8075
1048	9.225	/	177.127	HMDB0302814	Terpinenol	C10H18O	154.136	14	[M+Na]+	47	50.8	99.24			33.7117	12.5837	26.9621	46.2335	54.6403	38.2445	24.4192	46.3728	0.526584	-0.925264	0.148473	0.828353	1.33801
1058	14.624	176.156	177.164	HMDB0035180	4,6,8-Megastigmatriene	C13H20	176.157	0	[M+H]+	48.1	49.1	91.86			5.5942	3.47324	3.96903	4.90094	4.76724	4.06689	4.34549	4.57835	0.949138	-0.0753108	0.516247	0.287143	0.249057
1059	4.387	177.079	178.086	HMDB0244545	5,6-Methylenedioxy-2-aminoindane	C10H11NO2	177.079	2	[M+H]+	48.1	45.8	97.08			74.8908	62.8229	71.5927	46.4238	40.5153	48.303	69.7688	45.0807	1.54764	0.630072	0.0645894	1.18984	1.14114
1060	1.319	/	178.086	HMDB0246508	4-Methylcoumarin	C10H8O2	160.052	1	[M+NH4]+	49.2	49	97.55			74.2494	62.1255	55.8815	41.1889	34.403	35.3326	64.0855	36.9748	1.73322	0.793453	0.0828167	1.08188	1.26849
1064	4.44	178.026	179.034	HMDB0030819	Aesculetin	C9H6O4	178.027	1	[M+H]+	46.3	35.4	96.88			65.0868	111.26	67.1833	50.6367	35.2001	31.845	81.1767	39.2273	2.0694	1.04921	0.161819	0.79097	1.38026
1066	5.113	178.063	179.07	HMDB0039471	3-(4-Hydroxy-2-methoxyphenyl)-2-propenal	C10H10O3	178.063	1	[M+H]+	52.5	65.5	98.3			338.207	290.084	278.952	298.963	314.658	289.09	302.414	300.904	1.00502	0.00722489	0.571848	0.242719	0.00742604
1069	4.688	178.063	179.07	HMDB0038712	Isosclerone	C10H10O3	178.063	1	[M+H]+	51.7	61.5	98.1			151.493	164.838	138.468	144.345	91.0836	100.06	151.6	111.83	1.35563	0.438966	0.192083	0.71651	0.845838
1086	1.447	/	180.088	HMDB0041561	1,5-Anhydrofructose	C6H10O5	162.053	7	[M+NH4]+	40.5	14.1	96.87			494.299	415.733	366.763	480.917	468.773	409.34	425.598	453.01	0.93949	-0.090051	0.445811	0.35085	0.272802
1089	7.759	179.167	180.174	HMDB0014621	Rimantadine	C12H21N	179.167	1	[M+H]+	43.8	23.7	96.85	87.9		7.9485	5.87311	7.6198	4.04711	6.63049	6.02236	7.14714	5.56665	1.28392	0.360555	0.2626	0.580705	0.720256
1091	4.162	180.042	181.049	HMDB0001964	Caffeic acid	C9H8O4	180.042	1	[M+H]+	49	47.8	98.42	86.6		2040.32	2424.61	2014	1483.39	1612.82	1846.59	2159.64	1647.6	1.31078	0.390425	0.137991	0.86015	0.882081
1094	5.956	180.042	181.049	HMDB0000707	4-Hydroxyphenylpyruvic acid	C9H8O4	180.042	1	[M+H]+	44.5	26	97.69			86.2802	393.746	305.684	358.489	392.491	424.174	261.903	391.718	0.668602	-0.58078	0.289822	0.537868	0.96502
1101	9.628	180.078	181.086	HMDB0301758	1-(3,4-Dimethoxyphenyl)ethanone	C10H12O3	180.079	1	[M+H]+	49.1	51.5	95.64			31.5674	45.7386	39.8239	9.86474	13.6599	13.2289	39.0433	12.2512	3.1869	1.67215	0.0585252	1.23266	1.90392
1106	5.526	180.078	181.086	HMDB0062773	10-hydroxy-decadien-4-ynoic Acid	C10H12O3	180.079	1	[M+H]+	50.2	54.8	97.2			75.1124	78.9749	71.9065	73.2285	72.6754	76.1212	75.3313	74.0084	1.01788	0.0255607	0.460012	0.337231	0.14258
1114	8.247	180.115	181.122	HMDB0030039	Jasmolone	C11H16O2	180.115	1	[M+H]+	53.2	70	97.66			36.3126	28.2498	26.6476	21.2854	30.2254	31.2391	30.4034	27.5833	1.10224	0.140437	0.442521	0.354066	0.356854
1115	12.42	180.151	181.158	HMDB0038108	Quinceoxepane	C12H20O	180.151	1	[M+H]+	46.3	45.3	87.78			9.4777	6.84429	9.86389	10.5095	9.40877	10.2093	8.72863	10.0425	0.869167	-0.202295	0.303431	0.51794	0.533594
1119	1.31	/	182.081	HMDB0012175	5-Acetamidovalerate	C7H13NO3	159.09	0	[M+Na]+	45.3	29.7	97.61			118.104	121.289	74.292	235.261	217.186	278.898	104.562	243.782	0.428916	-1.22123	0.0633089	1.19854	1.56703
1121	1.947	/	182.165	HMDB0039979	2,5-Diethyl-3,6-dimethylpyrazine	C10H16N2	164.131	0	[M+NH4]+	43.9	23.7	96.3			54.2432	70.6107	77.9887	37.9679	57.0307	68.857	67.6142	54.6185	1.23794	0.307936	0.337047	0.47231	0.641722
1136	1.094	/	184.073	HMDB0001161	4-Trimethylammoniobutanoic acid	C7H15NO2	145.11	2	[M+K]+	49.4	54.3	95.17			49.4725	94.3463	123.014	497.311	446.086	544.833	88.9443	496.077	0.179295	-2.47959	0.0329934	1.48157	2.32461
1141	13.165	/	184.169	HMDB0303223	4,8-Dimethyl-3,7-nonadien-2-one	C11H18O	166.136	1	[M+NH4]+	48.5	47	96.54			8.9127	8.41876	7.78226	8.76191	7.89259	8.58993	8.37124	8.41481	0.994822	-0.00748919	0.566655	0.246681	0.0267518
1170	11.931	186.141	187.148	HMDB0035759	7-Ethyl-5,6-dihydro-1,4-dimethylazulene	C14H18	186.141	1	[M+H]+	54.7	77.9	96.9			65.5063	59.8047	74.3809	73.7443	117.595	61.1612	66.564	84.1667	0.790859	-0.338508	0.365743	0.436824	0.555215
1187	6.614	188.12	189.127	HMDB0037292	2-Butyl-3-phenyl-2-propen-1-al	C13H16O	188.12	1	[M+H]+	44.8	28.5	97.12			10.7575	7.6987	7.62297	6.53979	8.88298	12.2416	8.69306	9.22145	0.9427	-0.0851299	0.531307	0.274654	0.0571114
1194	8.056	/	189.127	HMDB0030252	Limonene aldehyde	C11H18O	166.136	13	[M+Na]+	46.5	47.4	98.66			15.2973	14.6443	8.97632	31.88	9.64551	8.51627	12.9726	16.6806	0.777709	-0.362698	0.490308	0.309531	0.220131
1195	0.868	/	189.16	HMDB0005015	Gabapentin	C9H17NO2	171.126	1	[M+NH4]+	47.1	39	96.99			6.56469	12.0566	13.2059	10.7358	11.7375	13.6896	10.6091	12.0543	0.880104	-0.184254	0.44214	0.35444	0.407813
1214	5.102	190.063	191.07	HMDB0040326	7-Hydroxy-2,5-dimethyl-4H-1-benzopyran-4-one	C11H10O3	190.063	1	[M+H]+	54.3	74.5	98.23			329.968	271.351	171.247	154.362	141.04	187.337	257.522	160.913	1.60038	0.678413	0.209816	0.678162	1.0376
1221	5.767	190.11	191.118	HMDB0004095	5-Methoxytryptamine	C11H14N2O	190.111	1	[M+H]+	40.6	12.2	92.16			16.9189	11.9226	14.4615	9.04733	12.2118	13.0307	14.4343	11.4299	1.26285	0.336686	0.258187	0.588066	0.696409
1222	9.696	190.135	191.143	HMDB0036685	2,2,6,7-Tetramethylbicyclo[4.3.0]nona-1(9),4-dien-8-one	C13H18O	190.136	2	[M+H]+	50.8	60.8	95.09			47.3395	34.0169	37.4521	60.1113	71.2963	61.276	39.6028	64.2279	0.616599	-0.697596	0.0842599	1.07438	1.19368
1225	12.852	190.135	191.143	HMDB0059906	Megastigmatrienone	C13H18O	190.136	1	[M+H]+	51.3	63.7	94.45			18.2949	17.665	17.6487	22.7705	22.3315	21.3185	17.8695	22.1402	0.807109	-0.309164	0.0405697	1.3918	0.822337
1232	6.885	/	191.179	HMDB0061820	3-Dodecene	C12H24	168.188	13	[M+Na]+	41.9	26.3	96.68			17.7456	30.2701	51.8062	7.18019	7.0205	7.4124	33.2739	7.20437	4.61858	2.20745	0.160429	0.794717	2.03338
1236	3.975	/	192.065	HMDB0253997	Lawsone	C10H6O3	174.032	1	[M+NH4]+	52.5	66.8	96.75			78.9901	45.2498	28.8442	42.7653	61.4516	60.4439	51.028	54.8869	0.929694	-0.105173	0.537749	0.269421	0.280154
1242	1.122	/	192.123	HMDB0002023	Ethyladipic acid	C8H14O4	174.089	1	[M+NH4]+	40.6	13.7	90.79			65.7495	43.9418	52.1264	74.243	91.4562	84.7896	53.9393	83.4963	0.646008	-0.630376	0.110974	0.954779	1.10462
1246	4.335	192.042	193.049	HMDB0034344	Scopoletin	C10H8O4	192.042	1	[M+H]+	51.7	63.3	96.02			81.7501	49.477	91.6386	46.084	37.5484	50.2509	74.2885	44.6277	1.66463	0.735199	0.188359	0.725014	1.05711
1258	4.241	192.079	193.086	HMDB0030580	Shinanolone	C11H12O3	192.079	1	[M+H]+	48	43.2	97.35			88.7739	135.92	85.9289	20.0223	19.4579	30.1913	103.541	23.2238	4.4584	2.15653	0.130535	0.884273	2.16749
1266	6.101	192.151	193.159	HMDB0034671	5,8-Megastigmadien-4-one	C13H20O	192.151	1	[M+H]+	49.5	51.4	97.01			41.378	50.4574	40.9989	59.5007	55.7292	47.0454	44.2781	54.0918	0.818574	-0.288815	0.205772	0.686614	0.684389
1274	5.05	194.058	195.065	HMDB0000955	Isoferulic acid	C10H10O4	194.058	1	[M+H]+	45.2	29.7	97.03	62		354.635	427.075	535.109	124.278	113.449	230.387	438.94	156.038	2.81303	1.49213	0.0890683	1.05028	1.77879
1276	4.33	194.058	195.065	HMDB0304215	5-Hydroxy-coniferaldehyde	C10H10O4	194.058	1	[M+H]+	45.3	32.8	94.4			104.588	113.741	87.285	38.9314	45.6502	60.4542	101.871	48.3453	2.10716	1.0753	0.0696398	1.15714	1.52853
1285	1.462	/	195.113	HMDB0012490	1,2-Dehydrosalsolinol	C10H11NO2	177.079	0	[M+NH4]+	43.7	21.8	97			37.9455	30.8779	33.7407	24.4077	22.4813	18.5008	34.188	21.7966	1.5685	0.649388	0.0843124	1.07411	1.11856
1293	9.225	/	195.138	HMDB0035723	p-Menthane-2,3-diol	C10H20O2	172.146	13	[M+Na]+	48	54.8	99.02			11.0191	6.24061	4.0428	8.85408	10.6784	4.23884	7.10085	7.92378	0.896145	-0.158196	0.526451	0.278642	0.271271
1294	9.794	194.131	195.138	HMDB0302242	Neocnidolide	C12H18O2	194.131	1	[M+H]+	42	14.1	97.23	78.5		15.547	16.9479	44.3921	23.5837	22.4956	17.9241	25.629	21.3345	1.20129	0.26459	0.496019	0.304501	0.091475
1298	13.157	194.167	195.174	HMDB0036820	beta-Ionol	C13H22O	194.167	0	[M+H]+	53.1	69.4	96.78			4.07318	2.74339	3.67155	3.49065	2.91443	4.49988	3.49604	3.63499	0.961775	-0.0562293	0.540644	0.267088	0.103583
1299	8.547	/	196.169	HMDB0038194	Geijerone	C12H18O	178.136	1	[M+NH4]+	44.2	26.1	96.5			6.28592	10.3216	14.2359	28.1563	13.9805	14.9172	10.2811	19.018	0.5406	-0.887366	0.242617	0.615079	1.20331
1310	11.313	196.125	197.132	HMDB0038163	Lactarofulvene	C15H16	196.125	1	[M+H]+	54.8	79.6	95.66			28.5625	19.05	12.1721	39.9484	67.3397	83.2996	19.9282	63.5292	0.313686	-1.67261	0.128553	0.890917	1.75581
1312	0.871	197.116	236.079	HMDB0029422	Histidine trimethylbetaine	C9H15N3O2	197.116	1	[M+K]+	40.6	14.6	89.49			657.653	459.506	176.709	162.801	536.676	895.511	431.289	531.663	0.811209	-0.301855	0.502353	0.298991	0.0928974
1327	6.679	198.068	199.075	HMDB0258435	splitomicin	C13H10O2	198.068	1	[M+H]+	50.6	58.8	95.71			25.4697	34.6767	31.8991	45.4229	36.5969	32.6584	30.6819	38.2261	0.802642	-0.317171	0.254273	0.594699	0.68643
1340	5.861	199.063	200.07	HMDB0253476	INDOPHENOL	C12H9NO2	199.063	1	[M+H]+	49.2	51.3	96.32			50.9519	40.6675	27.9982	25.3235	34.6839	55.0499	39.8726	38.3525	1.03963	0.0560768	0.559662	0.252074	0.21371
1347	10.615	199.193	200.201	HMDB0251566	Dodecanamide	C12H25NO	199.194	1	[M+H]+	45.6	31.3	98.19			695.553	763.834	831.028	872.29	718.353	790.336	763.472	793.66	0.961963	-0.0559461	0.474694	0.323587	0.190833
1364	11.416	200.156	201.163	HMDB0036451	gamma-Calacorene	C15H20	200.157	1	[M+H]+	53.4	70.4	98.26			1246.17	1002.38	612.788	768.655	885.005	1011.08	953.779	888.247	1.07378	0.102693	0.517389	0.286182	0.139911
1384	3.238	202.063	203.07	HMDB0038115	Setarin	C12H10O3	202.063	1	[M+H]+	45.2	31	96			17.9481	31.6343	30.3235	18.7768	17.1071	16.2023	26.6353	17.3621	1.53411	0.617399	0.243047	0.61431	0.952987
1390	2.646	/	203.139	HMDB0031181	Homodihydrojasmone	C12H20O	180.151	9	[M+Na]+	45.3	42.5	94.14			14.6647	12.2039	6.72342	4.01643	11.0964	5.06953	11.1973	6.72744	1.66443	0.735028	0.290245	0.537236	1.04593
1391	1.511	/	203.139	HMDB0094731	5-Hepteneoylglycine	C9H15NO3	185.105	1	[M+NH4]+	42.9	19.4	95.56			15.8486	11.831	13.1248	11.0979	15.6869	13.4817	13.6015	13.4222	1.01336	0.0191448	0.567141	0.246309	0.06567
1405	13.465	202.172	203.179	HMDB0035707	(6alpha,7alpha,10alpha)-1(5),3-Aromadendradiene	C15H22	202.172	1	[M+H]+	55.4	81.4	97.15			1110.22	1120.77	1118.13	1416.28	1314.35	1223.56	1116.37	1318.06	0.846982	-0.239598	0.112297	0.949632	0.698454
1409	12.04	202.172	203.179	HMDB0059857	beta-Vetivenene	C15H22	202.172	1	[M+H]+	51.9	64.3	96.69			1936.69	1617.26	1660.26	2148.99	2011.15	1739.21	1738.07	1966.45	0.883861	-0.178109	0.278461	0.555235	0.507311
1413	3.479	203.079	226.068	HMDB0240731	Adipoylglycine	C8H13NO5	203.079	2	[M+Na]+	39.7	8.5	91.86			43.4854	25.618	25.8402	40.9583	24.3674	29.7265	31.6478	31.6841	0.998856	-0.00165102	0.585446	0.232513	0.0525872
1423	3.353	204.09	205.097	HMDB0000929	Tryptophan	C11H12N2O2	204.09	1	[M+H]+	43.5	20	98.21	79		295.198	186.436	155.48	805.498	594.943	922.321	212.371	774.254	0.274291	-1.86622	0.0691185	1.16041	1.97187
1434	11.426	204.187	205.195	HMDB0302240	Germacrene D	C15H24	204.188	1	[M+H]+	54.4	75.1	98.5			779.038	656.316	696.036	643.3	556.586	509.913	710.463	569.933	1.24657	0.317968	0.159099	0.798332	0.721525
1447	5.298	205.074	206.081	HMDB0059765	3-Indolehydracrylic acid	C11H11NO3	205.074	1	[M+H]+	44.1	27.2	94.59			23.8241	21.9486	19.8117	40.6771	20.607	30.4211	21.8615	30.5684	0.715166	-0.483651	0.27602	0.55906	0.766302
1455	5.483	206.058	207.065	HMDB0030818	Scoparone	C11H10O4	206.058	1	[M+H]+	48	48.1	93.06	86.2		64.36	82.3744	102.967	27.8969	16.1993	42.5092	83.2339	28.8685	2.88321	1.52768	0.098662	1.00585	1.77377
1456	1.781	206.058	207.065	HMDB0036627	Eugenin	C11H10O4	206.058	1	[M+H]+	51.4	69.9	87.89			57.119	63.2851	12.6877	59.2918	51.8441	43.5103	44.3639	51.5487	0.860621	-0.216549	0.493345	0.306849	0.56753
1459	8.714	206.13	207.138	HMDB0303053	9-Hydroxymegastigma-4,6,7-trien-3-one	C13H18O2	206.131	1	[M+H]+	50.3	55.3	97.61			79.8593	111.596	210.004	183.822	161.7	144.24	133.82	163.254	0.819706	-0.286822	0.425542	0.371058	0.653022
1476	5.108	208.073	209.081	HMDB0029185	5-(3',4'-Dihydroxyphenyl)-gamma-valerolactone	C11H12O4	208.074	1	[M+H]+	52.4	65.8	97.63			133.151	111.848	96.8901	73.4303	51.9801	52.7578	113.963	59.3894	1.91891	0.940289	0.0911197	1.04039	1.3638
1491	1.028	208.121	209.128	HMDB0060813	Descarbonyl-lacosamide	C11H16N2O2	208.121	2	[M+H]+	43	27.7	89.33			19.4058	19.3888	22.5408	12.4452	17.422	27.9916	20.4451	19.2863	1.06009	0.0841829	0.536722	0.270251	0.337997
1501	11.498	208.182	209.19	HMDB0039884	2-Cyclotetradecen-1-one	C14H24O	208.183	2	[M+H]+	49	49.4	97.77			30.2674	30.2168	40.6861	39.5993	32.4957	22.0641	33.7234	31.3864	1.07446	0.103613	0.506452	0.295462	0.18658
1515	2.715	/	211.058	HMDB0059767	Tetrahydro-2,5-furan-diacetic acid	C8H12O5	188.068	1	[M+Na]+	45.3	29	98.67			153.132	154.878	139.649	136.267	126.78	92.8664	149.219	118.638	1.25777	0.330872	0.193131	0.714149	0.703897
1517	1.31	210.056	211.063	HMDB0011714	Vanilpyruvic acid	C10H10O5	210.053	15	[M+H]+	39.6	19.1	94.67			11.5326	5.39763	6.74322	6.90092	8.81884	5.77532	7.89116	7.16503	1.10134	0.139264	0.512776	0.290072	0.119065
1563	1.926	/	213.207	HMDB0255917	Octylguanidine	C9H21N3	171.174	1	[M+ACN+H]+	44.6	34.8	89.85			294.93	398.367	418.435	230.29	390.876	524.012	370.577	381.726	0.970794	-0.0427635	0.563393	0.249189	0.0930154
1566	1.684	213.09	214.097	HMDB0247356	2-(p-Aminobenzamido)pyridine	C12H11N3O	213.09	1	[M+H]+	43	18.3	97.74			57.013	38.4278	63.8052	76.225	84.5522	95.9095	53.082	85.5623	0.620391	-0.688751	0.120132	0.92034	1.14752
1574	3.354	/	215.115	HMDB0003633	N-Methyltyramine	C9H13NO	151.1	1	[M+ACN+Na]+	39	6.47	90.12			7.33074	7.05194	11.0753	6.84695	5.13356	7.73946	8.486	6.57332	1.29098	0.368462	0.310525	0.507904	0.645982
1576	1.31	/	215.139	HMDB0061684	N-Acetylisoleucine	C8H15NO3	173.105	0	[M+ACN+H]+	41.7	13.1	96.13			32.2345	21.4055	15.7376	22.9759	36.204	29.976	23.1259	29.7186	0.77816	-0.361861	0.351383	0.454219	0.626535
1593	6.679	215.071	216.078	HMDB0255426	Naftazone	C11H9N3O2	215.069	5	[M+H]+	41.1	19.1	92.45			15.9399	22.7983	21.2342	29.6354	22.6457	21.5726	19.9908	24.6179	0.812043	-0.300372	0.285773	0.543979	0.643352
1601	4.658	216.078	217.086	HMDB0032656	6-(2-Methoxyvinyl)-7-methyl-2H-1-benzopyran-2-one	C13H12O3	216.079	1	[M+H]+	50.3	57.1	95.62			38.6281	42.777	8.88194	15.5984	27.573	26.766	30.0957	23.3125	1.29097	0.368454	0.454448	0.342516	0.21545
1609	11.401	216.151	217.158	HMDB0035612	ar-Turmerone	C15H20O	216.151	1	[M+H]+	45.9	33.2	97.7	62.2		507.379	457.514	442.336	326.916	708.38	739.473	469.076	591.59	0.792908	-0.334775	0.401166	0.396675	0.346148
1620	6.05	216.151	217.158	HMDB0035965	5beta-1,3,7(11)-Eudesmatrien-8-one	C15H20O	216.151	1	[M+H]+	48.3	48.4	94.43			81.4027	35.2478	32.7663	32.9024	44.1919	68.0393	49.8056	48.3779	1.02951	0.0419613	0.572113	0.242518	0.0110255
1629	12.376	216.187	217.195	HMDB0036578	Cyperotundone	C16H24	216.188	1	[M+H]+	44.6	28.3	96.6			45.7044	47.5137	54.9353	53.3179	47.8765	43.8429	49.3845	48.3458	1.02149	0.0306687	0.532907	0.273348	0.0566748
1634	5.861	/	218.081	HMDB0247062	6-Fluorohomovanillic acid	C9H9FO4	200.048	7	[M+NH4]+	43.5	28.3	97.29			37.7875	26.4369	23.1156	17.652	23.2051	45.1194	29.1133	28.6588	1.01586	0.022701	0.577409	0.238516	0.234533
1639	6.48	/	218.211	HMDB0303254	2-(L-Menthoxy)ethanol	C12H24O2	200.178	1	[M+NH4]+	41.5	11.8	97.18			28.7016	22.5217	23.4943	53.1705	29.2512	32.6247	24.9058	38.3488	0.649456	-0.622697	0.238425	0.622648	0.988791
1642	1.527	/	219.05	HMDB0246202	Cytosine-5-carboxylic acid	C5H5N3O3	155.033	6	[M+ACN+Na]+	40.9	13	98.29			10.8305	8.11129	11.0148	21.2032	21.9312	14.3648	9.98554	19.1664	0.520992	-0.940668	0.115019	0.939231	1.38306
1644	1.77	218.058	219.065	HMDB0030769	8-Hydroxy-2-methoxy-6-methyl-1,4-naphthoquinone	C12H10O4	218.058	1	[M+H]+	49.4	50.5	97.17			106.435	108.621	90.8556	120.863	81.1252	80.5644	101.971	94.1843	1.08267	0.114596	0.468199	0.32957	0.277936
1650	5.68	218.094	219.101	HMDB0040358	Bitalin A	C13H14O3	218.094	1	[M+H]+	50.2	54.7	97.58			201.951	126.402	107.945	210.507	223.551	175.206	145.433	203.088	0.716107	-0.481752	0.232871	0.632885	0.889966
1661	2.367	218.126	219.134	HMDB0029043	Serylleucine	C9H18N2O4	218.127	1	[M+H]+	47.3	41.4	96.39			15.1924	11.0773	12.8116	9.7411	11.6884	12.3746	13.0271	11.2681	1.15611	0.209276	0.318252	0.497229	0.497251
1667	12.072	218.167	219.174	HMDB0252704	Germacrone	C15H22O	218.167	1	[M+H]+	56.4	86	97.9			188.735	157.746	155.106	154.865	223.123	104.43	167.196	160.806	1.03974	0.0562172	0.55158	0.258391	0.181643
1676	11.106	218.167	219.174	HMDB0013687	Nookatone	C15H22O	218.167	1	[M+H]+				94.2		866.258	518.097	604.618	1146.3	1479.24	976.747	662.991	1200.76	0.552142	-0.856888	0.14002	0.853808	1.28614
1684	10.941	219.104	220.112	HMDB0255223	N-PHENYL-1-NAPHTHYLAMINE	C16H13N	219.105	1	[M+H]+	41.4	11.5	97.45	64.8		26.9457	19.5415	18.0909	18.4088	27.3504	31.5052	21.526	25.7548	0.835807	-0.258759	0.387589	0.411629	0.411465
1688	1.532	220.085	221.092	HMDB0000472	5-Hydroxytryptophan	C11H12N2O3	220.085	1	[M+H]+	49.8	55	95.29			11.5208	10.2506	7.14749	24.2456	33.5033	34.0087	9.63964	30.5859	0.315166	-1.66581	0.0603188	1.21955	1.84913
1702	10.661	220.182	221.19	HMDB0038211	Humulenol I	C15H24O	220.183	2	[M+H]+	51.8	63.4	97.76			78.6886	108.504	84.1655	140.502	119.368	119.966	90.4526	126.612	0.714408	-0.48518	0.132095	0.879113	0.953603
1723	1.982	/	223.144	HMDB0060748	3-O-Methyl-a-methyldopamine	C10H15NO2	181.11	2	[M+ACN+H]+	45.6	31.2	98.93			16.8207	22.2417	38.2871	16.4794	21.425	35.9903	25.7832	24.6316	1.04675	0.0659208	0.560862	0.251144	0.117908
1736	1.44	223.121	224.128	HMDB0257235	Rimiterol	C12H17NO3	223.121	1	[M+H]+	46.3	41	92.11			7.04885	1.1263	1.19514	2.44303	15.2878	19.5706	3.12343	12.4338	0.251205	-1.99306	0.244486	0.611745	1.63356
1761	4.49	/	227.125	HMDB0039974	p-Menthane-1,2,8,9-tetrol	C10H20O4	204.136	1	[M+Na]+	42	15.3	96.14			10.3302	5.62293	6.17328	10.8515	9.15549	8.29201	7.37547	9.43301	0.781879	-0.354982	0.317136	0.498754	0.728897
1770	12.77	226.172	227.179	HMDB0031041	1,8,15-Heptadecatriene-11,13-diyne	C17H22	226.172	2	[M+H]+	54.6	78	96.83			41.4451	47.9394	43.5283	51.9866	51.749	34.1759	44.3043	45.9705	0.963755	-0.0532619	0.531799	0.274252	0.103572
1787	11.878	/	228.232	HMDB0032525	Tetradec-2-enal	C14H26O	210.198	2	[M+NH4]+	50.1	54.5	98.19			585.447	607.21	575.855	574.799	478.656	573.029	589.504	542.161	1.08732	0.120779	0.283081	0.548089	0.402706
1801	1.313	228.147	229.154	HMDB0011175	Leucylproline	C11H20N2O3	228.147	1	[M+H]+	45	28.7	97.69	81.4		589.576	402.116	397.569	394.386	440.249	427.296	463.087	420.644	1.1009	0.138685	0.451279	0.345555	0.275671
1808	12.375	/	229.195	HMDB0061780	1,1,2-Trimethyl-3,5-bis(1-methylethenyl)cyclohexane	C15H26	206.203	10	[M+Na]+	50.7	65.7	98.56			90.8306	102.325	105.889	103.798	102.716	87.8744	99.6813	98.1295	1.01581	0.022636	0.541129	0.266699	0.0507428
1817	9.213	229.24	230.248	HMDB0304813	Xestoaminol C	C14H31NO	229.241	1	[M+H]+	45.7	33.7	96.3			45.8309	15.388	22.9587	12.6581	9.7428	8.59297	28.0592	10.3313	2.71594	1.44145	0.218424	0.6607	1.48544
1819	5.187	230.058	231.065	HMDB0259840	Visnagin	C13H10O4	230.058	1	[M+H]+	44.5	30.1	93.98	60.1		37.2758	55.4762	55.4783	41.6354	47.2825	46.7108	49.4101	45.2095	1.09291	0.128178	0.438693	0.357839	0.258188
1826	7.85	/	231.138	HMDB0303805	3-Oxo-alpha-ionol	C13H20O2	208.146	10	[M+Na]+	51.4	73.4	94.6			36.8747	51.8429	32.7627	20.9372	26.1665	47.4362	40.4934	31.5133	1.28496	0.361726	0.38571	0.413739	0.732488
1828	3.418	/	231.17	HMDB0094811	6-nonenoylglycine	C11H19NO3	213.136	2	[M+NH4]+	40.9	8.85	97.8			11.1077	6.16971	4.76837	8.17528	2.45754	10.1533	7.34858	6.9287	1.0606	0.0848791	0.559326	0.252335	0.298092
1829	3.974	/	231.17	HMDB0094812	7-nonenoylglycine	C11H19NO3	213.136	2	[M+NH4]+	41.4	12	96.72			20.8884	14.7738	15.6092	18.6248	20.9068	22.2654	17.0905	20.599	0.829675	-0.269381	0.256834	0.590348	0.615039
1835	10.318	/	231.174	HMDB0035862	6,10-Dimethyl-9-methylene-5-undecen-2-one	C14H24O	208.183	10	[M+Na]+	44.6	36.1	97.97			50.5836	43.4708	45.5773	65.5729	56.4236	47.59	46.5439	56.5288	0.823365	-0.280395	0.233973	0.630835	0.670067
1845	1.674	231.1	232.108	HMDB0246429	4-Formylaminoantipyrine	C12H13N3O2	231.101	1	[M+H]+	46.2	45.8	86.56			7236.01	5062.49	10810.5	9242.37	10387.8	11898.2	7703.01	10509.5	0.73296	-0.448194	0.26844	0.571153	0.840503
1850	1.117	/	233.063	HMDB0029952	altromanno-Heptose	C7H14O7	210.074	1	[M+Na]+	41.5	10.9	98.14			286.762	230.283	187.954	312.972	289.525	284.183	235	295.56	0.795099	-0.330794	0.207375	0.683244	0.7308
1857	5.179	232.11	233.117	HMDB0036605	Pterosin E	C14H16O3	232.11	1	[M+H]+	48.8	50.4	95.13			18.2878	25.1748	21.4888	6.20774	10.0292	19.2734	21.6504	11.8368	1.82908	0.871116	0.186995	0.728171	1.33278
1861	2.646	232.142	233.149	HMDB0029065	Threonylleucine	C10H20N2O4	232.142	2	[M+H]+	41.8	15.8	95.03			6.03835	5.68881	6.02381	2.78315	3.74313	4.16285	5.91699	3.56305	1.66066	0.731753	0.0667658	1.17545	1.24822
1862	9.705	232.146	233.153	HMDB0040981	(7b,10a)-3-Hydroxy-1,3,5-cadinatrien-9-one	C15H20O2	232.146	1	[M+H]+	51.3	61.1	96.95			111.828	83.7261	100.939	175.343	256.234	268.113	98.8311	233.23	0.423749	-1.23872	0.0879772	1.05563	1.57045
1868	1.702	232.157	233.164	HMDB0060725	2,6-Pipecoloxylidide	C14H20N2O	232.158	1	[M+H]+	45.5	31.1	98.09			59.8178	60.0529	51.3964	113.862	51.4919	43.1637	57.089	69.5059	0.821356	-0.283921	0.473887	0.324325	0.297675
1874	10.788	/	233.19	HMDB0032526	8-Tetradecenal	C14H26O	210.198	10	[M+Na]+	47.9	52.6	97.51			64.1475	63.9078	81.0278	81.2825	62.4622	55.6114	69.6943	66.452	1.04879	0.0687281	0.515606	0.287682	0.129443
1888	4.769	234.089	235.096	HMDB0035712	Aloesol	C13H14O4	234.089	1	[M+H]+	49.8	54	96.16			22.1546	51.4673	47.2882	27.7954	22.0002	35.9911	40.3034	28.5956	1.40943	0.495109	0.330805	0.480428	0.670794
1889	1.309	234.111	235.119	HMDB0250630	Cyclo(his-pro)	C11H14N4O2	234.112	1	[M+H]+	50	54.2	97.08			41.3575	72.1174	97.9455	19.2744	23.0489	19.6766	70.4735	20.6667	3.41001	1.76978	0.136799	0.863916	1.83427
1898	11.383	234.162	235.169	HMDB0036427	Procurcumenol	C15H22O2	234.162	2	[M+H]+	55.9	86.7	94.99			112.863	77.295	72.1053	97.7956	149.637	156.781	87.421	134.738	0.648822	-0.624105	0.200593	0.697685	0.961729
1902	10.498	234.162	235.169	HMDB0036449	(1alpha,4beta,5beta)-4-Hydroxy-7(11),10(14)-guaiadien-8-one	C15H22O2	234.162	2	[M+H]+	56.9	91.1	95.35			186.079	118.767	95.0308	139.919	199.276	182.345	133.293	173.847	0.766724	-0.38322	0.314687	0.502121	0.689019
1909	12.653	/	235.169	HMDB0037907	2,6,10,10-Tetramethyl-1-oxaspiro[4.5]decan-6-ol	C13H24O2	212.178	10	[M+Na]+	51.7	82.5	86.37			22.3798	21.312	23.0371	31.4417	30.4378	25.9823	22.243	29.2873	0.759475	-0.396926	0.0987794	1.00533	0.908685
1921	12.837	/	235.205	HMDB0032432	12-Methyltridecanal	C14H28O	212.214	10	[M+Na]+	44.2	32.5	98.85			23.4638	26.5847	27.2239	33.2017	32.0904	33.7971	25.7575	33.0297	0.779827	-0.358774	0.0645173	1.19032	0.859312
1930	1.774	236.068	237.075	HMDB0030858	Austdiol	C12H12O5	236.068	2	[M+H]+	49.9	56.4	95.9			87.5833	96.2492	89.0731	99.2961	69.3925	65.4992	90.9685	78.0626	1.16533	0.220737	0.330099	0.481356	0.503203
1934	4.326	236.105	237.112	HMDB0060564	Carboxy-ibuprofen	C13H16O4	236.105	1	[M+H]+	50.1	55.2	97.1			99.7855	127.369	92.7782	128.779	101.759	116.247	106.644	115.595	0.922567	-0.116274	0.434562	0.361949	0.291717
1938	3.992	236.116	259.105	HMDB0028694	Alanylphenylalanine	C12H16N2O3	236.116	1	[M+Na]+	42.9	24.1	91.87			13.3209	23.3554	21.2128	4.62594	6.01765	5.8506	19.2964	5.49807	3.50966	1.81133	0.142509	0.846159	1.94705
1951	8.057	236.177	237.185	HMDB0030916	2-Hydroxyacorenone	C15H24O2	236.178	2	[M+H]+	47.2	40	97.88			56.1986	31.2726	48.8176	44.6703	46.6107	38.8688	45.4296	43.3833	1.04717	0.0664929	0.532836	0.273406	0.0175889
1957	3.571	237.063	260.053	HMDB0034251	N-Benzoylaspartic acid	C11H11NO5	237.064	1	[M+Na]+	46.5	36.3	97.49			405.005	315.08	252.78	275.034	362.9	436.788	324.288	358.241	0.905224	-0.143653	0.470592	0.327356	0.234299
1961	6.576	237.134	238.141	HMDB0259807	viloxazine	C13H19NO3	237.136	11	[M+H]+	41.4	24.8	94.69	60.2		16.2281	12.269	10.2485	5.84843	9.47867	9.58398	12.9152	8.30369	1.55536	0.637246	0.195595	0.708641	1.05759
1964	4.058	/	239.033	HMDB0014693	Methoxsalen	C12H8O4	216.042	9	[M+Na]+	46.7	45.2	98.27			413.964	457.653	252.65	377.135	320.255	334.896	374.756	344.095	1.0891	0.123142	0.483293	0.31579	0.183321
1970	7.64	238.156	261.146	HMDB0112083	3,4-Dimethyl-5-pentyl-2-furanpropanoic acid	C14H22O3	238.157	2	[M+Na]+	42.9	20.9	95.47			18.2204	10.0214	35.0361	14.9852	16.5213	9.04542	21.0927	13.5173	1.56042	0.641936	0.368991	0.432984	0.586593
1982	8.988	238.193	261.182	HMDB0038138	alpha-Bisabolol oxide C	C15H26O2	238.193	2	[M+Na]+	42	14.5	97.62			104.467	87.8842	71.8254	43.9858	147.633	178.975	88.0589	123.531	0.712846	-0.488338	0.397232	0.400955	0.266276
1992	8.579	/	241.119	HMDB0030759	Pterosin B	C14H18O2	218.131	2	[M+Na]+	43.4	24.3	95.38			8.45378	4.33993	4.99244	9.99735	22.9001	19.3919	5.92872	17.4298	0.340148	-1.55576	0.147036	0.832577	1.67034
1994	1.334	/	241.154	HMDB0015168	Cerulenin	C12H17NO3	223.121	1	[M+NH4]+	44.7	27.1	97.94			727.424	582.957	497.452	582.509	646.428	608.126	602.611	612.354	0.984089	-0.0231399	0.5593	0.252355	0.0874607
2018	11.082	/	243.138	HMDB0037606	13-Nor-6-eremophilene-8,11-dione	C14H20O2	220.146	9	[M+Na]+	49.7	61.3	97.5			141.223	88.3983	59.6209	182.779	197.554	309.562	96.414	229.965	0.419255	-1.2541	0.145493	0.837159	1.50614
2039	7.759	243.183	266.172	HMDB0013286	N-Undecanoylglycine	C13H25NO3	243.183	1	[M+Na]+	41.9	13.5	97.56			85.8667	63.7544	84.8099	46.4841	70.8926	66.6591	78.1437	61.3453	1.27383	0.349177	0.255457	0.592683	0.70565
2050	9.011	/	244.263	HMDB0031078	Pentadecanal	C15H30O	226.23	2	[M+NH4]+	41.7	13	97.52			28.4115	39.6484	41.5628	26.5698	33.6501	45.2595	36.5409	35.1598	1.03928	0.0555856	0.546238	0.262618	0.182746
2053	1.101	/	245.063	HMDB0010325	Ethyl glucuronide	C8H14O7	222.074	1	[M+Na]+	41	11	95.46			13.2541	23.8284	17.4872	11.1072	9.56095	11.9156	18.1899	10.8612	1.67475	0.743948	0.180928	0.742494	1.13942
2062	10.87	/	245.153	HMDB0037605	(10betaH,11xi)-11-Hydroxy-13-nor-6-eremophilen-8-one	C14H22O2	222.162	9	[M+Na]+	51.9	72.1	97.41			327.287	82.0239	73.3711	198.26	386.544	487.564	160.894	357.456	0.450109	-1.15165	0.249354	0.603183	1.39798
2063	11.312	/	245.153	HMDB0036791	Isokobusone	C14H22O2	222.162	9	[M+Na]+	50.2	63.8	97.46			311.357	82.0646	46.7408	198.981	525.624	300.891	146.721	341.832	0.429219	-1.22021	0.266826	0.573772	1.47745
2071	12.776	/	245.19	HMDB0038213	Humulol	C15H26O	222.198	9	[M+Na]+	55.4	89.3	97.57			294.979	357.392	202.191	392.496	402.103	396.742	284.854	397.114	0.717311	-0.47933	0.169975	0.769615	0.884283
2078	5.865	/	246.076	HMDB0094723	2-hydroxyphenylpropionylglycine	C11H13NO4	223.084	9	[M+Na]+	50.7	65.2	98.43			143.968	109.982	98.7995	70.7669	96.0592	161.311	117.583	109.379	1.075	0.104343	0.531143	0.274788	0.350414
2079	4.317	245.116	246.123	HMDB0060861	OR-1896	C13H15N3O2	245.116	1	[M+H]+	42.8	20.5	94.86			5.18366	5.27089	12.8374	22.7693	18.3637	18.9097	7.76399	20.0142	0.387923	-1.36616	0.0930249	1.0314	1.71861
2096	9.427	/	247.13	HMDB0112084	3-Methyl-5-pentyl-2-furanpropanoic acid	C13H20O3	224.141	1	[M+Na]+	42.2	17.9	94.62			2.83429	5.80506	8.33848	10.9483	8.67452	5.67423	5.65928	8.43234	0.67114	-0.575315	0.312949	0.504527	0.919101
2097	7.517	246.125	269.114	HMDB0036488	Annuolide C	C15H18O3	246.126	2	[M+Na]+	47.1	40.6	97.42			142.888	32.0917	374.233	167.634	159.543	449.905	183.071	259.027	0.706764	-0.5007	0.466163	0.331462	0.907029
2106	11.616	/	247.205	HMDB0031111	5,10-Pentadecadien-1-ol	C15H28O	224.214	9	[M+Na]+	55.6	89.6	97.93			49.9968	52.088	63.5601	76.7024	94.8699	54.7377	55.215	75.4367	0.731938	-0.450207	0.251724	0.599075	0.807544
2113	13.168	/	247.242	HMDB0243889	1-Hexadecene	C16H32	224.25	9	[M+Na]+	55.4	89.1	98.05			109.834	110.994	107.919	102.089	87.9004	119.733	109.582	103.241	1.06142	0.0860017	0.433687	0.362823	0.297898
2118	3.362	/	249.061	HMDB0304400	Arogenate	C10H12NO5-	226.072	0	[M+Na]+	41.6	11.5	96.93			16.3967	9.50527	9.26451	41.5986	28.5808	44.6744	11.7222	38.2846	0.306185	-1.70753	0.0788669	1.10311	1.88097
2120	5.189	248.068	249.075	HMDB0029971	Coriandrone E	C13H12O5	248.068	1	[M+H]+	46.1	36.6	95.31			44.7507	71.6183	69.6892	47.5574	48.1757	57.5885	62.0194	51.1072	1.21352	0.279192	0.328401	0.483596	0.532319
2125	5.223	248.105	249.112	HMDB0033515	Citreovirenone	C14H16O4	248.105	1	[M+H]+	52.4	66.4	97.39			276.435	395.799	315.577	83.7025	115.962	179.121	329.271	126.262	2.60785	1.38286	0.0861383	1.0648	1.73088
2138	4.389	248.152	249.159	HMDB0015095	Pindolol	C14H20N2O2	248.152	1	[M+H]+	44.7	29.7	95.21			28.9503	16.6767	26.6908	16.7482	14.2849	18.624	24.106	16.5524	1.45634	0.54235	0.220679	0.656239	0.861787
2143	11.203	248.214	249.221	HMDB0060512	Sterol	C17H28O	248.214	2	[M+H]+	54.4	78.7	95.23			20.8982	7.08127	19.1717	8.59588	17.9429	5.85219	15.7171	10.797	1.45569	0.541701	0.393287	0.40529	0.611764
2146	4.614	/	250.107	HMDB0030813	Cassiachromone	C13H12O4	232.074	1	[M+NH4]+	41.1	11	95.69			26.7392	6.76393	8.64696	29.5506	14.1774	23.0576	14.05	22.2619	0.631125	-0.664001	0.353973	0.451029	1.03948
2158	5.438	/	251.106	HMDB0029388	Cucurbic acid	C12H20O3	212.141	9	[M+K]+	52.7	76.5	96.48			8.02089	3.63533	2.60966	5.6786	4.62613	6.27964	4.75529	5.52812	0.8602	-0.217255	0.489996	0.309807	0.517466
2162	6.355	/	251.125	HMDB0000933	Traumatic acid	C12H20O4	228.136	2	[M+Na]+	41.6	14.5	95.29			9.04097	6.61198	6.72196	6.83758	9.69583	10.4571	7.4583	8.99685	0.828991	-0.270572	0.338087	0.470972	0.492021
2165	5.194	250.12	251.127	HMDB0032116	Helinorbisabone	C14H18O4	250.121	1	[M+H]+	46.2	38.2	94.54			17.4079	22.8359	20.4897	5.62905	12.1254	14.8402	20.2445	10.8649	1.8633	0.897864	0.13986	0.854307	1.34376
2181	4.01	/	251.175	HMDB0034684	Thalictroidine	C14H19NO2	233.142	1	[M+NH4]+	48.8	50.7	94.92			7.511	11.6998	6.60398	15.7463	3.33024	6.10142	8.60491	8.39266	1.02529	0.0360314	0.57662	0.23911	0.327221
2190	4.859	251.079	274.068	HMDB0029355	N-Phenylacetylaspartic acid	C12H13NO5	251.079	1	[M+Na]+	43	19	97.68			466.265	456.449	391.603	570.166	494.103	360.04	438.106	474.769	0.922776	-0.115947	0.463721	0.333743	0.249218
2197	4.773	252.099	253.107	HMDB0259248	Trinexapac-ethyl	C13H16O5	252.1	1	[M+H]+	44.7	27.9	97.19			20.9826	27.7141	21.9317	26.1246	18.9659	22.1555	23.5428	22.4153	1.0503	0.0708007	0.505713	0.296096	0.175659
2212	1.018	253.131	254.138	HMDB0253881	DOPA n-Butyl Ester	C13H19NO4	253.131	1	[M+H]+	44.1	36.4	85.62			32.7377	5.89851	6.65953	6.33824	35.4167	52.5682	15.0986	31.4411	0.480219	-1.05824	0.362727	0.44042	0.888931
2230	7.187	254.188	277.177	CSID8575532	Kikkanol D	C15H26O3	254.188	1	[M+Na]+	41.1	11.5	95.72			141.968	71.3605	74.1537	101.147	111.07	135.944	95.8274	116.054	0.825717	-0.276281	0.407435	0.389941	0.558064
2232	11.742	/	255.21	HMDB0302293	Aplotaxene	C17H28	232.219	8	[M+Na]+	51.3	70.1	96.01			32.869	33.0347	35.6014	45.6212	66.0559	66.4961	33.835	59.391	0.5697	-0.811727	0.165423	0.781403	1.2336
2237	13.013	255.256	256.263	HMDB0012273	Palmitic amide	C16H33NO	255.256	2	[M+H]+	44.5	27.4	97.94	94.5		3376.89	4388.81	4053.31	4779.98	4020.76	4751.66	3939.67	4517.47	0.872097	-0.197439	0.273224	0.563482	0.50292
2243	4.82	/	279.12	HMDB0039127	Pisatoside	C10H15NO7	261.085	5	[M+NH4]+	46.1	39.5	96.94			16.8464	28.19	23.5076	14.7848	18.977	25.1407	22.848	19.6342	1.16369	0.218701	0.425597	0.371002	0.456392
2247	9.496	/	257.151	HMDB0038795	7,9-Illudadiene-3,14-diol	C15H22O2	234.162	2	[M+Na]+	45.1	31.7	95.96			68.9631	43.1612	40.2413	71.7239	88.2532	103.65	50.7886	87.8757	0.577959	-0.790961	0.145787	0.836282	1.18667
2257	11.149	256.182	257.19	HMDB0248849	Bakuchiol	C18H24O	256.183	2	[M+H]+	46.7	38.8	96.82			17.0368	18.4307	15.0022	21.2824	22.5567	17.4723	16.8233	20.4371	0.823173	-0.280733	0.211629	0.674425	0.661474
2266	1.039	257.102	258.11	HMDB0000086	Glycerophosphocholine	C8H20NO6P	257.103	2	[M+H]+	41.5	19.7	89.9			27.5278	13.8282	7.41127	27.1706	38.363	49.9562	16.2558	38.4966	0.422265	-1.24378	0.168174	0.77424	1.48266
2277	5.187	258.052	259.06	HMDB0033911	5,6,8-Trihydroxy-2-methylbenzo[g]chromen-4-one	C14H10O5	258.053	1	[M+H]+	49	50.7	95.9			78.4171	116.659	112.793	81.518	88.5015	103.243	102.623	91.0875	1.12664	0.172028	0.398856	0.399183	0.374627
2293	9.772	/	259.167	HMDB0036680	Cyperolone	C15H24O2	236.178	2	[M+Na]+	48.1	44.5	97.79			947.002	541.387	564.415	973.466	1216.76	1113.71	684.268	1101.31	0.621321	-0.686589	0.149039	0.8267	1.12561
2323	8.545	/	261.146	HMDB0038256	Geranyl acetoacetate	C14H22O3	238.157	2	[M+Na]+	41.4	12.2	96.58			12.1557	10.6888	10.9212	17.1055	18.4654	16.845	11.2553	17.472	0.644188	-0.634446	0.0398908	1.39913	1.17066
2329	8.77	/	261.182	HMDB0035887	Germacrenone	C15H26O2	238.193	1	[M+Na]+	43.9	23.1	96.83			51.0084	65.6903	98.0585	91.725	67.6604	55.5905	71.5857	71.6586	0.998982	-0.00146897	0.585547	0.232439	0.0986514
2334	10.315	/	261.185	HMDB0036730	Tricyclohumuladiol	C15H26O2	238.193	8	[M+Na]+	52.2	71.7	98.03			28.3271	35.5726	20.2838	33.3501	29.0073	30.8309	28.0612	31.0628	0.903369	-0.146612	0.441128	0.355435	0.349092
2346	11.989	/	261.221	HMDB0243751	11-Hexadecenal	C16H30O	238.23	8	[M+Na]+	46.8	46.8	96.55			67.6878	64.9925	54.7094	57.5453	58.609	59.3394	62.4632	58.4979	1.06779	0.0946228	0.387277	0.411978	0.306057
2354	1.542	261.157	262.165	HMDB0013132	Hydroxyvalerylcarnitine	C12H23NO5	261.158	1	[M+H]+	45.4	31.5	96.87			50.3788	25.5076	10.5504	38.2573	80.9541	103.216	28.8123	74.1424	0.388607	-1.36362	0.206535	0.685007	1.46014
2359	8.25	/	262.216	HMDB0031867	4-Acetyl-6-tert-butyl-1,1-dimethylindane	C17H24O	244.183	1	[M+NH4]+	43.1	24.9	92.33			8.76506	6.14259	4.04702	9.06071	5.76015	9.75814	6.31822	8.193	0.771173	-0.374873	0.361595	0.441778	0.615224
2360	10.482	/	262.216	HMDB0038208	Humuladienone	C15H24O	220.183	1	[M+ACN+H]+	49.2	51.6	96.05			19.5467	10.0112	12.934	20.2713	23.3105	20.9174	14.164	21.4997	0.658797	-0.602093	0.170926	0.767192	1.05116
2363	11.004	/	262.216	HMDB0037811	Vetiverol	C15H24O	220.183	1	[M+ACN+H]+	56.6	88.9	95.24			34.5521	19.6971	25.514	48.2941	55.4037	39.1981	26.5878	47.632	0.558192	-0.841167	0.125207	0.902371	1.29172
2372	10.452	262.193	263.2	HMDB0033957	Crithmumdiol	C17H26O2	262.193	1	[M+H]+	50	56.8	94.9			34.0456	13.361	22.3716	19.0411	14.8446	22.7539	23.2594	18.8799	1.23197	0.300966	0.434172	0.362338	0.336226
2373	12.421	262.229	263.236	HMDB0037519	2-(5,8-Tetradecadienyl)cyclobutanone	C18H30O	262.23	2	[M+H]+	52.6	67	98.09			657.546	745.885	610.867	519.459	462.376	639.998	671.433	540.611	1.24199	0.312653	0.210428	0.676897	0.738964
2377	5.873	263.079	264.086	HMDB0246176	Bolton-Hunter reagent	C13H13NO5	263.079	1	[M+H]+	46.5	37.4	96.56			112.196	84.0633	74.1883	54.3676	73.2351	130.876	90.1492	86.1596	1.0463	0.0653035	0.556128	0.254825	0.296869
2391	1.69	/	265.079	HMDB0000273	Thymidine	C10H14N2O5	242.09	1	[M+Na]+	41.3	12.8	95.3			16.0699	9.30974	7.56271	4.49569	7.05543	9.59165	10.9808	7.04759	1.55809	0.639781	0.301661	0.520481	0.942906
2395	1.271	/	265.111	HMDB0000235	Thiamine	C12H17N4OS	265.112	3	[M+H]+	40.5	17.6	95.76	73.6	75.3	246.141	242.008	199.081	435.541	352.756	390.446	229.077	392.914	0.58302	-0.778383	0.0639898	1.19389	1.2725
2397	4.024	264.147	265.154	HMDB0015568	Vorinostat	C14H20N2O3	264.147	1	[M+H]+	49.2	50.8	97			259.523	269.772	205.88	540.534	240.921	207.833	245.059	329.763	0.743136	-0.428301	0.424859	0.371755	0.514325
2400	3.627	264.147	265.154	HMDB0033463	Subaphylline	C14H20N2O3	264.147	1	[M+H]+	41.5	16.1	92.76			11.5574	6.0986	11.5493	22.8522	12.7919	4.86895	9.73509	13.5043	0.720886	-0.472157	0.434072	0.362439	0.434816
2409	13.163	264.245	265.252	HMDB0037543	2-(5-Tetradecenyl)cyclobutanone	C18H32O	264.245	1	[M+H]+	53.7	72.2	97.86			209.117	207.248	212.06	192.544	172.781	220.444	209.475	195.256	1.07282	0.101409	0.360804	0.442729	0.351995
2414	1.319	/	266.186	HMDB0249440	Bunitrolol	C14H20N2O2	248.152	1	[M+NH4]+	49.3	50.4	97.62			1011.3	851.409	756.648	622.823	504.761	523.068	873.12	550.217	1.58686	0.666179	0.102207	0.990519	1.14087
2422	4.677	/	267.122	HMDB0245542	2',3'-Didehydro-2',3'-dideoxyguanosine	C10H11N5O3	249.086	9	[M+NH4]+	41.4	19.5	97.77			18.0541	30.6534	19.6963	19.3485	17.1596	19.0093	22.8013	18.5058	1.23211	0.301136	0.373459	0.427757	0.549082
2432	1.328	267.096	268.104	HMDB0000050	Adenosine	C10H13N5O4	267.097	1	[M+H]+	41.2	20.1	87.23	83.2		105.634	94.6162	106.13	175.722	112.031	81.5914	102.127	123.115	0.829524	-0.269644	0.418877	0.377913	0.42409
2433	4.178	/	268.117	HMDB0038926	Samin	C13H14O5	250.084	2	[M+NH4]+	43.9	26.8	94.64			87.1667	40.452	33.0327	151.528	75.8107	153.111	53.5505	126.817	0.422267	-1.24377	0.176416	0.753462	1.47843
2437	12.657	/	268.263	HMDB0031336	9-Cycloheptadecen-1-one	C17H30O	250.23	2	[M+NH4]+	49.6	52.8	97.21			12.8859	14.2782	13.7806	14.3284	15.1158	14.6577	13.6482	14.7006	0.928411	-0.107165	0.186773	0.728687	0.411884
2440	0.949	/	268.982	HMDB0001489	Ribose 1-phosphate	C5H11O8P	230.019	1	[M+K]+	46.2	34.5	98.04			184.983	164.234	92.3391	30.6578	76.9956	69.5438	147.185	59.0657	2.49189	1.31724	0.149032	0.82672	1.59943
2443	4.778	/	291.084	HMDB0002780	Catechin	C15H14O6	290.079	9	[M+H]+	37.3	2.26	94.59			19.8179	20.5846	21.7058	53.4313	36.1169	38.1294	20.7028	42.5592	0.486446	-1.03965	0.157082	0.803874	1.47408
2454	12.21	/	269.189	HMDB0040373	Ginsenoyne J	C17H26O	246.198	8	[M+Na]+	51.8	70.3	97.75			51.0399	54.1146	47.1347	62.1471	90.3742	53.3316	50.7631	68.6177	0.739796	-0.434801	0.261166	0.583084	0.764749
2466	13.542	/	270.279	HMDB0041335	8-Heptadecenal	C17H32O	252.245	2	[M+NH4]+	42.7	18.8	96.69			3.93628	4.2546	3.6988	3.38826	3.53267	4.41745	3.96323	3.77946	1.04862	0.0684957	0.474454	0.323805	0.25925
2472	8.207	/	271.13	HMDB0036641	Artabsin	C15H20O3	248.141	2	[M+Na]+	43.5	23.2	96.11			39.5757	9.77238	189.193	53.3546	62.249	151.081	79.5138	88.8948	0.89447	-0.160895	0.557788	0.253531	0.851943
2474	8.012	/	271.13	HMDB0035132	Heliannuol B	C15H20O3	248.141	2	[M+Na]+	45.9	35.1	96.53			12.498	4.64544	12.0203	6.5806	8.50683	20.5548	9.72124	11.8808	0.818234	-0.289415	0.494909	0.305475	0.273777
2490	10.518	270.234	271.242	HMDB0039155	ar-Artemisene	C20H30	270.235	2	[M+H]+	44.9	31.2	95.34			33.6075	57.3098	58.3042	37.1209	33.0826	27.4794	49.7405	32.561	1.52761	0.611278	0.208467	0.680962	0.926449
2499	5.602	/	273.087	HMDB0248259	Alrestatin	C14H9NO4	255.053	2	[M+NH4]+	47.3	41.4	96.87			7.18038	8.95115	16.5075	18.9349	42.3182	53.0232	10.8797	38.0921	0.285615	-1.80785	0.161842	0.790908	1.77911
2500	4.614	/	273.112	HMDB0242106	delta-CEHC	C14H18O4	250.121	8	[M+Na]+	50.5	63.6	97.53			31.0158	40.3758	26.9323	26.2891	26.1623	27.4124	32.7747	26.6212	1.23115	0.300002	0.266055	0.575029	0.651431
2501	0.958	/	273.121	HMDB0060742	3-Hydroxymelatonin	C13H18N2O3	250.132	1	[M+Na]+	44.2	31.4	91.38			10105.1	11277.8	11688.2	9341.94	10556.3	7221.56	11023.7	9039.92	1.21945	0.286226	0.228507	0.641101	0.631192
2502	8.934	/	273.146	HMDB0035798	Piperdial	C15H22O3	250.157	2	[M+Na]+	41.3	14.2	94.57			33.8059	15.4437	78.5531	40.4564	51.5637	103.247	42.6009	65.0889	0.654504	-0.611527	0.399872	0.398079	0.89287
2503	6.437	/	273.146	HMDB0039644	Heliannuol A	C15H22O3	250.157	1	[M+Na]+	47.6	44.1	95.41			34.7482	18.6182	11.9155	22.147	32.2228	53.7795	21.7606	36.0498	0.603628	-0.728268	0.316442	0.499705	0.906318
2504	10.675	/	273.182	HMDB0302990	Hexadeca-7,10,13-trienoic acid	C16H26O2	250.193	0	[M+Na]+	50.7	58.3	95.75			71.2439	33.367	34.6094	70.4481	87.6204	77.6797	46.4068	78.5827	0.590547	-0.759877	0.17562	0.755426	1.1841
2510	10.447	272.177	273.184	HMDB0244836	19-Norandrostenedione	C18H24O2	272.178	2	[M+H]+	48	54.6	87.86	85.3		25.9715	15.6106	22.1905	13.5774	22.9334	15.1532	21.2575	17.2213	1.23437	0.303777	0.372786	0.42854	0.536058
2511	8.869	272.177	273.184	HMDB0000151	Estradiol	C18H24O2	272.178	2	[M+H]+	44.6	31.8	93.63			19.3092	23.5593	52.833	22.4454	27.2509	22.9347	31.9005	24.2104	1.31764	0.397954	0.438479	0.358052	0.363966
2524	0.812	/	274.139	HMDB0245937	3-Methylthymidine	C11H16N2O5	256.106	1	[M+NH4]+	48.5	48.3	95.94			4.61241	3.63488	10.6166	5.83724	5.84166	7.45751	6.28798	6.3788	0.985762	-0.0206892	0.578827	0.237451	0.283712
2529	1.842	/	275.037	HMDB0257778	Monoisoamyl dimercaptosuccinic acid	C9H16O4S2	252.049	5	[M+Na]+	47.4	52.4	90.29			17.5326	17.2371	20.9989	48.6855	55.772	47.525	18.5895	50.6608	0.366941	-1.44638	0.0335105	1.47482	1.78086
2537	9.582	/	275.161	HMDB0035613	Epioxylubimin	C15H24O3	252.173	2	[M+Na]+	48.4	48.4	95.64			31.1249	31.1185	35.912	103.428	83.6983	66.0625	32.7185	84.3964	0.387676	-1.36708	0.0815844	1.08839	1.71348
2548	10.624	274.193	275.2	HMDB0002725	Nandrolone	C18H26O2	274.193	1	[M+H]+	53.2	70.7	97.17			481.437	529.943	706.5	490.354	766.369	697.618	572.627	651.447	0.879008	-0.186052	0.422764	0.373902	0.347115
2565	1.56	/	276.048	HMDB0001127	6-Phosphonogluconolactone	C6H11O9P	258.014	1	[M+NH4]+	43.1	22.4	94.44			57.3815	34.1574	35.9636	26.9087	37.8588	38.2444	42.5008	34.3373	1.23775	0.307715	0.369641	0.43222	0.548312
2566	2.407	/	276.048	HMDB0039506	N-Salicyloylaspartic acid	C11H11NO6	253.059	1	[M+Na]+	41.3	11	96.78			96.1846	57.9569	76.4034	62.4283	41.199	42.9791	76.8483	48.8688	1.57254	0.6531	0.195053	0.709848	0.996488
2569	1.445	/	276.144	HMDB0013130	Glutarylcarnitine	C12H21NO6	276.144	1	[M+H]+	45.9	35.6	94.69			33.686	14.9003	21.6786	14.9905	19.5678	19.8356	23.4216	18.1313	1.29178	0.369359	0.38043	0.419726	0.502783
2570	3.518	275.163	276.17	HMDB0246810	5-Hydroxyprimaquine	C15H21N3O2	275.163	1	[M+H]+	47	45.4	90.79			27.8697	40.6539	23.491	15.51	19.5904	22.9604	30.6716	19.3536	1.5848	0.664299	0.206815	0.684418	1.08037
2583	1.389	/	277.093	HMDB0243786	1-(3-Carboxypropylcarbamoyl)-5-fluorouracil	C9H10FN3O5	259.06	6	[M+NH4]+	45.6	36.3	98.35			30.3084	22.4926	17.8531	15.8061	15.6793	15.9072	23.5514	15.7975	1.49083	0.576114	0.197217	0.705055	0.971041
2585	9.926	/	277.141	HMDB0241923	N-Palmitoyl Cysteine	C14H22O4	359.249	2	[M+H]+	42.6	19.4	95.49			8.04629	4.09941	6.1573	6.61828	6.26314	13.6735	6.101	8.85164	0.689251	-0.5369	0.359271	0.444577	0.686263
2591	8.915	/	277.177	HMDB0029604	Lubiminol	C15H26O3	254.188	1	[M+Na]+	47.5	42.2	97.06			29.5286	17.7771	15.8709	25.1247	25.1858	48.0436	21.0589	32.7847	0.642339	-0.638594	0.297993	0.525794	0.860374
2606	10.377	276.208	277.216	HMDB0006547	Stearidonic acid	C18H28O2	276.209	2	[M+H]+	46.7	37.5	98.12	67.9		596.301	542.025	1286.05	1455.22	1037.17	738.758	808.127	1077.05	0.750315	-0.414431	0.397052	0.401152	0.75205
2610	11.065	/	277.216	HMDB0003229	Palmitoleic acid	C16H30O2	254.225	8	[M+Na]+	51.6	69.5	97.4	68		373.701	448.25	901.483	596.048	635.314	479.636	574.478	570.333	1.00727	0.010448	0.58186	0.235181	0.191701
2632	5.439	/	279.101	HMDB0251110	Dehydroxymethylepoxyquinomicin	C13H11NO5	261.064	14	[M+NH4]+	52	77	97.63			42.0397	20.2891	11.0473	22.8598	33.1075	33.3994	24.4587	29.7889	0.821068	-0.284427	0.467141	0.330552	0.584955
2633	6.502	278.094	279.101	HMDB0244078	1,2-Dihydrotanshinquinone	C18H14O3	278.094	1	[M+H]+	47.8	45.7	94.79			17.6907	20.0206	14.2965	50.7722	40.3567	35.7351	17.3359	42.288	0.409948	-1.28649	0.0711625	1.14775	1.64718
2648	10.287	278.188	279.195	HMDB0030974	8-Acetoxy-4-acoren-3-one	C17H26O3	278.188	1	[M+H]+	41.4	12.7	96			11.3954	5.8325	9.29263	6.97684	9.37865	13.0577	8.84019	9.80438	0.901657	-0.149349	0.500969	0.300189	0.237563
2651	10.828	278.224	279.231	HMDB0248208	alpha-Eleostearic acid	C18H30O2	278.225	2	[M+H]+	52.9	69.5	97.26	87.8		294.643	417.007	819.201	482.574	384.353	408.101	510.284	425.009	1.20064	0.263806	0.470309	0.327617	0.176319
2652	12.531	278.224	279.231	HMDB0001388	alpha-Linolenic acid	C18H30O2	278.225	1	[M+H]+	55	80.4	96.63			348.397	410.503	410.684	232.092	279.434	391.331	389.861	300.952	1.29543	0.373427	0.240498	0.618889	0.804461
2686	10.936	280.203	281.211	HMDB0012535	12-HHT	C17H28O3	280.204	1	[M+H]+	44.2	26.3	95.99			1.45664	0.696547	0.769422	0.935339	2.19486	2.90453	0.974202	2.01158	0.484298	-1.04603	0.248453	0.604756	1.115
2687	11.743	/	281.226	HMDB0243888	1-Hexadecanethiol	C16H34S	258.238	6	[M+Na]+	51.8	72.5	93.08			10.4746	14.1643	17.6515	18.2328	13.7429	11.2338	14.0968	14.4032	0.978728	-0.0310194	0.566293	0.246959	0.117047
2693	3.561	/	282.034	HMDB0001254	Glucosamine 6-phosphate	C6H14NO8P	259.046	2	[M+Na]+	42.3	16	97.61			39.9359	25.2095	20.2553	37.9307	33.9997	38.794	28.4669	36.9081	0.77129	-0.374654	0.290598	0.536707	0.737902
2695	2.049	/	282.079	HMDB0014623	Lenalidomide	C13H13N3O3	259.096	21	[M+Na]+				64.2		6.84995	2.96432	7.57181	68.7727	87.1645	59.8149	5.79536	71.9174	0.0805835	-3.63337	0.0431246	1.36527	2.84612
2698	13.321	281.271	282.279	HMDB0002117	Oleamide	C18H35NO	281.272	2	[M+H]+				95.3		292.659	303.305	289.19	288.339	215.77	349.826	295.052	284.645	1.03656	0.0518042	0.532179	0.273942	0.207187
2711	14.008	283.287	284.294	HMDB0034146	Octadecanamide	C18H37NO	283.288	2	[M+H]+	50.7	58.2	97.32	91.1		365.226	373.787	268.717	368.949	385.677	432.293	335.91	395.64	0.84903	-0.236113	0.265111	0.576573	0.533715
2725	5.155	/	307.115	HMDB0039031	O-Methylgrandmarin	C16H18O6	306.11	10	[M+H]+	44.3	38.4	93.81			58.6807	67.5179	65.0091	73.6652	54.8041	67.7913	63.7359	65.4202	0.974254	-0.0376297	0.530764	0.275099	0.0861918
2729	12.621	/	285.184	HMDB0037832	Vetiveryl acetate	C17H26O2	262.193	7	[M+Na]+	44.5	33.8	97.06			74.5014	158.069	192.271	214.28	200.469	123.216	141.614	179.322	0.78972	-0.340586	0.399283	0.39872	0.6298
2730	9.786	284.177	285.184	HMDB0254669	Methyltrienolone	C19H24O2	284.178	2	[M+H]+	50.5	58.4	96.09			41.4664	20.3502	14.4801	23.3158	25.2754	34.1346	25.4323	27.5752	0.922286	-0.116714	0.537636	0.269511	0.32151
2733	12.186	284.213	285.221	HMDB0013117	Vitamin A2	C20H28O	284.214	2	[M+H]+	53.1	71.7	95.93			106.315	103.953	85.8279	102.288	112.027	98.5529	98.6989	104.289	0.946396	-0.0794846	0.422571	0.3741	0.244243
2747	1.084	285.132	286.139	HMDB0002171	Glycylprolylhydroxyproline	C12H19N3O5	285.132	2	[M+H]+	50.8	61.5	94.3			103.906	88.6338	57.7482	102.094	93.9814	93.5402	83.4294	96.5385	0.864209	-0.210549	0.376435	0.42431	0.479078
2749	10.446	285.303	286.31	HMDB0258433	Spisulosine	C18H39NO	285.303	2	[M+H]+	43.1	21.5	95.93			28.6737	30.0244	25.2195	21.1921	29.8456	32.3809	27.9725	27.8062	1.00598	0.00860441	0.577913	0.238137	0.118834
2752	5.566	286.047	287.055	HMDB0005801	Kaempferol	C15H10O6	286.048	1	[M+H]+	49.9	59.6	91.42	92.5		24.1345	29.4875	31.1837	11.9394	15.474	20.3312	28.2686	15.9149	1.77624	0.828823	0.104147	0.982354	1.30665
2758	6.771	/	287.125	HMDB0036773	Tavulin	C15H20O4	264.136	2	[M+Na]+	42.6	19.3	95.94			64.5739	17.4279	53.0045	49.7485	53.0421	79.9599	45.0021	60.9168	0.738746	-0.436849	0.379615	0.420657	0.777438
2762	10.13	286.156	287.164	HMDB0060085	17beta-Estradiol-3,4-quinone	C18H22O3	286.157	2	[M+H]+	45.1	31.7	96.08			4.65498	6.93541	2.72906	2.56777	8.36979	5.30587	4.77315	5.41448	0.881553	-0.181881	0.522536	0.281884	0.0902619
2768	12.569	286.193	287.2	HMDB0249339	Boldenone	C19H26O2	286.193	2	[M+H]+	40.6	10.1	95.14			7.45373	14.2758	14.3077	14.3876	13.504	10.1339	12.0124	12.6752	0.947711	-0.077481	0.535334	0.271375	0.242659
2773	10.551	286.229	287.236	HMDB0000305	Vitamin A	C20H30O	286.23	2	[M+H]+	49.2	54	94.37			26.4187	19.3159	17.8761	14.38	14.8996	22.2822	21.2036	17.1873	1.23368	0.302969	0.346352	0.460482	0.627451
2776	3.679	/	288.134	HMDB0028881	Histidylaspartic acid	C10H14N4O5	270.096	13	[M+NH4]+	48	57.6	96.37			25.5859	23.3127	62.0593	87.2287	56.3008	67.0506	36.986	70.1933	0.526915	-0.924357	0.196241	0.707211	1.34783
2780	1.495	287.195	288.203	HMDB0028923	Leucyl-Arginine	C12H25N5O3	287.196	1	[M+H]+	50.8	60	95.6			36.4176	24.2635	25.0496	23.9324	31.7424	27.7005	28.5769	27.7918	1.02825	0.0401913	0.552393	0.257752	0.063417
2782	8.984	/	288.289	HMDB0061859	Methyl hexadecanoic acid	C17H34O2	270.256	2	[M+NH4]+	40.4	7.61	96.47	79.3		22.7129	26.9919	21.9455	30.7747	23.3973	34.8676	23.8834	29.6799	0.804701	-0.313475	0.262354	0.581112	0.609867
2789	6.006	/	311.11	HMDB0254289	Mabuterol	C13H18ClF3N2O	310.106	10	[M+H]+	37.5	11.6	86.46			38.525	24.3324	21.9845	17.1121	19.8395	36.0593	28.2806	24.337	1.16204	0.216663	0.476407	0.322022	0.455432
2800	8.791	288.172	289.179	HMDB0000153	Estriol	C18H24O3	288.173	2	[M+H]+				84.4		6.60909	25.7272	29.4199	9.12164	10.6368	10.9441	20.5854	10.2342	2.01143	1.00822	0.314896	0.501832	0.888952
2808	2.043	289.142	290.149	HMDB0061151	Hydroxylated N-acetyl desmethyl frovatriptan	C15H19N3O3	289.143	2	[M+H]+	47.8	45.1	96.03			72.1135	89.9739	153.609	37.6711	90.3384	68.796	105.232	65.6018	1.6041	0.681768	0.294365	0.531114	0.954222
2809	7.766	/	290.268	HMDB0006294	16-Hydroxyhexadecanoic acid	C16H32O3	272.235	2	[M+NH4]+	46	36.4	95.71			8.38541	7.89997	8.29282	13.2172	10.8628	8.81437	8.19273	10.9648	0.747185	-0.420463	0.194516	0.711044	0.858363
2819	9.386	290.094	291.101	HMDB0248730	Aurin	C19H14O3	290.094	2	[M+H]+	54.1	76.8	95.86			50.947	41.6147	34.3714	115.135	98.5908	79.4831	42.311	97.7364	0.432909	-1.20786	0.0786243	1.10444	1.59327
2823	5.438	290.094	291.101	HMDB0039500	N-Malonyltryptophan	C14H14N2O5	290.09	2	[M+H]+	48.5	48.4	96.51			11.4424	5.68921	4.12424	6.1142	1.28286	8.7301	7.08529	5.37572	1.31802	0.398369	0.465808	0.331793	0.713325
2830	7.84	/	291.158	HMDB0240213	Prostaglandin lactone-diol	C15H24O4	268.167	1	[M+Na]+	41.5	11.6	96.79			37.6769	6.14857	70.3758	44.3223	41.5226	92.5724	38.0671	59.4725	0.64008	-0.643677	0.394371	0.404095	1.09023
2833	8.726	/	313.177	HMDB0061027	2-Hydroxyethinylestradiol	C20H24O3	312.173	9	[M+H]+	41.4	22.9	94.68			19.7733	11.882	20.9123	62.6046	38.7548	45.5896	17.5225	48.983	0.357727	-1.48307	0.0961086	1.01724	1.76915
2836	9.976	290.188	291.195	HMDB0061861	Octyl 4-methoxycinnamic acid	C18H26O3	290.188	2	[M+H]+	45.6	33.6	97.06			92.8241	138.523	275.625	219.527	172.61	160.409	168.991	184.182	0.917521	-0.124186	0.533116	0.273178	0.432346
2850	0.989	/	292.197	HMDB0028802	Glutaminyllysine	C11H22N4O4	274.164	2	[M+NH4]+	39	7.13	90.02			33.431	136.358	373.583	10.4123	10.1271	20.8176	181.124	13.7857	13.1386	3.71574	0.290777	0.536439	2.42424
2860	8.717	292.165	293.172	HMDB0034930	(3beta,6beta)-Furanoeremophilane-3,6-diol 6-acetate	C17H24O4	292.167	10	[M+H]+	49.5	64.5	93.85			46.4438	28.6408	31.6452	47.7299	59.4478	53.3221	35.5766	53.4999	0.664984	-0.588608	0.150092	0.823643	1.03792
2863	7.624	/	293.172	HMDB0303264	Monomenthyl glutarate	C15H26O4	270.183	2	[M+Na]+	45.1	30.8	96.84			56.3135	48.9102	56.5153	65.9155	61.2863	126.499	53.913	84.5671	0.637518	-0.649463	0.315372	0.501177	0.859762
2872	9.392	292.203	293.211	HMDB0301804	12-oxo-PDA	C18H28O3	292.204	2	[M+H]+	49.6	53.4	96.85			58.6692	90.2945	157.773	107.657	108.44	83.6556	102.246	99.9176	1.0233	0.0332286	0.571877	0.242697	0.15964
2877	10.325	292.203	293.211	HMDB0302724	12-Oxophytodienoic acid	C18H28O3	292.204	2	[M+H]+				86.9		29.1597	32.1433	48.2446	22.8528	23.7609	25.8274	36.5159	24.147	1.51223	0.596677	0.246688	0.607852	0.970869
2879	8.019	/	315.193	HMDB0006285	4-oxo-Retinoic acid	C20H26O3	314.188	9	[M+H]+	38.6	10.2	92.27			11.0745	6.34233	12.6337	13.2673	31.0614	30.7615	10.0168	25.0301	0.400192	-1.32123	0.173832	0.759871	1.46426
2884	14.103	292.276	293.284	HMDB0032147	Geranylcitronellol	C20H36O	292.277	1	[M+H]+	50.9	57.8	97.51			2.72421	2.76127	2.28399	3.40306	2.96349	3.00727	2.58983	3.12461	0.828848	-0.27082	0.163467	0.786569	0.685967
2893	5.192	/	295.081	HMDB0258606	Sulfoxaflor	C10H10F3N3OS	277.05	9	[M+NH4]+	39.5	13.4	94.51			113.752	143.23	168.383	123.319	113.486	163.934	141.788	133.58	1.06145	0.0860365	0.508143	0.294014	0.206136
2894	4.86	/	295.081	HMDB0029943	Arbutin	C12H16O7	272.09	8	[M+Na]+	43.7	29.7	97.33			146.762	228.134	189.006	110.115	127.354	149.639	187.967	129.036	1.4567	0.542708	0.186668	0.72893	0.978079
2902	5.205	294.125	295.133	HMDB0001894	Aspartame	C14H18N2O5	294.122	12	[M+H]+	44.7	38.3	98.42			25.8884	39.1874	30.9325	7.39492	8.30272	8.52009	32.0028	8.07258	3.96438	1.9871	0.0598319	1.22307	2.07579
2911	5.601	/	295.188	HMDB0035918	7(14)-Bisabolene-2,3,10,11-tetrol	C15H28O4	272.199	1	[M+Na]+	40.5	8.1	95.91			19.8362	7.3179	8.84665	7.96839	14.6335	8.4164	12.0002	10.3394	1.16063	0.214907	0.5086	0.293624	0.178036
2919	11.305	294.219	317.208	HMDB0010224	9-HOTE	C18H30O3	294.219	1	[M+Na]+	41.7	12.9	97.34			14.5027	21.9292	37.1137	14.9243	21.5442	18.7778	24.5152	18.4154	1.33123	0.412763	0.390106	0.408817	0.497068
2921	8.86	294.219	295.226	HMDB0011108	17-Hydroxylinolenic acid	C18H30O3	294.219	2	[M+H]+	47.1	43.8	93.97			35.3746	37.3551	38.6535	26.3599	23.0011	22.5443	37.1277	23.9684	1.54903	0.631362	0.0415102	1.38185	1.14829
2931	9.79	294.219	295.226	HMDB0010203	13-HOTE	C18H30O3	294.219	2	[M+H]+	53.9	75	96.21			54.3459	63.8179	174.578	89.9827	85.9946	66.7866	97.5807	80.9213	1.20587	0.270076	0.501629	0.299617	0.0516898
2934	10.96	/	295.241	HMDB0036845	Cembrene	C20H32	272.25	6	[M+Na]+	54.4	83.6	95.68			41.2506	28.301	49.7493	62.7741	45.9213	52.934	39.767	53.8765	0.738114	-0.438085	0.234092	0.630614	0.853424
2944	4.029	/	296.091	HMDB0252357	Fluorescamine	C17H10O4	278.058	2	[M+NH4]+	40.6	11	94.82			145.508	165.102	161.933	126.748	86.486	108.262	157.515	107.165	1.46983	0.555646	0.103852	0.983585	1.0285
2945	1.478	/	296.196	HMDB0013243	Leucylphenylalanine	C15H22N2O3	278.163	1	[M+NH4]+	44.4	28.2	95.04			46.1236	38.3422	34.6849	30.3099	21.8272	24.0013	39.7169	25.3795	1.56492	0.646091	0.121268	0.916253	1.10106
2950	13.64	/	296.294	HMDB0033609	2-Pentadecylfuran	C19H34O	278.261	1	[M+NH4]+	46.8	38.5	97.19			3.56861	3.77143	2.6603	4.16394	3.00537	3.84244	3.33344	3.67058	0.908151	-0.138995	0.431738	0.364779	0.300559
2969	12.199	/	297.221	HMDB0303012	Androsterol	C19H30O	274.23	7	[M+Na]+	50.4	61.9	97.97			108.578	118.456	113.854	121.344	107.753	108.036	113.629	112.378	1.01114	0.0159781	0.539131	0.268306	0.0548256
2982	10.249	/	297.257	HMDB0252700	Geran-8-YL geran	C20H34	274.266	7	[M+Na]+	49.3	57.9	96.3			37.8054	29.4067	45.4273	55.7336	45.5745	39.0335	37.5465	46.7805	0.802609	-0.317231	0.29215	0.534394	0.690449
2987	3.612	297.089	298.096	HMDB0001173	5'-Methylthioadenosine	C11H15N5O3S	297.09	1	[M+H]+	45.7	35.3	94.77	92.8		47.7959	42.5732	63.8926	138.1	122.836	102.281	51.4206	121.073	0.424709	-1.23545	0.0649921	1.18714	1.63994
2991	11.419	297.266	320.255	HMDB0245914	3-Ketosphingosine	C18H35NO2	297.267	2	[M+Na]+	43.8	23.8	97.22			146.371	181.757	100.757	107.895	105.708	178.936	142.962	130.847	1.09259	0.127755	0.51074	0.2918	0.298013
2993	14.519	297.303	298.31	HMDB0031810	Tridemorph	C19H39NO	297.303	1	[M+H]+	39.8	3.5	96.42	86.2		1.88501	1.66135	1.54291	2.02497	1.39986	1.8814	1.69643	1.76874	0.959114	-0.0602262	0.516055	0.287304	0.11748
2999	10.132	/	299.161	HMDB0038994	Ginsenoyne C	C17H24O3	276.173	1	[M+Na]+	41.1	12.5	94.05			12.7234	5.11102	6.14271	10.5334	19.842	21.3241	7.99238	17.2332	0.463779	-1.10849	0.188377	0.724972	1.35224
3005	11.494	298.229	299.236	HMDB0033862	3-(8,11,14-Pentadecatrienyl)phenol	C21H30O	298.23	2	[M+H]+	55.1	82.2	95.43			66.4408	65.3765	64.96	63.7694	60.2089	52.7885	65.5924	58.9223	1.1132	0.154717	0.205418	0.687362	0.469018
3010	10.09	/	299.273	HMDB0247750	Abietane	C20H36	276.282	7	[M+Na]+	43.3	27.7	96.43			42.5984	37.5654	39.7902	16.0219	25.7442	26.2628	39.9846	22.6763	1.76328	0.818264	0.0810654	1.09116	1.30641
3015	6.332	300.063	301.07	HMDB0253076	Hematein	C16H12O6	300.063	2	[M+H]+	49.3	57.2	91.62			62.6149	61.7307	65.2565	36.4149	35.9331	44.1203	63.2007	38.8228	1.62793	0.703036	0.0416405	1.38048	1.23738
3017	5.991	300.063	301.07	HMDB0250025	5,3',4'-Trihydroxy-7-methoxy-4-phenylcoumarin	C16H12O6	300.063	2	[M+H]+	52.3	68.7	94.74			82.5399	88.6555	77.0465	25.9067	37.4191	53.9616	82.7473	39.0958	2.11653	1.0817	0.0769406	1.11384	1.53196
3018	5.675	300.063	301.07	HMDB0029676	Diosmetin	C16H12O6	300.063	2	[M+H]+	51.2	61.8	96.52	85.5		83.6974	93.0192	93.5328	46.1338	114.264	129.67	90.0831	96.6892	0.931677	-0.102098	0.53799	0.269226	0.113856
3021	4.615	300.099	301.107	HMDB0041321	5,7-Dihydroxy-4'-methoxy-8-methylflavanone	C17H16O5	300.1	1	[M+H]+	53.9	75.1	95.56			69.4498	90.7397	61.6119	54.3039	50.7944	56.8133	73.9338	53.9705	1.36989	0.454063	0.187172	0.727759	0.893915
3032	10.529	300.172	301.179	HMDB0000010	2-Methoxyestrone	C19H24O3	300.173	4	[M+H]+	39.5	6.38	95.56			9.89235	10.1031	8.66575	7.3197	10.605	9.87235	9.55372	9.26569	1.03109	0.0441655	0.532895	0.273359	0.186395
3047	14.266	/	301.289	HMDB0041107	5-Eicosyne	C20H38	278.297	8	[M+Na]+	44.2	32	97.97			2.16034	2.06321	1.57878	2.61163	1.70799	2.85749	1.93411	2.39237	0.808449	-0.306772	0.331478	0.479545	0.519711
3054	9.592	301.298	302.305	HMDB0000269	Sphinganine	C18H39NO2	301.298	2	[M+H]+	46.6	38.4	96.94			292.235	291.432	307.358	257.181	327.768	345.757	297.008	310.235	0.957365	-0.0628597	0.481755	0.317173	0.114732
3057	5.391	302.042	303.049	HMDB0005794	Quercetin	C15H10O7	302.043	1	[M+H]+	52	65.6	95.95	97.4		79.7158	88.4862	73.7187	47.0289	28.5319	54.3886	80.6402	43.3164	1.86165	0.896585	0.0929987	1.03152	1.34623
3074	6.442	302.21	303.217	HMDB0015216	Emedastine	C17H26N4O	302.211	1	[M+H]+	42	15.2	96.24			191.517	161.101	156.342	74.937	128.199	122.761	169.654	108.632	1.56173	0.643142	0.137456	0.861835	1.11693
3080	1.085	303.142	304.15	HMDB0039423	N5-Acetyl-N2-gammaglutamylornithine	C12H21N3O6	303.143	2	[M+H]+	54.5	78.7	95.82			290.05	232.987	167.068	293.706	278.585	239.381	230.035	270.557	0.850226	-0.234082	0.357819	0.446336	0.525145
3083	1.446	/	342.14	HMDB0006591	Lactosamine	C12H23NO10	341.132	2	[M+H]+	49.6	54.3	96.76			70.5743	55.7619	50.7875	69.483	64.7662	59.7001	59.0412	64.6498	0.913248	-0.130922	0.396162	0.402127	0.372999
3084	6.64	303.194	304.201	HMDB0015596	Vildagliptin	C17H25N3O2	303.195	2	[M+H]+	50.2	58.5	94.46			5.69275	8.48388	25.594	6.73919	8.88852	13.7916	13.2569	9.80645	1.35185	0.43494	0.471039	0.326943	0.242565
3091	9.887	304.167	327.156	HMDB0245157	2-Hydroxyestriol	C18H24O4	304.167	1	[M+Na]+	41.5	13.2	95.81			25.676	40.2744	61.2893	37.2048	27.3045	23.7928	42.4132	29.434	1.44096	0.52703	0.330538	0.480779	0.66308
3103	6.018	306.089	307.096	HMDB0258477	8-Hydroxy-3-methyl-3,4-dihydrotetraphene-1,7,12(2H)-trione	C19H14O4	306.089	2	[M+H]+	50.2	62.5	90.53			18.34	18.454	15.4458	31.8399	49.5546	21.2811	17.4133	34.2252	0.508785	-0.974872	0.207183	0.683646	1.25557
3120	8.581	/	307.19	HMDB0258926	Tetranorprostanedioic acid	C16H28O4	284.199	5	[M+Na]+	46.7	41.6	97.13			63.0949	38.441	45.5473	46.9982	61.0474	46.6899	49.0278	51.5785	0.950547	-0.0731707	0.526486	0.278613	0.207913
3131	14.583	306.292	307.299	HMDB0033608	2-Heptadecylfuran	C21H38O	306.292	1	[M+H]+	50.7	57.7	97.1			0.640724	0.623443	0.557764	0.586332	0.494517	0.58095	0.607311	0.553933	1.09636	0.132722	0.293625	0.532208	0.414015
3133	5.16	307.083	308.091	HMDB0033247	Aristolodione	C18H13NO4	307.084	3	[M+H]+	40.9	17.3	91.42			162.034	81.908	77.5936	18.3225	19.828	38.3944	107.179	25.5149	4.20063	2.0706	0.189035	0.723458	2.06239
3135	2.499	/	308.197	HMDB0015453	Procaterol	C16H22N2O3	290.163	1	[M+NH4]+	43.4	22.7	96.12			19.3603	21.3637	27.4908	22.8005	12.9606	8.36046	22.7383	14.7072	1.54607	0.628604	0.252133	0.598371	0.94371
3139	1.533	/	309.094	HMDB0244310	2',3'-Dideoxycytidine-5'-monophosphate	C9H14N3O6P	291.062	6	[M+NH4]+	49.6	56.7	98.17			25.412	21.7182	18.0597	9.96403	13.5898	14.1198	21.73	12.5579	1.73038	0.79109	0.109759	0.959561	1.26985
3150	7.908	/	309.167	HMDB0241030	2-hydroxy-3-methylbutanedioylcarnitine	C12H21NO7	291.132	4	[M+NH4]+	41	10.8	99.37			31.8748	22.4013	22.5738	27.741	26.2785	31.6866	25.6166	28.5687	0.896668	-0.157354	0.399159	0.398855	0.388508
3153	8.869	/	331.187	HMDB0036753	Yucalexin P15	C20H26O4	330.183	9	[M+H]+	40.4	17.1	94.82			193.276	293.709	611.273	318.274	369.243	294.736	366.086	327.418	1.1181	0.16105	0.524221	0.280486	0.0321933
3165	4.091	/	310.106	HMDB0258079	1-Galactopyranosyl-5-fluorouracil	C10H13FN2O7	292.071	6	[M+NH4]+	44.6	36.9	93.63			49.0045	55.9058	57.4135	47.6647	38.1328	40.4535	54.1079	42.0837	1.28572	0.362579	0.133562	0.874316	0.80384
3177	4.479	/	311.076	HMDB0038341	Glucosylisomaltol	C12H16O8	288.085	7	[M+Na]+	48.6	53.9	96.85			26.7121	22.4181	17.8571	14.6469	11.7113	17.8866	22.3291	14.7483	1.51402	0.598381	0.173682	0.760245	1.0375
3189	4.909	310.12	311.127	HMDB0251782	EMycin E	C19H18O4	310.121	1	[M+H]+	51.7	63.5	96.38			344.351	271.957	402.702	470.258	415.637	422.666	339.67	436.187	0.778725	-0.360813	0.181112	0.742052	0.812458
3202	9.393	/	333.203	HMDB0062410	5,6-epoxy,-HEPE	C20H28O4	332.199	9	[M+H]+	43.7	33.4	95.1			441.197	729.405	1337.45	956.606	895.234	749.957	836.016	867.266	0.963968	-0.052943	0.564288	0.248499	0.32899
3204	10.868	310.214	333.203	HMDB0013623	12(13)Ep-9-KODE	C18H30O4	310.214	2	[M+Na]+	49.5	53.3	96.64			121.409	287.784	709.105	339.865	192.785	233.851	372.766	255.5	1.45897	0.544946	0.441925	0.354651	0.229224
3206	9.134	310.214	311.221	HMDB0035337	Sterebin A	C18H30O4	310.214	1	[M+H]+	43.7	25.7	94.52			14.1332	13.4853	14.8283	9.23231	15.0702	16.1173	14.1489	13.4733	1.05015	0.0705924	0.526321	0.278749	0.270995
3219	13.405	/	311.236	HMDB0011618	All-13,14-dihydroretinol	C20H32O	288.245	6	[M+Na]+	55.4	87	97.45			42.9537	41.0494	41.1318	70.4079	52.8522	44.6269	41.7116	55.9623	0.745352	-0.424006	0.224262	0.649244	0.832275
3226	15.079	/	312.326	HMDB0035654	Phytal	C20H38O	294.292	1	[M+NH4]+	42.7	16.8	97.54			19.8291	27.3047	20.7799	23.0861	19.9251	21.4011	22.6379	21.4708	1.05436	0.0763673	0.486097	0.313277	0.181237
3229	3.747	312.084	335.073	HMDB0304580	isorhamnetin 3-rutinoside-7-glucoside	C14H16O8	312.085	1	[M+Na]+	44.3	28.1	95.17			113.237	180.473	136.495	88.3122	114.824	99.9409	143.401	101.026	1.41945	0.505336	0.20932	0.67919	0.91159
3231	8.009	312.099	313.107	HMDB0036411	5-Hydroxy-4',7-dimethoxy-6-methylflavone	C18H16O5	312.1	2	[M+H]+	45.1	33.4	94.22			22.7196	21.6015	19.5638	17.9249	20.7387	18.7713	21.295	19.1449	1.1123	0.153549	0.240064	0.619674	0.482742
3234	9.139	/	313.14	HMDB0302131	1-Dehydro-[6]-gingerdione	C17H22O4	290.152	2	[M+Na]+	52	65.8	96.32			26.3839	10.1051	16.4101	43.1184	52.9914	27.5233	17.633	41.211	0.427872	-1.22475	0.156286	0.806079	1.53855
3257	12.561	/	313.252	HMDB0039827	Serratol	C20H34O	290.261	6	[M+Na]+	56.3	92	96.99			168.651	212.08	144.531	177.648	158.041	191.406	175.087	175.698	0.996524	-0.00502408	0.581196	0.235677	0.0107096
3274	6.198	314.079	315.086	HMDB0035208	Aflatoxin B2	C17H14O6	314.079	2	[M+H]+				80		531.635	518.789	570.831	104.175	168.352	259.745	540.418	177.424	3.04591	1.60687	0.0464024	1.33346	1.88799
3276	4.942	314.079	315.087	HMDB0033255	Muscomosin	C17H14O6	314.079	1	[M+H]+	42.6	22.4	92.54			91.291	74.742	65.5143	59.6321	82.072	80.9571	77.1825	74.2204	1.03991	0.056457	0.528781	0.276724	0.17067
3278	4.893	/	315.122	HMDB0037775	Coriandrone B	C16H20O5	292.131	7	[M+Na]+	45.8	41.3	95.54			54.741	79.0617	47.5062	39.0359	36.4834	33.2159	60.4363	36.2451	1.66743	0.73763	0.169202	0.771595	1.15294
3279	3.972	314.115	315.122	HMDB0041697	6'-Hydroxyenterolactone	C18H18O5	314.115	1	[M+H]+	47.8	45.3	94.7			49.9587	105.481	48.5718	16.4438	17.7622	29.5381	68.0038	21.248	3.20047	1.67828	0.215993	0.665561	1.82211
3292	10.45	314.224	315.231	HMDB0001830	Progesterone	C21H30O2	314.225	2	[M+H]+	41	9.53	97.24	82.1		93.9621	79.7868	100.334	190.876	172.792	134.537	91.3609	166.068	0.550141	-0.862128	0.093333	1.02996	1.34842
3304	9.338	315.277	316.284	HMDB0038057	Dehydrophytosphingosine	C18H37NO3	315.277	1	[M+H]+	46.7	39.4	95.69			26.1027	24.2408	19.3731	37.0862	36.3344	38.0572	23.2389	37.1593	0.625385	-0.677182	0.0534702	1.27189	1.17671
3306	10.013	/	316.321	HMDB0000772	Nonadecanoic acid	C19H38O2	298.287	2	[M+NH4]+	42.3	17.4	96.2			29.8991	39.2254	32.8868	42.1736	34.472	57.2698	34.0038	44.6384	0.761761	-0.39259	0.276726	0.557951	0.66593
3308	5.616	316.058	317.065	HMDB0249594	Capillarisin	C16H12O7	316.058	1	[M+H]+	55.2	80.6	96.73			358.222	318.653	333.582	204.787	174.307	200.447	336.819	193.18	1.74355	0.802025	0.0387152	1.41212	1.31022
3311	4.921	316.058	317.065	HMDB0002655	Isorhamnetin	C16H12O7	316.058	1	[M+H]+				91.8		38.878	29.1848	22.4776	24.7972	12.3606	19.0424	30.1801	18.7334	1.61103	0.687986	0.218587	0.660376	1.03173
3316	10.239	/	317.172	HMDB0035722	Tanacetol A	C17H26O4	294.183	2	[M+Na]+	39.9	6.73	94.54			19.0726	15.1952	15.7577	13.6155	24.7713	34.1842	16.6752	24.1903	0.689333	-0.536728	0.316526	0.499591	0.629055
3326	11.846	316.24	317.247	HMDB0006002	Ethyltestosterone	C21H32O2	316.24	2	[M+H]+	52.5	68	96.63			87.2501	94.8782	110.87	106.715	116.389	106.014	97.6662	109.706	0.890255	-0.167709	0.263142	0.579811	0.498283
3337	9.659	317.292	318.3	HMDB0004610	Phytosphingosine	C18H39NO3	317.293	2	[M+H]+	48.1	47.3	95.13			30.5048	25.5643	22.5567	30.3109	30.4009	35.4243	26.2086	32.0454	0.817859	-0.290076	0.20613	0.685859	0.65922
3339	6.149	318.037	319.044	HMDB0002755	Myricetin	C15H10O8	318.038	1	[M+H]+	44.6	28.7	95.56	73.6		24.3532	29.3723	23.6855	10.8667	14.2508	20.0412	25.8037	15.0529	1.7142	0.777538	0.123674	0.907721	1.26973
3341	5.192	318.073	319.081	HMDB0002937	Tamarixetin	C16H14O7	318.074	2	[M+H]+	46	40.2	92.19			13.7066	23.6081	27.4651	18.6649	18.5627	23.8985	21.5933	20.3754	1.05977	0.0837541	0.530831	0.275043	0.0772382
3346	8.344	/	319.187	HMDB0035075	Tanacetol B	C17H28O4	296.199	2	[M+Na]+	44.8	31.3	94.74			28.5603	22.0926	26.7338	30.874	26.5965	27.7062	25.7956	28.3922	0.908543	-0.138373	0.340372	0.468047	0.420824
3350	5.79	318.205	319.212	HMDB0029850	Citronellol glucoside	C16H30O6	318.204	2	[M+H]+	43.2	21.5	97.25			3514.18	211.215	260.789	1576.5	203.02	257.811	1328.73	679.111	1.95657	0.968326	0.465538	0.332045	0.265635
3352	5.219	/	357.169	HMDB0035403	Gingerenone A	C21H24O5	356.162	1	[M+H]+	48.7	50.2	94.84			23.2141	6.69761	4.79256	10.0039	10.8045	20.075	11.5681	13.6278	0.848859	-0.236403	0.522889	0.281591	0.557036
3354	10.994	318.219	341.208	HMDB0005081	5-HEPE	C20H30O3	318.219	9	[M+Na]+	50.4	68.2	93.61			15.8957	17.3379	13.47	18.4963	19.9093	20.4075	15.5679	19.6044	0.794101	-0.332605	0.130093	0.885746	0.759472
3365	10.312	/	320.256	HMDB0013648	Palmitoleoylethanolamde	C18H35NO2	297.267	2	[M+Na]+	45.5	32.1	97.25			89.2806	88.7854	71.2689	67.976	69.3642	99.9754	83.1116	79.1052	1.05065	0.0712775	0.517032	0.286483	0.24915
3368	2.479	/	321.058	HMDB0029918	Arabinofuranobiose	C10H18O9	282.095	2	[M+K]+	46	35.1	97.19			8.35285	6.90172	3.72327	4.35203	4.58584	7.01369	6.32594	5.31719	1.18972	0.250618	0.447626	0.349085	0.389849
3370	8.531	/	321.112	HMDB0253305	Hymenoxon	C15H22O5	282.147	6	[M+K]+	54.3	82.2	96.26			16.6696	21.0511	14.1094	19.3355	28.4192	21.9702	17.2767	23.2416	0.743352	-0.427883	0.23557	0.62788	0.767833
3371	8.268	/	321.112	HMDB0004808	7C-aglycone	C18H18O4	298.121	6	[M+Na]+	47.6	47.6	97.48			20.5633	16.8065	17.7115	21.6187	22.1753	25.3306	18.3604	23.0415	0.79684	-0.327637	0.144038	0.841522	0.760971
3385	2.826	/	322.212	HMDB0259093	Tilisolol	C17H24N2O3	304.179	2	[M+NH4]+	44.8	33.5	92.57			21.256	23.0994	26.7797	30.5192	23.1124	18.4844	23.7117	24.0386	0.9864	-0.0197554	0.570339	0.243867	0.0469591
3386	11.322	321.266	322.273	HMDB0013624	Alpha-Linolenoyl ethanolamide	C20H35NO2	321.267	2	[M+H]+	47	41.3	95.99			37.5086	16.1953	28.89	42.8821	39.0067	34.6996	27.5313	38.8628	0.708423	-0.497317	0.242158	0.615901	0.922061
3387	4.871	322.047	323.055	HMDB0033559	7,7'-Dihydroxy-6,8'-bicoumarin	C18H10O6	322.048	1	[M+H]+	47.9	46.4	94.16			108.243	111.99	142.072	41.0703	52.6819	51.1318	120.769	48.2947	2.50066	1.32231	0.0567128	1.24632	1.6804
3391	3.938	/	323.073	HMDB0041271	Salicylic acid betaglucoside	C13H16O8	300.085	1	[M+Na]+	47.6	41.2	98.08			74.0569	31.8325	23.6991	102.836	131.735	61.6944	43.1962	98.7548	0.437408	-1.19295	0.194192	0.711768	1.47517
3408	9.298	/	323.127	HMDB0245779	3-(4-Carboxybenzylidene)-6-hydroxycamphor	C18H20O4	300.136	6	[M+Na]+	48.8	53.7	97.5			191.855	136.249	153.841	238.07	322.859	279.574	160.648	280.168	0.573401	-0.802384	0.0978539	1.00942	1.26005
3429	10.386	/	323.161	HMDB0256291	Pentoprilat	C16H19NO5	305.126	4	[M+NH4]+	42.3	18.5	97.27			9.02023	15.9715	24.1564	17.6523	13.1312	12.1475	16.3827	14.3103	1.14482	0.195116	0.491313	0.308642	0.119142
3435	12.742	322.25	345.24	HMDB0005045	15-Hydroxyeicosatrienoic acid	C20H34O3	322.251	2	[M+Na]+	41.2	11.8	96.25			4.31692	4.60374	9.31447	4.19083	4.2434	3.54675	6.07837	3.99366	1.52201	0.605974	0.341525	0.466577	0.770211
3443	7.808	/	324.18	HMDB0035781	Naematolone	C17H22O5	306.147	1	[M+NH4]+	44.6	28.3	96.16			4.68658	0.581443	19.6811	5.15851	5.44883	14.6403	8.31637	8.41587	0.988178	-0.0171578	0.58354	0.233929	0.846931
3445	11.977	323.282	324.289	HMDB0012252	Linoleoyl ethanolamide	C20H37NO2	323.282	2	[M+H]+	46.7	40.1	95.63	88		154.474	98.7298	117.157	51.6009	68.4109	84.8057	123.454	68.2725	1.80825	0.854594	0.143441	0.843326	1.28094
3452	6.68	324.099	325.107	HMDB0013884	R-10-Hydroxywarfarin	C19H16O5	324.1	2	[M+H]+	49.2	56.2	92.27			27.3435	63.4517	28.7112	37.4418	33.0257	30.4148	39.8355	33.6274	1.18461	0.244416	0.480888	0.317956	0.244257
3453	1.304	324.105	325.112	HMDB0251271	Difructose anhydride III	C12H20O10	324.106	2	[M+H]+	41.7	15.4	95.09			23.3871	20.364	19.4328	6.33102	28.8245	5.94747	21.0613	13.701	1.53721	0.620313	0.392528	0.406129	1.12719
3462	9.876	/	325.141	HMDB0000530	6-Ketoestriol	C18H22O4	302.152	1	[M+Na]+	41.4	13.3	95.43			8.87011	1.85545	2.33945	5.5895	6.12373	6.00443	4.355	5.90589	0.737401	-0.43948	0.447232	0.349467	0.944529
3473	9.231	/	347.182	HMDB0036690	3-Epinobilin	C20H26O5	346.178	9	[M+H]+	46.1	45.7	94.47			89.4307	119.547	197.568	162.191	182.709	154.534	135.515	166.478	0.814012	-0.296878	0.37967	0.420593	0.650926
3475	8.866	324.193	347.182	HMDB0038580	Cibaric acid	C18H28O5	324.194	2	[M+Na]+	43.1	21	96.51			75.7614	119.535	223.53	127.304	132.714	88.0139	139.609	116.011	1.20341	0.267131	0.474037	0.324188	0.172624
3478	10.492	/	347.219	HMDB0001547	Corticosterone	C21H30O4	346.214	9	[M+H]+				65		70.7323	61.584	76.4489	22.6818	18.6565	25.2247	69.5884	22.1877	3.13635	1.64909	0.0375175	1.42577	1.88878
3482	11.617	/	325.252	HMDB0030482	Cardanolmonoene	C21H34O	302.261	6	[M+Na]+	48.3	54.1	94.81			26.7335	27.0118	27.795	35.8637	54.2478	31.4287	27.1801	40.5134	0.670892	-0.575848	0.264565	0.577468	0.951445
3485	13.34	/	325.288	HMDB0036759	Pregeijerene	C12H18	162.141	2	[2M+H]+	47.7	48.9	92.06			6.23684	4.30859	3.79745	3.32684	4.41311	5.52777	4.78096	4.42257	1.08104	0.112414	0.509336	0.292996	0.255174
3492	12.719	325.298	326.305	HMDB0245016	2-Aminoethyl oleate	C20H39NO2	325.298	2	[M+H]+	48.1	45.1	97.49	89.5		13.0898	9.41823	15.0117	2.50547	3.48363	3.85158	12.5066	3.28022	3.81272	1.93082	0.0677618	1.16902	2.02394
3497	7.061	/	327.122	HMDB0029305	p-HPEA-EDA	C17H20O5	304.131	6	[M+Na]+	49	57.3	94.99			145.385	162.265	128.717	161.876	146.157	166.899	145.455	158.31	0.918798	-0.122181	0.341889	0.466115	0.34518
3507	10.071	/	327.156	HMDB0060379	3-Polyprenyl-4-hydroxy-5-methoxybenzoate	C18H24O4	304.167	2	[M+Na]+	42.6	19	96.32			18.7739	10.8277	27.3069	18.5777	17.2983	19.1152	18.9695	18.3304	1.03486	0.0494419	0.560616	0.251335	0.122552
3510	9.123	326.151	327.159	HMDB0031534	Galeon	C20H22O4	326.152	2	[M+H]+	51.9	65.5	96.17			65.3776	80.3792	101.079	87.0267	84.9293	59.3675	82.2786	77.1078	1.06706	0.0936393	0.506427	0.295483	0.142448
3523	10.893	/	327.229	HMDB0036754	Yucalexin P21	C20H32O2	304.24	3	[M+Na]+	44.3	31.7	93.41			14.8902	22.3607	17.9175	13.4283	13.3113	60.0975	18.3895	28.9457	0.635309	-0.654469	0.449196	0.347564	0.251928
3524	9.959	/	327.231	HMDB0002177	8,11,14,17-Eicosatetraenoic acid	C20H32O2	304.24	6	[M+Na]+	47.8	51.7	94.14			19.0832	10.5491	15.1945	10.4291	8.04809	11.9247	14.9423	10.134	1.47447	0.5602	0.235028	0.628881	0.880454
3547	5.414	/	329.149	HMDB0033361	Norisodomesticine	C18H17NO4	311.116	2	[M+NH4]+	49.7	54.2	96.48			272.419	304.532	292.04	96.2141	145.134	200.415	289.664	147.255	1.9671	0.976067	0.0861172	1.06491	1.44404
3552	8.955	/	329.172	HMDB0012799	5'-Carboxy-gamma-chromanol	C18H26O4	306.183	2	[M+Na]+	46.8	40.8	95.12			15.1036	13.3471	17.9713	17.296	21.5377	21.6567	15.474	20.1634	0.767427	-0.381899	0.177088	0.75181	0.799492
3558	10.524	/	329.245	HMDB0060039	Dihomo-alpha-linolenic acid	C20H34O2	306.256	1	[M+Na]+	41.1	11.2	95.22			13.9893	23.1133	27.191	14.1914	10.1256	9.19538	21.4312	11.1708	1.9185	0.93998	0.172649	0.762836	1.23275
3568	4.421	/	330.1	HMDB0030563	3',4,4'-Trihydroxypulvinone	C17H12O6	312.063	9	[M+NH4]+	42.8	33.8	90.35			7.28691	34.5305	40.7362	15.1096	17.7543	30.0419	27.5179	20.9686	1.31234	0.39214	0.458116	0.339025	0.164878
3576	6.673	330.073	331.081	HMDB0029263	3,7-Dimethylquercetin	C17H14O7	330.074	1	[M+H]+	51.9	66.3	94.89			20.9478	24.4303	24.2705	10.8909	12.0387	12.9989	23.2162	11.9761	1.93854	0.954968	0.0410042	1.38717	1.44433
3579	8.541	/	331.115	HMDB0037772	8-Acetylegelolide	C16H20O6	308.126	1	[M+Na]+	41.6	14.4	95.37			9.02415	9.19384	8.5507	7.47568	10.8892	10.4333	8.9229	9.59942	0.929524	-0.105436	0.458862	0.338318	0.17438
3586	7.847	330.144	331.151	HMDB0039240	Gibberellin A88	C19H22O5	330.147	9	[M+H]+	45.2	41.9	94.15			215.939	57.2489	461.426	231.219	271.921	662.491	244.872	388.544	0.630229	-0.666052	0.408563	0.388741	0.963953
3607	9.122	330.219	331.226	HMDB0254496	Metabolite M	C21H30O3	330.219	2	[M+H]+	43.5	23.9	96.11			43.9904	46.3136	54.8335	106.448	75.7474	57.3584	48.3792	79.8512	0.605867	-0.722928	0.196461	0.706723	1.13061
3608	9.636	/	331.262	HMDB0036827	Sclareol	C20H36O2	308.272	6	[M+Na]+	43.3	28.9	93.94			11.3962	22.4988	19.697	2.99556	6.25716	5.62411	17.864	4.95895	3.60238	1.84895	0.108636	0.964028	1.95184
3618	4.286	332.053	333.06	HMDB0033648	4',5,6,7,8-Pentahydroxy-3'-methoxyflavone	C16H12O8	332.053	2	[M+H]+	53.3	76.9	91.72			63.0568	54.8261	38.1635	32.4119	33.3798	46.4546	52.0155	37.4155	1.39021	0.475306	0.243849	0.612879	0.857529
3625	4.875	332.183	355.172	HMDB0035634	Betulalbuside A	C16H28O7	332.184	1	[M+Na]+	42.8	19.6	96.04			95.0155	34.5823	30.118	99.6828	97.3204	139.784	53.2386	112.262	0.474233	-1.07633	0.178964	0.747235	1.42433
3626	4.458	332.183	355.172	HMDB0035025	8-Hydroxygeraniol 8-O-glucoside	C16H28O7	332.184	1	[M+Na]+	42.9	22.3	93.77			20.8863	10.165	10.474	37.7139	28.0296	34.5764	13.8418	33.44	0.413929	-1.27255	0.0908983	1.04144	1.62034
3633	9.131	332.196	333.203	HMDB0259665	Dehydroandrographolide	C20H28O4	332.199	9	[M+H]+	40.2	16.6	94.29			360.959	374.219	644.811	643.933	610.834	557.535	459.997	604.101	0.761456	-0.393167	0.271129	0.566824	0.817204
3676	5.101	/	335.207	HMDB0304786	Lysyl-Phenylalanine	C15H23N3O3	293.174	2	[M+ACN+H]+	45.3	31	97.64			2.24155	3.2151	2.62412	0.918873	0.989292	0.745893	2.69359	0.884686	3.04468	1.60629	0.0593543	1.22655	1.84477
3677	4.781	/	335.207	HMDB0028940	Leucyl-Tryptophan	C17H23N3O3	317.174	2	[M+NH4]+	49.1	52.2	95.3			83.2865	122.043	115.752	20.4112	29.073	24.5385	107.027	24.6742	4.33761	2.1169	0.101593	0.993136	2.13963
3679	9.792	334.211	335.219	HMDB0002752	Prostaglandin A2	C20H30O4	334.214	9	[M+H]+	42.8	29.3	94.87			328.893	426.489	1135.26	639.643	569.625	454.198	630.212	554.489	1.13657	0.18468	0.530132	0.275616	0.082607
3682	10.139	/	335.219	HMDB0004706	8-Hydroperoxylinoleic acid	C18H32O4	312.23	2	[M+Na]+	46.5	38.5	96.27			127.906	120.247	203.084	119.992	106.941	99.2497	150.413	108.728	1.38339	0.468205	0.298817	0.524594	0.744847
3683	9.323	/	335.219	HMDB0010221	9,10-DiHODE	C18H32O4	312.23	2	[M+Na]+	45.4	33.8	96.04			136.161	131.924	235.207	159.172	140.742	127.909	167.764	142.608	1.1764	0.234382	0.436597	0.359919	0.309156
3687	8.648	/	357.203	HMDB0241127	Deca-3,5,8-trienedioylcarnitine	C17H25NO6	339.168	3	[M+NH4]+	43.3	23.2	96.63			126.685	122.435	122.778	121.36	145.999	165.691	123.966	144.35	0.858784	-0.219632	0.260011	0.585009	0.498629
3693	11.991	334.25	335.258	HMDB0029583	Lycopersiconol	C21H34O3	334.251	1	[M+H]+	47.1	44.1	93.12			23.3298	20.5138	15.4155	14.5511	17.0086	19.719	19.753	17.0929	1.15563	0.208677	0.372509	0.428863	0.470245
3696	12.613	334.286	335.294	HMDB0002823	Docosatrienoic acid	C22H38O2	334.287	2	[M+H]+	45.4	33.4	95.61	87.9		15.3135	8.76194	12.5219	5.55364	13.6875	10.5477	12.1991	9.9296	1.22856	0.296969	0.419384	0.377388	0.558619
3718	4.141	/	337.091	HMDB0000484	Vanillic acid	C8H8O4	168.042	2	[2M+H]+	42.1	19.7	93.21			250.638	327.72	282.98	251.222	234.705	272.217	287.113	252.715	1.13611	0.184109	0.29079	0.536421	0.49471
3731	6.27	/	337.162	HMDB0029848	Carveol glucoside	C16H26O6	314.173	2	[M+Na]+	40.3	8.39	94.94			10.2678	6.4953	4.02219	5.39806	10.2945	6.28911	6.92842	7.32721	0.945574	-0.0807375	0.553296	0.257042	0.165556
3736	9.882	/	337.234	HMDB0004704	9,10-DHOME	C18H34O4	314.246	2	[M+Na]+	44	25.7	96.84			19.7871	19.1887	25.5181	13.3756	11.4255	14.9182	21.4979	13.2398	1.62374	0.69932	0.110591	0.956281	1.16676
3758	1.89	338.097	339.105	HMDB0301709	5-p-Coumaroylquinic acid	C16H18O8	338.1	8	[M+H]+	39.8	3.87	94.69			217.101	468.68	290.304	153.451	134.329	163.595	325.362	150.458	2.16247	1.11268	0.18101	0.742297	1.41273
3766	6.679	338.115	339.122	HMDB0036636	Methuyl tanshinonate	C20H18O5	338.115	1	[M+H]+	48.8	49.5	96.03			147.328	208.381	185.379	258.492	208.566	180.539	180.363	215.865	0.835533	-0.259232	0.318796	0.496487	0.569331
3770	5.008	338.115	339.122	HMDB0030771	6alpha-Hydroxyphaseollin	C20H18O5	338.115	1	[M+H]+	48.3	49.1	93.8			64.8367	118.732	91.6792	45.7626	45.2486	44.6028	91.7492	45.2047	2.02964	1.02122	0.13906	0.856798	1.39122
3780	10.376	/	339.19	HMDB0006254	4-Hydroxyretinoic acid	C20H28O3	316.204	9	[M+Na]+	45.1	40.9	94.79			34.267	32.6302	66.6123	70.9376	45.1351	40.4296	44.5032	52.1675	0.853083	-0.229242	0.471016	0.326964	0.490943
3783	11.082	/	339.191	HMDB0012452	all-18-Hydroxyretinoic acid	C20H28O3	316.204	7	[M+Na]+	44.9	38.1	94.76			24.3203	33.1329	51.9076	40.1437	40.1579	29.4625	36.4536	36.588	0.996327	-0.00530933	0.583535	0.233933	0.152473
3791	13.36	/	339.289	HMDB0032112	1,2,4-Nonadecanetriol	C19H40O3	316.298	6	[M+Na]+	44.6	33.6	95.99			3.66738	3.00022	2.86467	0.908703	0.854275	1.07802	3.17742	0.946998	3.35526	1.74642	0.0411484	1.38565	1.95366
3792	4.239	339.131	340.139	HMDB0013200	5-Hydroxytryptophol glucuronide	C16H21NO7	339.132	0	[M+H]+	42.3	25.2	86.77			8.01203	7.14467	3.35097	10.267	14.6887	24.7776	6.16922	16.5778	0.372137	-1.42609	0.182797	0.738031	1.51678
3808	4.664	340.131	341.138	HMDB0301942	Dihydrowighteone	C20H20O5	340.131	1	[M+H]+	48.8	48	97.44			167.868	190.108	134.259	159.495	148.208	144.362	164.079	150.688	1.08886	0.122823	0.40853	0.388776	0.298205
3816	4.91	340.131	341.138	HMDB0037247	4',5,7-Trihydroxy-6-prenylflavanone	C20H20O5	340.131	1	[M+H]+	49.5	52.5	96.17			110.517	148.528	150.415	190.376	133.049	359.774	136.487	227.733	0.599328	-0.738582	0.302006	0.519985	0.850382
3818	6.14	/	341.138	HMDB0031752	Zearalenone	C18H22O5	318.147	6	[M+Na]+	50.5	62.6	96.95			107.334	117.699	107.298	161.009	237.437	153.667	110.777	184.038	0.601925	-0.732344	0.204573	0.689152	1.15867
3823	10.051	/	341.172	HMDB0006709	Ubiquinone-2	C19H26O4	318.183	2	[M+Na]+	40.8	10.5	95.56			4.46684	2.33521	4.59907	3.14155	3.39409	2.77563	3.80037	3.10376	1.22444	0.292125	0.397279	0.400904	0.366988
3840	10.855	/	343.151	HMDB0041824	alpha-Zearalenol	C18H24O5	320.162	2	[M+Na]+	47.1	41.5	96.15			18.7565	18.4963	21.0798	25.6344	23.8113	42.5268	19.4442	30.6575	0.63424	-0.656899	0.266001	0.575117	0.969266
3855	13.341	/	343.299	HMDB0242058	N-Myristoyl Proline	C19H35NO3	325.262	11	[M+NH4]+	43.1	30.9	96.06			8.89463	6.14809	5.4416	4.92573	6.9132	8.74378	6.82811	6.8609	0.99522	-0.00691237	0.582357	0.234811	0.0501841
3868	8.984	344.089	345.096	HMDB0040321	3',8-Dihydroxy-4',5',7-trimethoxyflavone	C18H16O7	344.09	2	[M+H]+	48.7	52.1	93.2			31.0933	38.939	51.2459	13.4415	21.0067	15.8916	40.4261	16.7799	2.40919	1.26855	0.106211	0.973829	1.59197
3878	3.337	/	345.151	HMDB0031694	Butyl )-3-hydroxybutyrate glucoside	C14H26O8	322.163	2	[M+Na]+	44.5	30.4	94.4			25.582	13.6918	14.0109	23.2769	26.1889	41.1751	17.7616	30.2136	0.587866	-0.766442	0.227988	0.642088	1.07477
3888	9.026	/	345.239	CSID28639142	5-HETrE	C20H34O3	322.251	1	[M+Na]+	39.8	5.38	95.2			52.5638	95.6431	111.16	130.622	72.0221	49.9636	86.4557	84.2027	1.02676	0.0380953	0.572084	0.24254	0.0561681
3899	5.671	346.068	347.076	HMDB0030478	Aflatoxin GM2	C17H14O8	346.069	2	[M+H]+	56.1	86.6	95.9			2156.91	2103.37	2034.74	1739.63	1294.84	1402.72	2098.34	1479.06	1.4187	0.504567	0.0872239	1.05936	0.990184
3927	4.863	/	348.228	HMDB0260357	Chembl4513510	C19H26N2O3	330.194	1	[M+NH4]+	42.8	19.7	95.91			102.266	86.2858	85.9015	65.271	78.0284	84.3169	91.4844	75.8721	1.20577	0.269956	0.208824	0.68022	0.676676
3929	4.422	348.048	349.055	HMDB0012152	2-O-(6-Phospho-alpha-mannosyl)glycerate	C9H17O12P	348.046	5	[M+H]+	51.2	63.6	97.72			13.1848	17.4349	31.3375	76.0472	54.8747	10.2357	20.6524	47.0526	0.438922	-1.18796	0.303228	0.518231	0.977693
3931	5.223	/	349.089	HMDB0304581	hydroxymedioresinol	C15H18O8	326.1	2	[M+Na]+	46.6	40.1	94.55			13.6538	8.40313	6.3104	33.7103	10.3234	16.8466	9.45579	20.2934	0.465954	-1.10174	0.274245	0.561861	1.22164
3948	11.504	/	349.216	HMDB0302024	Apo-14'-zeaxanthinal	C22H30O2	326.225	5	[M+Na]+	46.2	40.1	97.1			67.7559	40.4117	45.88	62.8849	89.6252	85.0542	51.3492	79.1881	0.648446	-0.624942	0.177976	0.749638	1.02382
3951	11.883	/	349.216	HMDB0245853	3,4-Didehydroretinol Acetate	C22H30O2	326.225	2	[M+Na]+	45.3	32.6	96.46			202.048	159.309	156.516	158.244	168.039	194.78	172.624	173.688	0.993877	-0.00886037	0.575489	0.239963	0.0113378
3955	11.149	/	349.234	HMDB0031048	Avocadyne 1-acetate	C19H34O4	326.246	2	[M+Na]+	41.5	15.1	94.76	84.3		28.8099	48.9066	94.9561	53.5317	44.4806	34.6927	57.5575	44.235	1.30118	0.379816	0.440675	0.355882	0.279342
3967	12.28	/	349.252	HMDB0242037	N-Lauroyl Methionine	C17H33NO3S	331.218	0	[M+NH4]+	42.7	21.4	92.41			20.921	24.7915	33.3368	25.915	14.7737	32.1112	26.3498	24.2666	1.08584	0.118815	0.517244	0.286304	0.27872
3972	13.106	348.266	349.273	HMDB0112073	12,15-Epoxy-13,14-dimethyleicosa-12,14,16-trienoic acid	C22H36O3	348.266	1	[M+H]+	55.8	84.6	95.93			15.8094	16.3923	14.8051	15.0806	30.0293	40.6879	15.6689	28.5992	0.547879	-0.868071	0.238918	0.621751	0.985109
3975	8.103	/	350.231	HMDB0035637	Petasitin	C20H28O4	332.199	4	[M+NH4]+	39.7	11	92.22			9.56926	11.3147	28.4077	16.7579	11.8574	8.85109	16.4306	12.4888	1.31562	0.395745	0.450942	0.345879	0.300475
3990	9.381	350.115	351.122	HMDB0032602	4'-O-Methylkanzonol W	C21H18O5	350.115	2	[M+H]+	49.3	53.8	95.14			22.6271	34.1518	31.4683	42.5213	26.5197	54.062	29.4157	41.0344	0.716856	-0.480244	0.299215	0.524016	0.694213
3999	8.905	350.172	373.161	HMDB0301857	Arctiopicrin	C19H26O6	350.173	2	[M+Na]+	48.5	50.8	94.31			32.4405	6.74933	57.4224	36.0546	45.6177	118.667	32.2041	66.7798	0.482243	-1.05217	0.333539	0.476854	1.24305
4000	4.584	350.194	373.183	HMDB0034784	p-Menthane-1,7,8-triol 8-glucoside	C16H30O8	350.194	1	[M+Na]+	47.1	40.7	96.34			309.475	251.875	247.357	696.164	386.846	424.404	269.569	502.471	0.536486	-0.898386	0.22361	0.650509	1.28278
4005	8.474	/	351.214	HMDB0241734	4-Hydroxyoctanedioylcarnitine	C15H27NO7	333.179	3	[M+NH4]+	41.5	14.8	96.09			147.801	159.317	238.577	149.502	146.732	122.184	181.898	139.473	1.30418	0.383147	0.284499	0.54592	0.650214
4014	9.759	350.245	351.252	HMDB0005972	Tetrahydrodeoxycortisol	C21H34O4	350.246	2	[M+H]+	44.3	28.1	95.33			23.3513	32.2071	40.2735	25.7978	45.6182	41.2613	31.944	37.5591	0.850498	-0.23362	0.424725	0.371892	0.371589
4030	11.883	/	352.245	HMDB0244579	14-Deoxyandrographolide	C20H30O4	334.214	9	[M+NH4]+	40.6	16.7	96.43			12.3436	11.5345	11.5031	9.05276	7.58577	17.2981	11.7937	11.3122	1.04257	0.06014	0.557317	0.253897	0.31618
4038	1.884	/	353.084	HMDB0240531	Hydroxytyrosol 4'-glucuronide	C14H18O9	330.095	1	[M+Na]+	45.7	33.7	96.65			579.697	473.836	522.531	223.926	299.041	501.969	525.355	341.645	1.53772	0.620793	0.202455	0.693672	1.08837
4040	3.341	/	353.084	HMDB0302469	Vanillic acid 4-betaglucoside	C14H18O9	330.095	1	[M+Na]+	48.1	46.4	95.04			82.8792	64.3818	39.7001	55.526	52.4858	53.8309	62.3204	53.9476	1.1552	0.208146	0.437762	0.358762	0.287894
4041	7.327	/	353.101	HMDB0037315	Cerasinone	C18H18O6	330.11	6	[M+Na]+	46.1	41.5	95.35			59.3109	98.2077	76.2919	79.0772	48.2181	93.0401	77.9368	73.4451	1.06116	0.0856385	0.534085	0.272389	0.218028
4043	5.243	/	353.12	HMDB0041438	Pseudomonine	C16H18N4O4	330.133	5	[M+Na]+	44.5	35.1	92.99			25.5922	25.5372	21.5151	53.4435	45.3458	43.3038	24.2148	47.3644	0.511246	-0.96791	0.0524953	1.27988	1.44085
4066	4.812	/	353.157	HMDB0005796	Picrocrocin	C16H26O7	330.168	1	[M+Na]+	43.1	24.5	92.9			12.7337	2.16723	2.95311	7.13717	11.8974	23.4777	5.95136	14.1708	0.419975	-1.25163	0.290313	0.537133	1.42774
4068	3.784	/	353.157	HMDB0033111	Epijasminoside A	C16H26O7	330.168	0	[M+Na]+	46	33	96.94			42.8014	6.30984	9.16535	29.0964	33.1691	46.1179	19.4255	36.1278	0.537689	-0.895157	0.303954	0.517192	1.37463
4071	9.977	/	353.169	HMDB0036749	Momilactone B	C20H26O4	330.183	9	[M+Na]+	43.7	35.7	92.55			7.73593	13.8406	25.2983	20.1762	14.0703	15.1197	15.625	16.4554	0.949535	-0.0747071	0.556933	0.254197	0.357507
4077	11.406	/	353.211	HMDB0000374	17-Hydroxyprogesterone	C21H30O3	330.219	6	[M+Na]+	45.5	37	96.68			388.195	264.025	180.209	228.083	331.457	368.349	277.476	309.296	0.897121	-0.156625	0.493565	0.306656	0.279285
4081	7.833	352.222	353.229	HMDB0001220	Prostaglandin E2	C20H32O5	352.225	9	[M+H]+	41.1	20.4	94.55			395.176	382.432	613.779	631.412	451.508	436.628	463.795	506.516	0.915659	-0.127118	0.492468	0.307622	0.332402
4085	12.941	/	353.247	HMDB0006528	Docosapentaenoic acid (22n-3)	C22H34O2	330.256	6	[M+Na]+	52.3	71.3	97.21			7.61408	8.0672	7.40898	14.8593	11.1493	8.16287	7.69675	11.3905	0.675717	-0.565509	0.220966	0.655674	0.951733
4092	11.991	352.261	353.268	HMDB0011540	MG(0:0/18:3/0:0)	C21H36O4	352.261	2	[M+H]+	51	60.4	96.31			175.547	158.548	113.736	106.983	124.514	137.952	149.277	123.149	1.21216	0.277582	0.309717	0.509035	0.585561
4096	11.506	/	353.283	HMDB0038525	3-(10-Heptadecenyl)phenol	C23H38O	330.292	5	[M+Na]+	53.1	75	96.44			50.9219	41.3379	50.4919	40.1675	45.3465	44.8439	47.5839	43.4526	1.09508	0.13103	0.330827	0.480399	0.365455
4112	4.168	354.094	355.102	HMDB0003164	Chlorogenic acid	C16H18O9	354.095	2	[M+H]+	46.6	36.2	98.8			3826.16	5067.94	4672.27	3975.45	3915.71	4095.47	4522.12	3995.54	1.13179	0.178609	0.284404	0.546064	0.471005
4119	7.159	354.11	355.117	HMDB0030848	Artocarpesin	C20H18O6	354.11	2	[M+H]+	48.3	47.1	96.28			104.454	115.157	85.4339	89.4505	93.3227	101.672	101.682	94.8151	1.07242	0.100875	0.423551	0.373094	0.290753
4128	5.205	/	355.154	HMDB0035042	Gibberellin A45	C19H24O5	332.162	6	[M+Na]+	47.6	55.7	89.56			61.4469	85.5294	69.5529	41.8606	22.5399	63.3337	72.1764	42.5781	1.69515	0.761417	0.195443	0.70898	1.18483
4148	12.732	/	355.263	HMDB0002226	Adrenic acid	C22H36O2	332.272	6	[M+Na]+	52.9	73.9	97.23			15.2319	16.9475	16.4493	18.5437	17.3614	15.3712	16.2096	17.0921	0.948365	-0.0764855	0.399795	0.398162	0.269706
4150	12.631	354.276	355.283	HMDB0257238	RIOPROSTIL	C21H38O4	354.277	3	[M+H]+	40.7	13.1	93.96			22.1075	19.7323	16.6344	12.7887	14.2324	14.9451	19.4914	13.9887	1.39337	0.478576	0.12858	0.890825	0.969435
4160	10.589	355.344	356.352	HMDB0248559	Arachidoyl Ethanolamide	C22H45NO2	355.345	2	[M+H]+	48.3	48.6	94.98			21.024	26.2163	27.8034	19.0771	27.5285	30.1528	25.0146	25.5861	0.977662	-0.032593	0.558089	0.253296	0.00597972
4169	7.107	356.125	357.133	HMDB0301742	Conidendrin	C20H20O6	356.126	2	[M+H]+	49.9	56	95.86			248.346	266.204	197.571	589.759	320.503	470.061	237.374	460.107	0.51591	-0.95481	0.150679	0.821948	1.31178
4176	9.754	356.159	357.167	HMDB0030666	Chalepin acetate	C21H24O5	356.162	8	[M+H]+	44.6	37.9	94.39			5.35043	3.40372	6.40211	3.21793	5.41478	2.14864	5.05209	3.59378	1.40578	0.491375	0.340975	0.467278	0.722882
4184	11.117	356.198	379.187	HMDB0040634	Piperochromanoic acid	C22H28O4	356.199	3	[M+Na]+	42.3	20.3	94.63			14.3312	11.7708	8.43467	27.1979	29.765	20.3558	11.5122	25.7729	0.446679	-1.16269	0.090486	1.04342	1.53598
4191	8.764	/	358.227	HMDB0256288	Pentisomide	C19H33N3O	319.262	5	[M+K]+	51.3	71.6	90.25			6.02369	2.16774	2.40017	1.90718	1.8337	3.36232	3.53054	2.36773	1.4911	0.576381	0.393432	0.40513	0.668048
4193	7.579	/	381.097	HMDB0252330	Flufenacet	C14H13F4N3O2S	363.066	8	[M+NH4]+	43.1	28	96.71			149.638	60.161	79.973	48.8491	52.752	48.3107	96.5908	49.9706	1.93295	0.950806	0.284309	0.54621	1.15264
4204	8.922	/	359.219	HMDB0002236	8-iso-PGA1	C20H32O4	336.23	1	[M+Na]+	42.2	18.5	94			233.486	101.139	54.9511	46.7399	128.99	71.6658	129.859	82.4652	1.57471	0.655086	0.405988	0.391486	0.662704
4208	12.123	358.287	359.294	HMDB0006323	Tetracosapentaenoic acid (24:5n-3)	C24H38O2	358.287	2	[M+H]+	50.1	56.3	96.12			127.389	160.71	120.905	57.535	89.9817	100.829	136.335	82.782	1.64691	0.719764	0.139208	0.856336	1.19874
4211	4.408	359.184	360.191	HMDB0304811	Pro-Pro-Phe	C19H25N3O4	359.185	1	[M+H]+	41.2	13.5	93.92			53.4622	43.8272	35.195	29.3894	41.2355	51.476	44.1615	40.7003	1.08504	0.117749	0.497081	0.303573	0.313658
4214	6.012	/	361.052	HMDB0001517	AICAR	C9H15N4O8P	338.063	1	[M+Na]+	46.1	36.5	95.68			6.23014	3.28483	4.04591	8.35387	7.06306	7.21514	4.52029	7.54402	0.599189	-0.738918	0.1336	0.874193	1.20524
4217	6.27	360.084	361.091	HMDB0033819	Jaceidin	C18H16O8	360.085	3	[M+H]+	53.1	73.6	94.75			32.8272	20.9071	21.5489	11.498	13.966	16.8309	25.0944	14.0983	1.77996	0.831845	0.159123	0.798267	1.251
4238	8.549	/	362.326	HMDB0031923	10,20-Dihydroxyeicosanoic acid	C20H40O4	344.293	2	[M+NH4]+	48	46.7	95.51			9.85848	9.97604	30.8481	7.33764	11.2843	16.6687	16.8942	11.7635	1.43615	0.522207	0.433652	0.362859	0.491788
4268	1.068	/	365.105	HMDB0011742	Kojibiose	C12H22O11	342.116	2	[M+Na]+	54.8	76.8	99.08			3089.43	3918.21	3174.09	4023.03	2955.77	3983.98	3393.91	3654.26	0.928754	-0.106632	0.455024	0.341966	0.227648
4270	1.501	/	365.105	HMDB0000163	Maltose	C12H22O11	342.116	1	[M+Na]+				86.3		135.972	120.527	131.584	163.019	101.692	113.734	129.361	126.149	1.02546	0.0362778	0.553866	0.256596	0.106309
4271	3.938	/	365.12	HMDB0013682	Coniferin	C16H22O8	342.131	1	[M+Na]+	42.7	19.6	95.67			74.4244	100.16	67.8954	19.2327	28.491	25.0998	80.8266	24.2745	3.32969	1.73539	0.0669294	1.17438	1.94091
4278	12.335	/	365.172	HMDB0254307	Malabaricone B	C21H26O4	342.183	2	[M+Na]+	42.4	18.9	95.42			1.81253	3.03142	2.32296	1.15749	2.02767	2.26021	2.38897	1.81513	1.31615	0.39632	0.329102	0.48267	0.738686
4285	12.007	/	365.21	HMDB0031059	2-Hydroxy-6-(8,11,14-pentadecatrienyl)benzoic acid	C22H30O3	342.219	5	[M+Na]+	47.9	49.2	96.07			8.66158	4.25927	5.34296	8.78129	16.0394	11.4781	6.08793	12.0996	0.503153	-0.990932	0.175451	0.755843	1.32104
4286	9.968	/	365.211	HMDB0060710	17-Hydroxymethylethisterone	C22H30O3	342.219	5	[M+Na]+	46	41.2	94.93			6.7735	4.94614	8.74906	13.9207	8.83226	6.75196	6.8229	9.83498	0.693738	-0.527537	0.313007	0.504446	0.846092
4289	8.391	/	365.229	HMDB0245413	2,3-Dinor-TXB1	C19H34O5	342.241	1	[M+Na]+	43.5	23	96.3			87.4745	114.694	155.31	110.288	108.246	98.2122	119.16	105.582	1.1286	0.174532	0.435652	0.36086	0.257985
4297	11.453	/	365.283	HMDB0242038	N-Lauroyl Phenylalanine	C21H33NO3	347.246	10	[M+NH4]+	44.9	40.4	94.82			37.4994	71.2806	64.6862	74.8571	68.9156	62.5396	57.8221	68.7708	0.840794	-0.250175	0.365225	0.43744	0.551506
4316	4.917	/	367.1	HMDB0029647	Domesticoside	C15H20O9	344.111	1	[M+Na]+	46.2	37.4	94.67			1.42381	0.685705	0.931802	1.16111	1.21159	1.64846	1.01377	1.34039	0.756327	-0.402918	0.319172	0.495975	0.72549
4320	8.868	/	367.115	HMDB0040465	Perilloside B	C16H24O7	328.152	2	[M+K]+	49.3	52.2	96.47			1.03459	2.42924	1.18969	2.4518	19.0813	2.642	1.55117	8.05836	0.192492	-2.37713	0.358349	0.445694	1.5834
4322	4.716	/	367.136	HMDB0033067	erythro-Anethole glycol 2-glucoside	C16H24O8	344.147	1	[M+Na]+	45	30.4	96.25			73.6199	58.9833	45.6494	81.9569	40.9848	63.2192	59.4176	62.0536	0.95752	-0.062626	0.550186	0.25949	0.0647763
4350	11.551	/	367.226	HMDB0060051	8-HDoHE	C22H32O3	344.235	5	[M+Na]+	44	29.4	96.47			31.6538	39.7621	34.9023	74.2427	55.6658	41.2398	35.4394	57.0494	0.621205	-0.686858	0.191751	0.717263	1.09121
4353	10.702	/	367.226	HMDB0060037	10-HDoHE	C22H32O3	344.235	5	[M+Na]+	41.4	16.2	97.03			78.4453	70.8248	62.448	88.5361	90.3493	75.7733	70.5727	84.8862	0.83138	-0.266421	0.191553	0.717711	0.666845
4355	12.156	/	367.226	HMDB0060112	4-Hydroxy-all-retinyl acetate	C22H32O3	344.235	5	[M+Na]+	52.2	71.2	95.76			406.184	424.281	377.197	407.094	467.54	418.886	402.554	431.173	0.933624	-0.0990861	0.315749	0.500658	0.323778
4358	9.443	/	367.226	HMDB0001939	Medroxyprogesterone	C22H32O3	344.235	6	[M+Na]+	43.7	30.2	95.08			35.1964	24.7624	20.2119	38.0797	35.2107	39.3426	26.7236	37.5443	0.711787	-0.490483	0.17922	0.746614	0.915888
4360	8.719	366.238	367.245	HMDB0256853	Prostaglandin E2 methyl ester	C21H34O5	366.241	7	[M+H]+	39.9	13.1	94.57			34.7506	47.1305	53.1908	39.6797	33.946	32.3077	45.024	35.3111	1.27506	0.35057	0.249278	0.603315	0.658632
4363	9.45	366.24	389.229	HMDB0248565	Arbaprostil	C21H34O5	366.241	2	[M+Na]+	48.9	51.6	95.66			165.298	242.073	209.96	176.381	144.699	144.781	205.777	155.287	1.32514	0.406146	0.20484	0.688586	0.786541
4365	10.944	/	389.266	HMDB0062744	7alpha-hydroxy-3-oxochol-4-en-24-oic Acid	C24H36O4	388.261	8	[M+H]+	53.9	85.9	92.01			30.5684	33.3007	28.0577	20.7716	25.5608	31.0031	30.6423	25.7785	1.18867	0.249354	0.27749	0.556752	0.63505
4373	7.982	/	368.242	HMDB0002664	Prostaglandin E3	C20H30O5	350.209	3	[M+NH4]+	49.2	52.9	96.44			7.98762	9.93471	21.7715	15.5506	15.4704	13.6091	13.2313	14.8767	0.889393	-0.169106	0.512054	0.290684	0.510594
4387	6.679	/	369.133	HMDB0041372	Alectrol	C19H22O6	346.142	6	[M+Na]+	52.6	73.6	95.75			50.0393	66.8368	62.7264	76.406	62.5296	58.8958	59.8675	65.9438	0.907857	-0.139463	0.401597	0.39621	0.366557
4396	11.852	/	369.167	HMDB0040795	7'-O-Methylmarmin	C20H26O5	346.178	2	[M+Na]+	44.1	25.8	96.45			1.04786	1.00108	0.837	0.470814	1.02249	0.770043	0.961978	0.75445	1.27507	0.350579	0.322787	0.491083	0.728895
4404	11.395	/	369.205	HMDB0302940	Carnosic acid 12-methyl ether	C21H30O4	346.214	5	[M+Na]+	41.9	18.5	96.69			50.4663	26.1211	27.9441	39.1559	73.4277	69.0587	34.8438	60.5474	0.57548	-0.797163	0.217339	0.662863	1.0845
4406	11.703	/	369.205	HMDB0248134	Algestone	C21H30O4	346.214	5	[M+Na]+	41.8	21.1	93.47			26.1181	10.8191	7.33639	11.1001	16.6641	17.929	14.7579	15.2311	0.968931	-0.0455347	0.571808	0.24275	0.267716
4411	8.183	368.217	369.224	HMDB0001908	19-Hydroxy-PGE2	C20H32O6	368.22	8	[M+H]+	44.5	38.2	93.64			22.1315	34.3567	61.7892	36.4703	30.2922	26.5762	39.4258	31.1129	1.26718	0.341627	0.433023	0.363489	0.304315
4426	10.485	368.256	391.245	HMDB0254756	Misoprostol acid	C21H36O5	368.256	1	[M+Na]+	41.1	10.9	96.3			64.2108	67.9124	76.3287	75.6649	81.9415	78.7501	69.484	78.7855	0.881939	-0.181249	0.18172	0.740598	0.556121
4433	10.621	368.271	369.278	HMDB0036054	12'-Apo-b-carotene-3,12'-diol	C25H36O2	368.272	2	[M+H]+	43.9	30.1	91.82			35.9815	27.5287	34.0744	36.9208	30.437	28.2674	32.5282	31.8751	1.02049	0.0292617	0.55121	0.258683	0.029414
4436	12.527	368.307	369.315	HMDB0037826	26,27-Dinorergosta-4,22-dien-3-one	C26H40O	368.308	1	[M+H]+	45.3	33.2	94.69			28.5992	37.611	25.4609	11.8534	18.9477	20.7462	30.5571	17.1824	1.77839	0.830572	0.141431	0.849454	1.28704
4443	5.172	369.205	370.212	HMDB0249436	Bulaquine	C21H27N3O3	369.205	2	[M+H]+	41.4	13.3	95.84			5589.61	4594.95	5568.82	3797.26	4169.51	4226.21	5251.13	4064.33	1.292	0.36961	0.123183	0.909449	0.831763
4449	11.316	/	392.313	HMDB0000308	3b-Hydroxy-5-cholenoic acid	C24H38O3	374.282	9	[M+NH4]+	38.7	11.4	91.68			23.8066	40.3092	23.8194	7.4085	46.1411	21.5711	29.3117	25.0402	1.17059	0.227231	0.51568	0.28762	0.684953
4462	5.509	370.141	371.148	HMDB0034867	Xanthohumol B	C21H22O6	370.142	1	[M+H]+	48.2	46.5	95.97			81.7828	72.8019	49.8263	35.0396	42.6664	48.3802	68.137	42.0287	1.6212	0.697063	0.165969	0.779973	1.13036
4473	4.02	/	371.167	HMDB0033009	Foeniculoside VIII	C16H28O8	348.178	1	[M+Na]+	50.3	60.2	92.33			40.151	14.2777	10.235	46.6229	54.6941	69.8013	21.5546	57.0394	0.37789	-1.40396	0.135547	0.86791	1.67196
4474	9.646	/	371.18	HMDB0060094	12,20-Dioxo-leukotriene B4	C20H28O5	348.194	8	[M+Na]+	49.9	66.4	91.72			13.607	23.3096	33.2162	29.4209	26.2571	31.5361	23.3776	29.0714	0.804145	-0.314473	0.371428	0.430126	0.650714
4479	11.276	370.214	393.203	HMDB0255701	Nomegestrol acetate	C23H30O4	370.214	2	[M+Na]+	42.5	18.7	95.91			437.189	375.605	332.986	379.142	397.026	537.273	381.927	437.814	0.87235	-0.19702	0.374333	0.426742	0.382976
4482	11.789	/	371.221	HMDB0248693	Ataprost	C21H32O4	348.23	5	[M+Na]+	49.2	55.9	96.11			537.502	411.372	383.261	556.664	607.573	619.462	444.045	594.566	0.746838	-0.421132	0.141645	0.848799	0.869631
4495	12.319	370.25	393.239	HMDB0000476	3-Oxo-4,6-choladienoic acid	C24H34O3	370.251	3	[M+Na]+	45.4	34.2	95.88			10.5523	8.88404	7.35908	2.2806	11.2252	13.5741	8.93179	9.02665	0.989492	-0.0152399	0.581405	0.235521	0.467966
4496	12.938	370.25	393.239	HMDB0041206	Antibiotic SB 202742	C24H34O3	370.251	1	[M+Na]+	43.7	24.7	95.5			26.4474	36.0432	31.1351	52.0398	34.1566	30.1208	31.2086	38.7724	0.804917	-0.313088	0.357657	0.446533	0.573459
4503	9.162	/	372.243	HMDB0256037	p-Fluorofentanyl	C22H27FN2O	354.211	5	[M+NH4]+	50.8	63	97.08			11.3015	3.50034	3.6005	3.34832	3.87602	3.93073	6.13413	3.71836	1.64969	0.722192	0.398982	0.399047	0.665526
4506	10.865	/	372.347	CSID4472354	21-Oxodocosanoic acid	C22H42O3	354.313	2	[M+NH4]+	56.1	87.7	95.34			27.8365	9.90176	8.83864	2.86883	1.46258	1.50307	15.5256	1.94482	7.98305	2.99694	0.239188	0.62126	2.38248
4508	5.114	/	395.094	HMDB0039047	9-Hydroxy-4-methoxypsoralen 9-glucoside	C18H18O10	394.09	8	[M+H]+	39.9	12.5	95.7			1862.85	1500.91	1425.05	1787.31	1916.2	1697.06	1596.27	1800.19	0.886723	-0.173444	0.293897	0.531804	0.483479
4509	4.682	372.105	395.094	HMDB0041723	Dihydroferulic acid 4-O-glucuronide	C16H20O10	372.106	1	[M+Na]+	50.5	57.9	96.33			165.833	213.608	169.567	189.5	223.841	211.682	183.002	208.341	0.878379	-0.187084	0.291299	0.535661	0.466698
4514	5.496	372.12	373.128	HMDB0037750	Cyclokievitone hydrate	C20H20O7	372.121	1	[M+H]+	50.5	59.5	94.27			48.8861	59.9207	45.8133	36.8063	34.3135	40.1845	51.54	37.1015	1.38917	0.474218	0.13261	0.877423	0.967661
4527	10.046	/	373.196	HMDB0012552	12-Oxo-20-hydroxy-leukotriene B4	C20H30O5	350.209	7	[M+Na]+	52.5	77.4	93.29			15.6321	24.0224	41.1293	32.6611	21.9833	23.1871	26.9279	25.9438	1.03793	0.0537111	0.563411	0.249175	0.100849
4528	7.508	/	373.196	HMDB0012590	15-Oxo-lipoxin A4	C20H30O5	350.209	9	[M+Na]+	44.3	37.8	93.41			15.3979	6.12882	15.468	29.2439	28.804	20.0429	12.3316	26.0302	0.47374	-1.07783	0.130686	0.88377	1.46893
4532	12.363	372.229	395.219	HMDB0252942	Grifolic acid	C23H32O4	372.23	2	[M+Na]+	47.6	44.9	95.06			67.3746	46.7488	44.4435	34.1788	39.7999	54.8683	52.8556	42.949	1.23066	0.299433	0.35802	0.446093	0.604936
4533	12.011	372.23	395.219	HMDB0032784	5-Ethoxysorgoleone 358	C23H32O4	372.23	2	[M+Na]+	46.9	41.7	94.8			47.0511	33.9615	26.0149	12.5394	42.3207	41.6593	35.6759	32.1731	1.10887	0.149091	0.524179	0.280521	0.469523
4543	9.996	/	374.316	HMDB0242027	N-Lauroyl Arginine	C18H36N4O3	356.279	9	[M+NH4]+	41.7	22.3	96.4			3.17861	5.41856	32.1186	7.7602	7.00617	14.3714	13.5719	9.71258	1.39735	0.482698	0.505843	0.295985	0.187675
4551	4.975	374.136	375.143	HMDB0040912	N-[(5-Hydroxy-2-pyridinyl)methyl]adenosine	C16H18N6O5	374.134	6	[M+H]+	52.2	71.3	96.77			112.919	173.526	159.484	73.6238	64.6815	74.0508	148.643	70.7853	2.09992	1.07033	0.094123	1.0263	1.47271
4553	6.203	374.136	397.125	HMDB0030598	Wikstromol	C20H22O7	374.137	1	[M+Na]+	47.4	42.5	95.45			56.3456	54.6284	42.2914	74.3764	57.0072	63.844	51.0884	65.0759	0.785059	-0.349126	0.201847	0.694978	0.742717
4559	5.234	374.173	375.18	HMDB0033534	Fragransin C1	C21H26O6	374.173	0	[M+H]+	47.8	45.2	94.4			35.7307	60.6912	55.0275	14.1528	1.90431	33.3189	50.4831	16.4587	3.06727	1.61695	0.145288	0.83777	1.92026
4566	12.407	375.311	376.318	HMDB0013626	Adrenoyl ethanolamide	C24H41NO2	375.314	8	[M+H]+	41.7	22.5	94.91			115.273	73.1337	68.337	28.2402	55.101	66.6776	85.5812	50.0063	1.71141	0.775185	0.221098	0.655415	1.16083
4574	11.079	/	415.187	HMDB0029531	4',7-Dihydroxy-3',8-diprenylflavanone	C25H28O4	392.199	2	[M+Na]+	47.7	44.4	95.83			224.725	148.035	114.699	387.188	397.407	519.135	162.487	434.576	0.373897	-1.41929	0.074281	1.12912	1.69616
4576	10.766	/	377.283	HMDB0242071	N-Eicosapentaenoyl Glycine	C22H33NO3	359.246	9	[M+NH4]+	49.4	60.7	96.24			70.7002	90.8391	111.316	123.876	98.9476	81.9444	90.9517	101.589	0.895289	-0.159574	0.446949	0.349742	0.376821
4581	5.691	/	379.045	HMDB0240548	O-Coumaric acid glucuronide	C15H16O9	340.079	8	[M+K]+	46.9	48.1	95.37			26.7442	36.5105	36.8929	27.4138	34.4468	33.7839	33.3825	31.8815	1.04708	0.0663734	0.507461	0.294597	0.163646
4585	3.94	/	379.1	HMDB0252696	Gentiopicroside	C16H20O9	356.111	1	[M+Na]+	48	46	95.41			52.1208	69.3359	40.2047	8.76824	8.67725	7.34038	53.8872	8.26196	6.52232	2.70539	0.0686826	1.16315	2.41096
4595	10.842	/	401.172	HMDB0253237	Hydrastine	C21H21NO6	383.137	3	[M+NH4]+	46.3	39.6	95.23			111.727	113.053	88.4741	262.008	199.154	420.285	104.418	293.816	0.355386	-1.49254	0.14584	0.836122	1.65423
4601	11.277	/	379.299	HMDB0005096	N-Arachidonoylglycine	C22H35NO3	361.262	10	[M+NH4]+	47.9	53.6	96.45			66.7408	77.4308	84.484	125.065	82.7477	80.3786	76.2185	96.0636	0.793417	-0.333849	0.307119	0.512693	0.659772
4614	4.324	/	381.115	HMDB0258643	Sweroside	C16H22O9	358.126	1	[M+Na]+	46.8	39.9	95.77			158.116	149.209	118.494	67.9759	65.2726	63.4761	141.94	65.5749	2.16454	1.11406	0.112951	0.947111	1.54045
4618	3.884	/	381.115	HMDB0029651	Phlorisobutyrophenone 2-glucoside	C16H22O9	358.126	1	[M+Na]+	49.6	54.4	94.05			10.5485	13.8669	2.32058	3.78445	5.33019	7.21647	8.912	5.4437	1.63712	0.711161	0.371436	0.430116	0.543253
4619	6.501	/	381.13	HMDB0030573	Sanshodiol	C20H22O6	358.142	2	[M+Na]+	46.4	41.2	92.85			14.1086	8.79214	6.06933	53.4978	20.4085	26.5983	9.65669	33.5015	0.288246	-1.79463	0.183909	0.735397	1.83197
4633	9.708	380.198	403.187	HMDB0036621	Conferone	C24H28O4	380.199	2	[M+Na]+	49.1	51.4	96.06			326.946	296.903	206.259	651.654	1056.92	952.647	276.702	887.074	0.311927	-1.68072	0.0799701	1.09707	1.83733
4637	7.336	380.217	381.224	HMDB0245561	20-Cooh ltb4	C21H32O6	380.22	7	[M+H]+	39.2	11.4	92.61			23.7506	33.1346	45.0055	27.4726	28.1928	25.6216	33.9635	27.0957	1.25347	0.325925	0.343375	0.464231	0.509825
4646	10.756	/	381.315	HMDB0255827	Nymphayol	C25H42O	358.324	5	[M+Na]+	50.2	60.6	96.34			270.511	309.736	237.069	150.527	228.622	271.568	272.439	216.906	1.25602	0.328863	0.29679	0.52755	0.721058
4657	2.879	/	383.094	HMDB0035476	6'-Methoxypolygoacetophenoside	C15H20O10	360.106	2	[M+Na]+	43.6	23.5	96.39			790.55	599.684	550.75	524.307	597.786	786.287	646.994	636.127	1.01708	0.0244395	0.567	0.246417	0.102619
4660	1.556	/	383.094	HMDB0303364	Glucosyringic acid	C15H20O10	360.106	1	[M+Na]+	49.7	53.4	96.4			76.7805	66.747	60.3704	63.0165	81.7748	58.7531	67.966	67.8482	1.00174	0.00250244	0.58378	0.233751	0.0225974
4662	7.723	382.105	383.112	HMDB0033339	Mollicellin A	C21H18O7	382.105	1	[M+H]+	47	42.2	93.82			27.2082	30.2238	18.8908	15.2824	19.6526	22.9664	25.441	19.3005	1.31815	0.398515	0.26952	0.569409	0.766529
4666	3.873	/	383.131	HMDB0037028	Deoxyloganic acid	C16H24O9	360.142	1	[M+Na]+	52.1	68.7	93.66			10.5485	14.2935	7.28038	3.78445	5.33019	7.21647	10.7075	5.4437	1.96695	0.975957	0.180506	0.743508	1.35265
4668	8.508	382.139	383.146	HMDB0041102	Kanzonol O	C22H22O6	382.142	6	[M+H]+	47.8	60.7	85.28			20.1472	8.90284	5.24084	13.8529	18.1179	17.7155	11.4303	16.5621	0.690147	-0.535024	0.346083	0.46082	0.91491
4670	7.726	/	383.148	HMDB0037235	Quassinol	C20H24O6	360.157	4	[M+Na]+	47.6	50.9	92.43			38.4155	28.3794	47.2531	16.4937	36.3215	38.494	38.016	30.4364	1.24903	0.32081	0.395754	0.402574	0.612569
4672	8.291	/	383.148	HMDB0259270	triptolide	C20H24O6	360.157	4	[M+Na]+	50.3	64.8	91.67			16.9207	11.9126	13.1962	20.259	25.3764	21.8633	14.0098	22.4996	0.622669	-0.683462	0.0998004	1.00087	1.16466
4680	10.959	382.177	405.167	CSID29754035	2-Formylphenyl octyl isophthalate	C23H26O5	382.178	3	[M+Na]+	46.5	40.4	95.37			46.8553	8.7553	5.87702	116.629	137.605	128.244	20.4959	127.493	0.160761	-2.63701	0.0483552	1.31556	2.48208
4685	5.33	382.201	405.19	HMDB0258916	Tetramethylchromanol glucoside	C20H30O7	382.199	5	[M+Na]+	54	80	95.43			43.8626	73.7698	15.9889	33.5415	40.0853	48.0991	44.5404	40.5753	1.09772	0.134514	0.540223	0.267427	0.0638344
4689	11.004	382.214	405.203	HMDB0033271	Foetidin	C24H30O4	382.214	2	[M+Na]+	45.2	32	95.9			987.135	835.358	750.526	1329.58	1364.44	1130.32	857.673	1274.78	0.672801	-0.571748	0.0952822	1.02099	1.07358
4699	11.872	/	383.294	HMDB0006246	Tetracosatetraenoic acid (24:4n-6)	C24H40O2	360.303	5	[M+Na]+	52.6	72.1	96.33			34.1689	37.4482	41.3935	49.154	43.0796	42.6513	37.6702	44.9617	0.837829	-0.255272	0.17159	0.765508	0.68433
4704	12.057	382.323	383.33	HMDB0003896	7-Dehydrodesmosterol	C27H42O	382.324	1	[M+H]+	51.3	63.5	94.69			48.9695	57.1928	51.0005	22.9396	43.6513	39.5091	52.3876	35.3667	1.48127	0.566836	0.168551	0.773268	1.03139
4720	7.195	/	385.128	HMDB0247027	-7-Oxozeaenol	C19H22O7	362.137	5	[M+Na]+	52.3	70.9	96.07			85.51	107.203	76.1129	99.4096	85.7178	101.515	89.6085	95.5476	0.937842	-0.0925833	0.461305	0.336011	0.233677
4740	10.435	/	385.236	HMDB0031137	Annosquamosin A	C22H34O4	362.246	4	[M+Na]+	41.8	18.3	95.64			24.7188	12.4316	14.1976	23.3743	20.7853	17.6438	17.116	20.6012	0.830825	-0.267383	0.40002	0.397919	0.594298
4755	5.841	386.067	387.074	HMDB0034582	Shoyuflavone A	C19H14O9	386.064	7	[M+H]+	45.5	39.8	95.19			27.0062	19.4798	13.4033	18.2542	20.3729	19.8656	19.9631	19.4976	1.02388	0.0340421	0.563975	0.24874	0.0184788
4764	7.166	386.136	387.143	HMDB0257872	Wushanicaritin	C21H22O7	386.137	2	[M+H]+	49.2	52.1	95.68			233.055	263.714	192.144	255.684	217.948	254.587	229.638	242.74	0.946023	-0.0800523	0.467253	0.330448	0.208417
4766	5.057	/	387.143	HMDB0303670	Gibberellin A85	C19H24O7	364.152	5	[M+Na]+	47.8	49.4	95.77			50.5345	63.4995	54.8721	22.2982	23.4928	20.973	56.302	22.2547	2.5299	1.33908	0.0408784	1.38851	1.70301
4772	5.172	/	387.18	HMDB0036665	Blumealactone A	C20H28O6	364.189	5	[M+Na]+	52.7	73.1	96.05			141.414	187.836	191.23	12.4799	87.2485	144.824	173.494	81.5174	2.1283	1.0897	0.190244	0.720689	1.58919
4775	5.342	/	387.18	HMDB0036666	Blumealactone B	C20H28O6	364.189	5	[M+Na]+	50	59.4	96.33			11.7158	18.0337	13.124	10.2676	9.42545	10.195	14.2912	9.96269	1.43447	0.520517	0.234228	0.630362	0.94819
4778	12.336	/	387.192	HMDB0006762	17alpha,21-Dihydroxypregnenolone	C21H32O4	348.23	2	[M+K]+	45.5	35.2	95.07			15.9861	10.0223	15.6037	10.9965	30.9673	26.445	13.8707	22.8029	0.608285	-0.71718	0.286965	0.542172	0.801893
4790	11.616	/	409.198	HMDB0034017	Kuwanol D	C25H28O5	408.194	7	[M+H]+	44.9	39.2	93.76			171.013	90.1192	111.861	143.354	299.475	307.485	124.331	250.105	0.497115	-1.00835	0.196206	0.707287	1.22467
4801	5.469	388.113	389.12	HMDB0029545	3'-Hydroxy-4',5,6,7,8-pentamethoxyflavone	C20H20O8	388.116	7	[M+H]+	45.9	45	92.49			21.5231	39.0675	26.9303	39.7984	21.3834	29.3636	29.1736	30.1818	0.966597	-0.0490143	0.560195	0.25166	0.0844531
4811	6.739	388.152	389.159	HMDB0303743	Trachelogenin	C21H24O7	388.152	1	[M+H]+	52.2	67.3	95.18			56.7513	100.34	87.7204	62.5367	53.2706	53.2896	81.6039	56.3656	1.44776	0.533822	0.221145	0.655322	0.86581
4852	4.675	390.131	391.138	HMDB0030564	Piceid	C20H22O8	390.131	2	[M+H]+	51.5	64.5	94.82			44.7957	92.6437	52.0044	10.2416	15.0338	14.9263	63.1479	13.4006	4.71232	2.23644	0.178569	0.748194	2.16453
4854	3.936	390.151	413.14	HMDB0250075	Chidamide	C22H19FN4O2	390.149	2	[M+Na]+	39.1	13.2	85.19			13.0878	9.16009	4.72933	9.72697	15.8062	14.12	8.9924	13.2177	0.680328	-0.555699	0.288274	0.540195	0.845312
4855	6.624	/	413.156	HMDB0036984	Garcimangosone C	C23H24O7	412.152	6	[M+H]+	44.7	38	92.15			25.552	33.636	24.8241	115.912	74.2448	57.2452	28.004	82.4674	0.339577	-1.55819	0.134716	0.870581	1.76927
4859	11.438	/	391.187	HMDB0004385	Lipoxin A4	C20H32O5	352.225	3	[M+K]+	47	42.9	95.57			199.656	84.5665	39.7855	168.675	341.79	466.084	108.003	325.516	0.331789	-1.59166	0.190751	0.719533	1.64144
4875	7.376	/	391.335	HMDB0245858	9,10-Seco-5,7,10(19)-cholestatriene	C27H44	368.344	5	[M+Na]+	41.7	17.8	96.4			6.05624	15.6824	40.7911	3.47423	3.63282	0.418408	20.8432	2.50849	8.30909	3.05469	0.236211	0.626699	2.2354
4880	12.518	/	392.313	HMDB0241927	N-Palmitoyl Isoleucine	C22H43NO3	369.324	2	[M+Na]+	43.4	24.5	94.77			61.5452	28.8527	35.8513	17.4047	52.7961	47.2536	42.0831	39.1514	1.07488	0.104175	0.547234	0.261827	0.293447
4885	4.837	/	393.115	HMDB0040865	Linusitamarin	C17H22O9	370.126	1	[M+Na]+	46.9	40.4	95.08			15.8009	17.6484	12.0243	7.75369	7.40755	3.71099	15.1578	6.29074	2.40955	1.26876	0.0934296	1.02952	1.56164
4900	10.248	392.253	393.26	HMDB0260493	MG(20:5OH/0:0/0:0)	C23H36O5	392.256	8	[M+H]+	39	10.5	92.93			49.2617	50.6093	62.3284	35.5784	7.60665	38.9554	54.0665	27.3801	1.97466	0.981604	0.170424	0.768469	1.35335
4904	10.345	392.271	393.278	HMDB0039019	3-Hydroxy-10'-apo-b,y-carotenal	C27H36O2	392.272	2	[M+H]+	48	49.8	92.34			35.7803	9.67955	7.28865	17.0419	20.4431	16.2479	17.5829	17.911	0.98168	-0.0266755	0.580082	0.23651	0.470313
4911	1.312	393.153	394.16	HMDB0252619	gamma-Glutamylfelinylglycine	C15H27N3O7S	393.157	10	[M+H]+	41.9	27.8	92.35			24.1265	12.2884	37.1184	23.431	34.2577	34.7046	24.5111	30.7978	0.795873	-0.32939	0.411935	0.385171	0.652643
4924	4.243	/	395.131	HMDB0039234	Citrusin E	C17H24O9	372.142	1	[M+Na]+	53.6	73.2	96.35			535.694	795.14	445.715	63.4608	90.7424	159.577	592.183	104.593	5.66176	2.50125	0.0867541	1.06171	2.3536
4930	9.679	/	395.182	HMDB0038742	Armillasin	C22H28O5	372.194	1	[M+Na]+	49.2	53.9	93.93			67.6829	11.7557	21.8271	27.4376	41.4682	33.6296	33.7552	34.1785	0.987617	-0.0179762	0.581907	0.235147	0.464195
4932	6.073	/	395.204	HMDB0040701	9-Hydroxy-7-megastigmen-3-one glucoside	C19H32O7	372.215	1	[M+Na]+	40.2	7.74	94.32			38.3998	16.4935	13.0213	28.8792	25.4314	30.4314	22.6382	28.2473	0.801428	-0.319356	0.443718	0.352893	0.67581
4938	11.245	394.214	417.203	HMDB0035074	beta-Bixin	C25H30O4	394.214	1	[M+Na]+	50.7	59.6	95.5			132.625	33.8296	24.0367	83.8735	229.489	173.852	63.497	162.405	0.390979	-1.35484	0.231366	0.6357	1.54635
4940	10.736	394.287	395.294	HMDB0038506	7,8-Dehydro-beta-micropteroxanthin	C27H38O2	394.287	2	[M+H]+	55.5	86.8	93.02			53.1792	49.8438	59.3757	65.0927	61.179	55.2856	54.1329	60.5191	0.894477	-0.160884	0.257162	0.589793	0.505841
4958	2.628	/	397.11	HMDB0258644	Swertiamarin	C16H22O10	374.121	1	[M+Na]+	42.4	18.9	94.17			28.3808	38.4954	27.0991	17.8232	23.3689	26.0334	31.3251	22.4085	1.39791	0.483276	0.204409	0.6895	0.926982
4961	6.031	/	397.125	HMDB0301737	Isohydroxymatairesinol	C20H22O7	374.137	1	[M+Na]+	40.8	10.2	95.18			62.8483	60.4336	45.2122	112.88	47.8479	102.508	56.1647	87.7453	0.640088	-0.643659	0.270183	0.568342	0.822391
4965	4.734	/	397.146	HMDB0251007	Deoxyloganin	C17H26O9	374.158	1	[M+Na]+	52.3	67.2	95.72			133.194	147.075	89.7294	96.3837	117.678	153.75	123.333	122.604	1.00595	0.00855223	0.58072	0.236033	0.0729678
4969	9.094	396.155	397.162	HMDB0039611	Curcumin I	C23H24O6	396.157	7	[M+H]+	43.8	33.2	93.49			16.2105	13.5028	11.0704	25.8792	19.8417	21.433	13.5945	22.3847	0.607315	-0.719482	0.106603	0.972229	1.19153
4981	11.868	396.287	419.276	HMDB0260512	MG(20:3(6,8,11)-OH(5)/0:0/0:0)	C23H40O5	396.288	3	[M+Na]+	42.9	22.6	95.08			33.6198	26.5493	26.0838	0.973166	1.9741	1.91228	28.751	1.61985	17.7492	4.14968	0.0748345	1.1259	3.04066
4983	11.277	396.302	397.309	HMDB0038504	alpha-Micropteroxanthin B	C27H40O2	396.303	1	[M+H]+	56.1	88.3	93.61			113.951	143.939	158.292	240.755	156.338	159.037	138.727	185.377	0.748353	-0.41821	0.268287	0.571401	0.782056
5006	5.119	/	399.141	HMDB0258246	SERGLIFLOZIN A	C20H24O7	376.152	0	[M+Na]+	42.8	22.6	91.83			26.2519	12.546	19.0701	27.822	29.9317	29.445	19.2893	29.0662	0.663634	-0.591541	0.173217	0.76141	1.03829
5023	10.752	398.318	399.325	HMDB0241938	N-Stearoyl Asparagine	C22H42N2O4	398.314	9	[M+H]+	42.5	25.9	96.3			240.359	262.919	200.611	121.975	187.385	224.794	234.63	178.051	1.31777	0.398094	0.255734	0.592212	0.819141
5030	3.754	399.179	400.186	HMDB0254007	Lenapenem	C18H29N3O5S	399.183	9	[M+H]+	45.7	46.8	91.91			20.9381	47.6746	39.2698	11.7884	14.6455	11.3158	35.9608	12.5832	2.85783	1.51492	0.141863	0.848131	1.68117
5046	6.887	/	401.159	HMDB0034474	Niveusin C	C20H26O7	378.168	5	[M+Na]+	53.3	75.3	96.45			60.4465	72.6259	67.8509	48.9445	72.3622	94.2951	66.9744	71.8672	0.931919	-0.101724	0.510739	0.291801	0.047684
5071	11.11	/	402.394	HMDB0302964	24-Hydroxytetracosanoic acid	C24H48O3	384.36	1	[M+NH4]+	54.9	81.1	94.99			26.5312	28.3938	24.8109	25.3272	31.4918	30.1476	26.5786	28.9889	0.916856	-0.125233	0.339481	0.469184	0.324292
5090	13.106	/	403.281	HMDB0011545	MG(0:0/20:3/0:0)	C23H40O4	380.293	1	[M+Na]+	54.2	79.5	92.58			1.78138	1.58871	1.48151	2.00895	3.43024	4.83293	1.6172	3.42404	0.472308	-1.0822	0.191128	0.718675	1.26896
5102	5.348	/	404.154	HMDB0303782	Zeatin glucoside	C16H23N5O6	381.165	0	[M+Na]+	41.8	21.8	87.66			24.2264	28.0006	27.1323	25.5696	20.2578	25.3542	26.4531	23.7272	1.11489	0.156897	0.302791	0.518857	0.441698
5105	5.633	404.146	405.154	HMDB0304572	Kaempferol 7-O-neohesperidoside	C21H24O8	404.147	2	[M+H]+	49.4	58.2	91.1			22.6292	13.6548	6.80455	14.5517	6.30596	14.4647	14.3629	11.7741	1.21987	0.286726	0.480615	0.318203	0.312016
5109	10.356	/	405.167	HMDB0006059	20-Carboxy-leukotriene B4	C20H30O6	366.204	2	[M+K]+	42.3	18.8	95.16			235.31	112.486	85.1856	283.195	402.515	515.709	144.327	400.473	0.360391	-1.47236	0.132125	0.879013	1.66756
5126	12.322	/	405.203	HMDB0033543	Assafoetidin	C24H30O4	382.214	1	[M+Na]+	44	25.8	95.6			40.6016	30.7556	40.5789	41.7123	75.3537	68.0935	37.312	61.7198	0.604539	-0.726093	0.185027	0.732766	1.05667
5141	12.378	/	405.351	HMDB0035515	3,5-Didecanoylpyridine	C25H41NO2	387.314	9	[M+NH4]+	42	26.3	93.73			117.288	169.82	171.197	164.672	150.408	137.077	152.768	150.719	1.01359	0.0194809	0.566262	0.246983	0.0127547
5154	4.731	/	407.097	HMDB0029549	Eleutheroside B1	C17H20O10	384.106	4	[M+Na]+	47.7	47.2	95.58			25.9192	38.0083	39.4053	32.18	43.396	39.6637	34.4443	38.4132	0.896677	-0.157339	0.422472	0.374202	0.342548
5155	8.975	/	407.109	HMDB0030621	Oxyisocyclointegrin	C21H20O7	384.121	2	[M+Na]+	44.2	30	93.16			6.2591	12.8914	10.5969	7.13994	5.96375	5.82335	9.91581	6.30901	1.57169	0.652316	0.230428	0.637465	0.936834
5170	10.301	/	407.219	HMDB0014961	Ethynodiol Diacetate	C24H32O4	384.23	1	[M+Na]+	43.9	25.6	95.52			214.725	173.485	193.634	149.821	60.0634	111.272	193.948	107.052	1.81171	0.857354	0.136712	0.864193	1.24476
5186	12.284	/	407.33	HMDB0006842	5alpha-Cholesta-7,24-dien-3beta-ol	C27H44O	384.339	5	[M+Na]+	53.8	78.3	96.23			58.2958	77.5803	74.1239	77.3586	77.0846	54.2801	70	69.5744	1.00612	0.00879774	0.578156	0.237955	0.00637896
5197	7.856	/	408.274	HMDB0253988	Latanoprost acid	C23H34O5	390.241	2	[M+NH4]+	44.2	29	94.29			2.38598	2.71993	4.72316	2.19504	1.90538	2.54675	3.27635	2.21573	1.47868	0.564312	0.286809	0.542407	0.817091
5206	5.342	/	409.11	HMDB0240445	3,4-Dihydroxyphenylvaleric acid 3 glucuronide	C17H22O10	386.121	2	[M+Na]+	51.4	60.7	98.21			240.431	321.94	341.161	441.282	300.486	294.987	301.177	345.585	0.871499	-0.198428	0.411992	0.385111	0.423052
5212	4.579	408.141	431.131	HMDB0041508	Marmesin galactoside	C20H24O9	408.142	4	[M+Na]+	49.9	58.9	94.88			36.0243	45.6622	53.6591	40.0449	37.1129	49.6623	45.1152	42.2734	1.06722	0.0938638	0.489948	0.30985	0.208778
5215	4.328	/	409.186	HMDB0002220	N-Acetyl-6-Ofucosylglucosamine	C14H25NO10	367.148	3	[M+ACN+H]+	45.2	33.9	95.56			12.5648	16.6365	19.7287	5.47421	10.0976	17.5265	16.31	11.0328	1.47832	0.563962	0.306034	0.51423	0.984308
5216	11.625	/	409.198	HMDB0003252	Thromboxane B2	C20H34O6	370.236	2	[M+K]+	41.7	15.6	95.1	65.5		171.013	90.1192	111.861	143.354	299.475	307.485	124.331	250.105	0.497115	-1.00835	0.196206	0.707287	1.22467
5231	10.29	/	409.235	HMDB0000385	12a-Hydroxy-3-oxocholadienic acid	C24H34O4	386.246	1	[M+Na]+	43.7	23.4	96.16			50.4133	51.8086	61.9347	28.4347	46.2932	25.3445	54.7189	33.3575	1.64038	0.714029	0.145769	0.836335	1.14022
5237	10.424	/	409.255	HMDB0038018	Cryptomeridiol 11-rhamnoside	C21H38O6	386.267	2	[M+Na]+	42.2	19.5	93.86			36.2925	31.522	34.3713	34.1212	40.5121	33.4417	34.0619	36.025	0.945508	-0.0808379	0.42063	0.3761	0.254953
5244	10.692	/	447.213	HMDB0040607	Kanzonol H	C26H32O5	424.225	2	[M+Na]+	44.2	29	93.82			21.122	17.6854	16.439	27.3177	29.4663	18.8481	18.4154	25.2107	0.730462	-0.45312	0.217985	0.661574	0.842187
5246	10.524	/	409.273	HMDB0251084	Dexanabinol	C25H38O3	386.282	3	[M+Na]+	43.1	24	95.6			97.3375	19.3949	13.3673	25.2437	40.4342	40.3954	43.3666	35.3578	1.22651	0.294556	0.530347	0.27544	0.229512
5251	6.984	/	409.346	HMDB0029815	Doristerol	C27H46O	386.355	5	[M+Na]+	48.1	50.7	95.08			3.24866	7.72181	14.5381	0.718581	1.06518	0.305269	8.50286	0.696342	12.2107	3.61008	0.177765	0.750153	2.61325
5260	4.715	/	410.207	HMDB0243705	Fingolimod phosphate ester	C19H34NO5P	387.217	0	[M+Na]+	44.3	26.8	94.99			53.1536	65.7526	62.1015	86.2142	55.4121	41.5257	60.3359	61.0507	0.988291	-0.0169917	0.576616	0.239114	0.0249864
5264	8.14	/	410.289	HMDB0259834	VIPROSTOL	C23H36O5	392.256	2	[M+NH4]+	46.6	38.5	96.36			397.504	697.565	1208.18	826.146	586.835	551.302	767.75	654.761	1.17257	0.229669	0.489647	0.310117	0.115293
5281	4.521	/	411.126	HMDB0304482	Secologanin	C17H24O10	388.137	1	[M+Na]+	49.9	55.2	95.63			40.3487	24.8923	22.4884	27.8034	32.6184	46.0368	29.2431	35.4862	0.82407	-0.279161	0.407576	0.389792	0.468944
5285	6.427	/	411.141	HMDB0254405	Medioresinol	C21H24O7	388.152	1	[M+Na]+	48.7	49.7	95.1			47.7325	31.7557	13.3169	63.3876	56.0628	56.3194	30.9351	58.5899	0.527993	-0.92141	0.154622	0.810728	1.2917
5290	4.499	/	411.162	HMDB0039964	betaGlucopyranosyl-11-hydroxyjasmonic acid	C18H28O9	388.173	1	[M+Na]+	41.1	10.2	96.71			46.174	48.9991	35.8308	61.5604	47.6665	49.1516	43.668	52.7928	0.827157	-0.273766	0.266856	0.573723	0.610626
5294	5.365	/	411.198	HMDB0034207	6'-Apiosyllotaustralin	C16H27NO10	393.163	3	[M+NH4]+	46.9	41.7	95.96			7.14338	4.31392	5.51363	8.19647	5.59133	7.45722	5.65698	7.08167	0.798819	-0.324059	0.311974	0.505882	0.64688
5299	10.172	/	411.213	HMDB0060746	3-keto-Digoxigenin	C23H32O5	388.225	2	[M+Na]+	47.5	43.2	96.01			592.539	363.825	427.789	551.01	599.458	514.418	461.384	554.962	0.83138	-0.266421	0.306474	0.513606	0.619691
5311	10.345	410.281	411.289	HMDB0257271	1,25-Dihydroxy-16-ene-23-yne-vitamin D3	C27H38O3	410.282	2	[M+H]+	45.5	34.5	94.98			141.426	31.1111	34.4238	52.5983	64.7916	61.9226	68.9869	59.7708	1.15419	0.206881	0.538534	0.268787	0.196348
5314	11.498	410.354	411.361	HMDB0302776	Elasterol	C29H46O	410.355	2	[M+H]+	52.8	72.7	92.91			108.69	109.215	122.839	112.957	99.8897	83.7564	113.581	98.8678	1.14882	0.200155	0.267651	0.572432	0.484807
5323	8.411	/	412.305	HMDB0255727	Norcholic acid	C23H38O5	394.272	2	[M+NH4]+	44.6	29	96.11			280.135	380.241	793.938	486.743	309.48	247.319	484.771	347.847	1.39363	0.47885	0.409037	0.388237	0.48194
5330	1.466	/	413.105	HMDB0035608	Monotropein	C16H22O11	390.116	1	[M+Na]+	52.1	65.1	97.01			21.3689	20.9073	15.2728	19.6428	24.1351	23.6949	19.183	22.4909	0.852921	-0.229515	0.29426	0.531268	0.500725
5331	6.877	412.113	413.12	HMDB0033341	Mollicellin C	C22H20O8	412.116	7	[M+H]+	40.2	16.2	92.56			25.9752	28.6061	25.7078	22.0675	22.4184	22.3997	26.7631	22.2952	1.2004	0.26351	0.136785	0.86396	0.743743
5336	1.623	/	413.141	HMDB0247827	Loganoside	C17H26O10	390.153	1	[M+Na]+	49.8	52.5	97.89	70.7		233.846	278.726	212.832	90.9744	124.649	135.859	241.801	117.161	2.06384	1.04533	0.0709162	1.14925	1.50356
5338	8.185	/	413.156	HMDB0032082	Rosmic acid	C21H26O7	390.168	1	[M+Na]+	45.1	31.8	95.09			17.7696	28.6494	27.2525	28.1351	20.4627	34.9256	24.5572	27.8411	0.882046	-0.181074	0.451886	0.344971	0.304427
5354	11.954	412.297	413.304	HMDB0036849	Valenciachrome	C27H40O3	412.298	2	[M+H]+	54.6	82.3	93.1			61.4164	19.402	17.7511	26.1701	31.8213	32.1891	32.8565	30.0602	1.09302	0.128325	0.550341	0.259369	0.14368
5364	14.4	412.37	413.377	HMDB0255938	Oleanol	C29H48O	412.371	1	[M+H]+	52.6	70	93.94			2.55421	2.66958	2.82989	4.56639	3.41646	3.13807	2.68456	3.70697	0.724192	-0.465556	0.22781	0.642427	0.920515
5365	13.939	412.37	413.377	HMDB0302265	Indosterol	C29H48O	412.371	1	[M+H]+	40.7	11.9	92.7			1.98004	2.59753	2.28276	3.52655	2.61101	2.11003	2.28678	2.7492	0.831798	-0.265694	0.360553	0.44303	0.524143
5378	6.07	/	415.172	HMDB0259793	Vernolide A	C21H28O7	392.184	1	[M+Na]+	42.9	20.3	95.46			16.2656	22.9752	21.3189	12.5363	14.1713	12.8609	20.1866	13.1895	1.53051	0.614009	0.122395	0.912237	1.08509
5405	5.607	416.146	417.154	HMDB0040545	4'-Methylliquiritigenin 7-rhamnoside	C22H24O8	416.147	2	[M+H]+	52.4	71.6	92.12			19.6113	5.8999	8.10565	8.12502	9.66544	10.1386	11.2056	9.30967	1.20365	0.267422	0.49818	0.302614	0.111449
5408	7.224	416.146	417.154	HMDB0033280	8-Acetoxypinoresinol	C22H24O8	416.147	2	[M+H]+	52.8	69.1	96.69			81.8225	110.907	91.1888	109.265	92.6462	102.472	94.6395	101.461	0.932767	-0.100411	0.431854	0.364663	0.279759
5424	11.12	/	417.315	HMDB0242007	N-Docosahexaenoyl Alanine	C25H37NO3	399.277	8	[M+NH4]+	52.4	76.4	95.13			16.9846	114.84	108.824	25.4648	44.8902	17.5243	80.2164	29.2931	2.73841	1.45334	0.294808	0.530461	1.10184
5439	4.324	/	419.152	HMDB0256725	Pradofloxacin	C21H21FN4O3	396.16	8	[M+Na]+	40.9	25.8	87.2			9.30508	12.0392	11.5045	6.52156	8.04882	9.55466	10.9496	8.04168	1.36161	0.445309	0.175821	0.75493	0.903598
5444	10.325	/	419.182	HMDB0031254	Margrapine A	C21H23NO7	401.147	3	[M+NH4]+	41	12	96.06			96.7311	49.0352	60.9656	83.6423	150.384	147.253	68.9106	127.093	0.542206	-0.883086	0.188478	0.724739	1.1859
5447	6.21	/	419.203	HMDB0029622	Isopetasoside	C21H32O7	396.215	2	[M+Na]+	48.4	48.1	95.92			13.579	2.28646	1.92099	2.98505	2.49541	11.3494	5.92882	5.60994	1.05684	0.0797584	0.57383	0.241217	0.104674
5452	12.274	418.323	419.33	HMDB0303811	8'-Apo-b-caroten-8'-ol	C30H42O	418.324	1	[M+H]+	54.6	79.9	94.76			896.906	1089.17	1050.41	1080.33	1239.52	869.411	1012.16	1063.09	0.952096	-0.0708205	0.497398	0.303296	0.17404
5453	10.503	/	419.33	HMDB0303011	31-Nordehydrolanosterol	C28H44O	396.339	4	[M+Na]+	51.3	66.3	95.47			75.8568	81.8068	86.4852	110.224	91.1578	92.8549	81.3829	98.0788	0.829771	-0.269215	0.172673	0.762776	0.701439
5491	11.743	/	421.346	HMDB0302448	31-nor-Lanost-9(11)-en-3beta-ol	C28H46O	398.355	4	[M+Na]+	54.8	81.7	97.41			1526.45	1664.15	2261.1	2483.11	1916.14	1720	1817.23	2039.75	0.890909	-0.166649	0.432043	0.364473	0.40845
5519	4.971	422.157	445.146	HMDB0032853	3-(1,1-Dimethylallyl)scopoletin 7-glucoside	C21H26O9	422.158	1	[M+Na]+	47.3	41.5	96.17			67.7509	97.3376	107.1	37.3777	38.7937	41.4747	90.7294	39.2154	2.31362	1.21015	0.147513	0.831169	1.57151
5524	9.81	/	423.177	HMDB0035689	Melleolide	C23H28O6	400.189	2	[M+Na]+	47.7	46	94.44			69.6112	25.0922	29.5335	49.3387	106.209	113.899	41.4123	89.8153	0.461083	-1.1169	0.214977	0.667608	1.31348
5531	5.172	422.193	423.201	CSID16079293	1,4-Bis(3,4,5-trimethoxyphenyl)-1,4-butanediol	C22H30O8	422.194	1	[M+H]+	44.9	31.3	94.96			53.2987	66.9335	67.2073	17.8595	33.3505	52.9667	62.4798	34.7256	1.79925	0.847392	0.169647	0.770454	1.30426
5534	10.114	422.207	423.214	HMDB0301987	Xanthoangelol G	C26H30O5	422.209	7	[M+H]+	40.7	19.6	91.62			22.0859	13.604	12.3425	34.4169	18.1326	19.2629	16.0108	23.9375	0.66886	-0.580224	0.304172	0.516881	0.886577
5539	10.314	/	423.325	HMDB0253301	hydroxyvitamin d3	C27H44O2	400.334	4	[M+Na]+	51.2	65.6	95.78			32.8311	33.9288	43.9333	70.0948	38.8861	35.6206	36.8977	48.2005	0.765505	-0.385516	0.36971	0.432139	0.627134
5545	13.318	/	423.361	HMDB0030077	(3beta,4alpha,5alpha)-4-Methyl-8(14)-cholesten-3-ol	C28H48O	400.371	5	[M+Na]+	54.5	82.4	95.12			71.0486	41.7655	80.9052	109.524	85.0711	85.729	64.5731	93.4413	0.691055	-0.533128	0.2069	0.684241	0.972962
5548	14.793	/	423.362	HMDB0011605	4-alpha-Methyl-5-alpha-cholest-7-en-3-beta-ol	C28H48O	400.371	5	[M+Na]+	52.9	77.7	92.69			43.0359	40.6204	40.0394	96.6723	53.1879	40.9197	41.2319	63.5933	0.648369	-0.625113	0.336311	0.473259	0.881002
5560	3.998	/	425.105	HMDB0059971	4-Hydroxy-5-(3',4'-dihydroxyphenyl)-valeric acid-O-glucuronide	C17H22O11	402.116	2	[M+Na]+	49.5	57.8	91.62			29.4142	53.4576	20.972	15.9282	7.23662	9.8936	34.6146	11.0195	3.14122	1.65132	0.179755	0.745319	1.73872
5565	6.802	/	425.12	HMDB0029540	Nobiletin	C21H22O8	402.131	2	[M+Na]+	43.2	24.4	93.53	61.1		6.24404	6.52052	6.20611	6.68375	6.29634	7.2919	6.32356	6.75733	0.935807	-0.0957167	0.28548	0.544425	0.325199
5566	4.666	424.134	425.141	HMDB0029605	Ginkgolide J	C20H24O10	424.137	7	[M+H]+	41.9	25.1	91.72			18.6626	18.5167	16.2583	21.1822	17.7521	18.9569	17.8125	19.297	0.923071	-0.115486	0.331027	0.480137	0.358945
5579	9.095	/	425.193	HMDB0030868	Citreoviridin A	C23H30O6	402.204	2	[M+Na]+	52.4	68.9	94.97			121.963	29.557	25.1252	46.3589	114.077	52.2907	58.8818	70.9087	0.830389	-0.26814	0.521525	0.282724	0.596851
5582	9.881	/	425.193	HMDB0035027	Melleolide F	C23H30O6	402.204	4	[M+Na]+	47.9	49.3	94.29			53.6439	19.7209	15.5	27.3663	36.2485	51.4143	29.6216	38.3431	0.772541	-0.372316	0.448089	0.348636	0.659438
5585	11.014	/	425.229	HMDB0254292	Macrolactin-A	C24H34O5	402.241	2	[M+Na]+	45.2	33.1	95.22			181.405	197.106	209.432	427.127	334.461	244.785	195.981	335.458	0.58422	-0.775417	0.160576	0.79432	1.20968
5588	7.916	424.243	425.25	HMDB0260498	MG(20:53OH(5,6,15)/0:0/0:0)	C23H36O7	424.246	7	[M+H]+	43.2	29.6	94.4			13.6096	13.0816	18.4471	7.73144	9.8794	10.2214	15.0461	9.2774	1.6218	0.697596	0.135202	0.869016	1.14942
5593	11.277	/	425.341	HMDB0244674	3beta-Hydroxy-5alpha-cholestan-15-one	C27H46O2	402.35	5	[M+Na]+	48.8	53.3	95.81			43.9354	55.2569	56.3949	61.1909	37.9409	43.6944	51.8624	47.6087	1.08935	0.123462	0.470355	0.327574	0.27517
5603	14.402	424.37	425.377	HMDB0035265	Anhydrosophoradiol	C30H48O	424.371	1	[M+H]+	54.5	76.6	96.7			28.7663	28.2266	24.4954	42.582	38.9834	31.1043	27.1628	37.5565	0.723251	-0.467433	0.146191	0.83508	0.935406
5604	13.41	/	425.377	HMDB0000534	Campestanol	C28H50O	402.386	5	[M+Na]+	53.1	72.4	98.46			60.1911	63.1194	61.233	78.8981	107.105	89.4936	61.5145	91.8321	0.669858	-0.578072	0.110355	0.95721	1.05338
5625	7.547	/	427.136	HMDB0037313	Citromitin	C21H24O8	404.147	1	[M+Na]+	41.9	16.2	94.26			19.6085	21.0218	15.2304	15.5137	15.8321	20.3747	18.6202	17.2402	1.08005	0.111098	0.45662	0.340445	0.306624
5626	6.52	/	427.136	HMDB0039273	Pinostilbenoside	C21H24O8	404.147	1	[M+Na]+	47.8	44.6	95.34			90.0766	116.321	77.6281	239.619	193.61	190.94	94.6751	208.057	0.455045	-1.13592	0.0637283	1.19567	1.54102
5644	9.574	/	427.209	HMDB0039558	1alpha-O-Methylquassin	C23H32O6	404.22	0	[M+Na]+	40.7	11.2	92.62			11.7638	7.30219	6.27791	6.26914	21.6469	9.89475	8.44796	12.6036	0.670281	-0.577162	0.398432	0.399646	0.55265
5649	10.952	/	427.245	HMDB0000447	7a,12a-Dihydroxy-3-oxo-4-cholenoic acid	C24H36O5	404.256	2	[M+Na]+	54.9	80.9	95.75			1.22834	0.773901	0.596294	41.4453	3.82905	0.770294	0.866177	15.3482	0.056435	-4.14727	0.370001	0.431797	1.974
5652	10.524	426.276	427.284	HMDB0242503	1alpha-Hydroxy-25,27-didehydrovitamin D3 26,23-lactone	C27H38O4	426.277	3	[M+H]+	48.5	54.2	91.43			148.35	28.8895	2.36396	44.0297	52.4079	60.8736	59.8677	52.4371	1.14171	0.191191	0.556153	0.254806	0.913885
5658	11.715	426.385	427.393	HMDB0033195	Camelliol C	C30H50O	426.386	2	[M+H]+	49.3	56.6	92.26			3.22877	4.60787	6.10751	3.0042	2.0414	1.0215	4.64805	2.02237	2.29832	1.20058	0.161791	0.791047	1.41585
5661	5.569	/	428.173	HMDB0251844	Epicocconone	C23H22O7	410.137	7	[M+NH4]+	39.6	11	95			49.4724	35.4483	60.1855	6.93258	8.89835	12.7647	48.3687	9.53189	5.07441	2.34324	0.0708302	1.14978	2.24127
5662	4.668	/	428.217	HMDB0001938	Lisinopril	C21H31N3O5	405.226	5	[M+Na]+	43.8	28.1	96.27			48.0925	35.8879	32.709	74.6254	50.6441	55.963	38.8965	60.4108	0.643866	-0.635168	0.169864	0.769898	1.07433
5665	7.328	/	428.3	HMDB0297035	DG(2:0/18:3(9,11,15)-OH(13)/0:0)	C23H38O6	410.267	1	[M+NH4]+	44.3	24.7	98.38			117.95	155.09	426.233	101.226	71.5858	64.9593	233.091	79.2572	2.94095	1.55628	0.299259	0.523953	1.44072
5671	6.382	/	429.115	HMDB0039039	Apiumetin glucoside	C20H22O9	406.126	0	[M+Na]+	47.4	43.7	93.56			2.31358	1.83459	2.51313	1.83645	1.64788	2.70633	2.22044	2.06355	1.07603	0.105712	0.49914	0.301778	0.27703
5672	5.189	/	429.118	HMDB0240501	Dihydroresveratrol 4'-glucuronide	C20H22O9	406.126	6	[M+Na]+	43.5	28.6	95.4			53.6736	84.1135	57.2379	31.5299	52.5428	73.2982	65.0083	52.457	1.23927	0.309491	0.404302	0.393294	0.644728
5676	5.444	428.144	429.151	HMDB0259902	wortmannin	C23H24O8	428.147	7	[M+H]+	38.9	10.5	91.72			20.4029	28.2461	25.5961	26.082	31.3488	31.2256	24.7484	29.5521	0.837448	-0.255929	0.24775	0.605986	0.57751
5683	10.521	/	429.167	HMDB0037444	Cajaflavanone	C25H26O5	406.178	2	[M+Na]+	49.2	52.6	95.7			14.0932	10.0293	6.57481	14.2514	35.8308	17.9934	10.2324	22.6919	0.45093	-1.14903	0.234283	0.63026	1.30964
5692	10.344	428.292	429.299	HMDB0060126	25-Hydroxyvitamin D3-26,23-lactone	C27H40O4	428.293	2	[M+H]+	53.7	78.6	92.34			59.7338	17.5706	15.7188	20.2873	21.9422	25.5497	31.0077	22.5931	1.37244	0.456746	0.467933	0.329816	0.249991
5708	10.405	/	431.182	HMDB0061022	6-beta-Hydroxydexamethasone	C22H29FO6	408.195	4	[M+Na]+	50.7	62	96.36			11.482	5.30177	2.63486	5.9748	22.2957	6.87734	6.47289	11.7159	0.552486	-0.855991	0.388711	0.410373	0.876335
5717	9.632	/	432.237	HMDB0039380	Armillarin	C24H30O6	414.204	2	[M+NH4]+	42	14.6	97.47			11.2228	13.165	13.5243	8.50903	4.36755	3.99169	12.6374	5.62276	2.24754	1.16835	0.0903294	1.04417	1.50546
5724	3.231	/	433.146	HMDB0034588	Butyl 3-O-caffeoylquinate	C20H26O9	410.158	1	[M+Na]+	55.9	82.3	98.51			458.555	718.608	386.494	563.762	951.944	501.756	521.219	672.488	0.775061	-0.367619	0.39175	0.406991	0.558294
5727	6.94	432.141	433.149	HMDB0031723	Trichocarposide	C22H24O9	432.142	1	[M+H]+	47.6	44.7	94.01			5.75041	11.5345	5.92868	9.98635	3.11357	6.12168	7.73788	6.4072	1.20768	0.272244	0.480941	0.317908	0.467142
5733	10.663	432.302	433.309	HMDB0036885	3-Hydroxy-8'-apo-epsilon-caroten-8'-al	C30H40O2	432.303	1	[M+H]+	52	70.3	91.7			64.904	44.9142	39.2975	63.9801	64.7492	75.1205	49.7052	67.9499	0.731498	-0.451074	0.19739	0.704676	0.856203
5735	7.975	/	433.31	HMDB0012958	gamma-Tocotrienol	C28H42O2	410.318	4	[M+Na]+	53.4	78	93.98			22.2472	9.08029	4.53155	11.1371	11.8601	13.0054	11.953	12.0009	0.996014	-0.00576231	0.584761	0.233022	0.353667
5750	9.1	434.17	435.177	HMDB0041166	Cycloartocarpin	C26H26O6	434.173	7	[M+H]+	42	26.9	90.71			21.4997	8.15816	4.48193	6.79571	11.6682	14.6897	11.3799	11.0512	1.02975	0.0422899	0.575468	0.239979	0.172449
5751	8.643	/	435.177	HMDB0249269	Bisindolylmaleimide i	C25H24N4O2	412.19	5	[M+Na]+	43.2	28.1	93.19			17.9773	8.70537	4.0588	6.09623	17.0912	11.4517	10.2471	11.5464	0.887477	-0.172219	0.535746	0.271041	0.308476
5752	5.558	/	435.198	HMDB0039636	Abscisic alcohol 11-glucoside	C21H32O8	412.21	1	[M+Na]+	50	55.7	95.87			36.5402	17.9812	12.9002	41.1693	66.5113	110.921	22.4739	72.8672	0.308422	-1.69702	0.180619	0.743236	1.70668
5758	10.735	434.318	435.325	HMDB0035685	beta-Citraurol	C30H42O2	434.318	1	[M+H]+	57.4	93.6	94.9			183.266	225.236	158.327	212.171	202.61	188.141	188.943	200.974	0.940136	-0.089058	0.458492	0.338668	0.253384
5782	4.774	/	437.141	HMDB0032600	Ptelatoside A	C19H26O10	414.153	1	[M+Na]+	43.3	22.2	95.78			188.725	280.306	217.47	324.732	206.156	233.696	228.833	254.861	0.897875	-0.155414	0.458584	0.338582	0.311975
5783	3.895	436.134	437.141	HMDB0036634	Phlorizin	C21H24O10	436.137	7	[M+H]+	40.8	19.3	92.72			14.5586	13.0427	6.94447	18.8942	39.5514	48.245	11.5153	35.5636	0.323794	-1.62685	0.157025	0.804032	1.64498
5793	6.018	/	437.214	HMDB0030895	(11x)-11,12-Dihydroxy-1(10)-spirovetiven-2-one 12-glucoside	C21H34O8	414.225	1	[M+Na]+	44.2	29.3	93.17			152.775	19.2161	24.1222	17.7241	38.5431	90.4312	65.3712	48.8994	1.33685	0.418838	0.516109	0.287259	0.122846
5798	12.264	436.333	437.341	HMDB0035983	Ganoderal A	C30H44O2	436.334	1	[M+H]+	54	74.7	97.27			5739.81	6875.26	6832.52	7443.76	7587.01	5798.84	6482.53	6943.2	0.933651	-0.0990441	0.436303	0.360212	0.27441
5805	11.798	/	437.341	HMDB0012172	4Alpha-hydroxymethyl-5alpha-cholesta-8,24-dien-3beta-ol	C28H46O2	414.35	5	[M+Na]+	53.2	76.3	95.08			660.019	611.811	699.209	933.916	859.329	690.417	657.013	827.888	0.793602	-0.333513	0.188106	0.725598	0.77114
5825	8.941	/	439.208	HMDB0015389	Desonide	C24H32O6	416.22	1	[M+Na]+	42.2	18.5	93.41			63.3241	14.2025	10.4444	23.672	26.8912	30.6698	29.3237	27.0777	1.08295	0.114963	0.562589	0.249808	0.386038
5826	8.705	/	439.208	HMDB0030522	Citreoviridin D	C24H32O6	416.22	1	[M+Na]+	42.4	21.1	92.43			57.5415	14.7954	4.7053	35.5729	43.2464	49.4633	25.6807	42.7609	0.600566	-0.735605	0.360706	0.442847	1.27817
5827	9.841	/	439.209	HMDB0035849	Armillyl everninate	C24H32O6	416.22	0	[M+Na]+	41.7	17.8	90.7			17.0736	9.34249	14.5705	30.4046	19.0657	28.3575	13.6622	25.9426	0.526632	-0.925132	0.14129	0.849888	1.31881
5834	6.417	/	439.23	HMDB0253989	latrunculin a	C22H31NO5S	421.192	9	[M+NH4]+	42.5	32.5	89.57			60.0776	19.9841	28.2028	22.7273	50.4415	36.1431	36.0882	36.4373	0.990418	-0.0138903	0.581914	0.235141	0.123548
5838	11.745	438.349	439.356	HMDB0036787	alpha,gamma-Onoceradienedione	C30H46O2	438.35	2	[M+H]+	55	78.1	98.71			3346.57	3842.05	3630.17	5149.25	4132.83	3672.17	3606.27	4318.08	0.835154	-0.259885	0.264484	0.577601	0.614324
5869	6.415	440.165	441.173	HMDB0242175	gamma-CEHC glucuronide	C21H28O10	440.168	7	[M+H]+	44.6	36	94.44			378.577	182.506	223.278	315.712	299.018	332.132	261.454	315.621	0.82838	-0.271636	0.404216	0.393387	0.603722
5874	9.189	/	441.188	HMDB0038785	Melleolide E	C23H30O7	418.199	1	[M+Na]+	44.6	30.6	94.21			97.1931	33.5645	34.0788	39.1469	60.397	49.1074	54.9455	49.5504	1.10888	0.149103	0.53699	0.270034	0.0204364
5892	10.977	/	441.336	HMDB0006764	17a,20a-Dihydroxycholesterol	C27H46O3	418.345	7	[M+Na]+	43.7	29.4	96.62			60.5879	43.6721	52.9813	82.3145	72.348	61.3651	52.4138	72.0092	0.727876	-0.458235	0.167618	0.775679	0.925478
5897	13.591	440.365	441.372	HMDB0039642	Rofficerone	C30H48O2	440.365	1	[M+H]+	56.1	85.2	96.67			60.8787	61.8348	69.3049	73.9564	70.5679	66.0463	64.0061	70.1902	0.911895	-0.13306	0.236413	0.626329	0.46801
5902	12.05	440.365	441.372	HMDB0035355	3beta-3-Hydroxy-18-lupen-21-one	C30H48O2	440.365	0	[M+H]+	57	86.6	98.69			481.816	483.561	444.526	472.452	589.326	341.843	469.968	467.874	1.00448	0.00644254	0.580993	0.235829	0.0605963
5907	5.109	/	442.233	HMDB0037531	Dehydroxypaxilline	C27H33NO3	419.246	5	[M+Na]+	42.6	26.8	92.11			115.594	79.0831	75.2933	93.1233	70.7486	61.5545	89.99	75.1421	1.1976	0.260143	0.378917	0.421456	0.459843
5909	7.259	/	442.279	HMDB0005022	Pravastatin	C23H36O7	424.246	1	[M+NH4]+	45.1	28.4	98.64			42.519	127.252	241.255	98.3495	54.4051	55.7746	137.009	69.5097	1.97107	0.978982	0.337408	0.471844	0.758412
5918	5.264	/	443.148	HMDB0030688	Cyclomulberrin	C25H24O6	420.157	3	[M+Na]+	40.6	16.5	89.87			144.655	147.046	26.0775	0.950167	1.22831	19.9197	105.926	7.36605	14.3803	3.84602	0.219839	0.657895	3.08379
5931	9.264	/	443.203	HMDB0035779	Armillane	C23H32O7	420.215	1	[M+Na]+	53.4	74.6	93.68			36.592	10.0781	10.4714	23.6975	23.4548	23.8594	19.0472	23.6705	0.804678	-0.313517	0.479813	0.318928	0.758693
5938	12.933	442.381	443.388	HMDB0036838	Betulin	C30H50O2	442.381	1	[M+H]+	56.3	84.4	97.75	67.2		11.5495	14.7186	9.26319	13.006	10.7335	10.4878	11.8437	11.4091	1.0381	0.053941	0.537018	0.270011	0.0869328
5948	2.413	/	444.222	HMDB0031763	Methyl 7-epi-12-hydroxyjasmonate glucoside	C19H30O9	402.189	1	[M+ACN+H]+	46.6	37.6	97.22			57.7899	48.3474	67.8194	39.9971	23.1007	32.7913	57.9856	31.9631	1.81414	0.859288	0.117386	0.930383	1.25964
5950	7.561	/	444.295	HMDB0013653	Prostaglandin D2-1-glyceryl ester	C23H38O7	426.262	2	[M+NH4]+	53.8	72.7	97.9			26.8992	51.5657	127.398	46.8969	24.8232	20.4014	68.621	30.7072	2.23469	1.16007	0.322355	0.491665	1.00859
5972	10.041	444.325	467.315	HMDB0006227	1-a,25-Trihydroxyvitamin D2	C28H44O4	444.324	4	[M+Na]+	53.3	76.3	94.82			174.773	38.5239	65.4403	73.5296	173.703	99.3727	92.9125	115.535	0.804192	-0.314389	0.491614	0.308376	0.611383
5985	4.502	/	447.162	HMDB0062702	N,N'-diacetylchitobiose	C16H28N2O11	424.169	8	[M+Na]+	47.7	52.1	96.46			10.3463	27.2328	27.9015	6.33576	6.1337	8.86358	21.8269	7.11101	3.06944	1.61798	0.213931	0.669727	1.67647
6020	8.733	/	449.304	HMDB0012562	13'-Hydroxy-gamma-tocotrienol	C28H42O3	426.313	4	[M+Na]+	56.3	92.2	93.66			51.9398	14.2129	6.52771	12.2575	14.8322	43.7903	24.2268	23.6266	1.0254	0.0361895	0.579898	0.236649	0.170527
6026	4.82	450.113	451.121	HMDB0041768	Phloretin 2'-O-glucuronide	C21H22O11	450.116	6	[M+H]+	50.5	63.5	96.39			83.9631	79.5038	78.5496	51.8553	41.8958	42.6	80.6722	45.4504	1.77495	0.827779	0.0383302	1.41646	1.32076
6040	12.084	/	451.32	HMDB0006225	Ercalcitriol	C28H44O3	428.329	4	[M+Na]+	54	79.2	95.28			68.3207	22.9862	20.3108	23.8008	36.5147	36.632	37.2059	32.3158	1.15132	0.20329	0.524119	0.28057	0.0276363
6043	9.786	/	451.32	HMDB0244149	1,24)-Dihydroxyvitamin D2	C28H44O3	428.329	4	[M+Na]+	54.3	81.1	94.96			149.382	83.1174	66.8373	109.542	116.5	141.95	99.7789	122.664	0.813432	-0.297906	0.397818	0.400315	0.588268
6051	5.619	/	453.1	HMDB0012199	Chorismate	C10H10O6	226.048	6	[2M+H]+	49.4	61	93.43			1.17365	0.621662	0.653471	0.758541	1.00474	0.752023	0.816261	0.838433	0.973555	-0.0386655	0.564862	0.248058	0.168761
6054	5.295	452.129	453.136	HMDB0034753	7-Hydroxybutylidenephthalide 7-(6-malonylglucoside)	C21H24O11	452.132	7	[M+H]+	48.8	59.3	92.28			68.924	44.3997	33.0434	46.8242	35.5586	69.3402	48.789	50.5743	0.9647	-0.051848	0.562733	0.249698	0.0625362
6075	11.228	452.328	453.336	HMDB0035888	Tyromycic acid	C30H44O3	452.329	1	[M+H]+	53.6	74.9	94.93			238.533	91.5236	73.7634	154.314	146.359	200.01	134.607	166.894	0.80654	-0.310183	0.456468	0.34059	0.65395
6076	10.732	/	453.336	HMDB0303954	22,23-dihydroxy-campest-4-en-3-one	C28H46O3	430.345	4	[M+Na]+	51.6	68.5	94.52			461.999	502.894	594.763	552.699	509.883	498.635	519.885	520.406	0.999	-0.00144396	0.58407	0.233535	0.0516009
6084	9.725	/	453.336	HMDB0038353	(3beta,5beta,8beta,24xi)-Ergosta-6,22-diene-3,5,8-triol	C28H46O3	430.345	4	[M+Na]+	50	60.1	94.88			566.503	172.653	291.534	296.339	391.204	235.44	343.563	307.661	1.11669	0.159234	0.52772	0.277596	0.00901414
6095	3.909	/	455.116	HMDB0248668	Asperulosidic acid	C18H24O12	432.127	1	[M+Na]+	49.7	52.3	97.84			214.474	267.319	165.307	69.4312	104.405	48.9988	215.7	74.2783	2.90394	1.53801	0.0937401	1.02807	1.76722
6106	4.544	/	455.152	HMDB0041515	Benzyl gentiobioside	C19H28O11	432.163	1	[M+Na]+	41.4	17.1	91.52			18.639	12.8376	10.1152	22.7435	15.221	28.1778	13.8639	22.0474	0.628823	-0.669275	0.230748	0.636862	0.973541
6115	9.107	/	455.203	HMDB0038787	Melleolide B	C24H32O7	432.215	2	[M+Na]+	42.8	24.4	91.86			20.3593	9.27438	5.91151	24.5418	21.644	19.1418	11.8484	21.7759	0.544107	-0.878038	0.196481	0.70668	1.28506
6116	9.56	/	455.203	HMDB0038793	Melleolide G	C24H32O7	432.215	2	[M+Na]+	42.6	21.9	93.32			22.9148	9.96136	7.84588	17.6867	21.3411	20.8881	13.574	19.972	0.679653	-0.55713	0.301552	0.520637	0.952586
6120	11.691	454.308	477.297	HMDB0012556	13'-Carboxy-alpha-tocotrienol	C29H42O4	454.308	1	[M+Na]+	48.1	51.9	90.09			20.6789	6.94454	5.76139	7.84009	8.54037	10.5839	11.1283	8.98811	1.23811	0.308142	0.498166	0.302626	0.123397
6122	12.216	454.344	455.351	HMDB0034963	beta-Elemonic acid	C30H46O3	454.345	2	[M+H]+	55.3	80.9	97.69			3354.98	3684.04	3577.73	3707.64	4087.99	3148.77	3538.91	3648.13	0.970062	-0.0438518	0.506823	0.295144	0.131799
6127	11.799	454.344	455.351	HMDB0035090	Ganoderic acid Y	C30H46O3	454.345	2	[M+H]+	56.2	88.3	94.77			977.276	653.607	599.84	852.306	844.85	807.533	743.574	834.896	0.890618	-0.167121	0.429445	0.367093	0.430873
6141	5.691	/	457.112	HMDB0031347	2-O-Caffeoylarbutin	C21H22O10	434.121	4	[M+Na]+	42.8	25.3	93.73			47.2937	45.8635	38.5088	22.0414	32.1208	29.1382	43.8887	27.7668	1.58062	0.660487	0.0997145	1.00124	1.16361
6145	6.365	456.139	457.147	HMDB0251365	Dilmapimod	C23H19F3N4O3	456.141	4	[M+H]+	41.6	19.4	92.78			48.736	52.423	46.1022	31.9309	40.0176	40.1484	49.087	37.3657	1.31369	0.393629	0.113978	0.943179	0.894733
6165	12.829	456.36	457.367	HMDB0258862	Testosterone undecanoate	C30H48O3	456.36	1	[M+H]+	48.4	50.7	92.56	76.1		208.881	206.121	204.313	265.902	257.752	234.688	206.439	252.781	0.81667	-0.292175	0.0779715	1.10806	0.786337
6173	6.84	/	459.089	HMDB0041418	Taxifolin 3-arabinoside	C20H20O11	436.101	1	[M+Na]+	47.9	46	94.98			3.55642	2.43918	3.46529	2.85474	2.91817	2.53454	3.15363	2.76915	1.13884	0.187568	0.361682	0.441673	0.357421
6193	9.013	458.191	459.198	HMDB0252405	Fluprostenol	C23H29F3O6	458.192	1	[M+H]+	50	55.3	96.37			33.6349	7.79034	6.77335	20.9305	23.0655	25.8651	16.0662	23.287	0.68992	-0.535499	0.420531	0.376202	1.03704
6198	12.382	458.375	459.382	HMDB0035324	Lucidumol B	C30H50O3	458.376	1	[M+H]+	53.2	71.3	96.02			82.0981	92.8096	103.683	106.642	99.6644	76.8539	92.8636	94.3868	0.983861	-0.0234732	0.559446	0.252242	0.0836097
6199	12.904	458.375	481.365	HMDB0036540	Heliantriol A1	C30H50O3	458.376	1	[M+Na]+	52.1	67.8	94.32			47.4009	56.936	56.3708	72.6922	49.8653	37.7529	53.5692	53.4368	1.00248	0.003571	0.584042	0.233556	0.0450938
6202	13.424	458.376	459.383	HMDB0041183	(2alpha,3beta)-20(29)-Lupene-2,3,28-triol	C30H50O3	458.376	0	[M+H]+	45.9	36	93.72			5.18939	4.84729	4.47805	6.79642	5.27647	3.38406	4.83825	5.15232	0.939043	-0.0907376	0.522135	0.282217	0.123235
6213	4.9	/	461.141	HMDB0258199	Sec-o-Glucosylhamaudol	C21H26O10	438.153	1	[M+Na]+	48	47.1	94.23			44.5217	65.9085	51.7716	47.2093	46.2963	50.7841	54.0672	48.0966	1.12414	0.16882	0.379834	0.420406	0.392671
6222	8.545	/	461.159	HMDB0030620	Morusinol	C25H26O7	438.168	4	[M+Na]+	51.4	63.9	97.77			15.0202	21.1184	19.3388	22.6157	31.5169	22.1728	18.4925	25.4351	0.727044	-0.459885	0.214031	0.669524	0.844423
6232	7.713	/	461.373	HMDB0033823	Coffeasterene	C31H50O	438.386	5	[M+Na]+	46.8	48.6	91.44			7.7996	8.86227	10.9613	1.85537	4.73279	5.09074	9.20773	3.89296	2.36522	1.24198	0.103635	0.984493	1.60068
6243	4.225	/	463.157	HMDB0302055	Cichorioside I	C21H28O10	440.168	1	[M+Na]+	50.6	57.4	97.33			155.121	224.22	163.124	177.556	159.76	197.981	180.822	178.433	1.01339	0.0191889	0.567776	0.245823	0.0464668
6265	4.845	464.093	465.1	HMDB0253683	Isoquercitroside	C21H20O12	464.095	5	[M+H]+	40.4	12.1	95.65			16.9233	12.8874	10.0301	6.34359	4.95245	4.21484	13.2803	5.17029	2.56857	1.36097	0.102884	0.987653	1.64114
6269	7.924	464.144	465.151	HMDB0258285	Sibenadet	C22H28N2O5S2	464.144	1	[M+H]+	39.8	14.8	85.01			10.8041	11.9189	9.23667	6.6682	14.4807	9.98681	10.6532	10.3786	1.02647	0.0376852	0.564386	0.248424	0.221905
6275	9.496	/	465.299	HMDB0242632	Sisomicin sulfate	C19H37N5O7	447.269	9	[M+NH4]+	43.6	36	91.99			64.5404	11.8226	119.937	31.1204	30.0585	39.9803	65.4332	33.7197	1.9405	0.956429	0.363302	0.439732	0.388643
6288	5.152	/	467.152	HMDB0249186	Bictegravir	C21H18F3N3O5	449.12	4	[M+NH4]+	41.2	17.7	93.35			27.6736	33.6381	33.4056	57.8664	37.3352	56.0898	31.5724	50.4305	0.626058	-0.675632	0.151439	0.819761	1.08885
6291	6.889	466.22	467.227	HMDB0036600	T2 Toxin	C24H34O9	466.22	2	[M+H]+	48.3	50.2	93.34			6.01573	3.36877	18.3593	2.68534	20.2089	4.34634	9.24792	9.08018	1.01847	0.0264078	0.582053	0.235037	0.186251
6293	9.467	/	467.315	HMDB0011560	MG(0:0/24:6/0:0)	C28H44O4	444.324	4	[M+Na]+	49.3	56.3	95.22			310.823	48.2198	17.1469	71.8008	70.9456	351.042	125.397	164.596	0.761845	-0.39243	0.52534	0.27956	0.713186
6301	14.625	/	467.388	HMDB0304265	Arabidiol	C30H52O2	444.397	4	[M+Na]+	52.9	74.7	94.61			1.06144	0.739798	0.905098	1.61835	4.34208	4.35932	0.902111	3.43992	0.262248	-1.931	0.202662	0.693227	1.82892
6305	5.548	/	469.113	HMDB0040803	Kaempferide 3-rhamnoside	C22H22O10	446.121	7	[M+Na]+	49.9	63.5	93.88			119.848	90.378	84.9981	67.6805	149.701	169.951	98.4079	129.111	0.762196	-0.391766	0.380052	0.420157	0.399435
6308	5.031	/	469.131	HMDB0035007	Lucuminic acid	C19H26O12	446.142	1	[M+Na]+	47.3	40.1	97.46			71.7194	35.7225	39.8484	32.764	70.3343	48.0818	49.0968	50.3934	0.97427	-0.0376059	0.570799	0.243517	0.0444002
6311	4.677	/	469.167	HMDB0039253	Crosatoside B	C20H30O11	446.179	1	[M+Na]+	57.7	91.5	98.34			599.477	1274.75	761.892	978.934	848.309	1012.95	878.707	946.732	0.928148	-0.107573	0.519146	0.284711	0.286362
6316	9.931	/	469.293	HMDB0034424	Spirotaccagenin	C27H42O5	446.303	1	[M+Na]+	47	45.2	91.01			37.4766	5.43132	12.5664	13.8831	34.3252	22.6213	18.4915	23.6099	0.783208	-0.352532	0.489317	0.31041	0.748766
6317	10.65	468.323	491.312	HMDB0034515	Glabrolide	C30H44O4	468.324	1	[M+Na]+	49.5	55.1	94.38			112.353	74.9244	85.69	110.806	72.9249	122.525	90.9891	102.085	0.891304	-0.16601	0.45504	0.34195	0.29109
6319	10.441	468.323	469.331	HMDB0040711	16beta-16-Hydroxy-3-oxo-1,12-oleanadien-28-oic acid	C30H44O4	468.324	1	[M+H]+	55.6	85.1	94.45			412.876	90.2809	105.038	235.005	275.534	450.307	202.732	320.282	0.632979	-0.65977	0.376308	0.424456	1.04631
6321	9.957	468.323	469.331	HMDB0038797	Uralenolide	C30H44O4	468.324	1	[M+H]+	51.5	64.8	93.69			205.074	62.669	50.3067	105.447	95.084	128.676	106.017	109.735	0.966111	-0.0497388	0.57322	0.241679	0.411247
6332	2.239	/	471.147	HMDB0248874	8-O-Acetyl shanzhiside methyl ester	C19H28O12	448.158	2	[M+Na]+	42.5	15.3	99.13			1130.86	1284.99	1070.92	505.158	305.278	362.606	1162.26	391.014	2.97242	1.57164	0.0407032	1.39037	1.82874
6345	6.973	/	471.22	HMDB0029348	Neryl arabinofuranosyl-glucoside	C21H36O10	448.231	1	[M+Na]+	47.8	44	96.62			138.964	206.234	232.533	227.439	167.615	168.148	192.577	187.734	1.0258	0.0367454	0.558966	0.252615	0.00703568
6349	11.434	470.339	493.328	HMDB0302096	Kuguacin A	C30H46O4	470.34	1	[M+Na]+	55.8	86.1	94.66			1058.86	1411.99	1010.45	1771.92	1312.09	1392.9	1160.43	1492.3	0.777611	-0.36288	0.237918	0.623572	0.738134
6351	11.689	470.339	471.346	HMDB0029345	Murrayenol	C30H46O4	470.34	1	[M+H]+	56.1	87.6	93.73			130.449	46.1921	74.7516	111.27	50.8209	125.152	83.7975	95.7479	0.875189	-0.192333	0.512058	0.290681	0.303501
6354	11.112	470.339	471.346	HMDB0035334	Ganodermic acid Jb	C30H46O4	470.34	1	[M+H]+	55.7	85.6	94.27			286.247	186.667	163.223	307.885	342.635	297.139	212.046	315.887	0.671272	-0.575031	0.162788	0.788377	1.02103
6376	9.309	/	473.195	HMDB0257249	Rivenprost	C24H34O6S	450.208	4	[M+Na]+	40.4	13.8	92.43			22.5594	8.99741	10.5291	41.5332	38.1596	35.1819	14.0286	38.2915	0.366364	-1.44865	0.0721805	1.14158	1.75984
6383	11.285	472.354	473.362	HMDB0035962	Ganoderic acid U	C30H48O4	472.355	1	[M+H]+	53.5	72.1	96.36			192.057	238.674	259.786	429.814	265.268	283.036	230.173	326.039	0.705966	-0.50233	0.241409	0.617247	0.884778
6388	4.24	/	474.117	HMDB0257229	Rigosertib	C21H25NO8S	451.13	5	[M+Na]+	39.9	13.6	92.15			9.46635	27.9229	13.3651	5.96524	9.99152	12.3464	16.9181	9.43439	1.79324	0.842568	0.31158	0.506431	1.03282
6392	6.441	474.077	475.084	HMDB0002375	Chicoric acid	C22H18O12	474.08	6	[M+H]+	44.7	37.9	92.12			2.7803	1.59654	1.34932	0.818014	1.22963	1.30872	1.90872	1.11879	1.70606	0.770667	0.244384	0.611926	1.08629
6396	4.306	/	497.163	HMDB0038680	Musabalbisiane A	C23H28O12	496.158	6	[M+H]+	45.9	47.4	88.67			53.008	69.5381	51.2786	17.918	15.9613	23.3302	57.9416	19.0698	3.03839	1.60331	0.0586685	1.23159	1.87164
6400	12.564	/	475.318	HMDB0249340	Parenabol	C30H44O3	452.329	1	[M+Na]+	42.1	18	94.39			45.0972	45.3181	39.7812	44.5282	46.6323	53.6587	43.3988	48.2731	0.899028	-0.153562	0.2755	0.559878	0.411545
6402	11.744	474.37	475.377	HMDB0039692	20,24-Epoxy-25,26-dihydroxydammaran-3-one	C30H50O4	474.371	1	[M+H]+	42.7	20.8	94.37			272.409	282.528	277.374	416.682	331.381	306.748	277.437	351.604	0.789061	-0.341791	0.23744	0.624446	0.778608
6417	13.57	/	476.409	HMDB0039212	Soyasapogenol F	C30H50O3	458.376	1	[M+NH4]+	49	50	96.36			0.375479	0.369235	0.264011	0.357648	0.926704	0.729699	0.336241	0.67135	0.500843	-0.997569	0.213753	0.670088	1.14308
6422	6.194	476.132	477.139	HMDB0037450	Orientin 7,3'-dimethyl ether	C23H24O11	476.132	1	[M+H]+	44.1	25.9	95.48			115.19	110.317	121.706	21.2751	34.1267	53.2652	115.737	36.2223	3.1952	1.6759	0.0432016	1.3645	1.93066
6423	5.734	/	499.123	HMDB0029291	3,4-Dicaffeoyl-1,5-quinolactone	C25H22O11	498.116	1	[M+H]+	54.5	76	98.4			3354.17	3551.76	4157.35	7721.2	8860.4	6991.42	3687.76	7857.67	0.469319	-1.09136	0.0512501	1.29031	1.53715
6433	12.067	/	477.334	HMDB0038758	Glypallidifloric acid	C30H46O3	454.345	0	[M+Na]+	50	62.6	87.64			54.5251	60.7423	62.6524	65.7681	66.2216	55.2822	59.3066	62.424	0.950062	-0.0739066	0.42598	0.370611	0.251808
6443	10.772	477.285	478.292	HMDB0011507	LysoPE(18:2/0:0)	C23H44NO7P	477.286	2	[M+H]+	54.9	80.6	96.02			93.525	93.1808	85.9733	103.011	89.7562	88.8144	90.8931	93.8607	0.968383	-0.0463506	0.460784	0.336502	0.176138
6449	12.116	/	478.367	HMDB0032879	all-Carophyll yellow	C32H44O2	460.334	1	[M+NH4]+	46.9	38.6	97.54			287.393	342.546	409.513	546.816	448.641	364.275	346.484	453.244	0.764453	-0.3875	0.24553	0.609896	0.781427
6452	5.39	478.074	479.081	HMDB0029212	Quercetin 3-O-glucuronide	C21H18O13	478.075	1	[M+H]+	48	45	96.24			68.1334	70.7538	57.8941	33.0713	23.9213	45.7636	65.5938	34.252	1.91503	0.937369	0.0937734	1.02792	1.39529
6455	5.794	478.111	479.118	HMDB0033650	Estragonoside	C22H22O12	478.111	1	[M+H]+	49.3	53.8	94.34			72.5605	75.3432	67.8	27.1357	29.5826	58.1131	71.9012	38.2771	1.87844	0.909533	0.173049	0.761832	1.38792
6456	4.923	478.111	501.1	HMDB0039338	Pollenin B	C22H22O12	478.111	1	[M+Na]+	45.7	36.4	93.67			34.2296	24.967	19.6079	23.8417	12.0641	19.0498	26.2682	18.3185	1.43397	0.520011	0.279419	0.553744	0.828123
6466	12.988	/	479.349	HMDB0002364	Oleanolic acid	C30H48O3	456.36	2	[M+Na]+	44.4	30.1	94.4	78.2		141.449	180.753	202.287	245.917	210.733	185.559	174.83	214.07	0.816695	-0.29213	0.261351	0.582776	0.664917
6474	2.282	/	480.16	HMDB0001533	5,10-Methylene-THF	C20H23N7O6	457.171	0	[M+Na]+	44.3	29.3	92.36			6.26507	4.29716	21.26	21.2068	24.2069	27.6142	10.6074	24.3426	0.435755	-1.19841	0.174266	0.758788	1.61502
6478	12.843	/	480.382	HMDB0035728	Ganoderol A	C30H46O2	438.35	2	[M+ACN+H]+	46.3	40.9	92.67			20.2483	20.4007	33.1813	41.2676	39.132	31.5177	24.6101	37.3057	0.659686	-0.600148	0.173284	0.761241	1.07165
6482	4.707	/	481.131	HMDB0041336	7-Hydroxy-4-methylphthalide O-[arabinosyl-(1->6)-glucoside]	C20H26O12	458.142	1	[M+Na]+	54.4	75.5	97.93			389.437	535.942	352.423	66.6252	61.3368	81.0809	425.934	69.681	6.11263	2.61179	0.113157	0.94632	2.39158
6490	6.095	/	481.167	HMDB0029909	Gein	C21H30O11	458.179	1	[M+Na]+	45.8	31.7	98.4			1101.14	936.478	772.965	600.293	716.09	1028.58	936.861	781.653	1.19856	0.261306	0.370563	0.431138	0.590127
6504	9.801	/	481.294	HMDB0033728	Pubesenolide	C28H42O5	458.303	3	[M+Na]+	51.7	68.6	93.55			82.3381	13.6516	11.1939	25.1067	34.9603	33.3673	35.7279	31.1447	1.14716	0.198061	0.550158	0.259512	0.422339
6520	4.64	/	483.147	HMDB0033138	Methyl salicylate O-[rhamnosyl-(1->6)-glucoside]	C20H28O12	460.158	1	[M+Na]+	52.9	69.1	96.22			30.8087	61.5967	26.4021	5.98224	7.85201	14.2292	39.6025	9.35447	4.23354	2.08186	0.201626	0.695453	2.07711
6523	8.152	482.155	483.162	HMDB0035683	Dukunolide A	C26H26O9	482.158	6	[M+H]+	43.3	28.4	95.27			163.262	138.921	122.75	178.701	205.795	261.905	141.644	215.467	0.657384	-0.605192	0.153775	0.813113	1.0089
6545	13.374	/	483.38	HMDB0034521	(3beta,11alpha,13beta)-3,11,13-Oleananetriol	C30H52O3	460.392	2	[M+Na]+	45.5	32.9	96.2			23.9453	21.4123	21.2182	30.1581	20.6039	18.5309	22.1919	23.0976	0.960789	-0.0577092	0.5369	0.270107	0.107504
6548	12.935	/	483.382	HMDB0035998	(3beta,24xi)-Cycloartane-3,24,25-triol	C30H52O3	460.392	0	[M+Na]+	41.8	13	96.18			3.47945	5.13639	3.65968	3.7719	2.64931	3.25677	4.09184	3.22599	1.2684	0.343007	0.287694	0.541069	0.667146
6549	10.856	/	483.419	HMDB0038485	5-Pentacosyl-1,3-benzenediol	C31H56O2	460.428	4	[M+Na]+	46.6	38.8	98.4			1.86456	3.42681	3.02477	3.54309	2.3953	4.61094	2.77205	3.51644	0.78831	-0.343165	0.377851	0.42268	0.521129
6564	3.447	484.119	485.126	HMDB0038867	Diospyrin	C21H24O13	484.122	6	[M+H]+	50.3	66.4	92.27			126.232	98.8807	81.0493	93.3579	97.6043	131.576	102.054	107.513	0.949225	-0.0751783	0.523467	0.281111	0.130485
6572	4.777	/	485.165	HMDB0039233	Verbasoside	C20H30O12	462.174	5	[M+Na]+	42.7	20.7	98.23			16.3523	14.5738	23.2427	50.1592	30.8868	24.2697	18.0563	35.1052	0.514347	-0.959187	0.202229	0.694156	1.31698
6573	6.164	/	485.178	HMDB0038159	Retrocalamin	C24H30O9	462.189	1	[M+Na]+	52	66.8	93.88			70.9531	134.574	98.3211	109.072	82.0329	87.2159	101.283	92.7737	1.09172	0.126602	0.496313	0.304244	0.17137
6583	6.463	/	485.238	HMDB0029349	Neryl rhamnosyl-glucoside	C22H38O10	462.246	5	[M+Na]+	40.3	8.79	97.92			7.37288	2.66845	2.68859	2.70061	5.14188	6.43851	4.24331	4.76033	0.891388	-0.165874	0.531368	0.274604	0.287393
6588	10.182	484.318	485.325	HMDB0035256	24-Hydroxyglabrolide	C30H44O5	484.319	2	[M+H]+	54.3	80.2	93.28			139.269	42.5794	99.3988	51.7353	115.794	86.8623	93.749	84.7973	1.10557	0.144786	0.53234	0.273811	0.0753272
6623	5.336	/	487.214	HMDB0031367	Linalool oxide D 3-[apiosyl-(1->6)-glucoside]	C21H36O11	464.226	1	[M+Na]+	54.8	81.2	94.19			68.5435	68.5123	48.7563	79.2085	81.0089	84.0039	61.9374	81.4071	0.760835	-0.394345	0.190996	0.718975	0.815822
6626	4.62	/	487.214	HMDB0035489	Linalool 3,6-oxide primeveroside	C21H36O11	464.226	1	[M+Na]+	54.5	80	94.15			34.0881	37.106	42.2472	59.8346	65.7757	51.7779	37.8137	59.1294	0.639508	-0.644965	0.0858487	1.06627	1.15977
6634	9.772	486.334	487.341	HMDB0034526	Bassic acid	C30H46O5	486.335	1	[M+H]+	53.5	75	93.34			57.4094	19.3029	41.7393	24.5408	114.16	103.595	39.4838	80.7651	0.488872	-1.03247	0.29493	0.530282	0.902574
6636	10.434	/	487.342	HMDB0041135	2-Deoxybrassinolide	C28H48O5	464.35	4	[M+Na]+	52.7	77.9	90.5			206.265	67.8329	29.7432	72.6195	74.2937	75.8552	101.281	74.2561	1.36393	0.447775	0.48496	0.314294	0.0345374
6644	7.625	488.144	489.152	HMDB0041394	Khelmarin D	C28H24O8	488.147	5	[M+H]+	40.1	15.6	90.96			15.4763	22.2748	26.2534	17.0405	16.2798	12.2408	21.3348	15.187	1.40481	0.490372	0.235742	0.627562	0.792923
6655	10.318	488.349	511.339	HMDB0034036	Pitheduloside I	C30H48O5	488.35	1	[M+Na]+	57.4	94	94.28			1874.97	1750.56	2009.6	2963.64	2361.99	2023.34	1878.38	2449.66	0.766791	-0.383095	0.209133	0.679577	0.812644
6657	11.141	488.349	489.357	HMDB0035957	Hovenolactone	C30H48O5	488.35	1	[M+H]+	43.8	26.3	93.9			29.0159	26.3039	20.8312	34.4635	36.6353	30.3792	25.3837	33.826	0.750419	-0.414231	0.149269	0.826029	0.858593
6662	9.696	/	490.388	HMDB0037779	Ganoderiol E	C30H48O4	472.355	2	[M+NH4]+	54.6	82.3	92.49			16.3463	14.9033	12.2136	12.9651	17.3429	13.312	14.4877	14.54	0.996407	-0.00519309	0.581119	0.235735	0.00676394
6665	4.94	/	491.152	HMDB0256772	Prim-O-glucosylcimifugin	C22H28O11	468.163	1	[M+Na]+	51.8	65.8	94.29			25.1027	34.2185	32.0332	21.4583	17.9108	23.7318	30.4515	21.0336	1.44775	0.533815	0.14281	0.845241	0.995746
6675	10.779	/	491.276	HMDB0248458	Antcin B	C29H40O5	468.288	1	[M+Na]+	41.4	15	92.67			102.222	76.3565	73.0139	32.0002	29.7214	97.8467	83.8641	53.1894	1.57671	0.656913	0.310742	0.5076	1.13707
6691	5.77	492.09	493.097	HMDB0240536	Isorhamnetin 3-glucuronide	C22H20O13	492.09	1	[M+H]+	51.9	63.1	97.69			439.434	475.358	501.91	174.972	133.185	206.425	472.234	171.527	2.75311	1.46106	0.0351168	1.45448	1.78321
6697	4.608	492.16	493.168	HMDB0250017	Picroside I	C24H28O11	492.163	6	[M+H]+	48.9	56.6	94.37			22.0289	33.4663	27.7225	35.7641	27.126	32.038	27.7392	31.6427	0.876638	-0.189947	0.377154	0.423481	0.434799
6703	12.163	/	493.328	HMDB0034508	6beta-Hydroxy-3-oxo-12-oleanen-28-oic acid	C30H46O4	470.34	1	[M+Na]+	47	41.7	94.99			4017.31	588.681	542.006	581.17	831.034	3007	1716	1473.07	1.16492	0.220226	0.551964	0.258089	0.0105808
6725	6.055	494.106	495.113	HMDB0038866	Quercetagetin 3'-methylether 7-glucoside	C22H22O13	494.106	1	[M+H]+	46.6	40.9	93.07			83.4338	54.6025	35.3972	124.646	95.7008	97.5512	57.8111	105.966	0.545563	-0.874182	0.145456	0.837267	1.27811
6740	12.461	/	495.344	HMDB0002392	Maslinic acid	C30H48O4	472.355	2	[M+Na]+				89.9		564.583	369.119	444.734	1341.68	924.865	839.576	459.479	1035.37	0.44378	-1.17208	0.117604	0.929578	1.55569
6752	9.557	495.371	496.378	HMDB0248147	N(4)-Octadecyl-1-arabinofuranosylcytosine	C27H49N3O5	495.367	7	[M+H]+	39.8	20.4	86.42			83.7949	63.337	77.5508	115.126	79.5739	85.0401	74.8942	93.2468	0.803183	-0.316199	0.278874	0.554593	0.675888
6782	12.514	/	497.36	HMDB0259600	Cholylsarcosine	C27H45NO6	479.325	3	[M+NH4]+	45.2	34.6	94.55			26.2402	137.095	106.979	96.553	113.878	121.524	90.1047	110.652	0.814309	-0.296352	0.452468	0.344412	0.675211
6787	9.648	497.386	498.393	HMDB0242096	N-Nervonoyl Methionine	C29H55NO3S	497.39	8	[M+H]+	41.6	24.5	92.97			3388.95	3276.93	3576.44	4075.7	3727.54	3422.94	3414.11	3742.06	0.91236	-0.132324	0.2604	0.584359	0.453533
6804	6.565	/	499.214	HMDB0304627	Fuscaxanthone A	C29H32O6	476.22	11	[M+Na]+	37.8	13.7	86.88			2.52872	0.657192	1.54613	1.19103	2.32649	1.03708	1.57735	1.5182	1.03896	0.0551377	0.569789	0.244286	0.111322
6832	2.827	/	501.157	HMDB0302799	3,4-Dihydroxyphenylethanol-4-diglucoside	C20H30O13	478.169	1	[M+Na]+	53.2	73.6	93.46			40.3244	56.6936	48.3556	24.8367	34.5564	37.9311	48.4579	32.4414	1.49371	0.578895	0.161389	0.792125	1.04525
6836	9.517	500.313	523.302	HMDB0033234	Ganoderic acid beta	C30H44O6	500.314	1	[M+Na]+	53.6	75.9	93.07			126.325	26.5663	30.2129	63.5578	129.513	120.468	61.0346	104.513	0.583991	-0.775981	0.339866	0.468692	1.14962
6869	7.592	/	505.185	HMDB0247264	7-Hydroxystaurosporine	C28H26N4O4	482.195	2	[M+Na]+	45.5	39.3	90.43			17.3215	13.7732	16.7877	26.9445	17.7836	18.1169	15.9608	20.9483	0.761911	-0.392305	0.262949	0.580128	0.769223
6877	10.435	504.344	505.352	HMDB0302616	1-beta-Hydroxyeuscaphic acid	C30H48O6	504.345	1	[M+H]+	57.5	95.7	93.02			11.495	5.66031	4.31439	7.79468	9.27969	12.3433	7.15656	9.8059	0.729822	-0.454383	0.359948	0.44376	0.756046
6893	10.96	/	507.308	HMDB0037607	Ganolucidic acid E	C30H44O5	484.319	1	[M+Na]+	56.7	91.3	93.84			155.101	36.3526	341.548	103.382	107.602	103.42	177.667	104.801	1.69527	0.761519	0.402979	0.394718	0.198386
6913	4.646	508.121	509.129	HMDB0029517	Limocitrin 3-glucoside	C23H24O13	508.122	1	[M+H]+	50	53	97.79			683.124	345.373	247.223	267.611	220.202	327.454	425.24	271.756	1.56479	0.645968	0.338525	0.470409	0.78798
6920	6.539	508.228	509.236	HMDB0038611	Gibberellin A37 glucosyl ester	C26H36O10	508.231	5	[M+H]+	44.5	35.6	92.29			12.4482	2.04934	4.43843	6.20971	6.95489	5.31121	6.31199	6.1586	1.02491	0.0354917	0.577828	0.238202	0.440077
6923	11.384	/	509.323	HMDB0040499	18alpha-Hydroxyglycyrrhetic acid	C30H46O5	486.335	1	[M+Na]+	52.2	69.4	92.99			238.294	91.1718	62.0127	114.803	150.857	169.715	130.493	145.125	0.899175	-0.153326	0.534348	0.272176	0.462197
6948	7.444	/	511.251	HMDB0038704	Macrocarpal B	C28H40O6	472.282	12	[M+K]+	40.7	31.6	84.56			0.613358	0.15393	0.181093	1.0697	0.620486	0.167261	0.316127	0.619149	0.510583	-0.969783	0.363491	0.439507	0.983974
6963	8.328	/	512.373	HMDB0062314	1-docosanoyl-glycero-3-phosphate	C25H51O7P	494.337	4	[M+NH4]+	43.5	31.5	90.57			20.0902	20.2976	25.4903	58.9485	24.3793	21.7629	21.9594	35.0303	0.626869	-0.673764	0.372673	0.428672	0.826643
6967	6.277	/	513.139	HMDB0040512	4',5,6-Trimethylscutellarein 7-glucoside	C24H26O11	490.148	4	[M+Na]+	46.4	40.3	96.57			401.844	686.445	765.685	500.259	462.658	351.265	617.991	438.061	1.41074	0.496456	0.270229	0.568269	0.73275
6973	3.993	/	513.158	HMDB0032743	Phloroacetophenone 6'-[xylosyl-(1->6)-glucoside]	C21H30O13	490.169	1	[M+Na]+	48.8	46.7	98.41			5.69279	5.04516	5.53374	4.40086	4.72683	4.96178	5.42389	4.69649	1.15488	0.207746	0.145438	0.837321	0.618441
6980	4.769	/	513.194	HMDB0255605	Nikkomycin	C20H25N5O10	495.16	0	[M+NH4]+	48.2	43.5	97.53			71.6146	58.3024	51.8205	71.0249	40.5402	47.1464	60.5792	52.9038	1.14508	0.19545	0.430014	0.366518	0.401998
6982	9.886	/	513.355	HMDB0034525	Barringtogenol C	C30H50O5	490.366	1	[M+Na]+	44.5	29.8	93.36			345.329	357.127	496.873	481.906	457.823	451.562	399.776	463.764	0.862026	-0.214197	0.336956	0.472426	0.566063
6985	11.17	/	513.355	HMDB0034532	Camelliagenin C	C30H50O5	490.366	2	[M+Na]+	54.5	82.4	92.1			217.22	134.432	243.421	234.034	275.325	62.3808	198.358	190.58	1.04081	0.0577095	0.566023	0.247166	0.240907
6987	10.249	/	514.388	HMDB0253065	Hederagenin	C30H48O4	472.355	2	[M+ACN+H]+	41.6	16.6	93.26			15.1384	20.4805	17.8534	31.7585	24.6751	17.8705	17.8241	24.768	0.719641	-0.47465	0.254846	0.593722	0.826377
7003	5.555	/	515.117	HMDB0037578	Limocitrin 3-rhamnoside	C23H24O12	492.127	3	[M+Na]+	44.3	34.3	90.85			35.9389	32.8448	30.6729	16.8076	28.03	47.7186	33.1522	30.8521	1.07455	0.103737	0.535717	0.271065	0.429738
7017	9.276	514.363	515.37	HMDB0034529	16-Acetylpriverogenin A	C32H50O5	514.366	6	[M+H]+	41.2	23.2	89.15			180.134	200.424	281.067	216.801	146.849	190.195	220.542	184.615	1.1946	0.25653	0.371157	0.430442	0.462013
7030	4.731	516.126	539.115	HMDB0037343	2'',3''-Diacetylcosmosiin	C25H24O12	516.127	1	[M+Na]+	54.5	75.2	98.29			1430.05	1886.04	1731.45	1815.32	2370.42	2239.12	1682.51	2141.62	0.785627	-0.348084	0.196539	0.706552	0.719141
7043	3.906	/	517.225	HMDB0041054	Ustiloxin D	C23H34N4O8	494.238	4	[M+Na]+	42.6	21.3	96.07			45.6994	20.9197	20.9032	112.565	45.8045	44.1773	29.1741	67.5155	0.43211	-1.21053	0.257544	0.589148	1.39917
7046	11.472	/	518.321	HMDB0010382	LysoPC(16:0/0:0)	C24H50NO7P	495.332	1	[M+Na]+	54.3	79.3	93.37			60.3447	61.5975	45.4049	23.196	46.5101	59.5938	55.7824	43.0999	1.29426	0.372123	0.35113	0.454532	0.76806
7047	10.106	517.316	518.323	HMDB0010387	LysoPC(18:3/0:0)	C26H48NO7P	517.317	1	[M+H]+	52.3	68	95.09			19.9633	13.3558	18.361	41.3131	42.3504	37.5208	17.2267	40.3948	0.426458	-1.22952	0.039361	1.40493	1.63953
7058	4.922	518.176	519.183	HMDB0034813	Lupiwighteone hydrate 7-glucoside	C26H30O11	518.179	5	[M+H]+	54.3	86.4	90.64			57.2123	68.1429	59.6761	69.5627	46.7228	57.2164	61.6771	57.834	1.06645	0.0928179	0.472266	0.325813	0.24946
7070	10.928	519.332	520.339	HMDB0010386	LysoPC(18:2/0:0)	C26H50NO7P	519.332	1	[M+H]+	57.6	91.4	97.82			165.003	135.668	176.403	195.81	167.185	142.285	159.025	168.427	0.944176	-0.0828723	0.482309	0.316674	0.249313
7084	6.183	520.192	521.199	HMDB0303466	Matairesinoside	C26H32O11	520.194	6	[M+H]+	48.2	58.4	88.73			40.5143	21.5456	17.0496	9.13283	27.3857	38.2066	26.3698	24.9084	1.05867	0.0822561	0.561031	0.251013	0.341879
7085	5.845	520.194	543.183	HMDB0301807	Pinoresinol	C26H32O11	520.194	0	[M+Na]+	39.6	7.87	90.34			14.8054	42.1459	28.5689	45.0865	17.1944	35.283	28.5067	32.5213	0.876556	-0.190083	0.512445	0.290353	0.270037
7097	11.771	521.347	522.355	HMDB0002815	LysoPC(18:1/0:0)	C26H52NO7P	521.348	2	[M+H]+	52.5	73.1	91.51			46.6995	47.0832	55.1074	26.0754	25.9321	27.7138	49.63	26.5738	1.86763	0.901211	0.0876213	1.05739	1.39011
7101	5.864	522.1	523.107	HMDB0037457	Spinatoside	C23H22O14	522.101	1	[M+H]+	49.1	47.9	98.93			5181.79	5470.08	5185.96	4651.58	3577.46	4588.86	5279.28	4272.63	1.2356	0.305214	0.149297	0.825949	0.738802
7103	5.185	522.134	523.142	HMDB0033705	Salviaflaside	C24H26O13	522.137	5	[M+H]+	48.2	57.1	90			10.6988	6.04322	9.03137	74.3962	39.2132	31.5004	8.59112	48.37	0.177613	-2.49319	0.191924	0.71687	2.28532
7113	8.591	/	523.302	HMDB0034200	Physalolactone B	C30H44O6	500.314	1	[M+Na]+	49.1	52.7	93.65			169.748	30.7924	20.556	55.566	73.9027	76.6484	73.6987	68.7057	1.07267	0.101209	0.56786	0.245759	0.525078
7127	4.776	/	525.157	HMDB0253489	Inolitazone	C27H26N4O4S	502.167	2	[M+Na]+	42.1	22.3	90.34			201.637	216.042	274.08	588.47	397.713	342.645	230.586	442.943	0.520577	-0.941816	0.152626	0.816372	1.35992
7131	6.434	/	525.23	HMDB0014433	Amcinonide	C28H35FO7	502.237	9	[M+Na]+	40.7	23.5	89.83			98.9215	41.8426	45.601	57.856	104.846	150.616	62.1217	104.439	0.594811	-0.749497	0.304677	0.516161	0.916771
7136	9.491	/	525.318	HMDB0034704	22-Deoxoisocucurbitacin D	C30H46O6	502.329	1	[M+Na]+	55.4	84.3	93.95			1102.71	290.242	223.213	502.393	476.434	568.085	538.722	515.637	1.04477	0.0631853	0.571871	0.242702	0.366543
7147	3.811	/	527.137	HMDB0035486	6-Caffeoylsucrose	C21H28O14	504.148	0	[M+Na]+	52.5	69.9	93.27			20.622	27.6163	19.2099	25.3672	33.1152	36.8423	22.4827	31.7749	0.707562	-0.499071	0.193219	0.713949	0.854743
7152	1.064	/	527.158	HMDB0029910	Gentiotriose	C18H32O16	504.169	1	[M+Na]+	57.3	90.3	97.48			869.475	706.956	434.639	297.274	170.038	292.679	670.357	253.33	2.64618	1.40391	0.133033	0.876039	1.64455
7153	4.003	/	527.173	HMDB0039930	Multifidol 2-[apiosyl-(1->6)-glucoside]	C22H32O13	504.184	2	[M+Na]+	49.7	60.1	90.49			33.7006	36.674	27.0806	27.127	18.0689	20.1958	32.4851	21.7972	1.49033	0.575632	0.153954	0.812608	1.00902
7195	9.795	/	529.35	HMDB0302409	R1-Barrigenol	C30H50O6	506.361	0	[M+Na]+	54.7	90.6	83.41			198.243	175.427	195.498	55.9491	41.6986	73.1637	189.723	56.9371	3.33214	1.73645	0.0328888	1.48295	1.94862
7202	6.259	530.142	531.149	HMDB0033008	4-O-Caffeoyl-3-O-feruloylquinic acid	C26H26O12	530.142	1	[M+H]+	48.9	48.5	97.45			39.0266	51.151	72.9098	22.3817	45.9281	36.3017	54.3625	34.8705	1.55898	0.640603	0.254493	0.594324	0.969186
7210	4.34	/	531.204	HMDB0038117	6-O-Oleuropeoylsucrose	C22H36O13	508.216	2	[M+Na]+	52.9	73.2	93.22			23.2126	19.3858	18.6655	44.7179	17.2777	12.4129	20.4213	24.8028	0.823345	-0.280431	0.500414	0.300671	0.165213
7241	5.873	534.1	535.108	HMDB0301693	Kaempferol 3-O-(6-malonyl-glucoside)	C24H22O14	534.101	1	[M+H]+	46.8	41.2	94.65			48.5958	46.66	38.8225	60.1141	61.9591	52.5458	44.6928	58.2063	0.767833	-0.381135	0.127142	0.895711	0.845366
7246	3.88	/	535.178	HMDB0258278	sialosyl-Tn saccharide	C19H32N2O14	512.185	7	[M+Na]+	50.4	67.2	92.97			45.8928	65.2824	32.0054	29.36	28.8755	49.3461	47.7269	35.8605	1.3309	0.412405	0.363911	0.439005	0.699376
7275	3.883	538.129	539.137	HMDB0038757	Isolimocitrol 3-glucoside	C24H26O14	538.132	6	[M+H]+	49.2	63.8	89.09			44.7663	45.0076	40.7238	13.2405	16.684	11.9991	43.4992	13.9746	3.11274	1.63819	0.0257639	1.58899	1.88661
7277	4.846	/	539.173	HMDB0039813	Cyclocalopin D	C23H32O13	516.184	2	[M+Na]+	43.8	24.9	96.61			1.78546	4.58669	2.22062	1.75571	0.636493	0.655351	2.86426	1.01585	2.81957	1.49547	0.214683	0.668203	1.59855
7282	9.512	/	539.297	HMDB0035719	Ganoderic acid B	C30H44O7	516.309	1	[M+Na]+	44.4	30.7	92.6			205.001	37.1478	29.029	63.7344	122.223	88.7794	90.3927	91.5791	0.987046	-0.0188109	0.582666	0.23458	0.567077
7304	11.876	/	541.334	HMDB0240603	LysoPS(18:1/0:0)	C24H46NO9P	523.291	16	[M+NH4]+	42.6	34.8	95.02			17.7621	18.7836	30.1328	3.29697	3.56309	5.92001	22.2262	4.26002	5.21738	2.38333	0.139186	0.856406	2.25618
7323	5.46	/	543.24	HMDB0029771	7,8-Dihydrovomifoliol 9-[apiosyl-(1->6)-glucoside]	C24H40O12	520.252	1	[M+Na]+	40.6	8.15	96.05			71.2214	27.929	25.5562	67.6671	114.578	73.5726	41.5689	85.2726	0.487483	-1.03658	0.201302	0.696152	1.37129
7333	6.814	544.156	545.162	HMDB0253290	Hydroxyrubicin	C27H28O12	544.158	5	[M+H]+	42.2	24.1	92.71			18.8482	19.4988	9.44004	9.89073	12.777	13.9312	15.929	12.1996	1.30569	0.384818	0.349932	0.456016	0.592735
7334	6.743	544.158	567.147	HMDB0240491	Curcumin glucuronide	C27H28O12	544.158	1	[M+Na]+	49.1	53.4	92.88			113.927	141.185	186.017	73.015	68.1842	61.3987	147.043	67.5326	2.17736	1.12258	0.107542	0.968422	1.47709
7346	1.674	545.237	546.244	HMDB0012212	Dihydrozeatin-9-N-glucoside-O-glucoside	C22H35N5O11	545.233	7	[M+H]+	49.9	60.3	96.97			241.561	223.989	154.51	88.5287	95.8437	83.5783	206.687	89.3169	2.31408	1.21044	0.145188	0.838069	1.57786
7355	5.558	/	547.215	HMDB0059794	Gluten exorphin B4	C24H27N5O9	529.181	0	[M+NH4]+	40.9	6.42	98.06			58.4724	67.9398	69.0618	98.8037	87.8849	39.4026	65.158	75.3638	0.86458	-0.209929	0.473799	0.324406	0.236111
7364	3.61	/	548.26	HMDB0304492	Strictosidine	C27H34N2O9	530.226	1	[M+NH4]+	50.1	54.8	96.46			154.952	79.2926	119.154	48.601	60.7307	61.0057	117.8	56.7791	2.0747	1.0529	0.151906	0.818424	1.37496
7366	6.327	548.116	549.123	HMDB0037455	Chrysoeriol 7-O-(6''-malonyl-glucoside)	C25H24O14	548.117	1	[M+H]+	52.9	68	97.77			598.573	570.171	623.927	351.105	438.287	378.455	597.557	389.283	1.53502	0.618259	0.0518842	1.28496	1.14202
7369	8.015	/	549.173	HMDB0039639	Physalin P	C28H30O10	526.184	1	[M+Na]+	43.1	19.3	97.42			111.642	107.596	92.9563	77.4203	118.469	116.828	104.065	104.239	0.99833	-0.00241155	0.584121	0.233497	0.0924231
7420	4.553	/	557.09	HMDB0301863	Apigenin 7-(6''-malonylglucoside)	C24H22O14	534.101	1	[M+Na]+	49.4	55.3	92.84			14.4141	1.90498	9.6612	6.36654	3.46625	1.51249	8.6601	3.78176	2.28997	1.19533	0.314762	0.502018	0.853119
7422	4.273	556.119	557.126	HMDB0302946	Salvianolic acid K	C27H24O13	556.122	6	[M+H]+	51.3	72	91.07			55.5233	64.7493	46.393	33.6335	58.7961	68.2196	55.5552	53.5497	1.03745	0.0530421	0.552508	0.257662	0.253018
7423	5.003	/	557.126	HMDB0257353	Ruberythric acid	C25H26O13	534.137	1	[M+Na]+	47.3	43	94.72			115.688	125.393	201.074	208.847	167.553	155.321	147.385	177.24	0.831555	-0.266116	0.375915	0.42491	0.603727
7429	3.808	/	557.184	HMDB0040814	Isosyringinoside	C23H34O14	534.195	1	[M+Na]+	49.5	51	97.44			5.92066	7.00485	3.59091	1.29197	1.68875	2.27693	5.50548	1.75255	3.14141	1.65141	0.113625	0.944526	1.8551
7440	13.261	/	557.398	HMDB0242413	Deoxycholylphenylalanine	C33H49NO5	539.361	6	[M+NH4]+	44.5	34	95.53			115.565	127.078	119.11	158.702	144.144	182.592	120.584	161.813	0.74521	-0.424282	0.116222	0.934711	0.88668
7450	5.025	/	559.178	HMDB0033282	8-Hydroxypinoresinol 4-glucoside	C26H32O12	536.189	1	[M+Na]+	52.2	68.6	93.64			221.037	2086.54	2687.69	124.491	98.3069	118.375	1665.09	113.724	14.6415	3.87199	0.248299	0.605024	2.40976
7454	5.77	/	559.18	HMDB0240735	Isolariciresinol glucuronide	C26H32O12	536.189	2	[M+Na]+	47.8	47.9	94.03			46.8413	23.4024	14.2135	36.9096	40.6906	58.7629	28.1524	45.4544	0.619355	-0.691161	0.277731	0.556375	1.01752
7460	7.812	558.316	559.323	HMDB0034927	Cucurbitacin B	C32H46O8	558.319	5	[M+H]+	48.8	60.1	89.84			263.888	74.058	31.7711	38.9938	58.3913	128.25	123.239	75.2116	1.63857	0.712433	0.447007	0.349685	0.447884
7469	6.024	/	561.157	HMDB0034265	Lippioside I	C25H30O13	538.169	1	[M+Na]+	48.6	46.2	98.47			47.4567	40.1733	36.8796	32.6846	51.002	69.0993	41.5032	50.9287	0.814929	-0.295254	0.394658	0.40378	0.35854
7478	4.666	/	561.193	HMDB0036783	Diosbulbinoside F	C26H34O12	538.205	1	[M+Na]+	51.3	59.5	98.39			716.897	910.122	530.862	1190.73	976.412	918.408	719.294	1028.52	0.69935	-0.515913	0.186894	0.728405	0.92685
7479	4.909	/	561.194	HMDB0039230	Citrusin A	C26H34O12	538.205	1	[M+Na]+	54.2	73.7	98.76			755.145	1077.39	1369.91	1684.6	2280.18	2196.67	1067.48	2053.81	0.519755	-0.944096	0.103908	0.983349	1.35084
7483	9.49	/	561.209	HMDB0014588	Epirubicin	C27H29NO11	543.174	2	[M+NH4]+	42.4	17.3	97.17			19.4967	17.4352	26.0398	26.3767	28.9446	16.6257	20.9906	23.9823	0.875253	-0.192229	0.440619	0.355937	0.383874
7516	5.997	564.111	565.118	HMDB0038820	Isorhamnetin 3-(6''-malonylglucoside)	C25H24O15	564.112	1	[M+H]+	50.6	61.7	92.92			27.4791	36.3266	42.6556	16.329	10.8191	21.6627	35.4871	16.2702	2.18111	1.12506	0.114685	0.940493	1.49155
7520	4.488	564.181	565.189	HMDB0035757	Cascaroside C	C27H32O13	564.184	5	[M+H]+	51.1	66.1	95.53			79.4042	130.338	62.1308	9.45523	13.537	24.481	90.6242	15.8244	5.72686	2.51775	0.114252	0.942135	2.34209
7525	7.219	/	565.206	HMDB0041308	Italidipyrone	C29H34O10	542.215	3	[M+Na]+	42.4	22.1	93.64			22.4762	29.4434	17.6445	17.6697	19.6969	21.3442	23.188	19.5703	1.18486	0.244715	0.363702	0.439254	0.500719
7532	5.65	/	589.188	HMDB0034675	2,3-Dihydro-3,5-dihydroxy-2-oxo-3-indoleacetic acid 5-[glucosyl-(1->4)-bglucoside]	C22H29NO15	547.154	2	[M+ACN+H]+	51.8	69	92.16			29.6944	28.8819	15.2214	10.1315	9.26432	6.68105	24.5992	8.69228	2.83001	1.50081	0.172843	0.762348	1.69252
7538	5.508	/	568.239	HMDB0030557	Tracheloside	C27H34O12	550.205	0	[M+NH4]+	44.5	29.2	93.37			13.1148	12.2034	5.59325	3.77892	4.90204	8.08925	10.3038	5.59007	1.84324	0.882242	0.237909	0.62359	1.17347
7539	6.337	/	568.311	HMDB0034362	Desglucocheirotoxin	C29H42O10	550.278	1	[M+NH4]+	40.5	7.08	96.58			0.68362	0.319214	0.457074	0.280963	0.184992	0.33088	0.486636	0.265612	1.83213	0.873524	0.217406	0.662728	1.15487
7542	5.128	/	569.147	HMDB0029247	Delphinidin 3-(6''-malonyl-glucoside)	C24H23O15+	551.104	17	[M+NH4]+	46.9	67.7	83.96			29.1262	24.2535	14.5599	4.82396	4.23772	4.17257	22.6466	4.41141	5.13363	2.35998	0.0925988	1.03339	2.21872
7571	6.204	/	573.158	HMDB0029808	Castavinol	C26H30O13	550.169	0	[M+Na]+	42.6	22.3	91.09			4.30551	6.99732	12.3148	1.69864	13.5423	16.7997	7.87256	10.6802	0.737117	-0.440035	0.466769	0.330898	0.0629204
7603	4.651	/	575.173	HMDB0039910	Resveratrol 3,4'-diglucoside	C26H32O13	552.184	1	[M+Na]+	56.2	89.5	92.18			17.1019	149.575	22.0021	12.7225	9.75588	5.80094	62.8929	9.42643	6.67198	2.73811	0.350148	0.455748	1.82505
7607	6.869	/	575.188	HMDB0302299	Arctignan C	C30H32O10	552.2	0	[M+Na]+	44.6	30.9	92.27			52.4635	62.6025	50.2805	137.366	25.7952	69.1325	55.1155	77.4311	0.711801	-0.490455	0.434363	0.362147	0.260994
7621	7.798	/	575.318	HMDB0002513	Lithocholate 3-O-glucuronide	C30H48O9	552.33	1	[M+Na]+	48.1	50.3	91.45			212.958	82.6335	48.8423	26.5462	86.5551	68.7145	114.811	60.6053	1.89441	0.921748	0.361294	0.44214	0.953361
7638	4.621	576.181	577.189	HMDB0304618	Derriscannoside A	C28H32O13	576.184	6	[M+H]+	53.4	81.9	91.47			132.049	149.575	108.462	222.143	193.87	206.081	130.029	207.365	0.627052	-0.673343	0.0693784	1.15878	1.16494
7640	6.374	/	577.204	HMDB0302069	Isolappaol C	C30H34O10	554.215	0	[M+Na]+	56.4	90.1	92.42			31.6118	146.873	111.513	95.7609	104.653	72.6293	96.6658	91.0142	1.0621	0.0869137	0.55525	0.255511	0.207069
7642	5.12	/	577.225	HMDB0038934	Ssioriside	C27H38O12	554.236	1	[M+Na]+	55.4	80.3	97.55			42.8834	52.384	39.6121	12.3209	13.632	18.7085	44.9598	14.8872	3.02004	1.59457	0.0513218	1.2897	1.87678
7659	4.57	/	579.205	HMDB0035036	Glaucarubolone 15-O-betaglucopyranoside	C26H36O13	556.216	2	[M+Na]+	52	69.5	93.18			7.31558	27.4323	23.3365	9.23087	8.24508	8.56219	19.3615	8.67938	2.23074	1.15752	0.281853	0.549977	1.13993
7672	6.254	/	581.235	HMDB0301738	Secoisolariciresinol-sesquilignan	C30H38O10	558.246	1	[M+Na]+	50.1	52.1	99.08			83.8312	133.972	120.606	108.039	72.0396	63.3134	112.803	81.1308	1.39038	0.475483	0.262963	0.580106	0.780039
7693	6.681	584.225	607.214	HMDB0304574	Hemsleyanoside	C31H36O11	584.226	1	[M+Na]+	51.5	61.8	97.11			392.313	624.87	552.556	833.977	613.575	540.019	523.246	662.523	0.789778	-0.340481	0.315405	0.501131	0.65898
7702	5.102	/	586.249	HMDB0039231	Citrusin B	C27H36O13	568.216	1	[M+NH4]+	53.3	70.6	97.06			24.0843	16.6166	8.71106	7.38542	8.06617	12.4253	16.4707	9.29231	1.77251	0.82579	0.268208	0.571528	1.0501
7715	2.245	/	588.226	HMDB0034611	Rutaretin 9-rutinoside	C26H34O14	570.195	5	[M+NH4]+	40.2	13.6	93.14			28.1183	63.4468	49.9639	22.3429	16.2862	18.0119	47.1764	18.8803	2.4987	1.32118	0.154328	0.811557	1.53827
7730	14.153	588.439	611.428	HMDB0294917	DG(13:0/20:4+=O(15)/0:0)	C36H60O6	588.439	0	[M+Na]+	43.7	22.2	96.59			1.71912	1.2021	4.20881	1.48231	1.25733	1.50367	2.37668	1.41444	1.6803	0.748718	0.381306	0.418726	0.687339
7742	8.673	590.175	591.183	HMDB0252936	Grape seed extract	C32H30O11	590.179	5	[M+H]+	45.7	40.4	94.1			38.6363	43.8914	38.1468	45.4363	56.6274	58.6523	40.2248	53.572	0.750855	-0.413393	0.140413	0.852593	0.834716
7754	14.154	/	591.402	HMDB0298425	DG(18:1O/0:0/i-12:0)	C33H60O6	552.439	1	[M+K]+	43.6	25.3	93.58			0.0388536	0.0199005	0.0422646	0.0433666	0.122463	0.061353	0.0336729	0.0757276	0.444659	-1.16923	0.244892	0.611026	1.31723
7764	13.238	/	593.275	HMDB0035988	Ganoderic acid F	C32H42O9	570.283	5	[M+Na]+	54.4	80.1	97.75			55.9194	64.1211	71.5569	13.8103	18.4565	30.6362	63.8658	20.9677	3.04592	1.60688	0.0573594	1.2414	1.88042
7774	4.619	594.158	595.165	HMDB0040831	Rheinoside C	C27H30O15	594.158	1	[M+H]+	49.9	55.8	94.65			28.9551	27.8964	21.6139	8.81978	18.0576	29.1426	26.1551	18.6733	1.40067	0.486116	0.327232	0.485144	0.934833
7780	4.601	594.192	595.199	HMDB0037487	Poncirin	C28H34O14	594.195	5	[M+H]+	45.4	39.2	94.17			30.9177	66.5811	46.6003	12.6307	17.709	23.8259	48.033	18.0552	2.66034	1.41161	0.150272	0.823123	1.66433
7781	2.744	594.192	595.199	HMDB0029482	Didymin	C28H34O14	594.195	5	[M+H]+	51.1	68.6	92.26			68.4867	107.43	83.1794	53.7014	62.5232	47.1804	86.3655	54.4683	1.58561	0.665037	0.160777	0.793777	1.08872
7828	5.812	/	603.204	HMDB0038261	7-epi-Syringaresinol 4'-glucoside	C28H36O13	580.216	1	[M+Na]+	49.9	64.2	86.69			14.6969	12.3938	7.61548	2.36063	4.60006	4.80608	11.5687	3.92226	2.94951	1.56047	0.11972	0.921833	1.78847
7845	7.159	/	605.199	HMDB0304561	Glutamic acid betaine	C31H34O11	582.21	1	[M+Na]+	41.4	16	92.77			470.643	607.523	398.23	478.274	436.888	528.535	492.132	481.232	1.02265	0.0323127	0.554539	0.256068	0.0741008
7850	5.599	/	605.22	HMDB0041148	Lyoniresinol 9-glucoside	C28H38O13	582.231	1	[M+Na]+	55	82.3	93.62			62.6686	87.9844	99.2375	40.994	58.932	68.9136	83.2969	56.2799	1.48005	0.565642	0.21037	0.677017	0.9657
7871	5.333	/	607.235	HMDB0257476	Sampatrilat	C26H40N4O9S	584.252	9	[M+Na]+	42.1	24.9	95.63			47.7395	52.3675	63.1231	31.5191	28.9328	54.1801	54.41	38.2107	1.42395	0.509895	0.236836	0.625552	0.94043
7880	5.777	608.173	609.18	HMDB0038819	Calendoflaside	C28H32O15	608.174	2	[M+H]+	56.8	88.2	97.86			622.672	544.112	513.014	276.289	273.578	265.913	559.933	271.927	2.05913	1.04204	0.040854	1.38877	1.49928
7886	5.629	/	631.199	HMDB0039041	Rutaretin 1'-(6''-sinapoylglucoside)	C31H34O14	630.195	5	[M+H]+	49.7	61.2	93.5			72.5897	57.1052	67.0449	142.569	149.949	112.467	65.5799	134.995	0.485795	-1.04158	0.0658712	1.1813	1.49654
7887	6.737	/	609.23	HMDB0248838	Baccatin III	C31H38O11	586.241	2	[M+Na]+	55.2	81.6	96.95			132.341	264.403	206.617	313.828	254.135	175.489	201.12	247.817	0.811566	-0.301219	0.398073	0.400038	0.54661
7892	5.265	610.152	633.142	HMDB0003249	Rutin	C27H30O16	610.153	2	[M+Na]+	49.5	60.7	89.26	85.1		34.9062	43.17	36.7784	28.7805	34.6119	50.8439	38.2849	38.0787	1.00541	0.00778821	0.580926	0.235879	0.150292
7901	6.491	/	611.245	HMDB0037555	Sandoricin	C31H40O11	588.257	1	[M+Na]+	44.7	26.1	98.51			95.852	145.567	100.859	69.3124	63.5923	60.5223	114.093	64.4756	1.76955	0.82338	0.184296	0.734484	1.26209
7909	6.555	/	613.152	HMDB0037420	Maysin 3'-methyl ether	C28H30O14	590.164	1	[M+Na]+	44.5	33.1	91.09			32.767	35.4343	23.1688	3.89175	34.4077	76.1398	30.4567	38.1464	0.798416	-0.324787	0.510538	0.291972	0.553613
7917	14.012	/	613.443	HMDB0034194	Jurubine	C33H57NO8	595.408	2	[M+NH4]+	52.1	69.7	92.91			0.975681	0.734816	1.71332	0.747992	0.716817	0.633593	1.14127	0.699467	1.63163	0.706314	0.309634	0.509151	0.889796
7946	5.187	/	619.162	HMDB0005811	Eriocitrin	C27H32O15	596.174	2	[M+Na]+	45.9	33.5	97.7			620.411	877.35	965.151	1112.73	919.175	1077.63	820.97	1036.51	0.792051	-0.336334	0.231258	0.635903	0.715707
7947	4.856	/	619.163	HMDB0302534	Isoeriocitrin	C27H32O15	596.174	1	[M+Na]+	48.3	45.9	96.9			122.149	257.496	253.434	179.976	185.24	193.823	211.026	186.346	1.13244	0.179435	0.473997	0.324224	0.185483
7961	9.287	620.165	621.172	HMDB0038937	Garcilivin B	C36H28O10	620.168	6	[M+H]+	49.1	57.6	94.68			28.2351	39.8783	44.1692	51.7445	59.7018	42.6498	37.4275	51.3654	0.728653	-0.456697	0.206202	0.685706	0.867242
7967	4.779	620.207	621.215	HMDB0036746	Matsutakeside I	C30H36O14	620.211	5	[M+H]+	54.1	86.3	90.25			68.155	93.548	74.2078	75.3599	90.9463	107.633	78.6369	91.3129	0.861181	-0.215612	0.355123	0.449622	0.419504
7983	5.614	624.168	625.175	HMDB0037746	Keioside	C28H32O16	624.169	2	[M+H]+	54.2	77.4	95.61			114.106	134.365	126.963	68.2782	62.3515	75.1586	125.144	68.5961	1.82437	0.867395	0.0430791	1.36573	1.37196
7986	3.16	624.202	625.209	HMDB0252460	Forsythiaside	C29H36O15	624.205	5	[M+H]+	52.7	75.7	93.56			67.6949	179.953	48.5818	22.0839	32.9976	44.917	98.7434	33.3328	2.96235	1.56674	0.29729	0.526819	1.57358
7995	13.108	/	627.422	HMDB0298581	DG(i-13:0/PGJ2/0:0)	C36H60O7	604.434	2	[M+Na]+	48.8	56.9	88.77			4.00413	5.00632	16.62	6.48401	5.61437	6.58346	8.5435	6.22728	1.37195	0.456224	0.470513	0.327428	0.166678
8014	7.707	630.268	631.275	HMDB0259977	Caspase-1 Inhibitor VI	C31H39FN4O9	630.27	4	[M+H]+	46.4	40.4	96.1			17.337	14.7446	10.0574	6.29568	7.98578	8.8484	14.0463	7.70995	1.82184	0.865398	0.148471	0.82836	1.28258
8024	5.147	/	633.178	HMDB0302773	Calceolarioside E	C28H34O15	610.19	2	[M+Na]+	54.7	82.5	92.97			138.548	261.167	302.783	129.218	139.981	140.529	234.166	136.576	1.71455	0.77783	0.257752	0.588797	1.04841
8027	5.678	/	633.178	HMDB0003265	Hesperidin	C28H34O15	610.19	1	[M+Na]+	44.9	36	89.68	70		29.0049	44.913	37.7655	15.742	16.9744	18.9398	37.2278	17.2187	2.16206	1.1124	0.0923847	1.0344	1.5213
8031	7.173	/	633.291	HMDB0033749	Isoliensinine	C37H42N2O6	610.304	5	[M+Na]+	48.7	51.1	97.77			36.4626	41.6841	22.3503	14.6218	18.6992	25.0605	33.499	19.4605	1.72139	0.783571	0.195628	0.708569	1.17458
8055	7.099	/	637.225	HMDB0304575	Chrysoeriol 7-O-neohesperidoside	C32H38O12	614.236	1	[M+Na]+	52.7	68.2	97.08			73.8315	84.7362	72.6873	101.054	95.7123	101.284	77.085	99.3503	0.775891	-0.366075	0.0714708	1.14587	0.855709
8069	6.438	638.233	639.24	HMDB0032326	Hexyl heptanoate	C35H34N4O8	638.238	7	[M+H]+	46.3	51.4	88.07			23.8978	33.4796	43.1293	25.1483	86.3582	30.5495	33.5023	47.352	0.707515	-0.499167	0.434716	0.361795	0.416979
8076	5.496	640.212	641.219	HMDB0041086	Citbismine A	C35H32N2O10	640.206	10	[M+H]+	44.7	46.3	87.81			69.6855	127.176	66.1339	93.2672	76.1313	89.0726	87.6651	86.1571	1.0175	0.0250335	0.573088	0.241779	0.0364289
8099	5.332	/	647.194	HMDB0041025	Isoacteoside	C29H36O15	624.205	2	[M+Na]+	41.2	12.3	95.67			135.593	226.874	223.271	457.877	237.158	261.838	195.246	318.958	0.612138	-0.708071	0.25301	0.596862	1.03168
8100	5.043	/	647.194	HMDB0034843	Acteoside	C29H36O15	624.205	2	[M+Na]+	42.9	24.7	91.76			29.2755	18.854	16.0045	33.995	31.5353	32.8872	21.378	32.8058	0.651653	-0.617824	0.149253	0.826077	1.06839
8113	5.196	/	649.173	HMDB0030121	Kuwanon L	C35H30O11	626.179	7	[M+Na]+	41.4	24.5	90.87			356.461	531.75	560.185	471.543	515.648	605.777	482.799	530.99	0.909244	-0.137261	0.443706	0.352905	0.311425
8114	4.853	/	649.173	HMDB0040470	5-Methyleriodictyol 7-[glucosyl-(1->4)-galactoside]	C28H34O16	626.185	1	[M+Na]+	53.9	74	97.19			78.3549	169.334	130.531	86.3296	119.738	116.489	126.073	107.519	1.17257	0.229672	0.441352	0.355215	0.337529
8125	5.349	648.241	649.248	HMDB0030069	Chalcomoracin	C39H36O9	648.236	7	[M+H]+	41.6	28.6	87.17			3.02794	1.53568	0.861758	1.64948	2.01157	2.23994	1.80846	1.967	0.919401	-0.121234	0.538309	0.268968	0.377978
8143	15.428	/	653.474	HMDB0295491	DG(16:0/20:4+=O(5)/0:0)	C39H66O6	630.486	1	[M+Na]+	42.4	20	93			4.82299	5.13184	7.22444	2.06876	3.67713	4.46486	5.72642	3.40358	1.68247	0.750581	0.187135	0.727846	1.16208
8149	3.619	/	655.22	HMDB0006607	3'-Sialyllactosamine	C23H40N2O18	632.228	5	[M+Na]+	53.4	77	95.56			43.7975	84.3189	56.3444	18.7519	22.0184	42.5787	61.4869	27.783	2.21311	1.14608	0.176675	0.752824	1.49858
8152	6.392	654.228	655.235	HMDB0258292	silvestrol	C34H38O13	654.231	5	[M+H]+	42.2	23.9	92.9			15.8126	20.3012	16.604	15.6368	18.091	18.9114	17.5726	17.5464	1.00149	0.00214971	0.583483	0.233972	0.0346516
8158	4.283	656.158	657.165	HMDB0037541	Patuletin 3-gentiobioside	C28H32O18	656.159	2	[M+H]+	54.1	79.9	93.05			34.6037	31.1333	22.2028	18.6413	14.997	22.5331	29.3133	18.7238	1.56556	0.64668	0.171019	0.766955	1.07792
8173	7.912	/	659.209	HMDB0060586	N-Trifluoroacetyladriamycinol	C29H30F3NO12	641.172	5	[M+NH4]+	48	53.3	92.53			7.40057	11.8433	5.63823	5.54908	9.12626	7.15908	8.29405	7.27814	1.13958	0.188506	0.481883	0.317058	0.304966
8177	4.836	/	659.23	HMDB0258519	Styraxlignolide A	C31H40O14	636.242	1	[M+Na]+	49.7	52.9	97.26			54.4139	76.955	63.9187	60.2494	45.6674	48.8949	65.0959	51.6039	1.26145	0.335087	0.242167	0.615886	0.686501
8224	7.023	/	667.235	HMDB0304576	Kaempferide 3-glucoside-7-rhamnoside	C33H40O13	644.247	2	[M+Na]+	53.3	72.6	96.37			13.3316	17.7829	17.9697	20.7959	25.518	32.0603	16.3614	26.1247	0.626279	-0.675122	0.154062	0.812304	1.06617
8242	4.579	670.173	671.181	HMDB0037469	Spinacetin 3-gentiobioside	C29H34O18	670.175	2	[M+H]+	52.2	67.6	95.2			77.7863	74.71	53.2479	46.7018	33.2985	43.3851	68.5814	41.1285	1.66749	0.737679	0.131727	0.880324	1.179
8252	15.067	/	671.485	HMDB0295471	DG(16:0/20:42OH/0:0)	C39H68O7	648.497	1	[M+Na]+	42.5	25.3	88.74			0.790836	2.07293	4.3942	1.50855	1.59515	1.16022	2.41932	1.42131	1.70218	0.767385	0.37783	0.422704	0.510425
8285	6.322	678.289	679.296	HMDB0039005	Hv-NCC-1	C35H42N4O10	678.29	2	[M+H]+	51.2	63.4	94.69			23.4142	15.3565	11.8975	8.17925	13.9026	22.4331	16.8894	14.8383	1.13823	0.186793	0.505644	0.296155	0.432739
8327	1.308	/	689.21	HMDB0001296	Maltotetraose	C24H42O21	666.222	2	[M+Na]+	57.2	89.1	98.71	87.3		348.544	267.763	189.122	164.145	82.2381	132.578	268.476	126.32	2.12536	1.08771	0.152052	0.818008	1.40553
8344	5.579	/	691.256	HMDB0036527	Myricanol 5-[arabinosyl-(1->6)-glucoside]	C32H44O15	668.268	3	[M+Na]+	55.5	85.7	95.02			9.47649	18.3165	22.3858	16.9941	14.965	11.7383	16.7263	14.5658	1.14832	0.19953	0.470973	0.327004	0.174107
8352	4.92	692.228	693.235	HMDB0030074	Albanin F	C40H36O11	692.226	3	[M+H]+	43.1	32.7	86.29			26.3332	38.4642	33.3411	15.9569	18.4282	10.4949	32.7128	14.96	2.18669	1.12875	0.0939149	1.02727	1.48289
8373	6.798	/	701.146	HMDB0246040	3,4,5-Tricaffeoylquinic acid	C34H30O15	678.158	2	[M+Na]+	51	63.9	93.54			42.4274	19.0178	11.1645	65.3832	39.0598	40.5742	24.2032	48.3391	0.500697	-0.99799	0.220449	0.656693	1.34725
8446	8.487	/	721.245	HMDB0000789	Pentacarboxylporphyrin I	C37H38N4O10	698.259	4	[M+Na]+	48.8	55.5	93.01			14.4016	10.7747	9.44158	12.5589	22.6382	22.3621	11.5393	19.1864	0.601431	-0.73353	0.199692	0.699639	1.02064
8457	4.696	722.239	723.246	HMDB0041437	Citbismine D	C40H38N2O11	722.248	12	[M+H]+	42.5	38.4	87.27			22.3075	25.6903	22.2692	30.3012	26.5173	44.659	23.4223	33.8258	0.692439	-0.530241	0.226945	0.644079	0.851281
8496	4.447	/	739.241	HMDB0304551	HMBOA dihexose	C27H39NO20	697.207	0	[M+ACN+H]+	52.1	65.9	94.8			18.9578	21.9489	11.9267	3.93448	1.89127	3.53403	17.6112	3.11993	5.64473	2.4969	0.0808085	1.09254	2.30316
8542	6.74	/	759.297	HMDB0061044	Hydroxy Ritonavir	C37H48N6O6S2	736.308	0	[M+Na]+	41.7	23.2	85.55			19.313	42.0394	34.9974	40.4773	22.6758	23.8193	32.1166	28.9908	1.10782	0.147723	0.512437	0.290359	0.174752
8580	13.499	/	775.601	HMDB0300578	DG(i-22:0/PGF1alpha/0:0)	C45H84O8	752.617	7	[M+Na]+	39.5	11.4	93.78			2.59714	3.6151	2.89444	2.53871	5.43886	4.80289	3.03556	4.26015	0.712547	-0.488944	0.302138	0.519795	0.635124
8583	6.22	/	777.308	HMDB0038884	Phomopsin B	C36H46N6O12	754.317	1	[M+Na]+	49	47.1	99.31			137.231	186.633	169.005	190.618	126.408	117.025	164.29	144.684	1.13551	0.183339	0.426046	0.370543	0.376921
8605	4.509	786.221	809.21	HMDB0304570	Auriculatin 4-O-glucoside	C34H42O21	786.222	1	[M+Na]+	51.7	64.9	95.04			13.4881	10.6999	12.7086	8.25034	7.38995	9.95115	12.2989	8.53048	1.44176	0.527827	0.12253	0.911758	1.00715
8642	11.193	/	803.354	HMDB0034871	Spinacoside D	C40H60O14	764.398	10	[M+K]+	46.8	50.9	93.88			12.2846	6.5298	4.24992	31.7643	21.4684	42.3836	7.68809	31.8721	0.241217	-2.0516	0.10801	0.966536	2.02756
8705	6.055	828.28	829.288	HMDB0012254	Maltopentaose	C30H52O26	828.275	6	[M+H]+	52.1	81	86.9			4.25919	5.1019	4.07553	0.647811	5.63009	2.29664	4.47887	2.85818	1.56704	0.648039	0.348947	0.457241	1.20649
8729	6.781	/	833.428	HMDB0039352	Azukisaponin III	C42H66O15	810.44	2	[M+Na]+	45.9	34.8	96.86			5.9923	27.8039	32.63	0.982121	0.628245	0.758912	22.142	0.78976	28.0364	4.80923	0.213697	0.670201	3.04418
8839	6.559	/	897.35	HMDB0039542	Olitoriusin	C41H62O19	858.389	2	[M+K]+	50.3	56.6	96.99			4.61631	9.76509	8.42125	2.60436	5.81844	7.46464	7.60088	5.29581	1.43526	0.521314	0.345656	0.461355	0.832148
8888	7.723	/	949.475	HMDB0034535	Araloside A	C47H74O18	926.488	2	[M+Na]+	56.1	87.4	95.51			1.43999	10.0775	26.5637	1.55481	0.653005	0.176561	12.6937	0.794792	15.9711	3.99739	0.255466	0.592667	2.41656
8899	14.921	/	959.569	HMDB0011127	1,2-Di-(-octadecatrienoyl)-3-(Galactosyl-alpha-1-6-Galactosyl-beta-1)-glycerol	C51H84O15	936.581	1	[M+Na]+	47.5	45.2	93.05			3.7578	3.35252	3.89889	12.235	9.74737	8.44789	3.66974	10.1434	0.361785	-1.4668	0.0643558	1.19141	1.78782
8905	6.976	/	965.47	HMDB0039563	Cynarasaponin D	C47H74O19	942.482	2	[M+Na]+	56.3	89.1	94.59			2.07119	0.814089	2.24321	0.145236	1.12974	0.16577	1.7095	0.480249	3.5596	1.83172	0.190274	0.72062	1.94661
8924	7.286	/	979.486	HMDB0031884	Sandosaponin A	C48H76O19	956.498	2	[M+Na]+	48.2	49.3	94.26			0.241752	0.581191	1.25565	0.166906	0.150199	0.153789	0.692863	0.156965	4.41413	2.14213	0.232132	0.634266	1.77658
8938	6.99	/	995.48	HMDB0039009	Calendasaponin B	C48H76O20	972.493	2	[M+Na]+	56.7	88	97.93			10.3326	53.3226	136.429	6.3202	6.88199	2.76398	66.6946	5.32206	12.5317	3.64751	0.248956	0.603877	2.28651
8956	7.985	/	1021.5	HMDB0293499	CDP-DG(PGJ2/i-14:0)	C46H75N3O17P2	1003.46	5	[M+NH4]+	46.1	41.2	95.06			2.88132	7.10244	12.51	1.27269	0.826432	0.151731	7.49793	0.750285	9.99345	3.32098	0.175551	0.755596	2.48966
8966	7.375	/	1032.54	HMDB0278754	PIP(PGD2/18:0)	C47H84O19P2	1014.51	6	[M+NH4]+	49.3	55.8	97.6			3.04339	5.48407	9.63244	0.911798	1.29542	0.278921	6.0533	0.828713	7.30446	2.86878	0.155929	0.807073	2.33752

## Sheet: sum table
No	RT [min]	Molecular_Weight	m/z	Compound_ID	Compound_name	Formula	Monoisotopic_Mass	Delta(ppm)	Adduct	Score (QI)	Fragmentation Score (QI)	Isotope Similarity (QI)	mzCloud Best Match (Thermo)	mzVault Best Match (Thermo)	DR_CAL2-R1	DR_CAL2-R2	DR_CAL2-R3	IR_CAL2-R1	IR_CAL2-R2	IR_CAL2-R3	AVE(CAL2_DR)	AVE(CAL2_IR)	FC(CAL2_DR/CAL2_IR)	Log2(FC)	T-Test	Log10(p value)	VIP
5679	7.325	824.423	823.416	HMDB0036943	Oleragenoside	C42H64O16	824.419	5	[M-H]-	52.7	77.5	91.64			2.62112	9.27099	11.3469	0.196545	0.190263	0.18532	7.74633	0.190709	40.6185	5.34407	0.165532	0.781118	3.12715
5623	7.14	808.428	807.421	HMDB0038739	Licoricesaponin B2	C42H64O15	808.425	5	[M-H]-	46.4	51.2	87.04			3.92173	17.0002	17.7588	0.387914	0.343591	0.390866	12.8936	0.374124	34.4634	5.10699	0.16928	0.771394	3.03237
5677	6.149	824.423	823.416	HMDB0039448	Licoricesaponin J2	C42H64O16	824.419	4	[M-H]-	54	83.7	91.68			11.1438	44.5897	48.0336	1.73732	1.16734	0.376969	34.589	1.09388	31.6206	4.98279	0.16648	0.778638	3.00657
5644	6.797	/	809.437	HMDB0036358	Momordin I	C41H64O13	764.435	5	[M+FA-H]-	51.3	65.7	97.06			18.8741	99.9798	9.67684	2.94411	1.05225	0.4071	42.8436	1.46782	29.1886	4.86733	0.275247	0.560277	2.83877
8729	6.781	/	833.428	HMDB0039352	Azukisaponin III	C42H66O15	810.44	2	[M+Na]+	45.9	34.8	96.86			5.9923	27.8039	32.63	0.982121	0.628245	0.758912	22.142	0.78976	28.0364	4.80923	0.213697	0.670201	3.04418
5909	6.075	/	941.482	HMDB0041020	Momordin Ie	C46H72O17	896.477	8	[M+FA-H]-	41.9	27.2	90.58			3.40973	22.8656	35.8244	0.951673	0.826355	0.82365	20.6999	0.867226	23.8691	4.57707	0.165599	0.780942	2.64735
5590	8.038	/	793.442	HMDB0041240	Kudzusaponin SA1	C42H68O15	812.456	5	[M-H2O-H]-	50.3	61.3	95.85			3.56882	19.0394	41.9946	1.77356	0.840467	0.305446	21.5343	0.973157	22.1282	4.46782	0.189864	0.721558	2.61378
5687	6.005	/	825.431	HMDB0039561	Cynarasaponin F	C41H64O14	780.43	4	[M+FA-H]-	52.3	70	96.15			19.363	74.1207	27.2586	3.17006	2.43436	0.766377	40.2474	2.1236	18.9524	4.24431	0.19919	0.700733	2.78268
4981	11.868	396.287	419.276	HMDB0260512	MG(20:3(6,8,11)-OH(5)/0:0/0:0)	C23H40O5	396.288	3	[M+Na]+	42.9	22.6	95.08			33.6198	26.5493	26.0838	0.973166	1.9741	1.91228	28.751	1.61985	17.7492	4.14968	0.0748345	1.1259	3.04066
8888	7.723	/	949.475	HMDB0034535	Araloside A	C47H74O18	926.488	2	[M+Na]+	56.1	87.4	95.51			1.43999	10.0775	26.5637	1.55481	0.653005	0.176561	12.6937	0.794792	15.9711	3.99739	0.255466	0.592667	2.41656
7450	5.025	/	559.178	HMDB0033282	8-Hydroxypinoresinol 4-glucoside	C26H32O12	536.189	1	[M+Na]+	52.2	68.6	93.64			221.037	2086.54	2687.69	124.491	98.3069	118.375	1665.09	113.724	14.6415	3.87199	0.248299	0.605024	2.40976
5918	5.264	/	443.148	HMDB0030688	Cyclomulberrin	C25H24O6	420.157	3	[M+Na]+	40.6	16.5	89.87			144.655	147.046	26.0775	0.950167	1.22831	19.9197	105.926	7.36605	14.3803	3.84602	0.219839	0.657895	3.08379
2850	0.989	/	292.197	HMDB0028802	Glutaminyllysine	C11H22N4O4	274.164	2	[M+NH4]+	39	7.13	90.02			33.431	136.358	373.583	10.4123	10.1271	20.8176	181.124	13.7857	13.1386	3.71574	0.290777	0.536439	2.42424
8938	6.99	/	995.48	HMDB0039009	Calendasaponin B	C48H76O20	972.493	2	[M+Na]+	56.7	88	97.93			10.3326	53.3226	136.429	6.3202	6.88199	2.76398	66.6946	5.32206	12.5317	3.64751	0.248956	0.603877	2.28651
5251	6.984	/	409.346	HMDB0029815	Doristerol	C27H46O	386.355	5	[M+Na]+	48.1	50.7	95.08			3.24866	7.72181	14.5381	0.718581	1.06518	0.305269	8.50286	0.696342	12.2107	3.61008	0.177765	0.750153	2.61325
5591	7.446	/	793.442	HMDB0038019	28-Glucosyl-19(29)-dehydroursolic acid 3-arabinoside	C41H64O12	748.44	5	[M+FA-H]-	52.6	74.2	94.99			1.49828	8.12024	25.0201	1.52219	1.17752	0.213805	11.5462	0.971173	11.8889	3.57155	0.266561	0.574203	2.08479
5952	6.986	972.499	971.492	HMDB0033580	28-Glucosylarjunolate 3-[rhamnosyl-(1->3)-glucuronide]	C48H76O20	972.493	6	[M-H]-	55.3	86.4	96.85			25.5343	123.362	419.286	16.7841	23.7823	7.95567	189.394	16.174	11.7098	3.54964	0.272503	0.564628	2.02415
103	0.853	132.09	131.083	HMDB0000214	Ornithine	C5H12N2O2	132.09	2	[M-H]-	42.2	17	96.59	77		7.70736	38.2215	119.079	1.62277	2.3473	10.1746	55.0028	4.71487	11.6658	3.54421	0.266009	0.575104	2.23527
292	0.859	174.112	173.105	HMDB0000517	Arginine	C6H14N4O2	174.112	2	[M-H]-	49.4	56.9	92.19	88.8		19.9696	104.741	301.974	4.39847	6.84395	26.3265	142.228	12.523	11.3574	3.50556	0.224523	0.648739	2.21282
5790	6.245	/	867.443	HMDB0248186	alpha-Acetyldigoxin	C43H66O15	822.44	6	[M+FA-H]-	44	34.1	92.71			9.3445	30.8737	61.506	3.58408	4.5982	0.790963	33.908	2.99108	11.3364	3.50289	0.17139	0.766014	2.34483
5592	7.789	794.45	793.442	HMDB0034533	Spinasaponin A	C42H66O14	794.445	5	[M-H]-	54.9	88.2	92.11			0.484636	8.17987	19.6222	1.72932	0.769174	0.261936	9.4289	0.920142	10.2472	3.35716	0.227551	0.642921	1.66368
8956	7.985	/	1021.5	HMDB0293499	CDP-DG(PGJ2/i-14:0)	C46H75N3O17P2	1003.46	5	[M+NH4]+	46.1	41.2	95.06			2.88132	7.10244	12.51	1.27269	0.826432	0.151731	7.49793	0.750285	9.99345	3.32098	0.175551	0.755596	2.48966
5585	7.983	792.47	791.463	HMDB0040523	Sanguisorbin E	C43H68O13	792.466	5	[M-H]-	52.5	81.9	86.52			2.66136	5.7911	11.3718	1.23404	0.593966	0.186051	6.60808	0.671353	9.84292	3.29909	0.148036	0.829632	2.37282
5931	7.301	956.504	955.497	HMDB0031883	Sandosaponin B	C48H76O19	956.498	7	[M-H]-	53.1	77.9	95.29			1.39127	4.94655	2.7737	0.316058	0.304949	0.316329	3.03718	0.312445	9.72067	3.28106	0.124846	0.903625	2.42839
5705	8.241	836.459	835.452	HMDB0034546	Lucyoside M	C44H68O15	836.456	4	[M-H]-	46.8	41.2	97.86			29.6822	171.728	447.894	42.5683	21.766	3.62399	216.435	22.6528	9.55445	3.25617	0.221092	0.655427	2.01419
2132	7.949	374.091	373.084	HMDB0166847	Ethyl gallate 4-glucuronide	C15H18O11	374.085	16	[M-H]-	47.9	63.2	92.88			5.88551	8.7973	5.63672	0.733473	0.843881	0.587336	6.77318	0.721564	9.38681	3.23063	0.087802	1.0565	2.52305
5908	6.978	942.489	941.482	HMDB0039560	Cynarasaponin J	C47H74O19	942.482	7	[M-H]-	53.1	76.5	96.42			1.21417	4.41712	9.25238	0.942684	0.508423	0.225222	4.96123	0.558776	8.87873	3.15035	0.1864	0.729554	2.12855
4875	7.376	/	391.335	HMDB0245858	9,10-Seco-5,7,10(19)-cholestatriene	C27H44	368.344	5	[M+Na]+	41.7	17.8	96.4			6.05624	15.6824	40.7911	3.47423	3.63282	0.418408	20.8432	2.50849	8.30909	3.05469	0.236211	0.626699	2.2354
5757	7.487	/	851.449	HMDB0014652	Acetyldigitoxin	C43H66O14	806.445	7	[M+FA-H]-	46.4	41.6	98.13			50.9971	226.726	692.752	61.4161	49.4259	7.98402	323.492	39.6087	8.16719	3.02984	0.269887	0.568818	1.87787
4506	10.865	/	372.347	CSID4472354	21-Oxodocosanoic acid	C22H42O3	354.313	2	[M+NH4]+	56.1	87.7	95.34			27.8365	9.90176	8.83864	2.86883	1.46258	1.50307	15.5256	1.94482	7.98305	2.99694	0.239188	0.62126	2.38248
4277	5.694	544.158	543.151	HMDB0301725	3,4-Diferuloylquinic acid	C27H28O12	544.158	1	[M-H]-	45.5	45	83.6			28.0653	61.2099	52.4978	4.32183	7.70542	6.26436	47.2577	6.0972	7.75072	2.95433	0.118558	0.92607	2.37196
1012	1.085	174.112	175.119	HMDB0000517	Arginine	C6H14N4O2	174.112	1	[M+H]+	47.9	43.9	96.28	93.4	94.4	324.168	864.225	1638.03	34.6945	93.3565	243.614	942.139	123.888	7.60474	2.9269	0.198596	0.70203	2.40558
8966	7.375	/	1032.54	HMDB0278754	PIP(PGD2/18:0)	C47H84O19P2	1014.51	6	[M+NH4]+	49.3	55.8	97.6			3.04339	5.48407	9.63244	0.911798	1.29542	0.278921	6.0533	0.828713	7.30446	2.86878	0.155929	0.807073	2.33752
798	7.479	/	252.074	HMDB0000985	Dihydrolipoamide	C8H17NOS2	207.075	1	[M+FA-H]-	39	3.08	93.48			31.7306	23.0805	25.9705	3.31844	4.77622	3.77827	26.9272	3.95765	6.80384	2.76635	0.0238359	1.62277	2.34167
7603	4.651	/	575.173	HMDB0039910	Resveratrol 3,4'-diglucoside	C26H32O13	552.184	1	[M+Na]+	56.2	89.5	92.18			17.1019	149.575	22.0021	12.7225	9.75588	5.80094	62.8929	9.42643	6.67198	2.73811	0.350148	0.455748	1.82505
4585	3.94	/	379.1	HMDB0252696	Gentiopicroside	C16H20O9	356.111	1	[M+Na]+	48	46	95.41			52.1208	69.3359	40.2047	8.76824	8.67725	7.34038	53.8872	8.26196	6.52232	2.70539	0.0686826	1.16315	2.41096
4826	5.479	612.208	611.2	HMDB0030542	Neohesperidin dihydrochalcone	C28H36O15	612.205	3	[M-H]-	40.3	16	89.32			124.564	189.093	95.5683	23.1638	23.624	18.3469	136.408	21.7116	6.28275	2.6514	0.0678357	1.16854	2.2615
6482	4.707	/	481.131	HMDB0041336	7-Hydroxy-4-methylphthalide O-[arabinosyl-(1->6)-glucoside]	C20H26O12	458.142	1	[M+Na]+	54.4	75.5	97.93			389.437	535.942	352.423	66.6252	61.3368	81.0809	425.934	69.681	6.11263	2.61179	0.113157	0.94632	2.39158
7520	4.488	564.181	565.189	HMDB0035757	Cascaroside C	C27H32O13	564.184	5	[M+H]+	51.1	66.1	95.53			79.4042	130.338	62.1308	9.45523	13.537	24.481	90.6242	15.8244	5.72686	2.51775	0.114252	0.942135	2.34209
4924	4.243	/	395.131	HMDB0039234	Citrusin E	C17H24O9	372.142	1	[M+Na]+	53.6	73.2	96.35			535.694	795.14	445.715	63.4608	90.7424	159.577	592.183	104.593	5.66176	2.50125	0.0867541	1.06171	2.3536
5951	6.621	972.499	971.492	HMDB0035269	Azukisaponin IV	C48H76O20	972.493	6	[M-H]-	52.5	75.9	93.14			0.486095	2.66187	4.47898	0.456974	0.491388	0.4026	2.54231	0.450321	5.64557	2.49712	0.192587	0.715373	1.65795
8496	4.447	/	739.241	HMDB0304551	HMBOA dihexose	C27H39NO20	697.207	0	[M+ACN+H]+	52.1	65.9	94.8			18.9578	21.9489	11.9267	3.93448	1.89127	3.53403	17.6112	3.11993	5.64473	2.4969	0.0808085	1.09254	2.30316
2753	4.231	418.148	417.14	HMDB0031350	Oleoside dimethyl ester	C18H26O11	418.148	0	[M-H]-	43.3	23.8	92.69			11.8098	17.5946	12.9992	1.8535	2.02301	3.89112	14.1345	2.58921	5.45902	2.44864	0.042713	1.36944	2.22366
2863	6.839	/	429.104	HMDB0041693	5-(3',5'-Dihydroxyphenyl)-gamma-valerolactone 3-O-glucuronide	C17H20O10	384.106	3	[M+FA-H]-	49.7	57.3	93.98			24.6226	1.08057	0.880558	0.653597	1.57114	2.77968	8.86124	1.66814	5.31205	2.40927	0.354995	0.449778	0.832101
1959	11.338	/	359.26	HMDB0060043	13-HDoHE	C22H34O	314.261	2	[M+FA-H]-	48.2	48.8	93.92			5.41042	6.89572	6.60758	0.710466	1.47932	1.40141	6.30457	1.19707	5.26668	2.39689	0.0204805	1.68866	2.18907
7304	11.876	/	541.334	HMDB0240603	LysoPS(18:1/0:0)	C24H46NO9P	523.291	16	[M+NH4]+	42.6	34.8	95.02			17.7621	18.7836	30.1328	3.29697	3.56309	5.92001	22.2262	4.26002	5.21738	2.38333	0.139186	0.856406	2.25618
7542	5.128	/	569.147	HMDB0029247	Delphinidin 3-(6''-malonyl-glucoside)	C24H23O15+	551.104	17	[M+NH4]+	46.9	67.7	83.96			29.1262	24.2535	14.5599	4.82396	4.23772	4.17257	22.6466	4.41141	5.13363	2.35998	0.0925988	1.03339	2.21872
5661	5.569	/	428.173	HMDB0251844	Epicocconone	C23H22O7	410.137	7	[M+NH4]+	39.6	11	95			49.4724	35.4483	60.1855	6.93258	8.89835	12.7647	48.3687	9.53189	5.07441	2.34324	0.0708302	1.14978	2.24127
1164	4.621	/	297.098	HMDB0302801	Cornoside	C14H20O8	316.116	1	[M-H2O-H]-	42.8	22.7	92.04			19.977	24.7557	14.5723	3.11057	3.71499	4.93794	19.7683	3.92117	5.04144	2.33383	0.0517303	1.28625	2.15497
4852	4.675	390.131	391.138	HMDB0030564	Piceid	C20H22O8	390.131	2	[M+H]+	51.5	64.5	94.82			44.7957	92.6437	52.0044	10.2416	15.0338	14.9263	63.1479	13.4006	4.71232	2.23644	0.178569	0.748194	2.16453
1232	6.885	/	191.179	HMDB0061820	3-Dodecene	C12H24	168.188	13	[M+Na]+	41.9	26.3	96.68			17.7456	30.2701	51.8062	7.18019	7.0205	7.4124	33.2739	7.20437	4.61858	2.20745	0.160429	0.794717	2.03338
1258	4.241	192.079	193.086	HMDB0030580	Shinanolone	C11H12O3	192.079	1	[M+H]+	48	43.2	97.35			88.7739	135.92	85.9289	20.0223	19.4579	30.1913	103.541	23.2238	4.4584	2.15653	0.130535	0.884273	2.16749
8924	7.286	/	979.486	HMDB0031884	Sandosaponin A	C48H76O19	956.498	2	[M+Na]+	48.2	49.3	94.26			0.241752	0.581191	1.25565	0.166906	0.150199	0.153789	0.692863	0.156965	4.41413	2.14213	0.232132	0.634266	1.77658
3677	4.781	/	335.207	HMDB0028940	Leucyl-Tryptophan	C17H23N3O3	317.174	2	[M+NH4]+	49.1	52.2	95.3			83.2865	122.043	115.752	20.4112	29.073	24.5385	107.027	24.6742	4.33761	2.1169	0.101593	0.993136	2.13963
3489	3.657	/	477.097	HMDB0041676	4'-Methyl-epigallocatechin 7-glucuronide	C22H24O13	496.122	13	[M-H2O-H]-	45.5	51.6	90.19			77.1296	79.7226	67.0912	2.94337	27.8401	21.7988	74.6478	17.5274	4.25892	2.09049	0.0380823	1.41928	2.06957
6520	4.64	/	483.147	HMDB0033138	Methyl salicylate O-[rhamnosyl-(1->6)-glucoside]	C20H28O12	460.158	1	[M+Na]+	52.9	69.1	96.22			30.8087	61.5967	26.4021	5.98224	7.85201	14.2292	39.6025	9.35447	4.23354	2.08186	0.201626	0.695453	2.07711
3133	5.16	307.083	308.091	HMDB0033247	Aristolodione	C18H13NO4	307.084	3	[M+H]+	40.9	17.3	91.42			162.034	81.908	77.5936	18.3225	19.828	38.3944	107.179	25.5149	4.20063	2.0706	0.189035	0.723458	2.06239
2902	5.205	294.125	295.133	HMDB0001894	Aspartame	C14H18N2O5	294.122	12	[M+H]+	44.7	38.3	98.42			25.8884	39.1874	30.9325	7.39492	8.30272	8.52009	32.0028	8.07258	3.96438	1.9871	0.0598319	1.22307	2.07579
1565	6.337	330.074	329.067	HMDB0035598	Aflatoxin B2a	C17H14O7	330.074	2	[M-H]-	47.6	45.5	94.19			26.2489	51.1702	64.0297	13.5131	13.3094	9.19129	47.1496	12.0046	3.92763	1.97366	0.098844	1.00505	1.83299
5150	5.01	/	665.174	HMDB0029908	Camellianin A	C29H32O15	620.174	6	[M+FA-H]-	48.9	59.4	92.03			68.5711	91.1188	76.566	12.7547	22.0766	26.3484	78.752	20.3933	3.86167	1.94922	0.032532	1.48769	1.97299
503	4.678	/	209.082	HMDB0000329	2-Phenylbutyric acid	C10H12O2	164.084	1	[M+FA-H]-	51	60.5	96.04			19.2754	23.6306	17.5948	7.32134	3.4456	5.09018	20.1669	5.28571	3.81537	1.93182	0.0363044	1.44004	1.94625
3492	12.719	325.298	326.305	HMDB0245016	2-Aminoethyl oleate	C20H39NO2	325.298	2	[M+H]+	48.1	45.1	97.49	89.5		13.0898	9.41823	15.0117	2.50547	3.48363	3.85158	12.5066	3.28022	3.81272	1.93082	0.0677618	1.16902	2.02394
2793	0.957	422.083	421.076	HMDB0006789	Lactose 6-phosphate	C12H23O14P	422.083	1	[M-H]-	54.6	76.5	98.09			142.453	146.339	93.8687	47.9101	30.2718	23.1872	127.554	33.7897	3.77492	1.91645	0.0540388	1.26729	1.90767
2616	9.454	406.273	405.265	HMDB0000502	3-Oxocholic acid	C24H38O5	406.272	2	[M-H]-	55.8	86.1	94.97			77.0968	102.079	84.5307	20.6183	27.981	21.352	87.902	23.3171	3.76985	1.91451	0.0274686	1.56116	1.94322
5711	6.716	838.441	837.434	HMDB0040957	Talinumoside I	C43H66O16	838.435	7	[M-H]-	52.3	78.8	90.49			6.16914	9.7893	19.4207	3.48917	4.50543	1.45358	11.793	3.14939	3.74454	1.90479	0.163375	0.786815	1.68773
278	1.05	115.063	116.071	HMDB0000162	Proline	C5H9NO2	115.063	1	[M+H]+	50	55.4	95.63	86.5	76.3	237.198	378.069	299.169	49.1042	70.2268	129.421	304.812	82.9173	3.6761	1.87818	0.0825879	1.08308	2.03333
4146	5.169	534.101	533.094	HMDB0303671	Luteolin 7-(6''-malonylglucoside)	C24H22O14	534.101	2	[M-H]-	41.8	16.2	95.05			81.534	23.9275	27.754	14.8011	6.33217	15.7295	44.4052	12.2876	3.61383	1.85353	0.240465	0.618949	1.66407
3608	9.636	/	331.262	HMDB0036827	Sclareol	C20H36O2	308.272	6	[M+Na]+	43.3	28.9	93.94			11.3962	22.4988	19.697	2.99556	6.25716	5.62411	17.864	4.95895	3.60238	1.84895	0.108636	0.964028	1.95184
2945	12.488	434.34	433.333	HMDB0000359	3alpha,7alpha-Dihydroxycoprostanic acid	C27H46O4	434.34	1	[M-H]-	51.5	66.2	92.29			1.32854	2.79349	2.11131	0.51437	0.580444	0.649458	2.07778	0.581424	3.57361	1.83738	0.084855	1.07132	1.83797
8905	6.976	/	965.47	HMDB0039563	Cynarasaponin D	C47H74O19	942.482	2	[M+Na]+	56.3	89.1	94.59			2.07119	0.814089	2.24321	0.145236	1.12974	0.16577	1.7095	0.480249	3.5596	1.83172	0.190274	0.72062	1.94661
1979	5.199	362.173	361.166	HMDB0034475	Hydroxyisonobilin	C20H26O6	362.173	1	[M-H]-	56	83.8	97.02			39.9667	59.1101	45.739	11.6858	14.7143	14.686	48.2719	13.6954	3.52469	1.8175	0.0440298	1.35625	1.89058
1938	3.992	236.116	259.105	HMDB0028694	Alanylphenylalanine	C12H16N2O3	236.116	1	[M+Na]+	42.9	24.1	91.87			13.3209	23.3554	21.2128	4.62594	6.01765	5.8506	19.2964	5.49807	3.50966	1.81133	0.142509	0.846159	1.94705
1031	5.059	176.047	177.054	HMDB0032990	7-Hydroxy-6-methyl-2H-1-benzopyran-2-one	C10H8O3	176.047	1	[M+H]+	56	81.8	99.11			3936.83	5172.25	6743.15	1486.81	1431.99	1623.22	5284.08	1514.01	3.49012	1.80328	0.0837864	1.07683	1.93753
1889	1.309	234.111	235.119	HMDB0250630	Cyclo(his-pro)	C11H14N4O2	234.112	1	[M+H]+	50	54.2	97.08			41.3575	72.1174	97.9455	19.2744	23.0489	19.6766	70.4735	20.6667	3.41001	1.76978	0.136799	0.863916	1.83427
3791	13.36	/	339.289	HMDB0032112	1,2,4-Nonadecanetriol	C19H40O3	316.298	6	[M+Na]+	44.6	33.6	95.99			3.66738	3.00022	2.86467	0.908703	0.854275	1.07802	3.17742	0.946998	3.35526	1.74642	0.0411484	1.38565	1.95366
7195	9.795	/	529.35	HMDB0302409	R1-Barrigenol	C30H50O6	506.361	0	[M+Na]+	54.7	90.6	83.41			198.243	175.427	195.498	55.9491	41.6986	73.1637	189.723	56.9371	3.33214	1.73645	0.0328888	1.48295	1.94862
4271	3.938	/	365.12	HMDB0013682	Coniferin	C16H22O8	342.131	1	[M+Na]+	42.7	19.6	95.67			74.4244	100.16	67.8954	19.2327	28.491	25.0998	80.8266	24.2745	3.32969	1.73539	0.0669294	1.17438	1.94091
1785	3.907	346.142	345.135	HMDB0253695	Isotaxiresinol	C19H22O6	346.142	2	[M-H]-	52	67.6	94.71	70.3		13.3273	32.0765	28.5653	8.07262	1.98771	12.3297	24.6563	7.46333	3.30366	1.72407	0.123782	0.907344	1.74567
4066	5.199	/	523.219	HMDB0006765	2-Methoxy-estradiol-17b 3-glucuronide	C25H34O9	478.22	0	[M+FA-H]-	49.1	50.1	95.66			140.217	187.231	138.087	40.9528	53.201	47.4731	155.178	47.209	3.28705	1.71679	0.0733153	1.13481	1.84147
3279	3.972	314.115	315.122	HMDB0041697	6'-Hydroxyenterolactone	C18H18O5	314.115	1	[M+H]+	47.8	45.3	94.7			49.9587	105.481	48.5718	16.4438	17.7622	29.5381	68.0038	21.248	3.20047	1.67828	0.215993	0.665561	1.82211
6422	6.194	476.132	477.139	HMDB0037450	Orientin 7,3'-dimethyl ether	C23H24O11	476.132	1	[M+H]+	44.1	25.9	95.48			115.19	110.317	121.706	21.2751	34.1267	53.2652	115.737	36.2223	3.1952	1.6759	0.0432016	1.3645	1.93066
3117	9.636	448.319	447.312	HMDB0032783	Porrigenin A	C27H44O5	448.319	1	[M-H]-	40.7	9.03	96.18			99.9543	155.23	124.709	26.1383	52.8911	40.0021	126.631	39.6772	3.19154	1.67425	0.0561608	1.25057	1.79075
1101	9.628	180.078	181.086	HMDB0301758	1-(3,4-Dimethoxyphenyl)ethanone	C10H12O3	180.079	1	[M+H]+	49.1	51.5	95.64			31.5674	45.7386	39.8239	9.86474	13.6599	13.2289	39.0433	12.2512	3.1869	1.67215	0.0585252	1.23266	1.90392
182	1.31	/	151.026	HMDB0000139	Glyceric acid	C3H6O4	106.027	1	[M+FA-H]-	40.4	6.51	97.17			5.14194	6.71935	5.84581	2.47738	1.75406	1.38298	5.90237	1.87147	3.15386	1.65712	0.0348607	1.45766	1.77939
7429	3.808	/	557.184	HMDB0040814	Isosyringinoside	C23H34O14	534.195	1	[M+Na]+	49.5	51	97.44			5.92066	7.00485	3.59091	1.29197	1.68875	2.27693	5.50548	1.75255	3.14141	1.65141	0.113625	0.944526	1.8551
5560	3.998	/	425.105	HMDB0059971	4-Hydroxy-5-(3',4'-dihydroxyphenyl)-valeric acid-O-glucuronide	C17H22O11	402.116	2	[M+Na]+	49.5	57.8	91.62			29.4142	53.4576	20.972	15.9282	7.23662	9.8936	34.6146	11.0195	3.14122	1.65132	0.179755	0.745319	1.73872
3478	10.492	/	347.219	HMDB0001547	Corticosterone	C21H30O4	346.214	9	[M+H]+				65		70.7323	61.584	76.4489	22.6818	18.6565	25.2247	69.5884	22.1877	3.13635	1.64909	0.0375175	1.42577	1.88878
2023	5.617	366.005	364.998	HMDB0240539	Kaempferol 3-sulfate	C15H10O9S	366.005	1	[M-H]-	53.9	81.1	90.09			53.757	60.7502	64.6679	19.0443	16.6969	21.7576	59.725	19.1663	3.11615	1.63976	0.0187243	1.7276	1.80583
7275	3.883	538.129	539.137	HMDB0038757	Isolimocitrol 3-glucoside	C24H26O14	538.132	6	[M+H]+	49.2	63.8	89.09			44.7663	45.0076	40.7238	13.2405	16.684	11.9991	43.4992	13.9746	3.11274	1.63819	0.0257639	1.58899	1.88661
2329	2.555	/	385.115	HMDB0301945	Hastatoside	C17H24O11	404.132	2	[M-H2O-H]-	44	35.6	86.82			21.5569	27.79	28.199	4.1937	9.33486	11.4421	25.8486	8.32356	3.10548	1.63482	0.0464508	1.33301	1.78305
5985	4.502	/	447.162	HMDB0062702	N,N'-diacetylchitobiose	C16H28N2O11	424.169	8	[M+Na]+	47.7	52.1	96.46			10.3463	27.2328	27.9015	6.33576	6.1337	8.86358	21.8269	7.11101	3.06944	1.61798	0.213931	0.669727	1.67647
2464	3.461	/	394.178	HMDB0029565	Demethoxyfumitremorgin C	C21H23N3O2	349.179	2	[M+FA-H]-	43.1	22.8	95.67			20.7914	55.4734	101.52	25.1346	21.6624	11.1522	59.2615	19.3164	3.06794	1.61727	0.206941	0.684154	1.33485
4559	5.234	374.173	375.18	HMDB0033534	Fragransin C1	C21H26O6	374.173	0	[M+H]+	47.8	45.2	94.4			35.7307	60.6912	55.0275	14.1528	1.90431	33.3189	50.4831	16.4587	3.06727	1.61695	0.145288	0.83777	1.92026
7764	13.238	/	593.275	HMDB0035988	Ganoderic acid F	C32H42O9	570.283	5	[M+Na]+	54.4	80.1	97.75			55.9194	64.1211	71.5569	13.8103	18.4565	30.6362	63.8658	20.9677	3.04592	1.60688	0.0573594	1.2414	1.88042
3274	6.198	314.079	315.086	HMDB0035208	Aflatoxin B2	C17H14O6	314.079	2	[M+H]+				80		531.635	518.789	570.831	104.175	168.352	259.745	540.418	177.424	3.04591	1.60687	0.0464024	1.33346	1.88799
3676	5.101	/	335.207	HMDB0304786	Lysyl-Phenylalanine	C15H23N3O3	293.174	2	[M+ACN+H]+	45.3	31	97.64			2.24155	3.2151	2.62412	0.918873	0.989292	0.745893	2.69359	0.884686	3.04468	1.60629	0.0593543	1.22655	1.84477
6396	4.306	/	497.163	HMDB0038680	Musabalbisiane A	C23H28O12	496.158	6	[M+H]+	45.9	47.4	88.67			53.008	69.5381	51.2786	17.918	15.9613	23.3302	57.9416	19.0698	3.03839	1.60331	0.0586685	1.23159	1.87164
4687	5.962	/	593.188	CSID10128504	Flavanone 7-O-[alpharhamnosyl-(1->2)-betaglucoside]	C27H32O12	548.189	2	[M+FA-H]-	47.2	48.2	90.06			46.8208	53.7074	37.2473	9.70719	17.3777	18.3216	45.9252	15.1355	3.03427	1.60135	0.0482934	1.31611	1.77536
2303	3.487	/	383.099	HMDB0029681	3-O-p-Coumaroylquinic acid	C16H18O8	338.1	2	[M+FA-H]-	48.8	52.1	94.05			37.3831	37.4782	29.1022	7.67146	11.4946	15.2193	34.6545	11.4618	3.02348	1.59621	0.039595	1.40236	1.78538
7642	5.12	/	577.225	HMDB0038934	Ssioriside	C27H38O12	554.236	1	[M+Na]+	55.4	80.3	97.55			42.8834	52.384	39.6121	12.3209	13.632	18.7085	44.9598	14.8872	3.02004	1.59457	0.0513218	1.2897	1.87678
3288	4.848	/	461.13	HMDB0034157	2-Hydroxybenzaldehyde O-[xylosyl-(1->6)-glucoside]	C18H24O11	416.132	3	[M+FA-H]-	51.2	66	92.88			6.70051	22.2761	24.2851	9.82316	5.51491	2.56544	17.7539	5.96784	2.97493	1.57286	0.176236	0.753905	1.41579
6332	2.239	/	471.147	HMDB0248874	8-O-Acetyl shanzhiside methyl ester	C19H28O12	448.158	2	[M+Na]+	42.5	15.3	99.13			1130.86	1284.99	1070.92	505.158	305.278	362.606	1162.26	391.014	2.97242	1.57164	0.0407032	1.39037	1.82874
3343	8.322	/	463.307	HMDB0303029	Furost-5-ene-3beta,22,26-triol	C26H42O4	418.308	1	[M+FA-H]-	51.5	63.7	95.26			27.1732	32.5731	24.1004	5.61885	12.048	10.5963	27.9489	9.42105	2.96664	1.56883	0.045257	1.34431	1.75189
7986	3.16	624.202	625.209	HMDB0252460	Forsythiaside	C29H36O15	624.205	5	[M+H]+	52.7	75.7	93.56			67.6949	179.953	48.5818	22.0839	32.9976	44.917	98.7434	33.3328	2.96235	1.56674	0.29729	0.526819	1.57358
7828	5.812	/	603.204	HMDB0038261	7-epi-Syringaresinol 4'-glucoside	C28H36O13	580.216	1	[M+Na]+	49.9	64.2	86.69			14.6969	12.3938	7.61548	2.36063	4.60006	4.80608	11.5687	3.92226	2.94951	1.56047	0.11972	0.921833	1.78847
5665	7.328	/	428.3	HMDB0297035	DG(2:0/18:3(9,11,15)-OH(13)/0:0)	C23H38O6	410.267	1	[M+NH4]+	44.3	24.7	98.38			117.95	155.09	426.233	101.226	71.5858	64.9593	233.091	79.2572	2.94095	1.55628	0.299259	0.523953	1.44072
3083	10.271	/	445.296	HMDB0005814	Testosterone enanthate	C26H40O3	400.298	2	[M+FA-H]-	45	32	94.94			19.3075	25.1093	21.2226	5.77561	9.54167	7.0433	21.8798	7.45353	2.93549	1.5536	0.0357809	1.44635	1.74236
2363	3.942	/	387.13	HMDB0041273	Myzodendrone	C16H22O8	342.131	1	[M+FA-H]-	42.6	16.8	97.66			48.6114	61.0756	49.9547	19.1871	18.3759	17.2568	53.2139	18.2733	2.91212	1.54207	0.0614983	1.21114	1.74579
6095	3.909	/	455.116	HMDB0248668	Asperulosidic acid	C18H24O12	432.127	1	[M+Na]+	49.7	52.3	97.84			214.474	267.319	165.307	69.4312	104.405	48.9988	215.7	74.2783	2.90394	1.53801	0.0937401	1.02807	1.76722
1455	5.483	206.058	207.065	HMDB0030818	Scoparone	C11H10O4	206.058	1	[M+H]+	48	48.1	93.06	86.2		64.36	82.3744	102.967	27.8969	16.1993	42.5092	83.2339	28.8685	2.88321	1.52768	0.098662	1.00585	1.77377
2745	10.257	416.33	415.322	HMDB0001903	Calcitriol	C27H44O3	416.329	1	[M-H]-	51.5	67.2	91.63			18.3668	18.6372	16.5122	3.68299	7.95104	7.00646	17.8387	6.2135	2.87097	1.52154	0.0296274	1.52831	1.73027
1936	1.176	/	359.06	HMDB0010314	BetaGlucopyranuronic acid	C13H14O9	314.064	6	[M+FA-H]-	41.2	18.4	94.52			19.7485	25.6256	23.3393	16.858	4.12904	3.0555	22.9045	8.01418	2.85799	1.515	0.099259	1.00323	1.69894
5030	3.754	399.179	400.186	HMDB0254007	Lenapenem	C18H29N3O5S	399.183	9	[M+H]+	45.7	46.8	91.91			20.9381	47.6746	39.2698	11.7884	14.6455	11.3158	35.9608	12.5832	2.85783	1.51492	0.141863	0.848131	1.68117
7532	5.65	/	589.188	HMDB0034675	2,3-Dihydro-3,5-dihydroxy-2-oxo-3-indoleacetic acid 5-[glucosyl-(1->4)-bglucoside]	C22H29NO15	547.154	2	[M+ACN+H]+	51.8	69	92.16			29.6944	28.8819	15.2214	10.1315	9.26432	6.68105	24.5992	8.69228	2.83001	1.50081	0.172843	0.762348	1.69252
1033	4.311	176.047	177.054	HMDB0059622	4-Methylumbelliferone	C10H8O3	176.047	1	[M+H]+	53.1	69.3	97.11			613.663	659.852	543.484	221.066	215.696	207.429	605.666	214.73	2.82059	1.496	0.0327985	1.48415	1.8075
7277	4.846	/	539.173	HMDB0039813	Cyclocalopin D	C23H32O13	516.184	2	[M+Na]+	43.8	24.9	96.61			1.78546	4.58669	2.22062	1.75571	0.636493	0.655351	2.86426	1.01585	2.81957	1.49547	0.214683	0.668203	1.59855
1274	5.05	194.058	195.065	HMDB0000955	Isoferulic acid	C10H10O4	194.058	1	[M+H]+	45.2	29.7	97.03	62		354.635	427.075	535.109	124.278	113.449	230.387	438.94	156.038	2.81303	1.49213	0.0890683	1.05028	1.77879
6691	5.77	492.09	493.097	HMDB0240536	Isorhamnetin 3-glucuronide	C22H20O13	492.09	1	[M+H]+	51.9	63.1	97.69			439.434	475.358	501.91	174.972	133.185	206.425	472.234	171.527	2.75311	1.46106	0.0351168	1.45448	1.78321
5424	11.12	/	417.315	HMDB0242007	N-Docosahexaenoyl Alanine	C25H37NO3	399.277	8	[M+NH4]+	52.4	76.4	95.13			16.9846	114.84	108.824	25.4648	44.8902	17.5243	80.2164	29.2931	2.73841	1.45334	0.294808	0.530461	1.10184
5156	1.298	666.224	665.216	HMDB0258892	Tetraglucoside	C24H42O21	666.222	3	[M-H]-	50.4	58.6	96.78			137.79	90.6754	65.8953	38.7056	24.9659	44.5578	98.1201	36.0764	2.71978	1.44349	0.113296	0.945785	1.60548
1817	9.213	229.24	230.248	HMDB0304813	Xestoaminol C	C14H31NO	229.241	1	[M+H]+	45.7	33.7	96.3			45.8309	15.388	22.9587	12.6581	9.7428	8.59297	28.0592	10.3313	2.71594	1.44145	0.218424	0.6607	1.48544
817	4.347	159.068	160.076	HMDB0001190	Indoleacetaldehyde	C10H9NO	159.068	1	[M+H]+	43	20.6	95.18			6.61183	14.8133	13.1335	4.32735	4.47592	3.9524	11.5195	4.25189	2.70928	1.43791	0.197567	0.704286	1.62039
2056	4.308	368.111	367.104	HMDB0302684	Feruloylquinic acid	C17H20O9	368.111	1	[M-H]-	52.7	66.8	97.96			2394.67	2587.28	2378.59	870.347	919.319	929.423	2453.51	906.363	2.70699	1.43669	0.0130753	1.88355	1.69854
146	3.66	144.079	143.072	HMDB0001988	4-Hydroxycyclohexylcarboxylic acid	C7H12O3	144.079	2	[M-H]-	53.5	73.1	96.82			308.997	211.286	185.527	41.7836	117.021	103.538	235.27	87.4476	2.69041	1.42783	0.0910393	1.04077	1.62138
5570	5.644	788.184	787.177	HMDB0304328	Delphinidin 3-O-glucosyl-5-O-caffeoylglucoside	C36H36O20	788.18	5	[M-H]-	47.8	53.7	90.85			59.1107	37.8253	28.7993	4.58306	10.2295	31.9266	41.9118	15.5797	2.69015	1.42769	0.161942	0.790641	1.68777
2414	3.927	392.148	391.14	HMDB0039564	Marmesin rhamnoside	C20H24O8	392.147	1	[M-H]-	50.8	60.6	94.9			24.0872	36.3559	17.6375	12.1442	6.45131	10.4975	26.0269	9.69768	2.68382	1.42429	0.113015	0.946865	1.59122
853	2.382	/	262.084	HMDB0040693	N2-(gamma-Glutamyl)-4-carboxyphenylhydrazine	C12H15N3O5	281.101	1	[M-H2O-H]-	41.6	15.6	93.2			6.33864	7.41397	22.2001	3.9155	5.1439	4.42956	11.9842	4.49632	2.66534	1.41432	0.272424	0.564754	1.25423
7780	4.601	594.192	595.199	HMDB0037487	Poncirin	C28H34O14	594.195	5	[M+H]+	45.4	39.2	94.17			30.9177	66.5811	46.6003	12.6307	17.709	23.8259	48.033	18.0552	2.66034	1.41161	0.150272	0.823123	1.66433
7152	1.064	/	527.158	HMDB0029910	Gentiotriose	C18H32O16	504.169	1	[M+Na]+	57.3	90.3	97.48			869.475	706.956	434.639	297.274	170.038	292.679	670.357	253.33	2.64618	1.40391	0.133033	0.876039	1.64455
2554	3.928	/	401.11	HMDB0252696	Gentiopicroside	C16H20O9	356.111	1	[M+FA-H]-	45.2	32.5	94.54			23.3117	29.6567	21.0529	8.61662	9.76578	9.70023	24.6738	9.36088	2.63584	1.39826	0.0452296	1.34458	1.65985
4046	5.29	522.21	521.203	HMDB0032907	Isolariciresinol 9-O-betaglucoside	C26H34O11	522.21	0	[M-H]-	46.2	38.1	93.04	73.4		79.5523	117.578	103.146	32.3065	21.8205	59.8269	100.092	37.9846	2.63507	1.39784	0.0727456	1.13819	1.63813
687	5.068	148.052	149.06	HMDB0253619	3,4-Dihydro-1H-2-benzopyran-1-one	C9H8O2	148.052	1	[M+H]+	48	42.9	97.84			271.152	337.129	341.296	116.648	121.605	122.174	316.526	120.143	2.63459	1.39758	0.0916731	1.03776	1.73937
5098	4.44	/	653.138	HMDB0039320	Kaempferol 3-rhamnoside 7-galacturonide	C27H28O16	608.138	3	[M+FA-H]-	50.3	63.2	92.35			5.77522	10.5306	14.9435	4.4383	3.30682	4.12934	10.4164	3.95816	2.63164	1.39596	0.140103	0.853552	1.4591
4892	13.107	620.266	619.259	HMDB0302162	Methyl phaeophorbide b	C36H36N4O6	620.263	4	[M-H]-	48.2	57.3	88.22			3.59821	5.72012	4.37079	1.55328	1.53148	2.13183	4.56304	1.73887	2.62415	1.39185	0.0636046	1.19651	1.63441
2125	5.223	248.105	249.112	HMDB0033515	Citreovirenone	C14H16O4	248.105	1	[M+H]+	52.4	66.4	97.39			276.435	395.799	315.577	83.7025	115.962	179.121	329.271	126.262	2.60785	1.38286	0.0861383	1.0648	1.73088
4589	3.661	582.157	581.15	HMDB0034570	Norrubrofusarin 6-beta-gentiobioside	C26H30O15	582.158	2	[M-H]-	48.5	53.1	91.06			49.398	47.7057	38.8579	8.68577	25.4254	18.1742	45.3205	17.4284	2.60038	1.37872	0.0574931	1.24038	1.62063
6265	4.845	464.093	465.1	HMDB0253683	Isoquercitroside	C21H20O12	464.095	5	[M+H]+	40.4	12.1	95.65			16.9233	12.8874	10.0301	6.34359	4.95245	4.21484	13.2803	5.17029	2.56857	1.36097	0.102884	0.987653	1.64114
57	3.666	116.084	115.077	HMDB0244061	1,2-Cyclohexanediol	C6H12O2	116.084	2	[M-H]-	44.8	28.8	97.41			286.638	272.415	231.641	48.0536	136.713	123.704	263.565	102.824	2.56327	1.35799	0.0551136	1.25874	1.61061
454	1.478	202.048	201.041	HMDB0240258	Succinylacetoacetate	C8H10O6	202.048	11	[M-H]-	44.5	39.2	95.02			25.327	30.9565	22.6154	10.3219	10.5852	10.0958	26.2996	10.3343	2.54489	1.3476	0.0402036	1.39573	1.62917
4766	5.057	/	387.143	HMDB0303670	Gibberellin A85	C19H24O7	364.152	5	[M+Na]+	47.8	49.4	95.77			50.5345	63.4995	54.8721	22.2982	23.4928	20.973	56.302	22.2547	2.5299	1.33908	0.0408784	1.38851	1.70301
596	2.406	/	224.093	HMDB0040021	2,3-Dihydro-5-(3-hydroxypropanoyl)-1H-pyrrolizine	C10H13NO2	179.095	2	[M+FA-H]-	54.3	77.8	96.2			8.54218	7.46961	19.0092	2.87541	5.10899	5.95939	11.6737	4.64793	2.51158	1.3286	0.221043	0.655523	1.37893
3387	4.871	322.047	323.055	HMDB0033559	7,7'-Dihydroxy-6,8'-bicoumarin	C18H10O6	322.048	1	[M+H]+	47.9	46.4	94.16			108.243	111.99	142.072	41.0703	52.6819	51.1318	120.769	48.2947	2.50066	1.32231	0.0567128	1.24632	1.6804
7715	2.245	/	588.226	HMDB0034611	Rutaretin 9-rutinoside	C26H34O14	570.195	5	[M+NH4]+	40.2	13.6	93.14			28.1183	63.4468	49.9639	22.3429	16.2862	18.0119	47.1764	18.8803	2.4987	1.32118	0.154328	0.811557	1.53827
5691	1.299	828.278	827.271	HMDB0003255	Amylopectin	C30H52O26	828.275	5	[M-H]-	50.4	60.3	97.05			147.399	105.826	72.2592	41.4347	26.6032	62.4588	108.495	43.4989	2.4942	1.31857	0.120697	0.918304	1.53306
2440	0.949	/	268.982	HMDB0001489	Ribose 1-phosphate	C5H11O8P	230.019	1	[M+K]+	46.2	34.5	98.04			184.983	164.234	92.3391	30.6578	76.9956	69.5438	147.185	59.0657	2.49189	1.31724	0.149032	0.82672	1.59943
4276	6.779	544.158	543.151	HMDB0037093	Methyl 3,4-dicaffeoylquinate	C27H28O12	544.158	0	[M-H]-	50.6	57	96.39			627.612	839.409	1061.07	372.11	378.804	268.822	842.696	339.912	2.47916	1.30985	0.0742231	1.12946	1.51601
2765	9.406	418.345	417.338	HMDB0062675	4beta,-dihydroxycholesterol	C27H46O3	418.345	1	[M-H]-	52.3	69.2	93.92			49.6503	61.1677	54.8877	16.7647	25.5072	24.7699	55.2352	22.3473	2.47167	1.30549	0.0324915	1.48823	1.6023
91	3.677	130.063	129.056	HMDB0033286	Sherry lactone	C6H10O3	130.063	3	[M-H]-	40.8	10	97.03			206.291	133.177	169.931	43.9601	84.7083	78.0727	169.8	68.9137	2.46395	1.30097	0.0686753	1.1632	1.54906
1974	3.873	/	361.13	HMDB0036893	Gibberellin A75	C19H24O8	380.147	1	[M-H2O-H]-	51.7	65.4	95.01			4.58023	11.3374	4.58095	5.58306	1.34126	1.45014	6.83287	2.79149	2.44775	1.29146	0.227658	0.642717	1.4148
477	3.67	/	205.072	HMDB0059722	Mono-methyl-adipate	C7H12O4	160.074	2	[M+FA-H]-	52.2	63.3	99.48			5708	5411.03	4701.62	1053.85	2799.98	2610.65	5273.55	2154.83	2.44732	1.2912	0.0554763	1.25589	1.56797
5099	5.657	654.181	653.174	HMDB0037579	Limocitrin 3-rutinoside	C29H34O17	654.18	2	[M-H]-	47.3	40.9	98.34			1702.23	1935.81	1409.12	693.209	583.329	804.014	1682.39	693.517	2.42588	1.27851	0.044203	1.35455	1.58977
4659	14.178	588.44	587.433	HMDB0294917	DG(13:0/20:4+=O(15)/0:0)	C36H60O6	588.439	2	[M-H]-	45.5	35.7	94.39			0.355239	0.85531	1.58633	0.203159	0.434795	0.514997	0.932295	0.384317	2.42585	1.27849	0.233603	0.631521	1.1634
4885	4.837	/	393.115	HMDB0040865	Linusitamarin	C17H22O9	370.126	1	[M+Na]+	46.9	40.4	95.08			15.8009	17.6484	12.0243	7.75369	7.40755	3.71099	15.1578	6.29074	2.40955	1.26876	0.0934296	1.02952	1.56164
2441	3.91	/	393.156	CSID390385	Eurycomalactone	C19H24O6	348.157	2	[M+FA-H]-	49.3	58.5	90.36			16.9017	46.8791	43.4662	12.1442	16.751	15.6167	35.749	14.8373	2.4094	1.26867	0.199324	0.70044	1.31457
3868	8.984	344.089	345.096	HMDB0040321	3',8-Dihydroxy-4',5',7-trimethoxyflavone	C18H16O7	344.09	2	[M+H]+	48.7	52.1	93.2			31.0933	38.939	51.2459	13.4415	21.0067	15.8916	40.4261	16.7799	2.40919	1.26855	0.106211	0.973829	1.59197
919	7.888	166.099	167.106	HMDB0031085	6-Pentyl-2H-pyran-2-one	C10H14O2	166.099	1	[M+H]+	42.6	17.8	96.21	69.6		47.2453	9.85446	35.3668	10.6552	14.2663	13.5557	30.8222	12.8257	2.40315	1.26493	0.253842	0.595436	1.09529
3049	10.191	444.288	443.281	HMDB0000969	1,25-Dihydroxyvitamin D3-26,23-lactone	C27H40O5	444.288	1	[M-H]-	43.3	24.6	92.88			15.0939	5.73489	28.6142	5.2985	8.7697	6.51135	16.481	6.85985	2.40253	1.26456	0.241215	0.617595	1.03367
1639	10.769	/	333.205	HMDB0001320	11a-Hydroxy-9,15-dioxoprost-13-enoic acid	C20H32O5	352.225	6	[M-H2O-H]-	49.5	59.9	94.34			38.0662	42.0158	48.2846	8.3321	22.1965	23.0174	42.7889	17.8487	2.39731	1.26142	0.0615301	1.21091	1.53157
360	7.454	186.108	185.101	HMDB0032205	and transMercapto-p-menthan-3-one	C10H18OS	186.108	2	[M-H]-	40.4	13.6	90.79			14.1293	7.89658	5.32721	3.25982	3.03189	5.19533	9.1177	3.82901	2.38121	1.2517	0.178696	0.747886	1.40052
2918	9.982	/	431.317	HMDB0000601	Coprocholic acid	C27H46O5	450.335	1	[M-H2O-H]-	54.2	78.3	94.27			16.4675	25.0764	20.2071	6.20897	9.83845	9.93834	20.5837	8.66192	2.37634	1.24874	0.0646643	1.18934	1.53478
825	4.247	160.052	161.06	HMDB0032394	6-Methylcoumarin	C10H8O2	160.052	0	[M+H]+	52.9	68	96.59			64.9569	91.229	56.8962	31.1581	36.6879	22.0355	71.0274	29.9605	2.3707	1.24531	0.110463	0.956781	1.5698
6232	7.713	/	461.373	HMDB0033823	Coffeasterene	C31H50O	438.386	5	[M+Na]+	46.8	48.6	91.44			7.7996	8.86227	10.9613	1.85537	4.73279	5.09074	9.20773	3.89296	2.36522	1.24198	0.103635	0.984493	1.60068
2916	10.515	432.324	431.317	HMDB0062794	3beta,4beta-dihydroxycholest-5-en-26-oate(1-)	C27H44O4	432.324	2	[M-H]-	43.8	30.4	90.88			10.9211	16.5588	14.8661	5.18693	7.75634	5.07661	14.1153	6.00663	2.34996	1.23264	0.0644876	1.19052	1.50041
7346	1.674	545.237	546.244	HMDB0012212	Dihydrozeatin-9-N-glucoside-O-glucoside	C22H35N5O11	545.233	7	[M+H]+	49.9	60.3	96.97			241.561	223.989	154.51	88.5287	95.8437	83.5783	206.687	89.3169	2.31408	1.21044	0.145188	0.838069	1.57786
5519	4.971	422.157	445.146	HMDB0032853	3-(1,1-Dimethylallyl)scopoletin 7-glucoside	C21H26O9	422.158	1	[M+Na]+	47.3	41.5	96.17			67.7509	97.3376	107.1	37.3777	38.7937	41.4747	90.7294	39.2154	2.31362	1.21015	0.147513	0.831169	1.57151
5658	11.715	426.385	427.393	HMDB0033195	Camelliol C	C30H50O	426.386	2	[M+H]+	49.3	56.6	92.26			3.22877	4.60787	6.10751	3.0042	2.0414	1.0215	4.64805	2.02237	2.29832	1.20058	0.161791	0.791047	1.41585
4790	5.769	608.175	607.168	HMDB0038810	Rhamnetin 3-(4-rhamnosylrhamnoside)	C28H32O15	608.174	2	[M-H]-	49.2	58.2	89.8			65.6812	86.6206	67.0808	25.926	39.8252	29.7179	73.1276	31.823	2.29795	1.20035	0.052753	1.27775	1.51616
3127	5.509	450.117	449.11	HMDB0033850	Astilbin	C21H22O11	450.116	2	[M-H]-	52	69.4	92.63	71.8		40.1561	51.0112	47.6797	20.7647	18.8048	21.0151	46.2823	20.1948	2.29179	1.19647	0.0299057	1.52425	1.53245
7420	4.553	/	557.09	HMDB0301863	Apigenin 7-(6''-malonylglucoside)	C24H22O14	534.101	1	[M+Na]+	49.4	55.3	92.84			14.4141	1.90498	9.6612	6.36654	3.46625	1.51249	8.6601	3.78176	2.28997	1.19533	0.314762	0.502018	0.853119
4371	5.22	554.237	553.229	HMDB0038934	Ssioriside	C27H38O12	554.236	0	[M-H]-	47.8	45.1	94.29			40.5263	58.5473	48.6602	13.0884	20.1253	31.6245	49.2446	21.6128	2.27849	1.18808	0.0796443	1.09885	1.49937
2816	4.775	/	423.167	HMDB0036694	15-Hydroxyleptocarpin	C20H26O7	378.168	2	[M+FA-H]-	44	27.2	95.43			30.1116	71.9881	72.4526	24.8145	28.6655	23.302	58.1841	25.594	2.27335	1.18482	0.192622	0.715293	1.28446
5717	9.632	/	432.237	HMDB0039380	Armillarin	C24H30O6	414.204	2	[M+NH4]+	42	14.6	97.47			11.2228	13.165	13.5243	8.50903	4.36755	3.99169	12.6374	5.62276	2.24754	1.16835	0.0903294	1.04417	1.50546
5173	5.252	668.27	667.263	HMDB0037590	Ichangic acid 17-betaglucopyranoside	C32H44O15	668.268	2	[M-H]-	46.4	38.6	95.78			6.09685	16.7408	8.7936	7.05233	4.45722	2.6184	10.5437	4.70932	2.23891	1.1628	0.205481	0.687229	1.2438
2076	7.316	368.22	367.213	HMDB0004241	6-Ketoprostaglandin E1	C20H32O6	368.22	1	[M-H]-	41.1	14.6	91.84			5.82128	4.59576	11.8447	4.17342	3.314	2.47258	7.42059	3.32	2.23512	1.16035	0.194958	0.71006	1.21309
5950	7.561	/	444.295	HMDB0013653	Prostaglandin D2-1-glyceryl ester	C23H38O7	426.262	2	[M+NH4]+	53.8	72.7	97.9			26.8992	51.5657	127.398	46.8969	24.8232	20.4014	68.621	30.7072	2.23469	1.16007	0.322355	0.491665	1.00859
7659	4.57	/	579.205	HMDB0035036	Glaucarubolone 15-O-betaglucopyranoside	C26H36O13	556.216	2	[M+Na]+	52	69.5	93.18			7.31558	27.4323	23.3365	9.23087	8.24508	8.56219	19.3615	8.67938	2.23074	1.15752	0.281853	0.549977	1.13993
361	7.616	/	185.101	HMDB0032327	Hexyl 3-mercaptobutanoate	C10H20O2S	204.118	2	[M-H2O-H]-	41.3	18	90.83			2.31252	7.89658	1.32889	1.17762	2.42453	1.60803	3.84599	1.73673	2.21451	1.14699	0.335402	0.474435	0.896929
5813	5.557	/	873.287	HMDB0249794	Cellopentaose	C30H52O26	828.275	17	[M+FA-H]-	46.1	54.1	93.58			20.1901	38.4959	13.1675	7.06099	12.9302	12.4685	23.9512	10.8199	2.21363	1.14641	0.206235	0.685637	1.27442
8149	3.619	/	655.22	HMDB0006607	3'-Sialyllactosamine	C23H40N2O18	632.228	5	[M+Na]+	53.4	77	95.56			43.7975	84.3189	56.3444	18.7519	22.0184	42.5787	61.4869	27.783	2.21311	1.14608	0.176675	0.752824	1.49858
554	3.978	136.052	137.06	HMDB0031459	3-Methoxybenzaldehyde	C8H8O2	136.052	0	[M+H]+	47.2	41	95.3	83.6		138.498	223.772	118.136	60.7715	80.9485	77.1984	160.135	72.9728	2.19445	1.13386	0.204861	0.688541	1.48248
3434	5.66	474.116	473.109	HMDB0037341	Apigenin 7-O-(2''-O-acetylglucoside)	C23H22O11	474.116	0	[M-H]-	52.9	73	91.41			181.963	174.393	122.687	55.9828	80.8635	81.5054	159.681	72.7839	2.1939	1.1335	0.0654893	1.18383	1.46799
3657	5.774	/	491.083	HMDB0041832	Baicalin	C21H18O11	446.085	1	[M+FA-H]-	45.6	34.1	95.27			352.043	471.642	393.168	195.178	121.81	237.877	405.618	184.955	2.19306	1.13295	0.0603021	1.21967	1.4645
8352	4.92	692.228	693.235	HMDB0030074	Albanin F	C40H36O11	692.226	3	[M+H]+	43.1	32.7	86.29			26.3332	38.4642	33.3411	15.9569	18.4282	10.4949	32.7128	14.96	2.18669	1.12875	0.0939149	1.02727	1.48289
7516	5.997	564.111	565.118	HMDB0038820	Isorhamnetin 3-(6''-malonylglucoside)	C25H24O15	564.112	1	[M+H]+	50.6	61.7	92.92			27.4791	36.3266	42.6556	16.329	10.8191	21.6627	35.4871	16.2702	2.18111	1.12506	0.114685	0.940493	1.49155
7334	6.743	544.158	567.147	HMDB0240491	Curcumin glucuronide	C27H28O12	544.158	1	[M+Na]+	49.1	53.4	92.88			113.927	141.185	186.017	73.015	68.1842	61.3987	147.043	67.5326	2.17736	1.12258	0.107542	0.968422	1.47709
4614	4.324	/	381.115	HMDB0258643	Sweroside	C16H22O9	358.126	1	[M+Na]+	46.8	39.9	95.77			158.116	149.209	118.494	67.9759	65.2726	63.4761	141.94	65.5749	2.16454	1.11406	0.112951	0.947111	1.54045
3758	1.89	338.097	339.105	HMDB0301709	5-p-Coumaroylquinic acid	C16H18O8	338.1	8	[M+H]+	39.8	3.87	94.69			217.101	468.68	290.304	153.451	134.329	163.595	325.362	150.458	2.16247	1.11268	0.18101	0.742297	1.41273
8027	5.678	/	633.178	HMDB0003265	Hesperidin	C28H34O15	610.19	1	[M+Na]+	44.9	36	89.68	70		29.0049	44.913	37.7655	15.742	16.9744	18.9398	37.2278	17.2187	2.16206	1.1124	0.0923847	1.0344	1.5213
3888	7.429	/	507.13	HMDB0029281	bfructosyl-a(6-O-)-feruloylglucoside	C21H28O12	472.158	6	[M+Cl]-	43.1	33.9	88.11			112.843	152.549	142.967	42.9233	55.5998	90.4268	136.12	62.9833	2.1612	1.11183	0.0722384	1.14123	1.45218
3166	9.885	452.296	451.289	CSID29747423	2-Biphenylyl heptyl sebacate	C29H40O4	452.293	8	[M-H]-	39.8	10.1	97.87			9.3009	6.41598	5.64566	2.4811	3.59613	3.90356	7.12084	3.32693	2.14037	1.09786	0.0973691	1.01158	1.41325
4772	5.172	/	387.18	HMDB0036665	Blumealactone A	C20H28O6	364.189	5	[M+Na]+	52.7	73.1	96.05			141.414	187.836	191.23	12.4799	87.2485	144.824	173.494	81.5174	2.1283	1.0897	0.190244	0.720689	1.58919
8327	1.308	/	689.21	HMDB0001296	Maltotetraose	C24H42O21	666.222	2	[M+Na]+	57.2	89.1	98.71	87.3		348.544	267.763	189.122	164.145	82.2381	132.578	268.476	126.32	2.12536	1.08771	0.152052	0.818008	1.40553
3017	5.991	300.063	301.07	HMDB0250025	5,3',4'-Trihydroxy-7-methoxy-4-phenylcoumarin	C16H12O6	300.063	2	[M+H]+	52.3	68.7	94.74			82.5399	88.6555	77.0465	25.9067	37.4191	53.9616	82.7473	39.0958	2.11653	1.0817	0.0769406	1.11384	1.53196
2888	10.584	430.309	429.302	HMDB0060127	25-Hydroxyvitamin D3-26,23-lactol	C27H42O4	430.308	1	[M-H]-	56.1	89.1	93.36			25.1806	32.2281	28.1902	9.21681	16.119	15.2023	28.533	13.5127	2.11157	1.07832	0.0545275	1.26338	1.43083
1276	4.33	194.058	195.065	HMDB0304215	5-Hydroxy-coniferaldehyde	C10H10O4	194.058	1	[M+H]+	45.3	32.8	94.4			104.588	113.741	87.285	38.9314	45.6502	60.4542	101.871	48.3453	2.10716	1.0753	0.0696398	1.15714	1.52853
124	1.295	94.0418	95.0491	HMDB0255979	Oxepin	C6H6O	94.0419	0	[M+H]+	43.9	22.4	97.19			76.7741	111.393	56.1162	34.4027	47.3031	34.2783	81.4278	38.6614	2.10618	1.07463	0.164597	0.783579	1.41209
4551	4.975	374.136	375.143	HMDB0040912	N-[(5-Hydroxy-2-pyridinyl)methyl]adenosine	C16H18N6O5	374.134	6	[M+H]+	52.2	71.3	96.77			112.919	173.526	159.484	73.6238	64.6815	74.0508	148.643	70.7853	2.09992	1.07033	0.094123	1.0263	1.47271
3462	6.197	/	475.125	HMDB0033987	Ononin	C22H22O9	430.126	2	[M+FA-H]-	49.1	51.1	97.16			121.524	117.61	112.167	30.5494	54.3585	82.5417	117.1	55.8165	2.09795	1.06898	0.0705485	1.15151	1.42932
1374	8.572	314.246	313.239	HMDB0061650	9,10-Epoxyoctadecanoic acid	C18H34O4	314.246	1	[M-H]-	41	10.7	95.92	60.5		16.042	14.8279	20.5326	8.03317	8.8603	7.61455	17.1342	8.16934	2.09737	1.06858	0.0544469	1.26403	1.40528
4916	5.097	/	623.164	HMDB0301972	2''-O-alphaRhamnosyl-6-C-fucosyl-luteolin	C27H30O14	578.164	4	[M+FA-H]-	52.4	74.2	92.73			92.3736	208.191	196.999	65.1357	89.5988	83.8044	165.854	79.513	2.08588	1.06065	0.189686	0.721965	1.23265
564	2.384	217.989	216.982	HMDB0059968	3-hydroxybenzoic acid-3-O-sulphate	C7H6O6S	217.989	1	[M-H]-	46.1	36.4	95.85			26.9476	23.9046	25.0603	12.9335	12.8595	10.6986	25.3042	12.1639	2.08027	1.05677	0.0187766	1.72638	1.43318
7364	3.61	/	548.26	HMDB0304492	Strictosidine	C27H34N2O9	530.226	1	[M+NH4]+	50.1	54.8	96.46			154.952	79.2926	119.154	48.601	60.7307	61.0057	117.8	56.7791	2.0747	1.0529	0.151906	0.818424	1.37496
1808	8.643	/	347.185	HMDB0006771	7a-Hydroxyandrost-4-ene-3,17-dione	C19H26O3	302.188	5	[M+FA-H]-	49.3	59.5	93.24			13.5044	7.52011	8.44215	2.85376	7.75042	3.62934	9.82223	4.74451	2.07023	1.04979	0.164873	0.782852	1.30295
1064	4.44	178.026	179.034	HMDB0030819	Aesculetin	C9H6O4	178.027	1	[M+H]+	46.3	35.4	96.88			65.0868	111.26	67.1833	50.6367	35.2001	31.845	81.1767	39.2273	2.0694	1.04921	0.161819	0.79097	1.38026
4389	4.621	556.181	555.173	HMDB0041289	Cassitoroside	C25H32O14	556.179	3	[M-H]-	44.3	33.1	91.51			19.7433	33.3132	17.701	7.60169	9.68018	16.9155	23.5858	11.3991	2.06909	1.049	0.161369	0.792179	1.34344
5336	1.623	/	413.141	HMDB0247827	Loganoside	C17H26O10	390.153	1	[M+Na]+	49.8	52.5	97.89	70.7		233.846	278.726	212.832	90.9744	124.649	135.859	241.801	117.161	2.06384	1.04533	0.0709162	1.14925	1.50356
5985	5.759	/	1007.21	HMDB0039864	3-O-betaGalactopyranosylcinnamtannin B1	C51H46O23	1026.24	10	[M-H2O-H]-	36.2	3.17	88.98			18.6507	35.0649	36.9423	16.0505	13.1259	14.7935	30.2193	14.6566	2.06182	1.04392	0.172352	0.763585	1.26904
4158	0.98	/	533.172	HMDB0006620	Fucosyllactose	C18H32O15	488.174	0	[M+FA-H]-	41.3	8.23	98.74			862.303	1043.66	898.35	463.102	416.255	482.39	934.772	453.916	2.05935	1.04219	0.0283542	1.54738	1.43765
7880	5.777	608.173	609.18	HMDB0038819	Calendoflaside	C28H32O15	608.174	2	[M+H]+	56.8	88.2	97.86			622.672	544.112	513.014	276.289	273.578	265.913	559.933	271.927	2.05913	1.04204	0.040854	1.38877	1.49928
4671	1.655	/	590.237	HMDB0012212	Dihydrozeatin-9-N-glucoside-O-glucoside	C22H35N5O11	545.233	9	[M+FA-H]-	51.9	73.5	96.15			25.4059	26.7466	21.0083	10.2228	14.0335	11.6578	24.3869	11.9714	2.0371	1.02652	0.0437747	1.35878	1.41261
1184	1.621	300.085	299.078	HMDB0303022	4-Hydroxybenzoyl glucose	C13H16O8	300.085	1	[M-H]-	41.4	11.6	96.86			314.504	262.673	209.609	136.216	116.149	134.592	262.262	128.986	2.03327	1.0238	0.0643799	1.19125	1.39305
3770	5.008	338.115	339.122	HMDB0030771	6alpha-Hydroxyphaseollin	C20H18O5	338.115	1	[M+H]+	48.3	49.1	93.8			64.8367	118.732	91.6792	45.7626	45.2486	44.6028	91.7492	45.2047	2.02964	1.02122	0.13906	0.856798	1.39122
4915	5.601	/	623.164	HMDB0038848	Rhoifolin	C27H30O14	578.164	4	[M+FA-H]-	50.2	59.1	96.15			699.178	796.195	629.266	248.777	334.112	466.08	708.213	349.657	2.02545	1.01824	0.0605457	1.21792	1.40487
2800	8.791	288.172	289.179	HMDB0000153	Estriol	C18H24O3	288.173	2	[M+H]+				84.4		6.60909	25.7272	29.4199	9.12164	10.6368	10.9441	20.5854	10.2342	2.01143	1.00822	0.314896	0.501832	0.888952
4703	5.587	/	595.204	HMDB0302482	2-Hydroxyarctiin	C27H34O12	550.205	4	[M+FA-H]-	40.2	10.4	95.01			12.8262	9.87268	11.7521	2.81577	6.34178	8.03521	11.4836	5.73092	2.00381	1.00274	0.0941901	1.02599	1.34375
193	2.542	154.027	153.02	HMDB0000152	Gentisic acid	C7H6O4	154.027	2	[M-H]-	46.1	36.4	96.48	87.7	83.7	86.3315	123.414	121.732	50.1053	55.8809	59.7634	110.493	55.2499	1.99987	0.999908	0.103871	0.983504	1.36147
495	3.928	209.105	208.098	HMDB0253924	Tyrosine ethyl ester	C11H15NO3	209.105	1	[M-H]-	43.6	24.5	94.76			16.8219	22.7724	20.5959	8.7898	10.6976	10.9019	20.0634	10.1298	1.98064	0.985964	0.0513906	1.28912	1.37407
4900	10.248	392.253	393.26	HMDB0260493	MG(20:5OH/0:0/0:0)	C23H36O5	392.256	8	[M+H]+	39	10.5	92.93			49.2617	50.6093	62.3284	35.5784	7.60665	38.9554	54.0665	27.3801	1.97466	0.981604	0.170424	0.768469	1.35335
4410	4.486	558.069	557.062	HMDB0037333	8-Hydroxyluteolin 4'-methyl ether 8-glucoside-3'-sulfate	C22H22O15S	558.068	2	[M-H]-	48.6	51.5	94.18			105.598	93.5491	73.1346	31.6206	38.9245	67.4484	90.7606	45.9978	1.97315	0.980501	0.10092	0.996025	1.35451
5909	7.259	/	442.279	HMDB0005022	Pravastatin	C23H36O7	424.246	1	[M+NH4]+	45.1	28.4	98.64			42.519	127.252	241.255	98.3495	54.4051	55.7746	137.009	69.5097	1.97107	0.978982	0.337408	0.471844	0.758412
1477	4.034	/	325.057	HMDB0303755	Malic acid p-coumarate	C13H12O7	280.058	0	[M+FA-H]-	41.7	13.7	95.26			82.6537	53.6285	66.2804	53.2728	3.4743	46.2209	67.5208	34.3227	1.96724	0.976171	0.186336	0.729704	1.39213
3547	5.414	/	329.149	HMDB0033361	Norisodomesticine	C18H17NO4	311.116	2	[M+NH4]+	49.7	54.2	96.48			272.419	304.532	292.04	96.2141	145.134	200.415	289.664	147.255	1.9671	0.976067	0.0861172	1.06491	1.44404
4666	3.873	/	383.131	HMDB0037028	Deoxyloganic acid	C16H24O9	360.142	1	[M+Na]+	52.1	68.7	93.66			10.5485	14.2935	7.28038	3.78445	5.33019	7.21647	10.7075	5.4437	1.96695	0.975957	0.180506	0.743508	1.35265
3350	5.79	318.205	319.212	HMDB0029850	Citronellol glucoside	C16H30O6	318.204	2	[M+H]+	43.2	21.5	97.25			3514.18	211.215	260.789	1576.5	203.02	257.811	1328.73	679.111	1.95657	0.968326	0.465538	0.332045	0.265635
3665	4.876	/	491.123	HMDB0302751	Acacetin 7-glucoside	C22H22O10	446.121	9	[M+FA-H]-	43.8	38.6	90.04			21.4204	32.6806	30.4314	11.3757	15.5707	16.2713	28.1775	14.4059	1.95597	0.967886	0.0803976	1.09476	1.31799
5279	6.61	/	691.17	CSID4445091	Hellicoside	C29H36O17	656.195	9	[M+Cl]-	47.2	49	96.28			24.5704	28.6547	35.4864	4.87954	21.1473	19.4999	29.5705	15.1756	1.94856	0.962406	0.143732	0.842447	1.28219
3283	1.641	/	461.068	HMDB0029213	Quercetin-3'-glucuronide	C21H20O13	480.09	9	[M-H2O-H]-	48.6	62.4	90.46			47.8644	65.5728	60.9095	20.9797	25.5944	43.1465	58.1156	29.9069	1.94322	0.958448	0.0933114	1.03007	1.33105
6275	9.496	/	465.299	HMDB0242632	Sisomicin sulfate	C19H37N5O7	447.269	9	[M+NH4]+	43.6	36	91.99			64.5404	11.8226	119.937	31.1204	30.0585	39.9803	65.4332	33.7197	1.9405	0.956429	0.363302	0.439732	0.388643
3576	6.673	330.073	331.081	HMDB0029263	3,7-Dimethylquercetin	C17H14O7	330.074	1	[M+H]+	51.9	66.3	94.89			20.9478	24.4303	24.2705	10.8909	12.0387	12.9989	23.2162	11.9761	1.93854	0.954968	0.0410042	1.38717	1.44433
4193	7.579	/	381.097	HMDB0252330	Flufenacet	C14H13F4N3O2S	363.066	8	[M+NH4]+	43.1	28	96.71			149.638	60.161	79.973	48.8491	52.752	48.3107	96.5908	49.9706	1.93295	0.950806	0.284309	0.54621	1.15264
2381	5.11	390.093	389.086	HMDB0249191	bicyclol	C19H18O9	390.095	5	[M-H]-	46.6	42	96.74			71.8732	95.1513	93.4436	1.73112	57.5388	75.6548	86.8227	44.9749	1.93047	0.948952	0.195506	0.708839	1.5553
406	6.593	/	195.049	HMDB0040055	Ethyl 3-[(2-furanylmethyl)thio]propanoate	C10H14O3S	214.066	1	[M-H2O-H]-	50.8	58.8	97.08			289.394	183.975	181.919	99.5842	124.407	115.714	218.429	113.235	1.92899	0.947845	0.156973	0.804174	1.28811
77	4.785	122.037	121.03	HMDB0001870	Benzoic acid	C7H6O2	122.037	2	[M-H]-	39.8	3.54	97.72	91.5	86.9	154.482	228.074	246.252	114.09	106.039	107.175	209.603	109.101	1.92118	0.941993	0.136226	0.865739	1.27704
1476	5.108	208.073	209.081	HMDB0029185	5-(3',4'-Dihydroxyphenyl)-gamma-valerolactone	C11H12O4	208.074	1	[M+H]+	52.4	65.8	97.63			133.151	111.848	96.8901	73.4303	51.9801	52.7578	113.963	59.3894	1.91891	0.940289	0.0911197	1.04039	1.3638
3558	10.524	/	329.245	HMDB0060039	Dihomo-alpha-linolenic acid	C20H34O2	306.256	1	[M+Na]+	41.1	11.2	95.22			13.9893	23.1133	27.191	14.1914	10.1256	9.19538	21.4312	11.1708	1.9185	0.93998	0.172649	0.762836	1.23275
6452	5.39	478.074	479.081	HMDB0029212	Quercetin 3-O-glucuronide	C21H18O13	478.075	1	[M+H]+	48	45	96.24			68.1334	70.7538	57.8941	33.0713	23.9213	45.7636	65.5938	34.252	1.91503	0.937369	0.0937734	1.02792	1.39529
43	1.996	102.068	101.061	HMDB0000892	Valeric acid	C5H10O2	102.068	2	[M-H]-	45.5	32.1	97.45	61		142.609	121.382	101.722	64.6096	70.4978	57.2894	121.905	64.1322	1.90083	0.926632	0.0586844	1.23148	1.3186
7621	7.798	/	575.318	HMDB0002513	Lithocholate 3-O-glucuronide	C30H48O9	552.33	1	[M+Na]+	48.1	50.3	91.45			212.958	82.6335	48.8423	26.5462	86.5551	68.7145	114.811	60.6053	1.89441	0.921748	0.361294	0.44214	0.953361
6455	5.794	478.111	479.118	HMDB0033650	Estragonoside	C22H22O12	478.111	1	[M+H]+	49.3	53.8	94.34			72.5605	75.3432	67.8	27.1357	29.5826	58.1131	71.9012	38.2771	1.87844	0.909533	0.173049	0.761832	1.38792
4762	12.271	/	601.412	HMDB0039520	Soyasapogenol B 24-O-bglucoside	C36H60O8	620.429	1	[M-H2O-H]-	40	11.6	90.16			0.835722	1.23528	3.64008	0.851278	1.00684	1.19552	1.90369	1.01788	1.87026	0.903237	0.338426	0.470537	0.696293
7097	11.771	521.347	522.355	HMDB0002815	LysoPC(18:1/0:0)	C26H52NO7P	521.348	2	[M+H]+	52.5	73.1	91.51			46.6995	47.0832	55.1074	26.0754	25.9321	27.7138	49.63	26.5738	1.86763	0.901211	0.0876213	1.05739	1.39011
906	5.171	166.063	167.07	HMDB0247918	Acetovanillone	C9H10O3	166.063	1	[M+H]+	51.6	62.1	97.33			169.672	228.544	200.85	72.8425	92.5118	155.621	199.689	106.992	1.86639	0.900251	0.135433	0.868276	1.36262
2165	5.194	250.12	251.127	HMDB0032116	Helinorbisabone	C14H18O4	250.121	1	[M+H]+	46.2	38.2	94.54			17.4079	22.8359	20.4897	5.62905	12.1254	14.8402	20.2445	10.8649	1.8633	0.897864	0.13986	0.854307	1.34376
3057	5.391	302.042	303.049	HMDB0005794	Quercetin	C15H10O7	302.043	1	[M+H]+	52	65.6	95.95	97.4		79.7158	88.4862	73.7187	47.0289	28.5319	54.3886	80.6402	43.3164	1.86165	0.896585	0.0929987	1.03152	1.34623
301	4.407	178.027	177.02	HMDB0032951	4,7-Dihydroxy-2H-1-benzopyran-2-one	C9H6O4	178.027	2	[M-H]-	51	58.7	98.33			252.406	750.175	792.634	334.674	351.643	281.377	598.405	322.565	1.85515	0.891535	0.256125	0.591548	0.871024
153	6.594	146.037	145.03	HMDB0033183	2-Benzofurancarboxaldehyde	C9H6O2	146.037	2	[M-H]-	49.2	56.5	92.02			28.4366	17.8585	17.4206	10.4908	11.7199	12.236	21.2386	11.4822	1.84969	0.887287	0.170957	0.767113	1.23455
7538	5.508	/	568.239	HMDB0030557	Tracheloside	C27H34O12	550.205	0	[M+NH4]+	44.5	29.2	93.37			13.1148	12.2034	5.59325	3.77892	4.90204	8.08925	10.3038	5.59007	1.84324	0.882242	0.237909	0.62359	1.17347
3383	5.346	/	469.081	HMDB0247259	7-Hydroxyethyl biscoumacetate	C22H16O9	424.079	9	[M+FA-H]-	38.9	11.4	92.82			66.1442	58.6674	41.5235	20.7938	33.7336	36.1942	55.445	30.2405	1.83347	0.874574	0.110533	0.956507	1.23925
3006	1.959	440.169	439.161	HMDB0302052	Cichorioside F	C21H28O10	440.168	1	[M-H]-	43.6	25.9	93.46			21.1517	33.1225	31.0478	13.2197	16.1488	17.1895	28.4407	15.5193	1.8326	0.87389	0.0916607	1.03782	1.23417
204	5.225	158.095	157.087	HMDB0000909	4-Hydroxycyclohexylacetic acid	C8H14O3	158.094	2	[M-H]-	55.8	85.4	95.49			183.578	200.541	184.489	71.6785	148.774	89.8666	189.536	103.44	1.83233	0.873679	0.0822543	1.08484	1.25312
7539	6.337	/	568.311	HMDB0034362	Desglucocheirotoxin	C29H42O10	550.278	1	[M+NH4]+	40.5	7.08	96.58			0.68362	0.319214	0.457074	0.280963	0.184992	0.33088	0.486636	0.265612	1.83213	0.873524	0.217406	0.662728	1.15487
1857	5.179	232.11	233.117	HMDB0036605	Pterosin E	C14H16O3	232.11	1	[M+H]+	48.8	50.4	95.13			18.2878	25.1748	21.4888	6.20774	10.0292	19.2734	21.6504	11.8368	1.82908	0.871116	0.186995	0.728171	1.33278
7983	5.614	624.168	625.175	HMDB0037746	Keioside	C28H32O16	624.169	2	[M+H]+	54.2	77.4	95.61			114.106	134.365	126.963	68.2782	62.3515	75.1586	125.144	68.5961	1.82437	0.867395	0.0430791	1.36573	1.37196
8014	7.707	630.268	631.275	HMDB0259977	Caspase-1 Inhibitor VI	C31H39FN4O9	630.27	4	[M+H]+	46.4	40.4	96.1			17.337	14.7446	10.0574	6.29568	7.98578	8.8484	14.0463	7.70995	1.82184	0.865398	0.148471	0.82836	1.28258
832	6.495	160.089	161.096	HMDB0038790	3-Phenyl-4-pentenal	C11H12O	160.089	1	[M+H]+	48.1	44.4	96.84			94.8051	21.0196	22.9452	21.0523	25.419	29.9666	46.2566	25.4793	1.81546	0.860337	0.413541	0.383481	0.616806
5948	2.413	/	444.222	HMDB0031763	Methyl 7-epi-12-hydroxyjasmonate glucoside	C19H30O9	402.189	1	[M+ACN+H]+	46.6	37.6	97.22			57.7899	48.3474	67.8194	39.9971	23.1007	32.7913	57.9856	31.9631	1.81414	0.859288	0.117386	0.930383	1.25964
5170	10.301	/	407.219	HMDB0014961	Ethynodiol Diacetate	C24H32O4	384.23	1	[M+Na]+	43.9	25.6	95.52			214.725	173.485	193.634	149.821	60.0634	111.272	193.948	107.052	1.81171	0.857354	0.136712	0.864193	1.24476
5491	4.513	/	757.224	HMDB0041149	Glucoliquiritin apioside	C32H40O18	712.221	7	[M+FA-H]-	49.2	65.2	87.99			11.3699	15.9987	10.7531	5.30779	7.42376	8.35049	12.7072	7.02735	1.80825	0.854598	0.104593	0.980497	1.24151
3445	11.977	323.282	324.289	HMDB0012252	Linoleoyl ethanolamide	C20H37NO2	323.282	2	[M+H]+	46.7	40.1	95.63	88		154.474	98.7298	117.157	51.6009	68.4109	84.8057	123.454	68.2725	1.80825	0.854594	0.143441	0.843326	1.28094
5531	5.172	422.193	423.201	CSID16079293	1,4-Bis(3,4,5-trimethoxyphenyl)-1,4-butanediol	C22H30O8	422.194	1	[M+H]+	44.9	31.3	94.96			53.2987	66.9335	67.2073	17.8595	33.3505	52.9667	62.4798	34.7256	1.79925	0.847392	0.169647	0.770454	1.30426
4484	11.759	/	566.348	HMDB0002815	LysoPC(18:1/0:0)	C26H52NO7P	521.348	3	[M+FA-H]-	52.6	68.9	97.24			14.22	14.6572	17.1017	8.60762	9.08716	7.88239	15.3263	8.52572	1.79766	0.846118	0.0359766	1.44398	1.26589
6388	4.24	/	474.117	HMDB0257229	Rigosertib	C21H25NO8S	451.13	5	[M+Na]+	39.9	13.6	92.15			9.46635	27.9229	13.3651	5.96524	9.99152	12.3464	16.9181	9.43439	1.79324	0.842568	0.31158	0.506431	1.03282
4948	7.7	/	629.264	HMDB0254205	Lumirubin	C33H36N4O6	584.263	4	[M+FA-H]-	52	67.2	97.21			14.9554	14.0597	17.0397	6.91102	9.17934	9.59699	15.3516	8.56245	1.7929	0.842293	0.0484318	1.31487	1.26263
4217	6.27	360.084	361.091	HMDB0033819	Jaceidin	C18H16O8	360.085	3	[M+H]+	53.1	73.6	94.75			32.8272	20.9071	21.5489	11.498	13.966	16.8309	25.0944	14.0983	1.77996	0.831845	0.159123	0.798267	1.251
4436	12.527	368.307	369.315	HMDB0037826	26,27-Dinorergosta-4,22-dien-3-one	C26H40O	368.308	1	[M+H]+	45.3	33.2	94.69			28.5992	37.611	25.4609	11.8534	18.9477	20.7462	30.5571	17.1824	1.77839	0.830572	0.141431	0.849454	1.28704
5618	6.344	/	805.297	HMDB0060169	Mono(glucosyluronic acid)bilirubin	C39H44N4O12	760.296	4	[M+FA-H]-	49.7	68.3	84.55			3.04063	3.28652	2.58215	1.93843	1.15741	1.91542	2.96977	1.67042	1.77786	0.830138	0.072068	1.14226	1.23308
2752	5.566	286.047	287.055	HMDB0005801	Kaempferol	C15H10O6	286.048	1	[M+H]+	49.9	59.6	91.42	92.5		24.1345	29.4875	31.1837	11.9394	15.474	20.3312	28.2686	15.9149	1.77624	0.828823	0.104147	0.982354	1.30665
6026	4.82	450.113	451.121	HMDB0041768	Phloretin 2'-O-glucuronide	C21H22O11	450.116	6	[M+H]+	50.5	63.5	96.39			83.9631	79.5038	78.5496	51.8553	41.8958	42.6	80.6722	45.4504	1.77495	0.827779	0.0383302	1.41646	1.32076
7702	5.102	/	586.249	HMDB0039231	Citrusin B	C27H36O13	568.216	1	[M+NH4]+	53.3	70.6	97.06			24.0843	16.6166	8.71106	7.38542	8.06617	12.4253	16.4707	9.29231	1.77251	0.82579	0.268208	0.571528	1.0501
129	1.622	138.032	137.025	HMDB0002466	3-Hydroxybenzoic acid	C7H6O3	138.032	2	[M-H]-	46.6	36.9	98.59	92.4		815.61	726.926	755.401	390.61	373.699	533.471	765.979	432.594	1.77067	0.824293	0.045605	1.34099	1.26899
797	2.364	253.059	252.052	HMDB0039506	N-Salicyloylaspartic acid	C11H11NO6	253.059	1	[M-H]-	50.7	56.9	98.19			265.14	181.284	241.379	139.545	139.906	109.076	229.268	129.509	1.77028	0.823979	0.0790585	1.10205	1.18468
7901	6.491	/	611.245	HMDB0037555	Sandoricin	C31H40O11	588.257	1	[M+Na]+	44.7	26.1	98.51			95.852	145.567	100.859	69.3124	63.5923	60.5223	114.093	64.4756	1.76955	0.82338	0.184296	0.734484	1.26209
1227	6.462	304.095	303.088	HMDB0029231	3-Methyl-epicatechin	C16H16O6	304.095	1	[M-H]-	54.6	80.7	93.97			6.27499	6.45983	5.52553	2.90002	5.02097	2.41083	6.08678	3.44394	1.76739	0.821621	0.100371	0.998392	1.18772
3010	10.09	/	299.273	HMDB0247750	Abietane	C20H36	276.282	7	[M+Na]+	43.3	27.7	96.43			42.5984	37.5654	39.7902	16.0219	25.7442	26.2628	39.9846	22.6763	1.76328	0.818264	0.0810654	1.09116	1.30641
4804	5.142	610.19	609.183	HMDB0302773	Calceolarioside E	C28H34O15	610.19	1	[M-H]-	47.6	47.1	91.87			376.266	742.976	727.804	300.834	359.469	393.31	615.682	351.204	1.75306	0.809875	0.197372	0.704715	1.05778
69	5.281	120.058	119.05	HMDB0006236	Phenylacetaldehyde	C8H8O	120.058	2	[M-H]-	41	10	96.93	87.9		58.2315	44.4083	46.2864	28.342	29.5177	27.1978	49.6421	28.3525	1.75089	0.808087	0.100733	0.996826	1.23341
3308	5.616	316.058	317.065	HMDB0249594	Capillarisin	C16H12O7	316.058	1	[M+H]+	55.2	80.6	96.73			358.222	318.653	333.582	204.787	174.307	200.447	336.819	193.18	1.74355	0.802025	0.0387152	1.41212	1.31022
150	1.301	96.0211	97.0284	HMDB0060503	Protoanemonin	C5H4O2	96.0211	0	[M+H]+	44.6	24.9	98.24			95.5105	95.9793	57.0883	63.3513	39.5114	40.0715	82.8594	47.6448	1.73911	0.798347	0.180491	0.743544	1.14735
1060	1.319	/	178.086	HMDB0246508	4-Methylcoumarin	C10H8O2	160.052	1	[M+NH4]+	49.2	49	97.55			74.2494	62.1255	55.8815	41.1889	34.403	35.3326	64.0855	36.9748	1.73322	0.793453	0.0828167	1.08188	1.26849
3139	1.533	/	309.094	HMDB0244310	2',3'-Dideoxycytidine-5'-monophosphate	C9H14N3O6P	291.062	6	[M+NH4]+	49.6	56.7	98.17			25.412	21.7182	18.0597	9.96403	13.5898	14.1198	21.73	12.5579	1.73038	0.79109	0.109759	0.959561	1.26985
2406	1.069	392.113	391.106	HMDB0038066	Garcimangosone D	C19H20O9	392.111	5	[M-H]-	46.6	46.8	92.52			879.28	916.42	512.807	362.712	498.118	476.379	769.502	445.736	1.72636	0.787734	0.142308	0.846769	1.12263
8031	7.173	/	633.291	HMDB0033749	Isoliensinine	C37H42N2O6	610.304	5	[M+Na]+	48.7	51.1	97.77			36.4626	41.6841	22.3503	14.6218	18.6992	25.0605	33.499	19.4605	1.72139	0.783571	0.195628	0.708569	1.17458
8024	5.147	/	633.178	HMDB0302773	Calceolarioside E	C28H34O15	610.19	2	[M+Na]+	54.7	82.5	92.97			138.548	261.167	302.783	129.218	139.981	140.529	234.166	136.576	1.71455	0.77783	0.257752	0.588797	1.04841
3339	6.149	318.037	319.044	HMDB0002755	Myricetin	C15H10O8	318.038	1	[M+H]+	44.6	28.7	95.56	73.6		24.3532	29.3723	23.6855	10.8667	14.2508	20.0412	25.8037	15.0529	1.7142	0.777538	0.123674	0.907721	1.26973
4566	12.407	375.311	376.318	HMDB0013626	Adrenoyl ethanolamide	C24H41NO2	375.314	8	[M+H]+	41.7	22.5	94.91			115.273	73.1337	68.337	28.2402	55.101	66.6776	85.5812	50.0063	1.71141	0.775185	0.221098	0.655415	1.16083
6392	6.441	474.077	475.084	HMDB0002375	Chicoric acid	C22H18O12	474.08	6	[M+H]+	44.7	37.9	92.12			2.7803	1.59654	1.34932	0.818014	1.22963	1.30872	1.90872	1.11879	1.70606	0.770667	0.244384	0.611926	1.08629
4602	5.595	582.232	581.225	HMDB0041148	Lyoniresinol 9-glucoside	C28H38O13	582.231	2	[M-H]-	52.4	67.6	96.53			53.8106	94.9337	98.9282	33.4374	52.4853	59.4776	82.5575	48.4668	1.70338	0.768403	0.167704	0.775456	1.04722
8252	15.067	/	671.485	HMDB0295471	DG(16:0/20:42OH/0:0)	C39H68O7	648.497	1	[M+Na]+	42.5	25.3	88.74			0.790836	2.07293	4.3942	1.50855	1.59515	1.16022	2.41932	1.42131	1.70218	0.767385	0.37783	0.422704	0.510425
4596	4.994	/	581.189	HMDB0033282	8-Hydroxypinoresinol 4-glucoside	C26H32O12	536.189	3	[M+FA-H]-	41.9	18.1	94.97			184.44	250.582	209.953	157.545	133.616	88.2107	214.992	126.457	1.70011	0.765631	0.0981101	1.00829	1.11651
6893	10.96	/	507.308	HMDB0037607	Ganolucidic acid E	C30H44O5	484.319	1	[M+Na]+	56.7	91.3	93.84			155.101	36.3526	341.548	103.382	107.602	103.42	177.667	104.801	1.69527	0.761519	0.402979	0.394718	0.198386
4128	5.205	/	355.154	HMDB0035042	Gibberellin A45	C19H24O5	332.162	6	[M+Na]+	47.6	55.7	89.56			61.4469	85.5294	69.5529	41.8606	22.5399	63.3337	72.1764	42.5781	1.69515	0.761417	0.195443	0.70898	1.18483
1797	7.524	/	345.229	HMDB0011562	MG(14:1/0:0/0:0)	C17H32O4	300.23	2	[M+FA-H]-	44.3	27.3	96.45			15.8312	18.0972	20.1226	9.36765	11.8775	10.706	18.017	10.6504	1.69167	0.75845	0.053628	1.27061	1.18727
2114	1.63	/	371.099	HMDB0035608	Monotropein	C16H22O11	390.116	2	[M-H2O-H]-	54.9	80.6	95.96			2050.7	2501.81	1950.53	966.265	1303.6	1580.81	2167.68	1283.56	1.68881	0.756003	0.0822832	1.08469	1.18651
8143	15.428	/	653.474	HMDB0295491	DG(16:0/20:4+=O(5)/0:0)	C39H66O6	630.486	1	[M+Na]+	42.4	20	93			4.82299	5.13184	7.22444	2.06876	3.67713	4.46486	5.72642	3.40358	1.68247	0.750581	0.187135	0.727846	1.16208
7730	14.153	588.439	611.428	HMDB0294917	DG(13:0/20:4+=O(15)/0:0)	C36H60O6	588.439	0	[M+Na]+	43.7	22.2	96.59			1.71912	1.2021	4.20881	1.48231	1.25733	1.50367	2.37668	1.41444	1.6803	0.748718	0.381306	0.418726	0.687339
2024	6.483	366.005	364.998	HMDB0038472	Luteolin 7-sulfate	C15H10O9S	366.005	2	[M-H]-	53.4	78.4	91.04			139.708	124.415	145.702	70.3012	94.1786	79.4372	136.608	81.3057	1.68018	0.748616	0.0453048	1.34386	1.18495
2053	1.101	/	245.063	HMDB0010325	Ethyl glucuronide	C8H14O7	222.074	1	[M+Na]+	41	11	95.46			13.2541	23.8284	17.4872	11.1072	9.56095	11.9156	18.1899	10.8612	1.67475	0.743948	0.180928	0.742494	1.13942
8242	4.579	670.173	671.181	HMDB0037469	Spinacetin 3-gentiobioside	C29H34O18	670.175	2	[M+H]+	52.2	67.6	95.2			77.7863	74.71	53.2479	46.7018	33.2985	43.3851	68.5814	41.1285	1.66749	0.737679	0.131727	0.880324	1.179
3278	4.893	/	315.122	HMDB0037775	Coriandrone B	C16H20O5	292.131	7	[M+Na]+	45.8	41.3	95.54			54.741	79.0617	47.5062	39.0359	36.4834	33.2159	60.4363	36.2451	1.66743	0.73763	0.169202	0.771595	1.15294
2112	1.009	/	371.099	HMDB0303576	Oleoside	C16H22O11	390.116	1	[M-H2O-H]-	54.3	77.1	95.64			824.132	905.417	650.567	376.411	461.737	591.541	793.372	476.563	1.66478	0.735331	0.0950466	1.02206	1.16294
1246	4.335	192.042	193.049	HMDB0034344	Scopoletin	C10H8O4	192.042	1	[M+H]+	51.7	63.3	96.02			81.7501	49.477	91.6386	46.084	37.5484	50.2509	74.2885	44.6277	1.66463	0.735199	0.188359	0.725014	1.05711
1390	2.646	/	203.139	HMDB0031181	Homodihydrojasmone	C12H20O	180.151	9	[M+Na]+	45.3	42.5	94.14			14.6647	12.2039	6.72342	4.01643	11.0964	5.06953	11.1973	6.72744	1.66443	0.735028	0.290245	0.537236	1.04593
1861	2.646	232.142	233.149	HMDB0029065	Threonylleucine	C10H20N2O4	232.142	2	[M+H]+	41.8	15.8	95.03			6.03835	5.68881	6.02381	2.78315	3.74313	4.16285	5.91699	3.56305	1.66066	0.731753	0.0667658	1.17545	1.24822
1461	8.789	/	323.187	HMDB0038940	11-Hydroxy-9,15,16-trioxooctadecanoic acid	C18H30O6	342.204	1	[M-H2O-H]-	52.3	67.7	95.36			27.5102	44.4953	104.319	38.0604	37.016	31.1698	58.7749	35.4154	1.65959	0.730824	0.339767	0.468818	0.59363
1530	3.904	/	327.109	HMDB0036562	Aucubin	C15H22O9	346.126	1	[M-H2O-H]-	40.5	10.7	93.6			17.3134	16.269	18.3116	8.72853	10.829	11.7516	17.298	10.4364	1.65747	0.728986	0.0408145	1.38919	1.18485
3738	6.246	/	496.209	HMDB0006595	Alpha-Trisaccharide	C20H37NO14	515.221	11	[M-H2O-H]-	45.9	52.5	89.12			45.3026	44.436	27.663	13.2221	40.2396	17.4821	39.1339	23.6479	1.65485	0.726703	0.227854	0.642344	1.05447
3955	6.254	/	513.199	CSID141888	Paucin	C23H32O10	468.2	3	[M+FA-H]-	40.3	10	94.36			184.809	182.486	127.656	37.3738	159.445	102.402	164.984	99.74	1.65414	0.72608	0.212318	0.673013	1.08905
4503	9.162	/	372.243	HMDB0256037	p-Fluorofentanyl	C22H27FN2O	354.211	5	[M+NH4]+	50.8	63	97.08			11.3015	3.50034	3.6005	3.34832	3.87602	3.93073	6.13413	3.71836	1.64969	0.722192	0.398982	0.399047	0.665526
789	8.101	/	251.127	HMDB0037604	10beta-12,13-Dinor-8-oxo-6-eremophilen-11-al	C13H18O2	206.131	10	[M+FA-H]-	46.9	50.1	95.09			4.98593	5.49946	8.15161	3.03602	3.94618	4.31584	6.21234	3.76601	1.64958	0.722098	0.147093	0.832409	1.05252
4208	12.123	358.287	359.294	HMDB0006323	Tetracosapentaenoic acid (24:5n-3)	C24H38O2	358.287	2	[M+H]+	50.1	56.3	96.12			127.389	160.71	120.905	57.535	89.9817	100.829	136.335	82.782	1.64691	0.719764	0.139208	0.856336	1.19874
5231	10.29	/	409.235	HMDB0000385	12a-Hydroxy-3-oxocholadienic acid	C24H34O4	386.246	1	[M+Na]+	43.7	23.4	96.16			50.4133	51.8086	61.9347	28.4347	46.2932	25.3445	54.7189	33.3575	1.64038	0.714029	0.145769	0.836335	1.14022
7460	7.812	558.316	559.323	HMDB0034927	Cucurbitacin B	C32H46O8	558.319	5	[M+H]+	48.8	60.1	89.84			263.888	74.058	31.7711	38.9938	58.3913	128.25	123.239	75.2116	1.63857	0.712433	0.447007	0.349685	0.447884
4618	3.884	/	381.115	HMDB0029651	Phlorisobutyrophenone 2-glucoside	C16H22O9	358.126	1	[M+Na]+	49.6	54.4	94.05			10.5485	13.8669	2.32058	3.78445	5.33019	7.21647	8.912	5.4437	1.63712	0.711161	0.371436	0.430116	0.543253
527	4.24	/	211.025	HMDB0032613	3,4-Methylenedioxybenzoic acid	C8H6O4	166.027	0	[M+FA-H]-	50.1	58.6	92.45			41.8292	64.4421	72.5308	42.6268	30.2026	36.7129	59.6007	36.5141	1.63226	0.706875	0.145955	0.835782	1.01215
7917	14.012	/	613.443	HMDB0034194	Jurubine	C33H57NO8	595.408	2	[M+NH4]+	52.1	69.7	92.91			0.975681	0.734816	1.71332	0.747992	0.716817	0.633593	1.14127	0.699467	1.63163	0.706314	0.309634	0.509151	0.889796
3015	6.332	300.063	301.07	HMDB0253076	Hematein	C16H12O6	300.063	2	[M+H]+	49.3	57.2	91.62			62.6149	61.7307	65.2565	36.4149	35.9331	44.1203	63.2007	38.8228	1.62793	0.703036	0.0416405	1.38048	1.23738
631	6.532	/	229.108	HMDB0036117	Nepetalic acid	C10H16O3	184.11	1	[M+FA-H]-	43.9	23	98.09			12.7548	13.2967	26.3016	10.9276	10.9445	10.3063	17.451	10.7261	1.62697	0.702185	0.265516	0.57591	0.871505
409	4.305	196.074	195.066	HMDB0040637	4-Hydroxy-6-methyl-3-(1-oxobutyl)-2H-pyran-2-one	C10H12O4	196.074	1	[M-H]-	54.2	76.7	95.53			41.6772	43.7219	34.9597	24.6117	25.3563	24.0144	40.1196	24.6608	1.62686	0.702087	0.0871083	1.05994	1.16754
3873	9.138	/	505.354	HMDB0254070	Lexacalcitol	C29H48O4	460.355	3	[M+FA-H]-	49.1	54.1	94.51			31.7104	10.8047	22.2524	10.0479	15.1141	14.7135	21.5892	13.2918	1.62425	0.699769	0.258448	0.587627	0.770053
3736	9.882	/	337.234	HMDB0004704	9,10-DHOME	C18H34O4	314.246	2	[M+Na]+	44	25.7	96.84			19.7871	19.1887	25.5181	13.3756	11.4255	14.9182	21.4979	13.2398	1.62374	0.69932	0.110591	0.956281	1.16676
5588	7.916	424.243	425.25	HMDB0260498	MG(20:53OH(5,6,15)/0:0/0:0)	C23H36O7	424.246	7	[M+H]+	43.2	29.6	94.4			13.6096	13.0816	18.4471	7.73144	9.8794	10.2214	15.0461	9.2774	1.6218	0.697596	0.135202	0.869016	1.14942
4462	5.509	370.141	371.148	HMDB0034867	Xanthohumol B	C21H22O6	370.142	1	[M+H]+	48.2	46.5	95.97			81.7828	72.8019	49.8263	35.0396	42.6664	48.3802	68.137	42.0287	1.6212	0.697063	0.165969	0.779973	1.13036
656	6.056	145.053	146.06	HMDB0243900	1-Hydroxyisoquinoline	C9H7NO	145.053	1	[M+H]+	49.3	51.7	95.53			38.0467	47.0653	45.6439	26.7911	25.1397	28.8015	43.5853	26.9108	1.61962	0.695658	0.0665509	1.17685	1.21076
237	5.283	164.048	163.04	HMDB0002641	2-Hydroxycinnamic acid	C9H8O3	164.047	2	[M-H]-	49.4	52.7	96.49	66.9		42.781	54.474	51.1954	25.9962	33.0347	32.8588	49.4834	30.6299	1.61553	0.692004	0.0605037	1.21822	1.13458
3311	4.921	316.058	317.065	HMDB0002655	Isorhamnetin	C16H12O7	316.058	1	[M+H]+				91.8		38.878	29.1848	22.4776	24.7972	12.3606	19.0424	30.1801	18.7334	1.61103	0.687986	0.218587	0.660376	1.03173
2808	2.043	289.142	290.149	HMDB0061151	Hydroxylated N-acetyl desmethyl frovatriptan	C15H19N3O3	289.143	2	[M+H]+	47.8	45.1	96.03			72.1135	89.9739	153.609	37.6711	90.3384	68.796	105.232	65.6018	1.6041	0.681768	0.294365	0.531114	0.954222
401	3.919	/	193.051	HMDB0034493	Valtrate	C10H12O5	212.068	1	[M-H2O-H]-	48	43.2	98.63			122.715	146.39	96.7018	43.3674	82.2694	102.693	121.936	76.11	1.6021	0.679963	0.171839	0.764877	1.05513
1214	5.102	190.063	191.07	HMDB0040326	7-Hydroxy-2,5-dimethyl-4H-1-benzopyran-4-one	C11H10O3	190.063	1	[M+H]+	54.3	74.5	98.23			329.968	271.351	171.247	154.362	141.04	187.337	257.522	160.913	1.60038	0.678413	0.209816	0.678162	1.0376
337	2.378	/	181.051	HMDB0033091	3-(1-Formyl-1-propenyl)pentanedioic acid	C9H12O5	200.068	2	[M-H2O-H]-	48.5	47.7	97.44			94.1322	114.642	130.91	60.8406	78.2999	73.5807	113.228	70.9071	1.59685	0.675232	0.0832005	1.07987	1.0844
2607	6.379	406.127	405.12	HMDB0038330	Benzyl 2,6-dihydroxybenzoate 2-glucoside	C20H22O9	406.126	2	[M-H]-	43.2	25.3	92.8			2.86887	2.29147	7.11334	1.69401	2.54577	3.48677	4.09123	2.57552	1.58851	0.667671	0.329985	0.481506	0.658515
5179	4.547	670.176	669.169	HMDB0037469	Spinacetin 3-gentiobioside	C29H34O18	670.175	3	[M-H]-	49.1	56.7	92.65			67.8369	96.2707	109.069	71.2459	47.0521	53.675	91.0589	57.3243	1.58849	0.667654	0.142902	0.844961	0.991735
4005	5.996	/	519.114	HMDB0037342	Apigenin 7-O-(6''-O-acetylglucoside)	C23H22O11	474.116	1	[M+FA-H]-	48.4	49.6	93.54			68.5059	72.3392	86.8662	43.1257	38.8772	61.47	75.9038	47.8243	1.58714	0.666427	0.0984685	1.0067	1.08512
2414	1.319	/	266.186	HMDB0249440	Bunitrolol	C14H20N2O2	248.152	1	[M+NH4]+	49.3	50.4	97.62			1011.3	851.409	756.648	622.823	504.761	523.068	873.12	550.217	1.58686	0.666179	0.102207	0.990519	1.14087
7781	2.744	594.192	595.199	HMDB0029482	Didymin	C28H34O14	594.195	5	[M+H]+	51.1	68.6	92.26			68.4867	107.43	83.1794	53.7014	62.5232	47.1804	86.3655	54.4683	1.58561	0.665037	0.160777	0.793777	1.08872
2570	3.518	275.163	276.17	HMDB0246810	5-Hydroxyprimaquine	C15H21N3O2	275.163	1	[M+H]+	47	45.4	90.79			27.8697	40.6539	23.491	15.51	19.5904	22.9604	30.6716	19.3536	1.5848	0.664299	0.206815	0.684418	1.08037
1743	12.406	/	341.27	HMDB0013622	-Nonadecenoic acid	C19H36O2	296.272	2	[M+FA-H]-	53.8	74	97.16			6.0819	6.1704	7.55643	3.76314	4.38482	4.35281	6.60291	4.16692	1.5846	0.66412	0.0582485	1.23472	1.10544
6141	5.691	/	457.112	HMDB0031347	2-O-Caffeoylarbutin	C21H22O10	434.121	4	[M+Na]+	42.8	25.3	93.73			47.2937	45.8635	38.5088	22.0414	32.1208	29.1382	43.8887	27.7668	1.58062	0.660487	0.0997145	1.00124	1.16361
2346	10.191	386.267	385.26	HMDB0036015	Mangalkanyl glucoside	C21H38O6	386.267	2	[M-H]-	51.4	63.6	95.53			4.75049	5.26716	7.59272	3.55653	4.08334	3.50563	5.87012	3.71516	1.58004	0.659964	0.140687	0.851746	0.994835
2810	4.968	423.078	422.071	HMDB0256509	Phtpp	C20H11F6N3O	423.081	4	[M-H]-	41.4	22.7	89.37			14.4995	23.0761	30.1283	18.7022	16.0137	8.14629	22.5679	14.2874	1.57957	0.659534	0.231121	0.636161	0.830577
576	3.951	138.032	139.039	HMDB0000500	4-Hydroxybenzoic acid	C7H6O3	138.032	0	[M+H]+	44.8	27.7	96.91	62.8		77.7854	85.7638	45.6191	42.8285	46.8481	42.7958	69.7228	44.1575	1.57896	0.658973	0.247778	0.605937	1.01388
6675	10.779	/	491.276	HMDB0248458	Antcin B	C29H40O5	468.288	1	[M+Na]+	41.4	15	92.67			102.222	76.3565	73.0139	32.0002	29.7214	97.8467	83.8641	53.1894	1.57671	0.656913	0.310742	0.5076	1.13707
606	3.665	226.084	225.077	HMDB0303044	Verbenalol	C11H14O5	226.084	2	[M-H]-	52.8	67.9	98.07			42.4705	39.1329	78.5829	26.3518	25.782	49.4751	53.3955	33.8697	1.5765	0.656724	0.2603	0.584526	0.880341
4204	8.922	/	359.219	HMDB0002236	8-iso-PGA1	C20H32O4	336.23	1	[M+Na]+	42.2	18.5	94			233.486	101.139	54.9511	46.7399	128.99	71.6658	129.859	82.4652	1.57471	0.655086	0.405988	0.391486	0.662704
4776	12.616	/	603.428	HMDB0294869	DG(13:0/PGE2/0:0)	C36H62O8	622.444	2	[M-H2O-H]-	48	48.8	92.98			0.995526	0.746213	3.01068	1.10145	1.01359	0.906739	1.58414	1.00726	1.57272	0.653265	0.375998	0.424815	0.405509
1218	7.851	302.21	301.202	HMDB0037830	xi-7-Hydroxyhexadecanedioic acid	C16H30O5	302.209	1	[M-H]-	45.3	32.1	95.56			44.17	27.8207	25.0912	14.5276	22.1774	25.0267	32.3606	20.5772	1.57264	0.65319	0.199032	0.701078	0.973644
2566	2.407	/	276.048	HMDB0039506	N-Salicyloylaspartic acid	C11H11NO6	253.059	1	[M+Na]+	41.3	11	96.78			96.1846	57.9569	76.4034	62.4283	41.199	42.9791	76.8483	48.8688	1.57254	0.6531	0.195053	0.709848	0.996488
5155	8.975	/	407.109	HMDB0030621	Oxyisocyclointegrin	C21H20O7	384.121	2	[M+Na]+	44.2	30	93.16			6.2591	12.8914	10.5969	7.13994	5.96375	5.82335	9.91581	6.30901	1.57169	0.652316	0.230428	0.637465	0.936834
1285	1.462	/	195.113	HMDB0012490	1,2-Dehydrosalsolinol	C10H11NO2	177.079	0	[M+NH4]+	43.7	21.8	97			37.9455	30.8779	33.7407	24.4077	22.4813	18.5008	34.188	21.7966	1.5685	0.649388	0.0843124	1.07411	1.11856
8705	6.055	828.28	829.288	HMDB0012254	Maltopentaose	C30H52O26	828.275	6	[M+H]+	52.1	81	86.9			4.25919	5.1019	4.07553	0.647811	5.63009	2.29664	4.47887	2.85818	1.56704	0.648039	0.348947	0.457241	1.20649
8158	4.283	656.158	657.165	HMDB0037541	Patuletin 3-gentiobioside	C28H32O18	656.159	2	[M+H]+	54.1	79.9	93.05			34.6037	31.1333	22.2028	18.6413	14.997	22.5331	29.3133	18.7238	1.56556	0.64668	0.171019	0.766955	1.07792
2945	1.478	/	296.196	HMDB0013243	Leucylphenylalanine	C15H22N2O3	278.163	1	[M+NH4]+	44.4	28.2	95.04			46.1236	38.3422	34.6849	30.3099	21.8272	24.0013	39.7169	25.3795	1.56492	0.646091	0.121268	0.916253	1.10106
6913	4.646	508.121	509.129	HMDB0029517	Limocitrin 3-glucoside	C23H24O13	508.122	1	[M+H]+	50	53	97.79			683.124	345.373	247.223	267.611	220.202	327.454	425.24	271.756	1.56479	0.645968	0.338525	0.470409	0.78798
5259	3.935	686.246	685.238	HMDB0258412	Specnuezhenide	C31H42O17	686.242	5	[M-H]-	45.3	40.4	91.68			16.2935	13.2049	17.0282	6.27525	9.48587	13.9944	15.5089	9.91852	1.56363	0.644899	0.156538	0.805381	1.03227
3074	6.442	302.21	303.217	HMDB0015216	Emedastine	C17H26N4O	302.211	1	[M+H]+	42	15.2	96.24			191.517	161.101	156.342	74.937	128.199	122.761	169.654	108.632	1.56173	0.643142	0.137456	0.861835	1.11693
147	6.046	145.053	144.046	HMDB0243900	1-Hydroxyisoquinoline	C9H7NO	145.053	2	[M-H]-	45.4	32.8	96.32			48.2255	66.5657	59.703	33.8662	38.0317	39.8607	58.1647	37.2529	1.56135	0.642792	0.0787213	1.10391	1.07707
1970	7.64	238.156	261.146	HMDB0112083	3,4-Dimethyl-5-pentyl-2-furanpropanoic acid	C14H22O3	238.157	2	[M+Na]+	42.9	20.9	95.47			18.2204	10.0214	35.0361	14.9852	16.5213	9.04542	21.0927	13.5173	1.56042	0.641936	0.368991	0.432984	0.586593
2471	5.686	396.016	395.008	HMDB0303623	Persicarin	C16H12O10S	396.015	1	[M-H]-	47	40.7	95.69			1068.06	1516.42	1453.65	1025.54	682.64	880.679	1346.04	862.954	1.55981	0.641369	0.114601	0.940811	1.01779
7202	6.259	530.142	531.149	HMDB0033008	4-O-Caffeoyl-3-O-feruloylquinic acid	C26H26O12	530.142	1	[M+H]+	48.9	48.5	97.45			39.0266	51.151	72.9098	22.3817	45.9281	36.3017	54.3625	34.8705	1.55898	0.640603	0.254493	0.594324	0.969186
2391	1.69	/	265.079	HMDB0000273	Thymidine	C10H14N2O5	242.09	1	[M+Na]+	41.3	12.8	95.3			16.0699	9.30974	7.56271	4.49569	7.05543	9.59165	10.9808	7.04759	1.55809	0.639781	0.301661	0.520481	0.942906
1961	6.576	237.134	238.141	HMDB0259807	viloxazine	C13H19NO3	237.136	11	[M+H]+	41.4	24.8	94.69	60.2		16.2281	12.269	10.2485	5.84843	9.47867	9.58398	12.9152	8.30369	1.55536	0.637246	0.195595	0.708641	1.05759
4657	6.487	/	587.251	HMDB0038535	Physagulin C	C30H38O9	542.252	3	[M+FA-H]-	48.8	53.4	93.73			16.8175	25.5173	22.6969	16.8467	13.4507	11.5464	21.6772	13.9479	1.55416	0.636134	0.128427	0.891343	0.986
2921	8.86	294.219	295.226	HMDB0011108	17-Hydroxylinolenic acid	C18H30O3	294.219	2	[M+H]+	47.1	43.8	93.97			35.3746	37.3551	38.6535	26.3599	23.0011	22.5443	37.1277	23.9684	1.54903	0.631362	0.0415102	1.38185	1.14829
1059	4.387	177.079	178.086	HMDB0244545	5,6-Methylenedioxy-2-aminoindane	C10H11NO2	177.079	2	[M+H]+	48.1	45.8	97.08			74.8908	62.8229	71.5927	46.4238	40.5153	48.303	69.7688	45.0807	1.54764	0.630072	0.0645894	1.18984	1.14114
867	6.597	162.068	163.075	HMDB0033591	Safrole	C10H10O2	162.068	1	[M+H]+	45.9	32.8	98.11	72.7		513.474	405.859	360.842	248.355	288.718	290.25	426.725	275.774	1.54737	0.62982	0.130065	0.885838	1.10921
3135	2.499	/	308.197	HMDB0015453	Procaterol	C16H22N2O3	290.163	1	[M+NH4]+	43.4	22.7	96.12			19.3603	21.3637	27.4908	22.8005	12.9606	8.36046	22.7383	14.7072	1.54607	0.628604	0.252133	0.598371	0.94371
1354	6.519	/	313.072	HMDB0011679	DHAP(6:0)	C9H17O7P	268.071	10	[M+FA-H]-	50.4	66.8	96.34			237.345	216.113	296.319	127.454	184.774	173.304	249.926	161.844	1.54424	0.626894	0.106934	0.970883	1.01773
3932	6.354	/	511.088	HMDB0034709	BL IV	C24H18O10	466.09	1	[M+FA-H]-	40	10.6	90.1			30.9679	27.4299	6.49494	2.47291	9.20432	30.37	21.6309	14.0158	1.54333	0.626046	0.389743	0.409221	0.969726
4038	1.884	/	353.084	HMDB0240531	Hydroxytyrosol 4'-glucuronide	C14H18O9	330.095	1	[M+Na]+	45.7	33.7	96.65			579.697	473.836	522.531	223.926	299.041	501.969	525.355	341.645	1.53772	0.620793	0.202455	0.693672	1.08837
3453	1.304	324.105	325.112	HMDB0251271	Difructose anhydride III	C12H20O10	324.106	2	[M+H]+	41.7	15.4	95.09			23.3871	20.364	19.4328	6.33102	28.8245	5.94747	21.0613	13.701	1.53721	0.620313	0.392528	0.406129	1.12719
4964	7.169	/	631.28	HMDB0242598	Phycocyanobilin	C33H38N4O6	586.279	4	[M+FA-H]-	50.8	61.1	97.17			33.974	44.5844	27.4309	17.6988	23.6286	27.6659	35.3298	22.9978	1.53622	0.619389	0.163075	0.787611	1.00034
7366	6.327	548.116	549.123	HMDB0037455	Chrysoeriol 7-O-(6''-malonyl-glucoside)	C25H24O14	548.117	1	[M+H]+	52.9	68	97.77			598.573	570.171	623.927	351.105	438.287	378.455	597.557	389.283	1.53502	0.618259	0.0518842	1.28496	1.14202
1384	3.238	202.063	203.07	HMDB0038115	Setarin	C12H10O3	202.063	1	[M+H]+	45.2	31	96			17.9481	31.6343	30.3235	18.7768	17.1071	16.2023	26.6353	17.3621	1.53411	0.617399	0.243047	0.61431	0.952987
5378	6.07	/	415.172	HMDB0259793	Vernolide A	C21H28O7	392.184	1	[M+Na]+	42.9	20.3	95.46			16.2656	22.9752	21.3189	12.5363	14.1713	12.8609	20.1866	13.1895	1.53051	0.614009	0.122395	0.912237	1.08509
5568	4.484	/	785.219	HMDB0037432	Kaempferol 3-(2''-rhamnosylrutinoside)	C33H40O19	740.216	6	[M+FA-H]-	50.9	70.4	91.42			33.4205	28.9246	24.2783	15.7515	20.3889	20.4687	28.8745	18.8697	1.5302	0.613722	0.0941587	1.02614	1.05016
3134	6.577	/	449.146	HMDB0302913	Desoxyrhaponticin	C21H24O8	404.147	2	[M+FA-H]-	46.7	38.9	96.35			32.7289	36.4187	32.4795	26.5698	19.6194	20.2467	33.8757	22.1453	1.5297	0.61325	0.0595552	1.22508	1.05752
480	5.103	132.057	133.065	HMDB0059602	Indanone	C9H8O	132.058	1	[M+H]+	52	64.2	96.61			77.0807	59.7472	44.3287	37.4233	34.8908	46.1319	60.3855	39.482	1.52945	0.613009	0.202156	0.694314	1.01047
211	2.623	106.042	107.049	HMDB0006115	Benzaldehyde	C7H6O	106.042	1	[M+H]+	44.5	25.5	98.11			102.944	102.24	93.043	61.9339	63.2331	69.9193	99.4092	65.0288	1.52869	0.6123	0.0417029	1.37983	1.15969
2490	10.518	270.234	271.242	HMDB0039155	ar-Artemisene	C20H30	270.235	2	[M+H]+	44.9	31.2	95.34			33.6075	57.3098	58.3042	37.1209	33.0826	27.4794	49.7405	32.561	1.52761	0.611278	0.208467	0.680962	0.926449
3435	12.742	322.25	345.24	HMDB0005045	15-Hydroxyeicosatrienoic acid	C20H34O3	322.251	2	[M+Na]+	41.2	11.8	96.25			4.31692	4.60374	9.31447	4.19083	4.2434	3.54675	6.07837	3.99366	1.52201	0.605974	0.341525	0.466577	0.770211
1525	5.336	/	327.088	HMDB0255985	Oxindanac	C17H14O4	282.089	1	[M+FA-H]-	54.1	78.2	94.12			9.49667	11.379	6.55131	3.87484	6.62801	7.51809	9.14233	6.00698	1.52195	0.605922	0.198052	0.703221	0.94705
814	4.551	/	197.081	HMDB0035721	Batatic acid	C10H12O4	196.074	1	[M+H]+	48.2	45	96.81			48.8189	39.5583	43.6146	20.2876	30.5241	35.9453	43.9973	28.919	1.5214	0.605396	0.146927	0.832899	1.07941
3177	4.479	/	311.076	HMDB0038341	Glucosylisomaltol	C12H16O8	288.085	7	[M+Na]+	48.6	53.9	96.85			26.7121	22.4181	17.8571	14.6469	11.7113	17.8866	22.3291	14.7483	1.51402	0.598381	0.173682	0.760245	1.0375
3204	6.249	/	455.12	HMDB0033694	Caffeic acid [apiosyl-(1->6)-glucosyl] ester	C20H26O13	474.137	1	[M-H2O-H]-	55.1	85.6	90.8			17.5901	38.5376	34.0971	20.1774	24.5384	14.9066	30.0749	19.8742	1.51327	0.597669	0.235908	0.627257	0.75599
2877	10.325	292.203	293.211	HMDB0302724	12-Oxophytodienoic acid	C18H28O3	292.204	2	[M+H]+				86.9		29.1597	32.1433	48.2446	22.8528	23.7609	25.8274	36.5159	24.147	1.51223	0.596677	0.246688	0.607852	0.970869
2088	8.073	370.106	369.099	HMDB0303339	Lunatone	C20H18O7	370.105	3	[M-H]-	48.4	53.7	91.21			26.5466	44.982	39.0016	20.9983	24.8412	27.4154	36.8434	24.4183	1.50884	0.593442	0.160622	0.794195	0.932949
1466	10.463	/	323.223	HMDB0030963	Punicic acid	C18H30O2	278.225	1	[M+FA-H]-	55	79.9	96.67			21.8557	25.1257	28.3222	18.9251	15.6562	15.4252	25.1012	16.6688	1.50588	0.590606	0.0742316	1.12941	1.00961
1032	10.332	286.215	285.207	HMDB0000672	Hexadecanedioic acid	C16H30O4	286.214	1	[M-H]-	48.2	45.3	96.71	77.5		37.9923	35.7227	42.7273	20.3639	28.8754	28.0979	38.8141	25.7791	1.50564	0.590381	0.075447	1.12236	1.02264
1114	5.14	294.095	293.088	HMDB0303141	Tuliposide B	C11H18O9	294.095	1	[M-H]-	47.4	40.9	96.91			41.6014	55.1225	39.551	29.8061	28.5286	32.2684	45.425	30.201	1.50409	0.588889	0.149102	0.826518	1.02713
848	5.17	/	162.091	HMDB0006215	Naphthalene epoxide	C10H8O	144.058	2	[M+NH4]+	41.3	15.1	94.43			22.2185	14.4883	17.3819	12.2697	12.7675	10.9388	18.0296	11.992	1.50347	0.588291	0.16173	0.79121	0.999332
1803	1.216	/	347.06	HMDB0060017	Pyrogallol-2-O-glucuronide	C12H14O9	302.064	6	[M+FA-H]-	42.7	25	95.96			79.6833	104.062	87.6944	62.9298	61.5907	56.7731	90.4801	60.4312	1.49724	0.582307	0.0697125	1.15669	1.02914
6832	2.827	/	501.157	HMDB0302799	3,4-Dihydroxyphenylethanol-4-diglucoside	C20H30O13	478.169	1	[M+Na]+	53.2	73.6	93.46			40.3244	56.6936	48.3556	24.8367	34.5564	37.9311	48.4579	32.4414	1.49371	0.578895	0.161389	0.792125	1.04525
4191	8.764	/	358.227	HMDB0256288	Pentisomide	C19H33N3O	319.262	5	[M+K]+	51.3	71.6	90.25			6.02369	2.16774	2.40017	1.90718	1.8337	3.36232	3.53054	2.36773	1.4911	0.576381	0.393432	0.40513	0.668048
2583	1.389	/	277.093	HMDB0243786	1-(3-Carboxypropylcarbamoyl)-5-fluorouracil	C9H10FN3O5	259.06	6	[M+NH4]+	45.6	36.3	98.35			30.3084	22.4926	17.8531	15.8061	15.6793	15.9072	23.5514	15.7975	1.49083	0.576114	0.197217	0.705055	0.971041
7153	4.003	/	527.173	HMDB0039930	Multifidol 2-[apiosyl-(1->6)-glucoside]	C22H32O13	504.184	2	[M+Na]+	49.7	60.1	90.49			33.7006	36.674	27.0806	27.127	18.0689	20.1958	32.4851	21.7972	1.49033	0.575632	0.153954	0.812608	1.00902
4704	12.057	382.323	383.33	HMDB0003896	7-Dehydrodesmosterol	C27H42O	382.324	1	[M+H]+	51.3	63.5	94.69			48.9695	57.1928	51.0005	22.9396	43.6513	39.5091	52.3876	35.3667	1.48127	0.566836	0.168551	0.773268	1.03139
7850	5.599	/	605.22	HMDB0041148	Lyoniresinol 9-glucoside	C28H38O13	582.231	1	[M+Na]+	55	82.3	93.62			62.6686	87.9844	99.2375	40.994	58.932	68.9136	83.2969	56.2799	1.48005	0.565642	0.21037	0.677017	0.9657
5197	7.856	/	408.274	HMDB0253988	Latanoprost acid	C23H34O5	390.241	2	[M+NH4]+	44.2	29	94.29			2.38598	2.71993	4.72316	2.19504	1.90538	2.54675	3.27635	2.21573	1.47868	0.564312	0.286809	0.542407	0.817091
5215	4.328	/	409.186	HMDB0002220	N-Acetyl-6-Ofucosylglucosamine	C14H25NO10	367.148	3	[M+ACN+H]+	45.2	33.9	95.56			12.5648	16.6365	19.7287	5.47421	10.0976	17.5265	16.31	11.0328	1.47832	0.563962	0.306034	0.51423	0.984308
3524	9.959	/	327.231	HMDB0002177	8,11,14,17-Eicosatetraenoic acid	C20H32O2	304.24	6	[M+Na]+	47.8	51.7	94.14			19.0832	10.5491	15.1945	10.4291	8.04809	11.9247	14.9423	10.134	1.47447	0.5602	0.235028	0.628881	0.880454
1175	12.181	298.251	297.244	HMDB0031127	5-Hexyltetrahydro-2-furanoctanoic acid	C18H34O3	298.251	1	[M-H]-	44.8	31.6	93.78			30.1598	35.0683	36.6915	22.5889	21.7369	24.8003	33.9732	23.042	1.4744	0.56013	0.0545283	1.26338	1.02491
2944	4.029	/	296.091	HMDB0252357	Fluorescamine	C17H10O4	278.058	2	[M+NH4]+	40.6	11	94.82			145.508	165.102	161.933	126.748	86.486	108.262	157.515	107.165	1.46983	0.555646	0.103852	0.983585	1.0285
3204	10.868	310.214	333.203	HMDB0013623	12(13)Ep-9-KODE	C18H30O4	310.214	2	[M+Na]+	49.5	53.3	96.64			121.409	287.784	709.105	339.865	192.785	233.851	372.766	255.5	1.45897	0.544946	0.441925	0.354651	0.229224
2894	4.86	/	295.081	HMDB0029943	Arbutin	C12H16O7	272.09	8	[M+Na]+	43.7	29.7	97.33			146.762	228.134	189.006	110.115	127.354	149.639	187.967	129.036	1.4567	0.542708	0.186668	0.72893	0.978079
2138	4.389	248.152	249.159	HMDB0015095	Pindolol	C14H20N2O2	248.152	1	[M+H]+	44.7	29.7	95.21			28.9503	16.6767	26.6908	16.7482	14.2849	18.624	24.106	16.5524	1.45634	0.54235	0.220679	0.656239	0.861787
1870	7.751	356.09	355.083	HMDB0033659	Dihydrohydroxy-O-methylsterigmatocystin	C19H16O7	356.09	2	[M-H]-	52	65.5	96.36			4.61902	6.63971	4.91616	4.23294	4.15904	2.71779	5.39163	3.70326	1.45592	0.541927	0.165174	0.782058	0.877596
2143	11.203	248.214	249.221	HMDB0060512	Sterol	C17H28O	248.214	2	[M+H]+	54.4	78.7	95.23			20.8982	7.08127	19.1717	8.59588	17.9429	5.85219	15.7171	10.797	1.45569	0.541701	0.393287	0.40529	0.611764
370	4.766	122.037	123.044	HMDB0011718	4-Hydroxybenzaldehyde	C7H6O2	122.037	1	[M+H]+	46.2	34.4	97.8	86.5		170.823	154.199	143.583	120.05	88.5335	114.254	156.202	107.613	1.45152	0.537562	0.102593	0.988882	1.02258
1821	6.725	/	349.094	HMDB0029228	4-Methyl-epicatechin	C16H16O6	304.095	2	[M+FA-H]-	48.2	47.6	95.84			30.1245	33.9388	48.3852	22.4172	28.5254	26.5844	37.4828	25.8423	1.45044	0.536493	0.175462	0.755816	0.856179
1208	7.449	302.079	301.072	HMDB0005782	Hesperetin	C16H14O6	302.079	1	[M-H]-	52.3	66.9	95.95	80.6		42.0482	43.6295	43.6902	37.8675	27.2077	24.2382	43.1227	29.7711	1.44847	0.534531	0.148091	0.829471	0.93865
4811	6.739	388.152	389.159	HMDB0303743	Trachelogenin	C21H24O7	388.152	1	[M+H]+	52.2	67.3	95.18			56.7513	100.34	87.7204	62.5367	53.2706	53.2896	81.6039	56.3656	1.44776	0.533822	0.221145	0.655322	0.86581
6665	4.94	/	491.152	HMDB0256772	Prim-O-glucosylcimifugin	C22H28O11	468.163	1	[M+Na]+	51.8	65.8	94.29			25.1027	34.2185	32.0332	21.4583	17.9108	23.7318	30.4515	21.0336	1.44775	0.533815	0.14281	0.845241	0.995746
1969	4.559	362.137	361.13	HMDB0301750	Ligstroside-aglycone	C19H22O7	362.137	1	[M-H]-	50.3	59.4	93.12			16.1498	17.39	17.5886	10.266	11.1568	13.9017	17.0428	11.7748	1.44739	0.533456	0.0613328	1.21231	1.00441
1327	3.759	312.085	311.078	HMDB0304580	isorhamnetin 3-rutinoside-7-glucoside	C14H16O8	312.085	2	[M-H]-	48.9	49.7	96.76			608.845	464.765	375.055	278.26	372.948	350.873	482.888	334.027	1.44566	0.531726	0.173223	0.761395	0.894752
519	11.427	134.109	135.117	HMDB0037013	p-Mentha-1,3,8-triene	C10H14	134.11	1	[M+H]+	47.8	41.7	99.17			191.191	281.252	173.677	153.824	167.359	126.175	215.373	149.119	1.4443	0.530373	0.22423	0.649307	0.904651
8605	4.509	786.221	809.21	HMDB0304570	Auriculatin 4-O-glucoside	C34H42O21	786.222	1	[M+Na]+	51.7	64.9	95.04			13.4881	10.6999	12.7086	8.25034	7.38995	9.95115	12.2989	8.53048	1.44176	0.527827	0.12253	0.911758	1.00715
3091	9.887	304.167	327.156	HMDB0245157	2-Hydroxyestriol	C18H24O4	304.167	1	[M+Na]+	41.5	13.2	95.81			25.676	40.2744	61.2893	37.2048	27.3045	23.7928	42.4132	29.434	1.44096	0.52703	0.330538	0.480779	0.66308
4238	8.549	/	362.326	HMDB0031923	10,20-Dihydroxyeicosanoic acid	C20H40O4	344.293	2	[M+NH4]+	48	46.7	95.51			9.85848	9.97604	30.8481	7.33764	11.2843	16.6687	16.8942	11.7635	1.43615	0.522207	0.433652	0.362859	0.491788
8839	6.559	/	897.35	HMDB0039542	Olitoriusin	C41H62O19	858.389	2	[M+K]+	50.3	56.6	96.99			4.61631	9.76509	8.42125	2.60436	5.81844	7.46464	7.60088	5.29581	1.43526	0.521314	0.345656	0.461355	0.832148
4775	5.342	/	387.18	HMDB0036666	Blumealactone B	C20H28O6	364.189	5	[M+Na]+	50	59.4	96.33			11.7158	18.0337	13.124	10.2676	9.42545	10.195	14.2912	9.96269	1.43447	0.520517	0.234228	0.630362	0.94819
6456	4.923	478.111	501.1	HMDB0039338	Pollenin B	C22H22O12	478.111	1	[M+Na]+	45.7	36.4	93.67			34.2296	24.967	19.6079	23.8417	12.0641	19.0498	26.2682	18.3185	1.43397	0.520011	0.279419	0.553744	0.828123
2528	5.595	/	398.089	HMDB0015487	Acenocoumarol	C19H15NO6	353.09	2	[M+FA-H]-	46	36.9	95.25			204.252	142.661	197.597	84.712	122.627	174.094	181.503	127.145	1.42754	0.513527	0.207556	0.682864	0.860644
558	3.694	217.005	215.997	HMDB0304922	2-Aminophenol N-formate sulfate	C7H7NO5S	217.004	1	[M-H]-	49	52.5	94.09			0.643024	0.625765	0.577141	0.375756	0.456929	0.461715	0.61531	0.431466	1.42609	0.512066	0.0507975	1.29416	0.993707
7871	5.333	/	607.235	HMDB0257476	Sampatrilat	C26H40N4O9S	584.252	9	[M+Na]+	42.1	24.9	95.63			47.7395	52.3675	63.1231	31.5191	28.9328	54.1801	54.41	38.2107	1.42395	0.509895	0.236836	0.625552	0.94043
3229	3.747	312.084	335.073	HMDB0304580	isorhamnetin 3-rutinoside-7-glucoside	C14H16O8	312.085	1	[M+Na]+	44.3	28.1	95.17			113.237	180.473	136.495	88.3122	114.824	99.9409	143.401	101.026	1.41945	0.505336	0.20932	0.67919	0.91159
3899	5.671	346.068	347.076	HMDB0030478	Aflatoxin GM2	C17H14O8	346.069	2	[M+H]+	56.1	86.6	95.9			2156.91	2103.37	2034.74	1739.63	1294.84	1402.72	2098.34	1479.06	1.4187	0.504567	0.0872239	1.05936	0.990184
2036	7.009	/	365.198	HMDB0037592	Oryzalide B	C19H28O4	320.199	1	[M+FA-H]-	51.1	61.8	94.96			6.45532	8.50968	18.783	8.0009	7.69181	8.11941	11.2493	7.93737	1.41726	0.503107	0.363446	0.439561	0.451618
979	12.301	172.125	173.132	HMDB0040284	1,2-Dihydro-1,1,6-trimethylnaphthalene	C13H16	172.125	1	[M+H]+	51.1	59.3	97.31			119.551	138.536	170.44	104.319	36.5107	162.229	142.842	101.019	1.41401	0.499793	0.352117	0.453313	0.904634
126	3.695	137.048	136.041	HMDB0001538	3-Pyridylacetic acid	C7H7NO2	137.048	2	[M-H]-	51.7	62.9	98.34			4.09137	1.14218	6.87215	4.34959	1.18682	3.03801	4.03523	2.85814	1.41184	0.497575	0.400763	0.397113	0.301816
320	4.235	180.042	179.035	HMDB0001964	Caffeic acid	C9H8O4	180.042	1	[M-H]-	54.3	74.8	98.19	92		4070.39	4257.76	3868.94	2535.74	2848.22	3256.4	4065.7	2880.12	1.41164	0.497375	0.0550144	1.25952	0.981535
2905	6.94	432.143	431.135	HMDB0031723	Trichocarposide	C22H24O9	432.142	2	[M-H]-	45.1	35.6	91.82			7.53427	5.17375	4.88492	3.49471	4.26033	4.71507	5.86431	4.1567	1.41081	0.496522	0.186743	0.728756	0.855923
6967	6.277	/	513.139	HMDB0040512	4',5,6-Trimethylscutellarein 7-glucoside	C24H26O11	490.148	4	[M+Na]+	46.4	40.3	96.57			401.844	686.445	765.685	500.259	462.658	351.265	617.991	438.061	1.41074	0.496456	0.270229	0.568269	0.73275
1888	4.769	234.089	235.096	HMDB0035712	Aloesol	C13H14O4	234.089	1	[M+H]+	49.8	54	96.16			22.1546	51.4673	47.2882	27.7954	22.0002	35.9911	40.3034	28.5956	1.40943	0.495109	0.330805	0.480428	0.670794
1630	3.724	/	333.06	HMDB0029383	Chlorogenoquinone	C16H16O9	352.079	6	[M-H2O-H]-	51.8	72.5	92.77			27.504	24.5794	19.4299	13.4203	18.9049	18.4281	23.8378	16.9178	1.40904	0.494712	0.145023	0.838563	0.895839
627	4.441	143.073	144.081	HMDB0243964	1-Naphthylamine	C10H9N	143.073	1	[M+H]+				82.3		34.0986	26.2838	26.2383	16.3051	20.806	24.3975	28.8736	20.5029	1.40827	0.493922	0.176857	0.752378	0.95048
4176	9.754	356.159	357.167	HMDB0030666	Chalepin acetate	C21H24O5	356.162	8	[M+H]+	44.6	37.9	94.39			5.35043	3.40372	6.40211	3.21793	5.41478	2.14864	5.05209	3.59378	1.40578	0.491375	0.340975	0.467278	0.722882
6644	7.625	488.144	489.152	HMDB0041394	Khelmarin D	C28H24O8	488.147	5	[M+H]+	40.1	15.6	90.96			15.4763	22.2748	26.2534	17.0405	16.2798	12.2408	21.3348	15.187	1.40481	0.490372	0.235742	0.627562	0.792923
726	10.061	150.141	151.148	HMDB0030944	Cystophorene	C11H18	150.141	1	[M+H]+	42.6	16.3	97.88			21.5775	16.4377	31.2204	22.4563	20.002	6.88749	23.0785	16.4486	1.40307	0.488588	0.361158	0.442303	0.690757
3654	1.629	492.065	491.058	HMDB0304432	N6-(delta2-isopentenyl)-adenosine 5'-diphosphate	C15H20N5O10P2-3	492.07	7	[M-H]-	42.8	26.6	95.51			80.5215	96.975	60.6859	46.8406	52.6683	70.3839	79.3941	56.6309	1.40196	0.487442	0.193867	0.712496	0.858004
592	4.459	140.047	141.055	HMDB0031735	Ethyl maltol	C7H8O3	140.047	1	[M+H]+	53.8	73.1	96.94			40.747	31.7891	20.5266	13.7624	25.0043	27.658	31.0209	22.1416	1.40103	0.486484	0.318861	0.496399	0.798434
7774	4.619	594.158	595.165	HMDB0040831	Rheinoside C	C27H30O15	594.158	1	[M+H]+	49.9	55.8	94.65			28.9551	27.8964	21.6139	8.81978	18.0576	29.1426	26.1551	18.6733	1.40067	0.486116	0.327232	0.485144	0.934833
391	1.115	/	124.087	HMDB0245227	2-Methyleneglutaronitrile	C6H6N2	106.053	1	[M+NH4]+	41	13.4	93.01			47.6331	40.8067	61.8179	29.1252	38.2716	39.9705	50.0859	35.7891	1.39947	0.484884	0.206689	0.684683	0.876385
4958	2.628	/	397.11	HMDB0258644	Swertiamarin	C16H22O10	374.121	1	[M+Na]+	42.4	18.9	94.17			28.3808	38.4954	27.0991	17.8232	23.3689	26.0334	31.3251	22.4085	1.39791	0.483276	0.204409	0.6895	0.926982
2440	4.769	/	393.156	HMDB0035044	Gibberellin A63	C19H24O6	348.157	2	[M+FA-H]-	47.8	45.7	95.5			21.4762	63.8171	59.6737	45.2806	31.9283	26.5005	48.3223	34.5698	1.39782	0.483178	0.330168	0.481264	0.443512
4543	9.996	/	374.316	HMDB0242027	N-Lauroyl Arginine	C18H36N4O3	356.279	9	[M+NH4]+	41.7	22.3	96.4			3.17861	5.41856	32.1186	7.7602	7.00617	14.3714	13.5719	9.71258	1.39735	0.482698	0.505843	0.295985	0.187675
441	0.84	129.079	130.086	HMDB0000070	Pipecolic acid	C6H11NO2	129.079	0	[M+H]+	46.1	33.6	96.79			12.746	24.7857	27.139	10.3437	13.7721	22.2253	21.5569	15.447	1.39554	0.480822	0.350311	0.455547	0.7377
5323	8.411	/	412.305	HMDB0255727	Norcholic acid	C23H38O5	394.272	2	[M+NH4]+	44.6	29	96.11			280.135	380.241	793.938	486.743	309.48	247.319	484.771	347.847	1.39363	0.47885	0.409037	0.388237	0.48194
4150	12.631	354.276	355.283	HMDB0257238	RIOPROSTIL	C21H38O4	354.277	3	[M+H]+	40.7	13.1	93.96			22.1075	19.7323	16.6344	12.7887	14.2324	14.9451	19.4914	13.9887	1.39337	0.478576	0.12858	0.890825	0.969435
2082	3.779	/	368.162	CSID67492630	N-Formylmethionylleucylproline	C17H29N3O5S	387.183	7	[M-H2O-H]-	44.8	38.8	92.93			516.382	605.094	713.148	426.538	490.501	400.464	611.541	439.167	1.3925	0.477679	0.118182	0.92745	0.859466
5172	5.576	668.27	667.262	HMDB0036527	Myricanol 5-[arabinosyl-(1->6)-glucoside]	C32H44O15	668.268	3	[M-H]-	49.4	52.5	97.47			18.9131	40.9881	39.4879	27.5514	26.0298	17.8188	33.1297	23.8	1.392	0.477163	0.279679	0.55334	0.582966
3156	6.449	/	451.089	CSID4444964	Lancerin	C19H18O10	406.09	1	[M+FA-H]-	51.8	65.5	95.06			133.008	69.9379	76.189	47.2233	75.0891	78.2787	93.045	66.8637	1.39156	0.476706	0.286283	0.543204	0.708973
7672	6.254	/	581.235	HMDB0301738	Secoisolariciresinol-sesquilignan	C30H38O10	558.246	1	[M+Na]+	50.1	52.1	99.08			83.8312	133.972	120.606	108.039	72.0396	63.3134	112.803	81.1308	1.39038	0.475483	0.262963	0.580106	0.780039
3618	4.286	332.053	333.06	HMDB0033648	4',5,6,7,8-Pentahydroxy-3'-methoxyflavone	C16H12O8	332.053	2	[M+H]+	53.3	76.9	91.72			63.0568	54.8261	38.1635	32.4119	33.3798	46.4546	52.0155	37.4155	1.39021	0.475306	0.243849	0.612879	0.857529
367	1.35	/	187.025	HMDB0032923	Kojic acid	C6H6O4	142.027	3	[M+FA-H]-	42	14.6	98.8			23.8927	26.6072	18.0265	19.147	15.8485	14.3247	22.8422	16.4401	1.38942	0.474481	0.157248	0.803414	0.843274
3284	5.98	462.117	461.109	HMDB0302930	Hispiduloside	C22H22O11	462.116	0	[M-H]-	52	66	94.48			273.556	267.467	192.089	102.507	150.55	274.64	244.371	175.899	1.38927	0.474324	0.282884	0.548392	0.854283
4514	5.496	372.12	373.128	HMDB0037750	Cyclokievitone hydrate	C20H20O7	372.121	1	[M+H]+	50.5	59.5	94.27			48.8861	59.9207	45.8133	36.8063	34.3135	40.1845	51.54	37.1015	1.38917	0.474218	0.13261	0.877423	0.967661
4034	5.859	522.101	521.093	HMDB0035462	Myricetin 3-(6-acetylgalactoside)	C23H22O14	522.101	1	[M-H]-	49	46.9	98.94			11927.1	12526.6	12122.6	10442.5	7093.05	8863.08	12192.1	8799.55	1.38554	0.470446	0.0872076	1.05945	0.900973
3682	10.139	/	335.219	HMDB0004706	8-Hydroperoxylinoleic acid	C18H32O4	312.23	2	[M+Na]+	46.5	38.5	96.27			127.906	120.247	203.084	119.992	106.941	99.2497	150.413	108.728	1.38339	0.468205	0.298817	0.524594	0.744847
210	6.173	/	159.045	HMDB0301747	Mellein	C10H10O3	178.063	2	[M-H2O-H]-	53.9	75.6	96.03			15.3268	28.724	28.8769	16.3968	19.0594	17.2979	24.3092	17.5847	1.38241	0.467187	0.267378	0.572874	0.662822
3450	12.645	/	473.328	HMDB0243913	1-Keto-24-methylcalcifediol	C28H44O3	428.329	1	[M+FA-H]-	53.5	69.6	98.83			6.50993	4.50847	4.86751	3.81107	4.14397	3.53774	5.29531	3.83093	1.38225	0.467021	0.150353	0.822888	0.840422
821	1.424	258.036	257.028	HMDB0247896	Glucaron	C10H10O8	258.038	8	[M-H]-	39.5	12.3	94.4			30.5549	35.6096	43.2241	30.1577	23.8684	25.1923	36.4629	26.4061	1.38085	0.465556	0.139858	0.854312	0.828649
4119	4.389	/	529.156	HMDB0034909	7-Methyl-1,4,5-naphthalenetriol 4-[xylosyl-(1->6)-glucoside]	C22H28O12	484.158	0	[M+FA-H]-	51.4	64.7	92.37			75.0588	43.6892	37.2433	21.8393	41.7726	49.5223	51.9971	37.7114	1.37882	0.463429	0.318968	0.496253	0.705144
935	7.353	272.069	271.061	HMDB0002670	Naringenin	C15H12O5	272.068	1	[M-H]-	51.1	60.9	95.42	89.5	92.6	32.5477	49.7849	34.3348	12.065	38.6637	33.9076	38.8891	28.2121	1.37846	0.463052	0.302838	0.51879	0.796758
3039	4.994	/	443.12	HMDB0030055	Taraxacoside	C18H22O10	398.121	1	[M+FA-H]-	48.8	47.6	98.07			248.752	230.543	253.588	144.617	175.027	212.093	244.295	177.246	1.37828	0.46287	0.0952811	1.02099	0.906606
2912	7.932	/	431.23	HMDB0012503	10,11-dihydro-20-trihydroxy-leukotriene B4	C20H34O7	386.23	3	[M+FA-H]-	45	33.4	94.87			4.38276	7.05985	8.81317	7.99933	4.38148	2.32106	6.75193	4.90062	1.37777	0.462334	0.342353	0.465526	0.649878
2972	5.426	437.196	436.188	HMDB0255144	N-Formyl-Met-Leu-Phe	C21H31N3O5S	437.198	7	[M-H]-	47.2	55.9	88.36			22.4868	38.5282	31.0625	21.9163	27.9235	17.1131	30.6925	22.3177	1.37525	0.459699	0.231495	0.635458	0.719223
5692	10.344	428.292	429.299	HMDB0060126	25-Hydroxyvitamin D3-26,23-lactone	C27H40O4	428.293	2	[M+H]+	53.7	78.6	92.34			59.7338	17.5706	15.7188	20.2873	21.9422	25.5497	31.0077	22.5931	1.37244	0.456746	0.467933	0.329816	0.249991
7995	13.108	/	627.422	HMDB0298581	DG(i-13:0/PGJ2/0:0)	C36H60O7	604.434	2	[M+Na]+	48.8	56.9	88.77			4.00413	5.00632	16.62	6.48401	5.61437	6.58346	8.5435	6.22728	1.37195	0.456224	0.470513	0.327428	0.166678
3433	6.451	/	473.071	HMDB0037459	6-Methoxyluteolin 7-glucuronide	C22H20O13	492.09	4	[M-H2O-H]-	47.7	52.7	89.83			0.950838	1.02572	0.742545	0.695145	0.668806	0.619332	0.906367	0.661094	1.37101	0.455239	0.115166	0.938674	0.872565
3021	4.615	300.099	301.107	HMDB0041321	5,7-Dihydroxy-4'-methoxy-8-methylflavanone	C17H16O5	300.1	1	[M+H]+	53.9	75.1	95.56			69.4498	90.7397	61.6119	54.3039	50.7944	56.8133	73.9338	53.9705	1.36989	0.454063	0.187172	0.727759	0.893915
5021	10.067	/	641.405	HMDB0033425	Tsugaric acid A 21-glucosyl ester	C38H60O9	660.424	0	[M-H2O-H]-	44.4	33	89.36			2.29505	5.52234	10.1992	5.55686	3.97708	3.66488	6.00552	4.39961	1.36501	0.448914	0.388005	0.411163	0.222589
2357	5.937	388.116	387.109	HMDB0029979	2'-Hydroxy-3,4',5',7,8-pentamethoxyflavone	C20H20O8	388.116	2	[M-H]-	47.6	46.2	94.37			70.112	76.9054	40.5133	33.3032	44.1108	60.0634	62.5103	45.8258	1.36408	0.447933	0.276026	0.559051	0.72285
6636	10.434	/	487.342	HMDB0041135	2-Deoxybrassinolide	C28H48O5	464.35	4	[M+Na]+	52.7	77.9	90.5			206.265	67.8329	29.7432	72.6195	74.2937	75.8552	101.281	74.2561	1.36393	0.447775	0.48496	0.314294	0.0345374
2803	5.166	/	421.187	HMDB0039557	12alpha-Hydroxy-13,18-dehydroparain	C21H28O6	376.189	1	[M+FA-H]-	50.8	58.8	96.55			96.0211	120.817	111.656	46.8266	69.0748	125.036	109.498	80.3124	1.3634	0.447207	0.281222	0.550951	0.832615
5439	4.324	/	419.152	HMDB0256725	Pradofloxacin	C21H21FN4O3	396.16	8	[M+Na]+	40.9	25.8	87.2			9.30508	12.0392	11.5045	6.52156	8.04882	9.55466	10.9496	8.04168	1.36161	0.445309	0.175821	0.75493	0.903598
284	4.236	174.053	173.046	HMDB0003070	Shikimic acid	C7H10O5	174.053	1	[M-H]-	52.8	67.2	98.12			5166.11	5563.51	5024.26	3427.37	3732.75	4418.19	5251.29	3859.44	1.36064	0.444283	0.0674235	1.17119	0.919048
1667	1.296	338.085	337.078	HMDB0253873	Ascorbic acid 2-glucoside	C12H18O11	338.085	5	[M-H]-	51	64.9	96.1			14.5294	12.7194	12.4348	8.49422	10.4408	10.2383	13.2278	9.72442	1.36027	0.443894	0.0735696	1.1333	0.902345
1657	11.377	/	335.221	HMDB0035380	Sterebin G	C20H34O5	354.241	6	[M-H2O-H]-	43.3	30.6	92.49			4.23124	3.45047	3.66822	2.12887	3.08111	3.13767	3.78331	2.78255	1.35966	0.443242	0.134795	0.870326	0.849389
1946	7.201	/	359.114	HMDB0029304	3,4-DHPEA-EA	C19H22O8	378.131	1	[M-H2O-H]-	51.5	64.6	94.25			12.2228	10.9113	16.617	9.37873	10.9079	8.96846	13.2503	9.75168	1.35877	0.442306	0.182402	0.738969	0.751704
1069	4.688	178.063	179.07	HMDB0038712	Isosclerone	C10H10O3	178.063	1	[M+H]+	51.7	61.5	98.1			151.493	164.838	138.468	144.345	91.0836	100.06	151.6	111.83	1.35563	0.438966	0.192083	0.71651	0.845838
3084	6.64	303.194	304.201	HMDB0015596	Vildagliptin	C17H25N3O2	303.195	2	[M+H]+	50.2	58.5	94.46			5.69275	8.48388	25.594	6.73919	8.88852	13.7916	13.2569	9.80645	1.35185	0.43494	0.471039	0.326943	0.242565
1180	4.987	/	299.02	HMDB0303817	3,4',5,6,7,8-Hexahydroxyflavone	C15H10O8	318.038	1	[M-H2O-H]-	49.5	52.3	96.68			130.189	57.5158	75.7058	61.4762	57.3894	76.1059	87.8036	64.9905	1.35102	0.434052	0.316669	0.499395	0.574953
1784	4.728	346.142	345.135	HMDB0036892	Gibberellin A80	C19H22O6	346.142	2	[M-H]-	49	53	94.51			20.669	55.25	55.1318	38.3041	32.9894	25.7438	43.6836	32.3458	1.35052	0.433515	0.330859	0.480357	0.404896
2798	4.958	422.158	421.151	HMDB0032853	3-(1,1-Dimethylallyl)scopoletin 7-glucoside	C21H26O9	422.158	1	[M-H]-	48.7	52.4	92.78			18.898	3.41499	35.9027	12.6005	17.2612	13.312	19.4052	14.3912	1.34841	0.431256	0.424157	0.372473	0.176069
907	4.252	166.063	167.07	HMDB0005175	Homovanillin	C9H10O3	166.063	0	[M+H]+	52.3	68.4	93.64			41.3844	34.4146	23.3052	14.1667	29.4612	30.0159	33.0347	24.5479	1.34572	0.428383	0.335241	0.474642	0.763079
47	5.008	103.993	102.986	CSID11534750	3-Sulfanylacrylic acid	C3H4O2S	103.993	2	[M-H]-	45.4	33.4	95.86			144.443	116.353	141.98	92.4722	109.008	98.9434	134.259	100.141	1.34069	0.422976	0.0909789	1.04106	0.842884
1436	4.791	322.109	321.102	HMDB0030266	Berberrubine	C19H16NO4+	322.108	3	[M-H]-	40	12.2	91.95			39.495	30.9014	34.578	21.2858	27.6851	29.3874	34.9915	26.1194	1.33967	0.421882	0.131945	0.879607	0.828133
5793	6.018	/	437.214	HMDB0030895	(11x)-11,12-Dihydroxy-1(10)-spirovetiven-2-one 12-glucoside	C21H34O8	414.225	1	[M+Na]+	44.2	29.3	93.17			152.775	19.2161	24.1222	17.7241	38.5431	90.4312	65.3712	48.8994	1.33685	0.418838	0.516109	0.287259	0.122846
2919	11.305	294.219	317.208	HMDB0010224	9-HOTE	C18H30O3	294.219	1	[M+Na]+	41.7	12.9	97.34			14.5027	21.9292	37.1137	14.9243	21.5442	18.7778	24.5152	18.4154	1.33123	0.412763	0.390106	0.408817	0.497068
7246	3.88	/	535.178	HMDB0258278	sialosyl-Tn saccharide	C19H32N2O14	512.185	7	[M+Na]+	50.4	67.2	92.97			45.8928	65.2824	32.0054	29.36	28.8755	49.3461	47.7269	35.8605	1.3309	0.412405	0.363911	0.439005	0.699376
371	5.059	189.079	188.072	HMDB0002302	Indole-3-propionic acid	C11H11NO2	189.079	2	[M-H]-	51.1	62.4	95.24			151.316	112.264	143.433	73.0054	119.602	113.956	135.671	102.188	1.32767	0.408892	0.196819	0.705934	0.747158
4363	9.45	366.24	389.229	HMDB0248565	Arbaprostil	C21H34O5	366.241	2	[M+Na]+	48.9	51.6	95.66			165.298	242.073	209.96	176.381	144.699	144.781	205.777	155.287	1.32514	0.406146	0.20484	0.688586	0.786541
3028	3.442	/	441.251	HMDB0254731	Milciclib	C25H32N8O	460.27	2	[M-H2O-H]-	48.3	51.1	92.34			466.916	388.228	335.848	226.307	340.194	334.48	396.997	300.327	1.32188	0.402595	0.191892	0.716943	0.768818
4662	7.723	382.105	383.112	HMDB0033339	Mollicellin A	C21H18O7	382.105	1	[M+H]+	47	42.2	93.82			27.2082	30.2238	18.8908	15.2824	19.6526	22.9664	25.441	19.3005	1.31815	0.398515	0.26952	0.569409	0.766529
2823	5.438	290.094	291.101	HMDB0039500	N-Malonyltryptophan	C14H14N2O5	290.09	2	[M+H]+	48.5	48.4	96.51			11.4424	5.68921	4.12424	6.1142	1.28286	8.7301	7.08529	5.37572	1.31802	0.398369	0.465808	0.331793	0.713325
5023	10.752	398.318	399.325	HMDB0241938	N-Stearoyl Asparagine	C22H42N2O4	398.314	9	[M+H]+	42.5	25.9	96.3			240.359	262.919	200.611	121.975	187.385	224.794	234.63	178.051	1.31777	0.398094	0.255734	0.592212	0.819141
2511	8.869	272.177	273.184	HMDB0000151	Estradiol	C18H24O2	272.178	2	[M+H]+	44.6	31.8	93.63			19.3092	23.5593	52.833	22.4454	27.2509	22.9347	31.9005	24.2104	1.31764	0.397954	0.438479	0.358052	0.363966
4278	12.335	/	365.172	HMDB0254307	Malabaricone B	C21H26O4	342.183	2	[M+Na]+	42.4	18.9	95.42			1.81253	3.03142	2.32296	1.15749	2.02767	2.26021	2.38897	1.81513	1.31615	0.39632	0.329102	0.48267	0.738686
378	11.427	122.109	123.117	HMDB0061784	3-Allyl-1-cyclohexene	C9H14	122.11	2	[M+H]+	53.6	70.2	99.48			411.557	409.292	296.675	287.545	269.084	292.775	372.508	283.135	1.31566	0.395783	0.226379	0.645163	0.819415
3975	8.103	/	350.231	HMDB0035637	Petasitin	C20H28O4	332.199	4	[M+NH4]+	39.7	11	92.22			9.56926	11.3147	28.4077	16.7579	11.8574	8.85109	16.4306	12.4888	1.31562	0.395745	0.450942	0.345879	0.300475
6145	6.365	456.139	457.147	HMDB0251365	Dilmapimod	C23H19F3N4O3	456.141	4	[M+H]+	41.6	19.4	92.78			48.736	52.423	46.1022	31.9309	40.0176	40.1484	49.087	37.3657	1.31369	0.393629	0.113978	0.943179	0.894733
794	12.253	/	251.202	HMDB0030972	8-Oxohexadecanoic acid	C16H30O3	270.219	1	[M-H2O-H]-	46.3	35	97.38			34.4438	32.7503	44.9179	27.9769	30.1886	27.2219	37.3707	28.4625	1.31298	0.392845	0.188796	0.724007	0.74729
2266	6.638	382.037	381.029	HMDB0029202	hesperetin 3'-O-sulfate	C16H14O9S	382.036	2	[M-H]-	52.6	72.1	92.64			185.333	108.997	107.248	112.337	71.5271	122.027	133.859	101.964	1.31281	0.392659	0.307031	0.512818	0.62773
3568	4.421	/	330.1	HMDB0030563	3',4,4'-Trihydroxypulvinone	C17H12O6	312.063	9	[M+NH4]+	42.8	33.8	90.35			7.28691	34.5305	40.7362	15.1096	17.7543	30.0419	27.5179	20.9686	1.31234	0.39214	0.458116	0.339025	0.164878
5232	10.339	678.385	677.378	HMDB0041094	Gingerglycolipid B	C33H58O14	678.383	6	[M-H]-	51.3	70.7	92.32			2.72766	2.14043	2.4257	1.67302	2.10881	1.77908	2.43126	1.85364	1.31162	0.391349	0.120894	0.917597	0.790418
411	1.701	126.043	127.05	HMDB0000262	Thymine	C5H6N2O2	126.043	0	[M+H]+	48.6	46.6	96.96	92	79.2	26.3211	13.9886	14.8363	11.133	15.6805	15.2365	18.382	14.0166	1.31144	0.391156	0.359119	0.444761	0.611245
1856	2.987	354.095	353.088	HMDB0040690	Caffeoylquinic acid	C16H18O9	354.095	1	[M-H]-	56.3	85.5	96.67			44439.8	46651.8	34798.3	29349.2	32584.7	34086.8	41963.3	32006.9	1.31107	0.390746	0.130338	0.884928	0.809888
1091	4.162	180.042	181.049	HMDB0001964	Caffeic acid	C9H8O4	180.042	1	[M+H]+	49	47.8	98.42	86.6		2040.32	2424.61	2014	1483.39	1612.82	1846.59	2159.64	1647.6	1.31078	0.390425	0.137991	0.86015	0.882081
3007	4.575	440.169	439.162	HMDB0302054	Cichorioside H	C21H28O10	440.168	2	[M-H]-	42.9	21.3	95.22			40.5037	57.4864	66.5587	34.1536	44.1359	47.2468	54.8496	41.8454	1.31077	0.390411	0.229418	0.639372	0.663846
7333	6.814	544.156	545.162	HMDB0253290	Hydroxyrubicin	C27H28O12	544.158	5	[M+H]+	42.2	24.1	92.71			18.8482	19.4988	9.44004	9.89073	12.777	13.9312	15.929	12.1996	1.30569	0.384818	0.349932	0.456016	0.592735
4005	8.474	/	351.214	HMDB0241734	4-Hydroxyoctanedioylcarnitine	C15H27NO7	333.179	3	[M+NH4]+	41.5	14.8	96.09			147.801	159.317	238.577	149.502	146.732	122.184	181.898	139.473	1.30418	0.383147	0.284499	0.54592	0.650214
167	5.899	148.053	147.045	HMDB0000930	Cinnamic acid	C9H8O2	148.052	2	[M-H]-	42.8	21	95.11	88.7		33.5209	47.3006	47.1412	30.8929	34.3169	33.0247	42.6542	32.7448	1.30262	0.381421	0.200268	0.698388	0.725001
3955	11.149	/	349.234	HMDB0031048	Avocadyne 1-acetate	C19H34O4	326.246	2	[M+Na]+	41.5	15.1	94.76	84.3		28.8099	48.9066	94.9561	53.5317	44.4806	34.6927	57.5575	44.235	1.30118	0.379816	0.440675	0.355882	0.279342
4273	4.766	544.052	543.045	HMDB0037596	8-Hydroxyluteolin 8-glucoside 3'-sulfate	C21H20O15S	544.052	0	[M-H]-	49.6	60.2	87.96			101.843	40.8942	37.8799	59.048	31.5003	48.276	60.2058	46.2748	1.30105	0.379677	0.400364	0.397545	0.385442
2652	12.531	278.224	279.231	HMDB0001388	alpha-Linolenic acid	C18H30O2	278.225	1	[M+H]+	55	80.4	96.63			348.397	410.503	410.684	232.092	279.434	391.331	389.861	300.952	1.29543	0.373427	0.240498	0.618889	0.804461
7046	11.472	/	518.321	HMDB0010382	LysoPC(16:0/0:0)	C24H50NO7P	495.332	1	[M+Na]+	54.3	79.3	93.37			60.3447	61.5975	45.4049	23.196	46.5101	59.5938	55.7824	43.0999	1.29426	0.372123	0.35113	0.454532	0.76806
1373	9.872	/	313.239	HMDB0030997	Cyclohexaneundecanoic acid	C17H32O2	268.24	1	[M+FA-H]-	41.5	11.8	96.38			25.0857	21.6107	23.5872	19.828	17.7619	16.7215	23.4279	18.1038	1.29409	0.371933	0.0727379	1.13824	0.800747
24	1.622	/	93.0348	HMDB0031344	1,2-Cyclohexanedione	C6H8O2	112.052	2	[M-H2O-H]-	41.9	13.7	98.14			481.071	413.349	437.781	311.372	330.515	387.578	444.067	343.155	1.29407	0.371918	0.0915128	1.03852	0.816936
4443	5.172	369.205	370.212	HMDB0249436	Bulaquine	C21H27N3O3	369.205	2	[M+H]+	41.4	13.3	95.84			5589.61	4594.95	5568.82	3797.26	4169.51	4226.21	5251.13	4064.33	1.292	0.36961	0.123183	0.909449	0.831763
2569	1.445	/	276.144	HMDB0013130	Glutarylcarnitine	C12H21NO6	276.144	1	[M+H]+	45.9	35.6	94.69			33.686	14.9003	21.6786	14.9905	19.5678	19.8356	23.4216	18.1313	1.29178	0.369359	0.38043	0.419726	0.502783
225	8.74	106.078	107.085	HMDB0059905	Ethylbenzene	C8H10	106.078	1	[M+H]+	49.7	52.1	98.15			107.983	138.561	123.498	124.224	86.9383	75.315	123.347	95.4926	1.2917	0.369267	0.2543	0.594653	0.709451
1574	3.354	/	215.115	HMDB0003633	N-Methyltyramine	C9H13NO	151.1	1	[M+ACN+Na]+	39	6.47	90.12			7.33074	7.05194	11.0753	6.84695	5.13356	7.73946	8.486	6.57332	1.29098	0.368462	0.310525	0.507904	0.645982
1601	4.658	216.078	217.086	HMDB0032656	6-(2-Methoxyvinyl)-7-methyl-2H-1-benzopyran-2-one	C13H12O3	216.079	1	[M+H]+	50.3	57.1	95.62			38.6281	42.777	8.88194	15.5984	27.573	26.766	30.0957	23.3125	1.29097	0.368454	0.454448	0.342516	0.21545
1265	4.775	/	307.086	HMDB0259006	Thiochrome	C12H14N4OS	262.089	5	[M+FA-H]-	40.6	14.6	94.53			154.388	49.6077	75.5275	46.4596	109.06	61.534	93.1745	72.3513	1.28781	0.364916	0.414496	0.38248	0.372882
1030	7.182	/	285.077	HMDB0256875	Protosappanin B	C16H16O6	304.095	1	[M-H2O-H]-	42.2	16.4	95.32			9.80456	12.9393	12.9869	8.64166	10.9292	8.20029	11.9103	9.25704	1.28662	0.363583	0.178008	0.749559	0.696436
3165	4.091	/	310.106	HMDB0258079	1-Galactopyranosyl-5-fluorouracil	C10H13FN2O7	292.071	6	[M+NH4]+	44.6	36.9	93.63			49.0045	55.9058	57.4135	47.6647	38.1328	40.4535	54.1079	42.0837	1.28572	0.362579	0.133562	0.874316	0.80384
1826	7.85	/	231.138	HMDB0303805	3-Oxo-alpha-ionol	C13H20O2	208.146	10	[M+Na]+	51.4	73.4	94.6			36.8747	51.8429	32.7627	20.9372	26.1665	47.4362	40.4934	31.5133	1.28496	0.361726	0.38571	0.413739	0.732488
1823	7.068	350.127	349.12	HMDB0041370	Na-p-Hydroxycoumaroyltryptophan	C20H18N2O4	350.127	2	[M-H]-	48.2	46.8	96.16			2.90164	5.10825	7.85734	3.64156	3.93588	4.77733	5.28908	4.11825	1.2843	0.360983	0.361027	0.44246	0.361563
1089	7.759	179.167	180.174	HMDB0014621	Rimantadine	C12H21N	179.167	1	[M+H]+	43.8	23.7	96.85	87.9		7.9485	5.87311	7.6198	4.04711	6.63049	6.02236	7.14714	5.56665	1.28392	0.360555	0.2626	0.580705	0.720256
1007	13.803	282.256	281.249	HMDB0000207	Oleic acid	C18H34O2	282.256	1	[M-H]-	40.3	4.76	97.35	82		146.132	163.061	161.183	113.648	115.096	137.878	156.792	122.208	1.283	0.35952	0.0809821	1.09161	0.81
4856	10.821	/	613.447	HMDB0295256	DG(PGJ2/15:0/0:0)	C38H64O7	632.465	0	[M-H2O-H]-	53.6	73.8	94.7			9.1542	12.2349	60.179	29.532	19.498	14.6425	27.1894	21.2242	1.28106	0.357334	0.471274	0.326726	0.20249
327	5.147	/	179.072	HMDB0303217	4,5-Dihydro-2,5-dimethyl-4-oxo-3-furanyl butyrate	C10H14O4	198.089	1	[M-H2O-H]-	50.5	59	94.41			46.735	54.2675	39.9026	34.0635	34.0847	41.8434	46.9684	36.6638	1.28105	0.357332	0.165458	0.781313	0.758049
567	7.188	/	217.051	HMDB0001892	Menadione	C11H8O2	172.052	2	[M+FA-H]-	53.2	70.1	97.9			18.2716	18.0134	15.3147	11.928	13.3767	14.9957	17.1999	13.4335	1.28038	0.35657	0.109834	0.959262	0.79531
763	2.38	154.026	155.034	HMDB0000152	Gentisic acid	C7H6O4	154.027	1	[M+H]+	44.7	29.4	94.83	73.2		25.0806	17.2149	20.7818	16.2698	12.8511	20.1927	21.0258	16.4379	1.27911	0.355137	0.275699	0.559564	0.696719
58	5.065	117.058	116.051	HMDB0000738	Indole	C8H7N	117.058	2	[M-H]-	44.7	33	92.53			80.5857	56.7858	76.0474	42.6342	64.9153	59.5804	71.1396	55.71	1.27696	0.352717	0.223311	0.651089	0.654553
4053	8.262	/	521.349	HMDB0034079	Homodolichosterone	C29H48O5	476.35	2	[M+FA-H]-	45.4	36.6	92.81			77.2889	39.1331	31.5528	36.3237	39.6882	40.0011	49.3249	38.671	1.2755	0.351066	0.386219	0.413167	0.406565
4396	11.852	/	369.167	HMDB0040795	7'-O-Methylmarmin	C20H26O5	346.178	2	[M+Na]+	44.1	25.8	96.45			1.04786	1.00108	0.837	0.470814	1.02249	0.770043	0.961978	0.75445	1.27507	0.350579	0.322787	0.491083	0.728895
4360	8.719	366.238	367.245	HMDB0256853	Prostaglandin E2 methyl ester	C21H34O5	366.241	7	[M+H]+	39.9	13.1	94.57			34.7506	47.1305	53.1908	39.6797	33.946	32.3077	45.024	35.3111	1.27506	0.35057	0.249278	0.603315	0.658632
2039	7.759	243.183	266.172	HMDB0013286	N-Undecanoylglycine	C13H25NO3	243.183	1	[M+Na]+	41.9	13.5	97.56			85.8667	63.7544	84.8099	46.4841	70.8926	66.6591	78.1437	61.3453	1.27383	0.349177	0.255457	0.592683	0.70565
1064	1.082	290.04	289.033	HMDB0001068	Sedoheptulose 7-phosphate	C7H15O10P	290.04	0	[M-H]-	42.9	17.9	97.11			425.139	384.259	230.073	214.78	305.429	296.117	346.491	272.109	1.27335	0.348632	0.294671	0.530663	0.578682
3009	2.767	/	439.162	HMDB0039852	Deoxynivalenol 3-glucoside	C21H30O11	458.179	1	[M-H2O-H]-	43.8	29.2	91.46			14.0322	20.1262	17.7104	15.7123	12.7747	12.3857	17.2896	13.6243	1.26903	0.343724	0.195837	0.708106	0.660125
6548	12.935	/	483.382	HMDB0035998	(3beta,24xi)-Cycloartane-3,24,25-triol	C30H52O3	460.392	0	[M+Na]+	41.8	13	96.18			3.47945	5.13639	3.65968	3.7719	2.64931	3.25677	4.09184	3.22599	1.2684	0.343007	0.287694	0.541069	0.667146
4411	8.183	368.217	369.224	HMDB0001908	19-Hydroxy-PGE2	C20H32O6	368.22	8	[M+H]+	44.5	38.2	93.64			22.1315	34.3567	61.7892	36.4703	30.2922	26.5762	39.4258	31.1129	1.26718	0.341627	0.433023	0.363489	0.304315
932	4.467	168.042	169.049	HMDB0001868	5-Methoxysalicylic acid	C8H8O4	168.042	1	[M+H]+	42	13.5	97.7	72.8	64	211.78	297.113	216.931	187.233	180.086	205.929	241.942	191.083	1.26616	0.340462	0.23493	0.629061	0.734298
1221	5.767	190.11	191.118	HMDB0004095	5-Methoxytryptamine	C11H14N2O	190.111	1	[M+H]+	40.6	12.2	92.16			16.9189	11.9226	14.4615	9.04733	12.2118	13.0307	14.4343	11.4299	1.26285	0.336686	0.258187	0.588066	0.696409
1380	5.684	316.059	315.051	HMDB0256564	Pinoquercetin	C16H12O7	316.058	1	[M-H]-	47.5	42	96.04			231.473	80.0295	237.67	167.261	121.256	146.476	183.057	144.998	1.26249	0.336267	0.390511	0.408367	0.21711
8177	4.836	/	659.23	HMDB0258519	Styraxlignolide A	C31H40O14	636.242	1	[M+Na]+	49.7	52.9	97.26			54.4139	76.955	63.9187	60.2494	45.6674	48.8949	65.0959	51.6039	1.26145	0.335087	0.242167	0.615886	0.686501
244	3.628	166.027	165.02	HMDB0002334	Benzoquinoneacetic acid	C8H6O4	166.027	2	[M-H]-	53.8	74.6	96.87			28.1241	21.1734	41.0433	20.9522	23.9823	26.7313	30.1136	23.8886	1.26058	0.334093	0.313502	0.50376	0.478597
669	6.11	/	236.057	HMDB0000763	5-Hydroxyindoleacetic acid	C10H9NO3	191.058	1	[M+FA-H]-	52.6	75.6	88.81			70.5402	43.0497	47.6655	34.4941	45.24	48.3231	53.7518	42.6857	1.25925	0.33256	0.286922	0.542236	0.586547
1515	2.715	/	211.058	HMDB0059767	Tetrahydro-2,5-furan-diacetic acid	C8H12O5	188.068	1	[M+Na]+	45.3	29	98.67			153.132	154.878	139.649	136.267	126.78	92.8664	149.219	118.638	1.25777	0.330872	0.193131	0.714149	0.703897
4646	10.756	/	381.315	HMDB0255827	Nymphayol	C25H42O	358.324	5	[M+Na]+	50.2	60.6	96.34			270.511	309.736	237.069	150.527	228.622	271.568	272.439	216.906	1.25602	0.328863	0.29679	0.52755	0.721058
1914	3.89	/	357.12	HMDB0247433	8-Epiloganic acid	C16H24O10	376.137	1	[M-H2O-H]-	47.6	45.4	93.91			8.2063	8.0916	4.90784	3.83194	5.36451	7.69469	7.06858	5.63038	1.25544	0.328188	0.334161	0.476044	0.60213
5718	7.156	840.326	839.319	HMDB0244359	11-Hydroxyaclacinomycin X	C42H52N2O16	840.332	7	[M-H]-	45.9	46.4	91.18			4.46417	17.3878	6.5866	6.60622	8.09665	7.95379	9.47952	7.55222	1.2552	0.327913	0.444193	0.352429	0.147873
4637	7.336	380.217	381.224	HMDB0245561	20-Cooh ltb4	C21H32O6	380.22	7	[M+H]+	39.2	11.4	92.61			23.7506	33.1346	45.0055	27.4726	28.1928	25.6216	33.9635	27.0957	1.25347	0.325925	0.343375	0.464231	0.509825
1345	10.144	312.23	311.223	HMDB0242602	9-Hpode	C18H32O4	312.23	1	[M-H]-	46.5	36.7	96.99	71.7		171.064	144.76	271.529	189.18	150.076	129.428	195.784	156.228	1.2532	0.325613	0.332201	0.478599	0.437663
1965	1.561	/	361.078	HMDB0252723	Ginnalin B	C13H16O9	316.079	2	[M+FA-H]-	43.2	22.6	95.93			40.2769	36.8858	25.0608	34.5281	21.863	25.1975	34.0745	27.1962	1.25291	0.325287	0.289865	0.537804	0.580126
318	2.989	/	179.035	HMDB0000291	Vanillylmandelic acid	C9H10O5	198.053	1	[M-H2O-H]-	52.5	65.7	98.04			2289.43	2155.08	2022.06	1782.72	1686.72	1699.71	2155.52	1723.05	1.25099	0.323075	0.0526139	1.2789	0.783536
4670	7.726	/	383.148	HMDB0037235	Quassinol	C20H24O6	360.157	4	[M+Na]+	47.6	50.9	92.43			38.4155	28.3794	47.2531	16.4937	36.3215	38.494	38.016	30.4364	1.24903	0.32081	0.395754	0.402574	0.612569
1638	8.794	/	333.169	HMDB0000338	2-Hydroxyestradiol	C18H24O3	288.173	6	[M+FA-H]-	48.4	54.2	94.85			6.65243	6.67953	6.35552	3.16673	5.57195	7.04411	6.56249	5.26093	1.2474	0.318926	0.290869	0.536302	0.667211
1434	11.426	204.187	205.195	HMDB0302240	Germacrene D	C15H24	204.188	1	[M+H]+	54.4	75.1	98.5			779.038	656.316	696.036	643.3	556.586	509.913	710.463	569.933	1.24657	0.317968	0.159099	0.798332	0.721525
2241	13.106	/	379.159	HMDB0041101	Kanzonol M	C23H26O6	398.173	9	[M-H2O-H]-	42.2	24.8	95.57			8.90764	10.5844	11.5376	8.28396	8.76347	7.9094	10.3432	8.31894	1.24333	0.314214	0.133751	0.873702	0.681187
2373	12.421	262.229	263.236	HMDB0037519	2-(5,8-Tetradecadienyl)cyclobutanone	C18H30O	262.23	2	[M+H]+	52.6	67	98.09			657.546	745.885	610.867	519.459	462.376	639.998	671.433	540.611	1.24199	0.312653	0.210428	0.676897	0.738964
5178	4.197	/	669.132	HMDB0036264	Quercetin 7-glucuronide 3-rhamnoside	C27H28O17	624.133	3	[M+FA-H]-	50	55.5	97.78			310.936	357.217	314.563	294.007	235.446	262.691	327.572	264.048	1.24058	0.311013	0.114108	0.942685	0.719345
1642	10.141	334.212	333.205	HMDB0060054	bicyclo-PGE2	C20H30O4	334.214	6	[M-H]-	48.1	52	94.78			18.8773	19.0511	28.2132	23.2429	19.4353	10.638	22.0472	17.7721	1.24055	0.310982	0.341994	0.465981	0.483281
5672	5.189	/	429.118	HMDB0240501	Dihydroresveratrol 4'-glucuronide	C20H22O9	406.126	6	[M+Na]+	43.5	28.6	95.4			53.6736	84.1135	57.2379	31.5299	52.5428	73.2982	65.0083	52.457	1.23927	0.309491	0.404302	0.393294	0.644728
2231	6.643	380.021	379.014	HMDB0041778	Tectorigenin 7-sulfate	C16H12O9S	380.02	2	[M-H]-	49.9	62.2	89.34			57.9326	35.2878	33.7113	37.1923	31.6797	33.6391	42.3106	34.1704	1.23822	0.308272	0.334078	0.476152	0.503546
6120	11.691	454.308	477.297	HMDB0012556	13'-Carboxy-alpha-tocotrienol	C29H42O4	454.308	1	[M+Na]+	48.1	51.9	90.09			20.6789	6.94454	5.76139	7.84009	8.54037	10.5839	11.1283	8.98811	1.23811	0.308142	0.498166	0.302626	0.123397
1121	1.947	/	182.165	HMDB0039979	2,5-Diethyl-3,6-dimethylpyrazine	C10H16N2	164.131	0	[M+NH4]+	43.9	23.7	96.3			54.2432	70.6107	77.9887	37.9679	57.0307	68.857	67.6142	54.6185	1.23794	0.307936	0.337047	0.47231	0.641722
2565	1.56	/	276.048	HMDB0001127	6-Phosphonogluconolactone	C6H11O9P	258.014	1	[M+NH4]+	43.1	22.4	94.44			57.3815	34.1574	35.9636	26.9087	37.8588	38.2444	42.5008	34.3373	1.23775	0.307715	0.369641	0.43222	0.548312
906	10.558	/	267.197	HMDB0036421	Valeranone	C15H26O	222.198	0	[M+FA-H]-	41.7	13.1	95.52			12.3011	4.44704	10.272	5.96962	6.79684	9.09291	9.00669	7.28646	1.23609	0.305779	0.387753	0.411445	0.279535
7101	5.864	522.1	523.107	HMDB0037457	Spinatoside	C23H22O14	522.101	1	[M+H]+	49.1	47.9	98.93			5181.79	5470.08	5185.96	4651.58	3577.46	4588.86	5279.28	4272.63	1.2356	0.305214	0.149297	0.825949	0.738802
2510	10.447	272.177	273.184	HMDB0244836	19-Norandrostenedione	C18H24O2	272.178	2	[M+H]+	48	54.6	87.86	85.3		25.9715	15.6106	22.1905	13.5774	22.9334	15.1532	21.2575	17.2213	1.23437	0.303777	0.372786	0.42854	0.536058
692	4.242	/	239.056	HMDB0000954	Ferulic acid	C10H10O4	194.058	1	[M+FA-H]-	52.6	66.1	98.3			191.403	191.479	162.624	110.01	149.292	182.823	181.835	147.375	1.23383	0.303143	0.232641	0.633314	0.663418
824	7.989	/	257.082	HMDB0032039	Benzoin	C14H12O2	212.084	1	[M+FA-H]-	45.1	31.2	95.7			15.4915	10.5419	10.4371	8.72486	10.3608	10.4745	12.1568	9.8534	1.23377	0.303074	0.261519	0.582497	0.584431
2773	10.551	286.229	287.236	HMDB0000305	Vitamin A	C20H30O	286.23	2	[M+H]+	49.2	54	94.37			26.4187	19.3159	17.8761	14.38	14.8996	22.2822	21.2036	17.1873	1.23368	0.302969	0.346352	0.460482	0.627451
2422	4.677	/	267.122	HMDB0245542	2',3'-Didehydro-2',3'-dideoxyguanosine	C10H11N5O3	249.086	9	[M+NH4]+	41.4	19.5	97.77			18.0541	30.6534	19.6963	19.3485	17.1596	19.0093	22.8013	18.5058	1.23211	0.301136	0.373459	0.427757	0.549082
2372	10.452	262.193	263.2	HMDB0033957	Crithmumdiol	C17H26O2	262.193	1	[M+H]+	50	56.8	94.9			34.0456	13.361	22.3716	19.0411	14.8446	22.7539	23.2594	18.8799	1.23197	0.300966	0.434172	0.362338	0.336226
4413	6.241	558.248	557.241	HMDB0301738	Secoisolariciresinol-sesquilignan	C30H38O10	558.246	3	[M-H]-	53.2	75.3	94.5			29.6261	48.2768	38.1183	42.42	27.6611	24.1552	38.6737	31.4121	1.23117	0.300033	0.331829	0.479086	0.507349
2500	4.614	/	273.112	HMDB0242106	delta-CEHC	C14H18O4	250.121	8	[M+Na]+	50.5	63.6	97.53			31.0158	40.3758	26.9323	26.2891	26.1623	27.4124	32.7747	26.6212	1.23115	0.300002	0.266055	0.575029	0.651431
4532	12.363	372.229	395.219	HMDB0252942	Grifolic acid	C23H32O4	372.23	2	[M+Na]+	47.6	44.9	95.06			67.3746	46.7488	44.4435	34.1788	39.7999	54.8683	52.8556	42.949	1.23066	0.299433	0.35802	0.446093	0.604936
5862	5.679	912.146	911.138	HMDB0031899	Theacitrin C	C44H32O22	912.139	8	[M-H]-	42.3	23.4	97.18			415.82	420.112	479.079	428.374	296.521	344.523	438.337	356.472	1.22965	0.29825	0.186329	0.729719	0.634872
3696	12.613	334.286	335.294	HMDB0002823	Docosatrienoic acid	C22H38O2	334.287	2	[M+H]+	45.4	33.4	95.61	87.9		15.3135	8.76194	12.5219	5.55364	13.6875	10.5477	12.1991	9.9296	1.22856	0.296969	0.419384	0.377388	0.558619
1730	0.953	342.117	341.109	HMDB0000258	Sucrose	C12H22O11	342.116	1	[M-H]-	46.6	36.7	97.47	93.2	95.9	3466.58	3869.28	4315.01	3755.93	2772.34	2956.66	3883.63	3161.65	1.22836	0.296729	0.188304	0.725142	0.62336
5246	10.524	/	409.273	HMDB0251084	Dexanabinol	C25H38O3	386.282	3	[M+Na]+	43.1	24	95.6			97.3375	19.3949	13.3673	25.2437	40.4342	40.3954	43.3666	35.3578	1.22651	0.294556	0.530347	0.27544	0.229512
597	11.498	140.12	141.127	HMDB0030957	3,6-Nonadien-1-ol	C9H16O	140.12	1	[M+H]+	44	24.7	96.92			61.9927	63.3111	61.1783	55.961	51.5935	44.5282	62.1607	50.6942	1.22619	0.294182	0.121654	0.914875	0.721452
779	5.865	155.073	156.081	HMDB0033123	4-Phenylpyridine	C11H9N	155.073	1	[M+H]+	49	51.1	95.07			33.6295	25.3483	21.5228	10.7112	19.6029	35.339	26.8335	21.8843	1.22615	0.294139	0.450164	0.346629	0.679274
3823	10.051	/	341.172	HMDB0006709	Ubiquinone-2	C19H26O4	318.183	2	[M+Na]+	40.8	10.5	95.56			4.46684	2.33521	4.59907	3.14155	3.39409	2.77563	3.80037	3.10376	1.22444	0.292125	0.397279	0.400904	0.366988
1600	7.392	/	331.083	HMDB0030852	Asperxanthone	C16H14O5	286.084	2	[M+FA-H]-	43.7	24.5	95.65			9.7569	8.81974	6.7514	6.29988	9.00264	5.40019	8.44268	6.9009	1.22342	0.290916	0.29956	0.523517	0.552716
4093	1.974	/	526.142	HMDB0259659	Adafosbuvir	C22H29FN3O10P	545.157	4	[M-H2O-H]-	42.4	21.1	95.24			145.869	192.11	126.928	136.759	120.056	123.575	154.969	126.796	1.22219	0.289465	0.245093	0.610669	0.586231
450	5.872	/	200.072	HMDB0038338	alpha-Hydroxy-1-methyl-1H-indole-3-propanoic acid	C12H13NO3	219.09	1	[M-H2O-H]-	50	59.1	92.35			85.7206	66.0324	60.8349	35.7776	49.4223	88.8135	70.8626	58.0045	1.22168	0.288861	0.376056	0.424747	0.615779
834	4.95	/	259.028	HMDB0170765	4-Allylphenol sulfate	C9H10O4S	214.03	1	[M+FA-H]-	42.7	17.9	96.53			102.577	52.9618	80.842	55.3418	70.5389	67.6121	78.7935	64.4976	1.22165	0.288831	0.329336	0.48236	0.423839
990	2.362	173.069	174.076	HMDB0006488	N-Acetylglutamate 5-semialdehyde	C7H11NO4	173.069	0	[M+H]+	41.9	16.8	93.05			8.52135	10.2821	6.59874	6.4622	6.83736	7.51265	8.46739	6.93741	1.22054	0.287521	0.291232	0.535761	0.614919
5105	5.633	404.146	405.154	HMDB0304572	Kaempferol 7-O-neohesperidoside	C21H24O8	404.147	2	[M+H]+	49.4	58.2	91.1			22.6292	13.6548	6.80455	14.5517	6.30596	14.4647	14.3629	11.7741	1.21987	0.286726	0.480615	0.318203	0.312016
404	3.199	195.09	194.083	HMDB0060065	N-methyl-4,6,7-trihydroxy-1,2,3,4-tetrahydroisoquinoline	C10H13NO3	195.09	2	[M-H]-	45.6	34.3	95.63			16.8599	19.0339	22.205	15.9524	15.1718	16.5166	19.3663	15.8803	1.21952	0.286311	0.159406	0.797496	0.636963
2501	0.958	/	273.121	HMDB0060742	3-Hydroxymelatonin	C13H18N2O3	250.132	1	[M+Na]+	44.2	31.4	91.38			10105.1	11277.8	11688.2	9341.94	10556.3	7221.56	11023.7	9039.92	1.21945	0.286226	0.228507	0.641101	0.631192
2041	11.387	/	365.231	HMDB0254962	Mutilin	C20H32O3	320.235	1	[M+FA-H]-	42.7	21.2	93.73			7.37992	4.75446	6.35789	4.37644	4.96099	5.84097	6.16409	5.05947	1.21833	0.284903	0.26948	0.569474	0.539685
3518	11.578	479.301	478.294	HMDB0011475	LysoPE(0:0/18:1)	C23H46NO7P	479.301	1	[M-H]-	54.3	80	92.78			14.4475	18.2919	14.0752	16.7683	9.92374	11.8822	15.6049	12.8581	1.21362	0.279318	0.294995	0.530185	0.562315
2120	5.189	248.068	249.075	HMDB0029971	Coriandrone E	C13H12O5	248.068	1	[M+H]+	46.1	36.6	95.31			44.7507	71.6183	69.6892	47.5574	48.1757	57.5885	62.0194	51.1072	1.21352	0.279192	0.328401	0.483596	0.532319
2577	1.482	404.133	403.125	HMDB0041550	Oleoside 11-methyl ester	C17H24O11	404.132	2	[M-H]-	47.6	42.8	97.04			119.064	124.705	138.19	81.4367	123.433	110.149	127.319	105.006	1.21249	0.277978	0.212084	0.673493	0.607668
4092	11.991	352.261	353.268	HMDB0011540	MG(0:0/18:3/0:0)	C21H36O4	352.261	2	[M+H]+	51	60.4	96.31			175.547	158.548	113.736	106.983	124.514	137.952	149.277	123.149	1.21216	0.277582	0.309717	0.509035	0.585561
364	6.531	186.126	185.119	HMDB0039533	10-Hydroxy-8-decenoic acid	C10H18O3	186.126	2	[M-H]-	48.3	49.7	94.3			15.9833	19.0118	34.6096	22.8274	20.5959	14.018	23.2016	19.1471	1.21175	0.277096	0.397016	0.401191	0.284166
8	1.026	86.0368	85.0296	HMDB0010720	But-2-enoic acid	C4H6O2	86.0368	1	[M-H]-	43.3	20.4	96.64	90.5		289.873	302.1	318.015	257.119	264.052	230.656	303.329	250.609	1.21037	0.275447	0.0698944	1.15556	0.684494
5727	6.94	432.141	433.149	HMDB0031723	Trichocarposide	C22H24O9	432.142	1	[M+H]+	47.6	44.7	94.01			5.75041	11.5345	5.92868	9.98635	3.11357	6.12168	7.73788	6.4072	1.20768	0.272244	0.480941	0.317908	0.467142
2359	7.676	388.117	387.109	HMDB0029227	5-Hydroxy-3,3',4',7,8-pentamethoxyflavone	C20H20O8	388.116	2	[M-H]-	47.9	46.5	94.88			12.4001	12.9237	13.2341	9.86944	11.5414	10.5581	12.8526	10.6563	1.20611	0.270357	0.0698507	1.15583	0.693744
2931	9.79	294.219	295.226	HMDB0010203	13-HOTE	C18H30O3	294.219	2	[M+H]+	53.9	75	96.21			54.3459	63.8179	174.578	89.9827	85.9946	66.7866	97.5807	80.9213	1.20587	0.270076	0.501629	0.299617	0.0516898
221	5.931	162.032	161.025	HMDB0002149	3 Hydroxycoumarin	C9H6O3	162.032	2	[M-H]-	56.4	85	98.93			1006.58	1918.02	1659.4	1470.35	1229.22	1101.92	1528	1267.16	1.20584	0.270044	0.339924	0.468618	0.38153
3927	4.863	/	348.228	HMDB0260357	Chembl4513510	C19H26N2O3	330.194	1	[M+NH4]+	42.8	19.7	95.91			102.266	86.2858	85.9015	65.271	78.0284	84.3169	91.4844	75.8721	1.20577	0.269956	0.208824	0.68022	0.676676
3173	5.497	/	452.081	HMDB0038085	Pelargonidin 3-rhamnoside	C21H21O9+	417.119	15	[M+Cl]-	39.7	25.8	88.64			203.646	175.834	180.798	47.8005	224.185	192.919	186.76	154.968	1.20515	0.26921	0.421784	0.37491	0.666096
5405	5.607	416.146	417.154	HMDB0040545	4'-Methylliquiritigenin 7-rhamnoside	C22H24O8	416.147	2	[M+H]+	52.4	71.6	92.12			19.6113	5.8999	8.10565	8.12502	9.66544	10.1386	11.2056	9.30967	1.20365	0.267422	0.49818	0.302614	0.111449
3475	8.866	324.193	347.182	HMDB0038580	Cibaric acid	C18H28O5	324.194	2	[M+Na]+	43.1	21	96.51			75.7614	119.535	223.53	127.304	132.714	88.0139	139.609	116.011	1.20341	0.267131	0.474037	0.324188	0.172624
1294	9.794	194.131	195.138	HMDB0302242	Neocnidolide	C12H18O2	194.131	1	[M+H]+	42	14.1	97.23	78.5		15.547	16.9479	44.3921	23.5837	22.4956	17.9241	25.629	21.3345	1.20129	0.26459	0.496019	0.304501	0.091475
713	6.8	/	241.108	HMDB0302428	Loliolide	C11H16O3	196.11	2	[M+FA-H]-	52.2	64.4	98.81			30.5303	30.0991	58.2972	34.4363	33.3218	31.2896	39.6422	33.0159	1.2007	0.263876	0.394658	0.403779	0.286299
2651	10.828	278.224	279.231	HMDB0248208	alpha-Eleostearic acid	C18H30O2	278.225	2	[M+H]+	52.9	69.5	97.26	87.8		294.643	417.007	819.201	482.574	384.353	408.101	510.284	425.009	1.20064	0.263806	0.470309	0.327617	0.176319
5331	6.877	412.113	413.12	HMDB0033341	Mollicellin C	C22H20O8	412.116	7	[M+H]+	40.2	16.2	92.56			25.9752	28.6061	25.7078	22.0675	22.4184	22.3997	26.7631	22.2952	1.2004	0.26351	0.136785	0.86396	0.743743
211	4.492	160.074	159.067	HMDB0000857	Pimelic acid	C7H12O4	160.074	2	[M-H]-	47	41.2	96.06	80.5		14.5598	16.3868	17.8062	15.7316	13.2976	11.5877	16.2509	13.5389	1.20031	0.263407	0.196092	0.70754	0.5671
201	5.868	157.089	156.082	HMDB0302388	2,6-Dimethylquinoline	C11H11N	157.089	2	[M-H]-	41.8	18.5	92.63			72.086	45.7919	51.5808	35.9555	28.0216	77.393	56.4862	47.1234	1.19869	0.261457	0.420621	0.376109	0.569355
6490	6.095	/	481.167	HMDB0029909	Gein	C21H30O11	458.179	1	[M+Na]+	45.8	31.7	98.4			1101.14	936.478	772.965	600.293	716.09	1028.58	936.861	781.653	1.19856	0.261306	0.370563	0.431138	0.590127
5907	5.109	/	442.233	HMDB0037531	Dehydroxypaxilline	C27H33NO3	419.246	5	[M+Na]+	42.6	26.8	92.11			115.594	79.0831	75.2933	93.1233	70.7486	61.5545	89.99	75.1421	1.1976	0.260143	0.378917	0.421456	0.459843
202	4.676	/	157.051	HMDB0302935	2-Hexen-4-olide	C6H8O2	112.052	2	[M+FA-H]-	45	32.4	94.6			36.1777	24.6466	24.985	22.4009	18.5606	30.7185	28.6031	23.8933	1.19712	0.259564	0.338138	0.470905	0.514815
2757	6.038	418.163	417.156	HMDB0303494	Syringaresinol	C22H26O8	418.163	1	[M-H]-				86.7		11.4413	9.27736	8.77394	3.81144	8.41771	12.4088	9.83086	8.21265	1.19704	0.259471	0.401551	0.396259	0.602059
1691	8.228	/	339.088	HMDB0037598	5-Hydroxy-3',4',7,8-tetramethoxyflavone	C19H18O7	358.105	1	[M-H2O-H]-	51.6	63.3	96.45			17.8267	27.6158	20.9082	15.1826	20.8375	19.4778	22.1169	18.4993	1.19555	0.257675	0.303924	0.517235	0.50332
7017	9.276	514.363	515.37	HMDB0034529	16-Acetylpriverogenin A	C32H50O5	514.366	6	[M+H]+	41.2	23.2	89.15			180.134	200.424	281.067	216.801	146.849	190.195	220.542	184.615	1.1946	0.25653	0.371157	0.430442	0.462013
1874	0.886	356.096	355.089	HMDB0029938	Acaciabiuronic acid	C12H20O12	356.095	1	[M-H]-	46.2	38.6	94.11			23.5613	26.0514	41.1714	16.7319	17.6504	41.6416	30.2613	25.3413	1.19415	0.255984	0.431068	0.365454	0.502276
723	6.175	/	243.124	HMDB0253742	4-(4-Methylcyclohexyl)-4-oxobutanoic acid	C11H18O3	198.126	1	[M+FA-H]-	50.8	56.4	98.64			46.8854	40.2881	79.0572	46.7036	46.6451	45.8619	55.4102	46.4035	1.1941	0.255919	0.38624	0.413143	0.303953
3368	2.479	/	321.058	HMDB0029918	Arabinofuranobiose	C10H18O9	282.095	2	[M+K]+	46	35.1	97.19			8.35285	6.90172	3.72327	4.35203	4.58584	7.01369	6.32594	5.31719	1.18972	0.250618	0.447626	0.349085	0.389849
1689	3.599	340.08	339.073	HMDB0030821	Cichoriin	C15H16O9	340.079	2	[M-H]-	48.7	49.9	95.68			30.3368	28.5455	13.3724	11.4772	22.9341	26.374	24.0849	20.2618	1.18869	0.249369	0.420019	0.376731	0.403054
4365	10.944	/	389.266	HMDB0062744	7alpha-hydroxy-3-oxochol-4-en-24-oic Acid	C24H36O4	388.261	8	[M+H]+	53.9	85.9	92.01			30.5684	33.3007	28.0577	20.7716	25.5608	31.0031	30.6423	25.7785	1.18867	0.249354	0.27749	0.556752	0.63505
1719	3.995	342.095	341.088	HMDB0036937	1-O-Caffeoylglucose	C15H18O9	342.095	1	[M-H]-	48	47.2	94			367.485	231.535	196.156	181.714	222.138	265.14	265.059	222.998	1.18862	0.249284	0.375734	0.42512	0.411751
4117	6.272	530.142	529.135	HMDB0033008	4-O-Caffeoyl-3-O-feruloylquinic acid	C26H26O12	530.142	0	[M-H]-	53.7	71	97.58			2344.35	3054.73	4334.82	3264.61	2779.33	2146.1	3244.64	2730.01	1.18851	0.249148	0.366245	0.436228	0.337865
663	8.792	/	235.134	HMDB0241923	N-Palmitoyl Cysteine	C14H22O4	359.249	1	[2M-H]-	49.6	53.8	95.29			8.61004	4.35064	5.57335	5.08541	6.17203	4.34592	6.17801	5.20112	1.18782	0.248319	0.380305	0.419868	0.333794
4339	6.286	/	551.117	HMDB0254498	Metaflumizone	C24H16F6N4O2	506.118	2	[M+FA-H]-	41.7	14.2	97.34			263.904	361.003	459.131	263.211	379.602	270.673	361.346	304.495	1.1867	0.24696	0.35089	0.454829	0.386218
1836	6.498	352.026	351.019	HMDB0240547	Naringenin 7-sulfate	C15H12O8S	352.025	2	[M-H]-	48	53.4	88.74			12.0591	8.20374	5.91067	9.20212	6.41203	6.46293	8.72449	7.35902	1.18555	0.245556	0.388262	0.410875	0.356687
2586	5.534	404.205	403.198	HMDB0039947	Pisumionoside	C19H32O9	404.205	1	[M-H]-	43.5	23.2	95.97			54.254	47.1483	50.8816	39.1571	44.0627	45.2775	50.7613	42.8325	1.18511	0.245024	0.112385	0.949293	0.640209
7525	7.219	/	565.206	HMDB0041308	Italidipyrone	C29H34O10	542.215	3	[M+Na]+	42.4	22.1	93.64			22.4762	29.4434	17.6445	17.6697	19.6969	21.3442	23.188	19.5703	1.18486	0.244715	0.363702	0.439254	0.500719
3452	6.68	324.099	325.107	HMDB0013884	R-10-Hydroxywarfarin	C19H16O5	324.1	2	[M+H]+	49.2	56.2	92.27			27.3435	63.4517	28.7112	37.4418	33.0257	30.4148	39.8355	33.6274	1.18461	0.244416	0.480888	0.317956	0.244257
998	5.443	174.068	175.075	HMDB0031845	3-Propylidene-1(3H)-isobenzofuranone	C11H10O2	174.068	1	[M+H]+	47.2	40.3	96.67			83.8873	69.0385	19.0077	41.9773	32.8944	70.2912	57.3111	48.3876	1.18442	0.244177	0.50276	0.298639	0.143404
1011	1.335	283.092	282.085	HMDB0000133	Guanosine	C10H13N5O5	283.092	1	[M-H]-	44	25.7	95.5	88.8		35.5657	24.2939	29.7505	20.9933	29.5474	25.174	29.8701	25.2382	1.18353	0.243092	0.293373	0.53258	0.48257
4591	5.016	/	581.153	HMDB0033706	Salviaflaside methyl ester	C25H28O13	536.153	4	[M+FA-H]-	45.9	41.7	92.4			44.6808	82.9438	147.36	79.3611	84.5628	68.8141	91.6616	77.5793	1.18152	0.240646	0.439778	0.356767	0.0645921
796	1.555	/	252.052	HMDB0060328	1-Nitro-5,6-dihydroxy-dihydronaphthalene	C10H9NO4	207.053	1	[M+FA-H]-	50.7	56.5	98.55			77.317	47.8527	48.4814	36.9026	51.918	58.5197	57.8837	49.1134	1.17857	0.23704	0.37053	0.431177	0.429377
2245	10.679	/	379.211	HMDB0001244	15-Keto-13,14-dihydroprostaglandin A2	C20H30O4	334.214	5	[M+FA-H]-	51.6	72.9	91.37			3.40678	3.36468	3.89875	2.60535	3.22943	3.21924	3.55674	3.018	1.17851	0.23696	0.173845	0.759838	0.580265
3409	4.611	/	471.097	HMDB0041746	Irisolidone 7-O-glucuronide	C23H22O12	490.111	8	[M-H2O-H]-	43.1	30.6	93.64			750.666	482.321	408.708	258.421	495.964	638.68	547.232	464.355	1.17848	0.236924	0.419904	0.37685	0.459872
608	12.421	141.115	142.123	HMDB0248168	Allylisopropylacetamide	C8H15NO	141.115	1	[M+H]+	46.9	40.2	95.48			14.4859	13.9875	13.9935	10.7906	12.3117	12.9842	14.1556	12.0288	1.17681	0.234882	0.130687	0.883768	0.680902
3683	9.323	/	335.219	HMDB0010221	9,10-DiHODE	C18H32O4	312.23	2	[M+Na]+	45.4	33.8	96.04			136.161	131.924	235.207	159.172	140.742	127.909	167.764	142.608	1.1764	0.234382	0.436597	0.359919	0.309156
440	1.306	129.079	130.086	HMDB0255618	Nipecotic acid	C6H11NO2	129.079	1	[M+H]+	45	29.3	96.6	65.7		140.305	136.565	132.509	113.244	132.004	103.068	136.46	116.105	1.17531	0.233044	0.181317	0.741561	0.618092
504	4.137	134.037	135.044	HMDB0032469	Phthalide	C8H6O2	134.037	1	[M+H]+	50.7	55.6	99.07	74		3152.87	3727	3423.51	2859.63	2791.26	3118.12	3434.46	2923	1.17498	0.232631	0.15876	0.799259	0.657403
3651	11.153	/	489.359	HMDB0035853	Fasciculol C	C30H52O6	508.376	1	[M-H2O-H]-	53	70.9	95.26			113.107	67.0879	107.778	65.5978	78.4528	101.279	95.9909	81.7766	1.17382	0.231211	0.36107	0.442409	0.387386
8114	4.853	/	649.173	HMDB0040470	5-Methyleriodictyol 7-[glucosyl-(1->4)-galactoside]	C28H34O16	626.185	1	[M+Na]+	53.9	74	97.19			78.3549	169.334	130.531	86.3296	119.738	116.489	126.073	107.519	1.17257	0.229672	0.441352	0.355215	0.337529
5264	8.14	/	410.289	HMDB0259834	VIPROSTOL	C23H36O5	392.256	2	[M+NH4]+	46.6	38.5	96.36			397.504	697.565	1208.18	826.146	586.835	551.302	767.75	654.761	1.17257	0.229669	0.489647	0.310117	0.115293
1206	6.924	302.079	301.072	HMDB0040560	4',5,7-Trihydroxy-3-methoxyflavanone	C16H14O6	302.079	1	[M-H]-	53.7	73.4	96.84			52.082	53.5665	51.542	44.882	50.6421	38.6108	52.3968	44.7116	1.17188	0.228829	0.159344	0.797664	0.569236
4786	4.433	/	605.225	HMDB0040370	Grossamide	C36H36N2O8	624.247	7	[M-H2O-H]-	42.9	32.3	90.1			25.7646	26.8132	26.9582	25.9364	19.1469	22.8269	26.512	22.6367	1.17119	0.227979	0.180398	0.743768	0.567156
905	5.191	166.026	167.034	HMDB0002107	Phthalic acid	C8H6O4	166.027	1	[M+H]+	46.3	37.6	95.25			45.6963	69.6242	63.4708	47.3653	47.1876	58.1813	59.5971	50.9114	1.1706	0.227253	0.349176	0.456955	0.484912
4449	11.316	/	392.313	HMDB0000308	3b-Hydroxy-5-cholenoic acid	C24H38O3	374.282	9	[M+NH4]+	38.7	11.4	91.68			23.8066	40.3092	23.8194	7.4085	46.1411	21.5711	29.3117	25.0402	1.17059	0.227231	0.51568	0.28762	0.684953
975	7.187	/	277.072	HMDB0038911	5,7,9,11-Tridecatetrayne-1,2,3,4-tetrol	C13H12O4	232.074	1	[M+FA-H]-	47	41.5	94.95			23.9246	25.9626	20.3705	18.1986	21.2166	20.6508	23.4192	20.022	1.16968	0.226108	0.192899	0.71467	0.572016
3713	4.371	/	495.118	HMDB0037476	Neocarthamin	C21H22O11	450.116	8	[M+FA-H]-	45.8	44.2	93.43			84.7319	70.7651	62.6378	47.4395	69.1299	69.9466	72.7116	62.172	1.16952	0.22592	0.304361	0.516611	0.504201
1527	7.303	328.095	327.088	HMDB0034109	Frenolicin B	C18H16O6	328.095	2	[M-H]-	49.3	53.4	95.34			25.6039	27.5595	25.4267	20.9505	24.1052	22.1605	26.1967	22.4054	1.16921	0.225539	0.0923898	1.03438	0.62895
2006	9.614	/	363.135	HMDB0030645	Sclareapinone	C20H24O4	328.167	6	[M+Cl]-	49.8	59.7	96.11			1.35195	2.05605	4.66903	2.82835	2.55634	1.52692	2.69234	2.30387	1.16862	0.224805	0.465108	0.332446	0.0260816
1182	6.323	300.064	299.057	HMDB0302564	3-O-Methylkaempferol	C16H12O6	300.063	1	[M-H]-	55.8	84.1	96.65			878.688	787.064	841.137	676.72	758.224	714.825	835.63	716.589	1.16612	0.221717	0.0908666	1.0416	0.615486
3787	7.082	/	501.141	HMDB0248802	Azilsartan	C25H20N4O5	456.143	1	[M+FA-H]-	42.6	23	91.31			21.3914	5.78285	4.18035	2.78735	9.02172	15.0839	10.4515	8.96434	1.1659	0.221444	0.494715	0.305645	0.222318
1930	1.774	236.068	237.075	HMDB0030858	Austdiol	C12H12O5	236.068	2	[M+H]+	49.9	56.4	95.9			87.5833	96.2492	89.0731	99.2961	69.3925	65.4992	90.9685	78.0626	1.16533	0.220737	0.330099	0.481356	0.503203
5529	11.63	770.61	769.603	HMDB0116400	DG(11M5/13D5/0:0)	C48H82O7	770.606	5	[M-H]-	40.7	14.7	95.09			5.412	3.87731	7.25793	3.97684	7.11011	3.11692	5.51575	4.73462	1.16498	0.220307	0.430771	0.365754	0.333543
6703	12.163	/	493.328	HMDB0034508	6beta-Hydroxy-3-oxo-12-oleanen-28-oic acid	C30H46O4	470.34	1	[M+Na]+	47	41.7	94.99			4017.31	588.681	542.006	581.17	831.034	3007	1716	1473.07	1.16492	0.220226	0.551964	0.258089	0.0105808
2133	5.227	374.101	373.093	HMDB0033841	Menadiol disuccinate	C19H18O8	374.1	3	[M-H]-	43.9	30	93.16			63.3345	92.054	101.092	72.9644	73.7032	73.5691	85.4936	73.4122	1.16457	0.219796	0.330433	0.480917	0.386608
2243	4.82	/	279.12	HMDB0039127	Pisatoside	C10H15NO7	261.085	5	[M+NH4]+	46.1	39.5	96.94			16.8464	28.19	23.5076	14.7848	18.977	25.1407	22.848	19.6342	1.16369	0.218701	0.425597	0.371002	0.456392
3495	3.217	/	477.138	HMDB0060491	Mycophenolic acid O-acyl-glucuronide	C23H28O12	496.158	3	[M-H2O-H]-	47.3	49	91.3			19.9057	29.6331	32.3817	23.7331	23.4691	23.2931	27.3068	23.4984	1.16207	0.216697	0.339173	0.469579	0.366664
2789	6.006	/	311.11	HMDB0254289	Mabuterol	C13H18ClF3N2O	310.106	10	[M+H]+	37.5	11.6	86.46			38.525	24.3324	21.9845	17.1121	19.8395	36.0593	28.2806	24.337	1.16204	0.216663	0.476407	0.322022	0.455432
2011	11.646	/	363.216	HMDB0036698	Ineketone	C20H30O3	318.219	6	[M+FA-H]-	41.5	20	94.85			21.823	17.2336	23.3425	14.5572	19.044	20.1296	20.7997	17.9103	1.16133	0.215776	0.289726	0.538012	0.460476
2911	5.601	/	295.188	HMDB0035918	7(14)-Bisabolene-2,3,10,11-tetrol	C15H28O4	272.199	1	[M+Na]+	40.5	8.1	95.91			19.8362	7.3179	8.84665	7.96839	14.6335	8.4164	12.0002	10.3394	1.16063	0.214907	0.5086	0.293624	0.178036
329	4.77	/	179.072	HMDB0034563	7-Nonene-3,5-diyn-1-ol	C9H10O	134.073	2	[M+FA-H]-	49.1	48.8	98.5			139.903	93.9646	95.1296	127.958	68.5347	87.1543	109.666	94.5489	1.15988	0.213981	0.393863	0.404655	0.400307
1661	2.367	218.126	219.134	HMDB0029043	Serylleucine	C9H18N2O4	218.127	1	[M+H]+	47.3	41.4	96.39			15.1924	11.0773	12.8116	9.7411	11.6884	12.3746	13.0271	11.2681	1.15611	0.209276	0.318252	0.497229	0.497251
3693	11.991	334.25	335.258	HMDB0029583	Lycopersiconol	C21H34O3	334.251	1	[M+H]+	47.1	44.1	93.12			23.3298	20.5138	15.4155	14.5511	17.0086	19.719	19.753	17.0929	1.15563	0.208677	0.372509	0.428863	0.470245
4040	3.341	/	353.084	HMDB0302469	Vanillic acid 4-betaglucoside	C14H18O9	330.095	1	[M+Na]+	48.1	46.4	95.04			82.8792	64.3818	39.7001	55.526	52.4858	53.8309	62.3204	53.9476	1.1552	0.208146	0.437762	0.358762	0.287894
6973	3.993	/	513.158	HMDB0032743	Phloroacetophenone 6'-[xylosyl-(1->6)-glucoside]	C21H30O13	490.169	1	[M+Na]+	48.8	46.7	98.41			5.69279	5.04516	5.53374	4.40086	4.72683	4.96178	5.42389	4.69649	1.15488	0.207746	0.145438	0.837321	0.618441
5311	10.345	410.281	411.289	HMDB0257271	1,25-Dihydroxy-16-ene-23-yne-vitamin D3	C27H38O3	410.282	2	[M+H]+	45.5	34.5	94.98			141.426	31.1111	34.4238	52.5983	64.7916	61.9226	68.9869	59.7708	1.15419	0.206881	0.538534	0.268787	0.196348
6040	12.084	/	451.32	HMDB0006225	Ercalcitriol	C28H44O3	428.329	4	[M+Na]+	54	79.2	95.28			68.3207	22.9862	20.3108	23.8008	36.5147	36.632	37.2059	32.3158	1.15132	0.20329	0.524119	0.28057	0.0276363
5314	11.498	410.354	411.361	HMDB0302776	Elasterol	C29H46O	410.355	2	[M+H]+	52.8	72.7	92.91			108.69	109.215	122.839	112.957	99.8897	83.7564	113.581	98.8678	1.14882	0.200155	0.267651	0.572432	0.484807
8344	5.579	/	691.256	HMDB0036527	Myricanol 5-[arabinosyl-(1->6)-glucoside]	C32H44O15	668.268	3	[M+Na]+	55.5	85.7	95.02			9.47649	18.3165	22.3858	16.9941	14.965	11.7383	16.7263	14.5658	1.14832	0.19953	0.470973	0.327004	0.174107
6504	9.801	/	481.294	HMDB0033728	Pubesenolide	C28H42O5	458.303	3	[M+Na]+	51.7	68.6	93.55			82.3381	13.6516	11.1939	25.1067	34.9603	33.3673	35.7279	31.1447	1.14716	0.198061	0.550158	0.259512	0.422339
549	7.436	214.121	213.114	HMDB0030984	5-Hexyltetrahydro-2-oxo-3-furancarboxylic acid	C11H18O4	214.121	2	[M-H]-	46.9	39.7	96.8			18.8031	12.1331	16.181	15.8211	10.1544	15.1251	15.7057	13.7002	1.14638	0.19709	0.368896	0.433096	0.369313
885	1.768	164.047	165.055	HMDB0062605	Methyl Phenylglyoxalate	C9H8O3	164.047	0	[M+H]+	46.4	35	97.3			101.962	88.2443	80.5133	95.1086	71.8738	69.3981	90.2399	78.7935	1.14527	0.19569	0.343061	0.464629	0.448093
6980	4.769	/	513.194	HMDB0255605	Nikkomycin	C20H25N5O10	495.16	0	[M+NH4]+	48.2	43.5	97.53			71.6146	58.3024	51.8205	71.0249	40.5402	47.1464	60.5792	52.9038	1.14508	0.19545	0.430014	0.366518	0.401998
3429	10.386	/	323.161	HMDB0256291	Pentoprilat	C16H19NO5	305.126	4	[M+NH4]+	42.3	18.5	97.27			9.02023	15.9715	24.1564	17.6523	13.1312	12.1475	16.3827	14.3103	1.14482	0.195116	0.491313	0.308642	0.119142
5870	5.423	/	919.092	HMDB0039265	Tellimagrandin II	C41H30O26	938.103	8	[M-H2O-H]-	40.1	12.5	97.26			241.124	167.928	122.21	102.056	145.675	216.858	177.087	154.863	1.14351	0.193468	0.440504	0.35605	0.373245
548	7.284	/	213.114	HMDB0182798	6-exo-Hydroxyfenchone	C10H16O2	168.115	2	[M+FA-H]-	45.3	31.2	97.92			9.51139	10.2395	15.831	11.4682	9.6207	10.0416	11.8606	10.3769	1.14299	0.19281	0.379354	0.420955	0.276151
5652	10.524	426.276	427.284	HMDB0242503	1alpha-Hydroxy-25,27-didehydrovitamin D3 26,23-lactone	C27H38O4	426.277	3	[M+H]+	48.5	54.2	91.43			148.35	28.8895	2.36396	44.0297	52.4079	60.8736	59.8677	52.4371	1.14171	0.191191	0.556153	0.254806	0.913885
3438	9.626	/	473.125	HMDB0037338	Americanin B	C27H24O9	492.142	1	[M-H2O-H]-	46.5	39.8	93.36			3.81902	13.5437	12.3952	8.79084	8.83218	8.46255	9.91933	8.69519	1.14078	0.190025	0.46184	0.335509	0.0313975
8173	7.912	/	659.209	HMDB0060586	N-Trifluoroacetyladriamycinol	C29H30F3NO12	641.172	5	[M+NH4]+	48	53.3	92.53			7.40057	11.8433	5.63823	5.54908	9.12626	7.15908	8.29405	7.27814	1.13958	0.188506	0.481883	0.317058	0.304966
533	5.149	/	211.098	HMDB0035235	2,4,7-Decatrienoic acid	C10H14O2	166.099	1	[M+FA-H]-	50.9	59.7	96.63			36.4324	35.0222	21.3527	26.1368	21.7474	33.5815	30.9358	27.1552	1.13922	0.188047	0.397063	0.401141	0.358336
6173	6.84	/	459.089	HMDB0041418	Taxifolin 3-arabinoside	C20H20O11	436.101	1	[M+Na]+	47.9	46	94.98			3.55642	2.43918	3.46529	2.85474	2.91817	2.53454	3.15363	2.76915	1.13884	0.187568	0.361682	0.441673	0.357421
8285	6.322	678.289	679.296	HMDB0039005	Hv-NCC-1	C35H42N4O10	678.29	2	[M+H]+	51.2	63.4	94.69			23.4142	15.3565	11.8975	8.17925	13.9026	22.4331	16.8894	14.8383	1.13823	0.186793	0.505644	0.296155	0.432739
1047	9.614	/	287.166	CSID151560	6-Desmethylmonacolin J	C18H26O4	306.183	1	[M-H2O-H]-	54.1	75.4	96.71			5.5619	14.2924	36.6855	18.362	18.002	13.3276	18.8466	16.5639	1.13781	0.186263	0.491402	0.308563	0.285454
852	5.879	/	262.072	HMDB0252118	4-Ethoxymethylene-2-phenyl-2-oxazolin-5-one	C12H11NO3	217.074	0	[M+FA-H]-	52.5	64.6	98.22			3041.27	2305.88	2320.74	1530.13	2033.4	3176.43	2555.96	2246.65	1.13768	0.186091	0.414153	0.38284	0.448701
1412	6.265	/	317.067	HMDB0038549	Toralactone	C15H12O5	272.068	2	[M+FA-H]-	51.9	66.4	95.21			31.8075	38.6802	31.3929	31.7376	27.3315	30.5216	33.9602	29.8636	1.13718	0.18546	0.229056	0.640058	0.488473
1336	8.792	/	311.187	HMDB0060055	Tetranor 12-HETE	C16H26O3	266.188	2	[M+FA-H]-	49.1	49.9	97.81			22.3295	21.5497	19.6202	10.0425	20.7537	25.0594	21.1665	18.6186	1.13685	0.18504	0.41584	0.381073	0.478713
3679	9.792	334.211	335.219	HMDB0002752	Prostaglandin A2	C20H30O4	334.214	9	[M+H]+	42.8	29.3	94.87			328.893	426.489	1135.26	639.643	569.625	454.198	630.212	554.489	1.13657	0.18468	0.530132	0.275616	0.082607
3718	4.141	/	337.091	HMDB0000484	Vanillic acid	C8H8O4	168.042	2	[2M+H]+	42.1	19.7	93.21			250.638	327.72	282.98	251.222	234.705	272.217	287.113	252.715	1.13611	0.184109	0.29079	0.536421	0.49471
1817	6.336	350.01	349.003	HMDB0240522	Genistein 7-sulfate	C15H10O8S	350.01	2	[M-H]-	50.8	68.4	87.88			14.6481	4.53462	3.59518	6.52978	4.0988	9.42235	7.59264	6.68365	1.136	0.183965	0.492941	0.307205	0.0192471
8583	6.22	/	777.308	HMDB0038884	Phomopsin B	C36H46N6O12	754.317	1	[M+Na]+	49	47.1	99.31			137.231	186.633	169.005	190.618	126.408	117.025	164.29	144.684	1.13551	0.183339	0.426046	0.370543	0.376921
7947	4.856	/	619.163	HMDB0302534	Isoeriocitrin	C27H32O15	596.174	1	[M+Na]+	48.3	45.9	96.9			122.149	257.496	253.434	179.976	185.24	193.823	211.026	186.346	1.13244	0.179435	0.473997	0.324224	0.185483
3883	4.623	508.121	507.114	HMDB0029517	Limocitrin 3-glucoside	C23H24O13	508.122	0	[M-H]-	49.1	49.8	95.95			141.313	87.3824	63.4128	94.6753	60.8449	102.437	97.3694	85.9857	1.13239	0.179372	0.447589	0.349121	0.252632
1552	8.46	328.225	327.218	HMDB0035919	Corchorifatty acid F	C18H32O5	328.225	1	[M-H]-	50.3	56.5	96.54	79.3		198.299	220.106	313.131	232.241	233.303	180.709	243.845	215.418	1.13197	0.17883	0.377405	0.423193	0.274362
4112	4.168	354.094	355.102	HMDB0003164	Chlorogenic acid	C16H18O9	354.095	2	[M+H]+	46.6	36.2	98.8			3826.16	5067.94	4672.27	3975.45	3915.71	4095.47	4522.12	3995.54	1.13179	0.178609	0.284404	0.546064	0.471005
1773	5.794	346.069	345.062	HMDB0030478	Aflatoxin GM2	C17H14O8	346.069	1	[M-H]-	50.8	58.3	96.58			2231.77	1725.27	1599.93	1860.06	1374.11	1679.82	1852.33	1638	1.13085	0.177405	0.33975	0.468841	0.3899
855	9.724	/	262.119	HMDB0256221	Pendimethalin	C13H19N3O4	281.138	3	[M-H2O-H]-	44.6	32	94.3			5.33617	5.31079	9.29696	6.3382	5.51198	5.80476	6.64797	5.88498	1.12965	0.175877	0.423986	0.372648	0.195406
4289	8.391	/	365.229	HMDB0245413	2,3-Dinor-TXB1	C19H34O5	342.241	1	[M+Na]+	43.5	23	96.3			87.4745	114.694	155.31	110.288	108.246	98.2122	119.16	105.582	1.1286	0.174532	0.435652	0.36086	0.257985
665	10.281	236.178	235.171	HMDB0039525	Dihydro-alpha-santalic acid	C15H24O2	236.178	1	[M-H]-	50.3	55.3	97.53			39.1013	41.6476	68.396	35.5589	48.4321	48.2802	49.7149	44.0904	1.12757	0.173214	0.419649	0.377113	0.234298
2277	5.187	258.052	259.06	HMDB0033911	5,6,8-Trihydroxy-2-methylbenzo[g]chromen-4-one	C14H10O5	258.053	1	[M+H]+	49	50.7	95.9			78.4171	116.659	112.793	81.518	88.5015	103.243	102.623	91.0875	1.12664	0.172028	0.398856	0.399183	0.374627
3653	4.875	/	490.96	HMDB0032822	5-Sulfo-1,3-benzenedicarboxylic acid	C8H6O7S	245.983	1	[2M-H]-	40.8	11.2	93.86			47.753	19.5621	20.625	22.98	22.2128	32.9492	29.3134	26.0473	1.12539	0.170424	0.471337	0.326669	0.13
2000	5.132	/	363.076	HMDB0002937	Tamarixetin	C16H14O7	318.074	12	[M+FA-H]-	38.8	10.3	96.81			113.808	94.515	102.323	63.2494	111.516	101.356	103.549	92.0403	1.12504	0.16997	0.37561	0.425263	0.407107
3358	7.614	/	465.156	HMDB0256696	Pomiferin	C25H24O6	420.157	2	[M+FA-H]-	52.5	66.8	97.71			15.1042	27.4202	35.4229	17.3409	31.5136	20.4591	25.9824	23.1045	1.12456	0.16936	0.456767	0.340306	0.16764
3452	12.769	474.371	473.364	HMDB0245562	20-Epi-Eldecalcitol	C30H50O4	474.371	1	[M-H]-	42.7	16.9	97.72			46.0309	15.1399	31.9657	21.149	28.1846	33.4979	31.0455	27.6105	1.12441	0.169166	0.465398	0.332176	0.0713172
6213	4.9	/	461.141	HMDB0258199	Sec-o-Glucosylhamaudol	C21H26O10	438.153	1	[M+Na]+	48	47.1	94.23			44.5217	65.9085	51.7716	47.2093	46.2963	50.7841	54.0672	48.0966	1.12414	0.16882	0.379834	0.420406	0.392671
149	4.042	146.022	145.014	CSID67497982	2-Hydroxy-1,3-dioxepane-4,7-dione	C5H6O5	146.022	1	[M-H]-	53.2	71.9	95.71			41.7897	15.0766	22.7641	23.6036	19.2654	28.0691	26.5434	23.6461	1.12253	0.166755	0.467622	0.330105	0.0913536
933	3.994	168.042	169.049	HMDB0033129	3-Acetyl-4-hydroxy-6-methyl-2H-pyran-2-one	C8H8O4	168.042	1	[M+H]+	45.1	29.7	96.41			44.7807	60.1162	72.5855	37.7806	38.425	82.1131	59.1608	52.7729	1.12105	0.164844	0.505751	0.296063	0.424487
4685	4.581	/	593.152	HMDB0254749	Mirificin	C26H28O13	548.153	4	[M+FA-H]-	54.6	86.7	90.99			40.8988	61.8721	67.2847	23.1404	56.8526	71.758	56.6852	50.5837	1.12062	0.164299	0.462316	0.335061	0.409468
1173	11.393	298.251	297.244	HMDB0034297	Ricinoleic acid	C18H34O3	298.251	1	[M-H]-	43.8	24.6	95.2			63.8349	46.7282	59.8688	43.455	53.838	54.821	56.8106	50.7046	1.12042	0.164043	0.325554	0.487377	0.364278
2959	6.145	/	435.13	HMDB0304725	Procyanidin dimer B7	C20H22O8	390.131	2	[M+FA-H]-	46.7	39.7	95.86			8.13109	10.0418	12.7414	11.7664	8.64737	7.21673	10.3048	9.21018	1.11885	0.162013	0.411882	0.385227	0.263034
4697	4.846	596.175	595.168	HMDB0302534	Isoeriocitrin	C27H32O15	596.174	1	[M-H]-	47.3	38.7	99.29			412.869	872.114	822.717	602.746	641.646	639.611	702.567	628.001	1.11874	0.161869	0.43734	0.359181	0.138587
189	2.352	/	152.012	HMDB0304122	3-Dehydroshikimate	C7H7O5-	171.03	2	[M-H2O-H]-	52.5	68.1	96.57			6.18031	2.49802	2.83811	2.02084	4.70096	3.57723	3.83881	3.43301	1.11821	0.161185	0.481251	0.317628	0.186296
3153	8.869	/	331.187	HMDB0036753	Yucalexin P15	C20H26O4	330.183	9	[M+H]+	40.4	17.1	94.82			193.276	293.709	611.273	318.274	369.243	294.736	366.086	327.418	1.1181	0.16105	0.524221	0.280486	0.0321933
1822	1.072	350.102	349.095	HMDB0249178	Biapenem	C15H18N4O4S	350.105	7	[M-H]-	46.6	52.7	88.34			289.145	224.122	87.1256	149.06	196.105	191.881	200.131	179.015	1.11795	0.16086	0.46848	0.329309	0.064015
365	6.306	/	185.119	CSID67170177	3,9-Dihydroxydecanoic acid	C10H20O4	204.136	2	[M-H2O-H]-	46.5	38.8	95.38			14.2248	13.1796	22.6424	14.7243	15.9556	14.1022	16.6823	14.9274	1.11756	0.160354	0.421818	0.374875	0.191767
4044	5.681	/	521.203	HMDB0038883	Sambacin	C26H36O12	540.221	1	[M-H2O-H]-	49.9	58.1	92.27			52.1595	70.8678	57.4089	56.9211	52.8869	51.7128	60.1454	53.8403	1.11711	0.159768	0.301904	0.520131	0.381766
6084	9.725	/	453.336	HMDB0038353	(3beta,5beta,8beta,24xi)-Ergosta-6,22-diene-3,5,8-triol	C28H46O3	430.345	4	[M+Na]+	50	60.1	94.88			566.503	172.653	291.534	296.339	391.204	235.44	343.563	307.661	1.11669	0.159234	0.52772	0.277596	0.00901414
695	11.427	148.125	149.132	HMDB0059834	Pentylbenzene	C11H16	148.125	1	[M+H]+	46.1	32.6	98.96			271.958	272.836	285.531	266.875	244.399	232.44	276.775	247.905	1.11646	0.158929	0.160251	0.795198	0.504795
1634	6.372	/	333.11	HMDB0015661	Fospropofol	C13H21O5P	288.113	4	[M+FA-H]-	43.2	24.2	96.38			9.95656	10.5904	9.58375	5.34593	9.48174	12.1895	10.0436	9.00572	1.11524	0.157357	0.427172	0.369397	0.43136
921	7.576	/	269.176	HMDB0031885	6-Hydroxypentadecanedioic acid	C15H28O5	288.194	1	[M-H2O-H]-	43.1	23.5	93.01			5.57204	4.9014	1.80009	3.58978	3.37693	4.04106	4.09118	3.66926	1.11499	0.157028	0.470013	0.32789	0.0636049
5102	5.348	/	404.154	HMDB0303782	Zeatin glucoside	C16H23N5O6	381.165	0	[M+Na]+	41.8	21.8	87.66			24.2264	28.0006	27.1323	25.5696	20.2578	25.3542	26.4531	23.7272	1.11489	0.156897	0.302791	0.518857	0.441698
4348	5.221	/	551.213	HMDB0038170	Isolimonic acid	C26H34O10	506.215	0	[M+FA-H]-	42.9	21.6	93.14			55.5878	71.4312	56.1165	50.2339	54.3884	59.693	61.0452	54.7718	1.11454	0.156445	0.305825	0.514527	0.407994
3005	11.494	298.229	299.236	HMDB0033862	3-(8,11,14-Pentadecatrienyl)phenol	C21H30O	298.23	2	[M+H]+	55.1	82.2	95.43			66.4408	65.3765	64.96	63.7694	60.2089	52.7885	65.5924	58.9223	1.1132	0.154717	0.205418	0.687362	0.469018
590	1.045	/	223.046	HMDB0060760	4-Carboxypyrazole	C4H4N2O2	112.027	1	[2M-H]-	44.1	24.5	97.59			1252.78	1664.11	2410.57	1716.61	1794.8	1274.44	1775.82	1595.28	1.11317	0.154673	0.43584	0.360673	0.158377
3231	8.009	312.099	313.107	HMDB0036411	5-Hydroxy-4',7-dimethoxy-6-methylflavone	C18H16O5	312.1	2	[M+H]+	45.1	33.4	94.22			22.7196	21.6015	19.5638	17.9249	20.7387	18.7713	21.295	19.1449	1.1123	0.153549	0.240064	0.619674	0.482742
1906	5.978	358.106	357.099	HMDB0257186	Retusin	C19H18O7	358.105	2	[M-H]-	43.6	29.3	91.24			29.2295	35.3392	23.6897	17.7947	22.8186	38.7751	29.4195	26.4628	1.11173	0.152805	0.452262	0.34461	0.405263
801	8.602	/	253.145	HMDB0036821	3-Hydroxy-beta-ionone	C13H20O2	208.146	1	[M+FA-H]-	51.2	59.6	97.99			13.6508	13.3742	18.2846	12.1424	14.7826	13.8524	15.1032	13.5925	1.11114	0.152045	0.347823	0.458642	0.31069
5874	9.189	/	441.188	HMDB0038785	Melleolide E	C23H30O7	418.199	1	[M+Na]+	44.6	30.6	94.21			97.1931	33.5645	34.0788	39.1469	60.397	49.1074	54.9455	49.5504	1.10888	0.149103	0.53699	0.270034	0.0204364
4533	12.011	372.23	395.219	HMDB0032784	5-Ethoxysorgoleone 358	C23H32O4	372.23	2	[M+Na]+	46.9	41.7	94.8			47.0511	33.9615	26.0149	12.5394	42.3207	41.6593	35.6759	32.1731	1.10887	0.149091	0.524179	0.280521	0.469523
486	6.133	/	207.067	HMDB0244411	3-Carboxy-4-methyl-5-ethyl-2-furanpropionic acid	C11H14O5	226.084	1	[M-H2O-H]-	53.9	76.6	94.56			36.742	33.1099	34.1853	31.03	31.1882	31.6697	34.6791	31.296	1.1081	0.148086	0.101032	0.995543	0.502392
8542	6.74	/	759.297	HMDB0061044	Hydroxy Ritonavir	C37H48N6O6S2	736.308	0	[M+Na]+	41.7	23.2	85.55			19.313	42.0394	34.9974	40.4773	22.6758	23.8193	32.1166	28.9908	1.10782	0.147723	0.512437	0.290359	0.174752
880	8.343	266.152	265.145	HMDB0035647	3,14-Dihydroxy-11,13-dihydrocostunolide	C15H22O4	266.152	0	[M-H]-	48.5	48	95.07			38.1953	34.3534	35.6682	30.9074	24.4514	42.374	36.0723	32.5776	1.10727	0.147011	0.394012	0.404491	0.394876
3443	4.741	/	473.167	HMDB0034447	Ptelatoside B	C20H28O10	428.168	0	[M+FA-H]-	47.6	43.6	94.57			111.928	77.2927	73.3324	123.98	50.1815	63.1657	87.5176	79.109	1.10629	0.145732	0.472742	0.325376	0.332236
714	4.942	/	241.12	HMDB0252174	Fasoracetam	C10H16N2O2	196.121	2	[M+FA-H]-	49	50.9	95.98			6.28843	3.99202	5.8438	5.04182	5.11743	4.4253	5.37475	4.86152	1.10557	0.144791	0.383719	0.415987	0.225226
6588	10.182	484.318	485.325	HMDB0035256	24-Hydroxyglabrolide	C30H44O5	484.319	2	[M+H]+	54.3	80.2	93.28			139.269	42.5794	99.3988	51.7353	115.794	86.8623	93.749	84.7973	1.10557	0.144786	0.53234	0.273811	0.0753272
1725	2.476	/	341.088	CSID21865861	dehypoxanthine futalosine	C14H16O7	296.09	2	[M+FA-H]-	45.9	34.6	97.46			223.143	235.082	198.486	123.532	227.347	243.159	218.904	198.012	1.1055	0.144705	0.422419	0.374256	0.391177
66	1.307	83.0735	84.0807	HMDB0033529	2,3-Dihydro-3-methyl-1H-pyrrole	C5H9N	83.0735	0	[M+H]+	44.5	25.3	97.83			77.3671	60.4801	58.7873	63.1196	68.1593	46.8885	65.5448	59.3891	1.10365	0.142284	0.429368	0.36717	0.303591
2184	8.615	/	375.218	HMDB0041585	Tussilagonone	C21H30O3	330.219	2	[M+FA-H]-	43.7	25.3	95.6			20.0747	3.32077	2.91197	5.9192	9.95343	7.99284	8.76915	7.95516	1.10232	0.140547	0.514561	0.288563	0.407835
1114	8.247	180.115	181.122	HMDB0030039	Jasmolone	C11H16O2	180.115	1	[M+H]+	53.2	70	97.66			36.3126	28.2498	26.6476	21.2854	30.2254	31.2391	30.4034	27.5833	1.10224	0.140437	0.442521	0.354066	0.356854
1517	1.31	210.056	211.063	HMDB0011714	Vanilpyruvic acid	C10H10O5	210.053	15	[M+H]+	39.6	19.1	94.67			11.5326	5.39763	6.74322	6.90092	8.81884	5.77532	7.89116	7.16503	1.10134	0.139264	0.512776	0.290072	0.119065
1801	1.313	228.147	229.154	HMDB0011175	Leucylproline	C11H20N2O3	228.147	1	[M+H]+	45	28.7	97.69	81.4		589.576	402.116	397.569	394.386	440.249	427.296	463.087	420.644	1.1009	0.138685	0.451279	0.345555	0.275671
3829	9.02	504.346	503.338	HMDB0034501	Tomentosic acid	C30H48O6	504.345	1	[M-H]-	54.3	78.8	93.95			115.859	27.3294	17.6209	37.1988	54.9502	54.0463	53.603	48.7318	1.09996	0.137451	0.51221	0.290552	0.310383
4685	5.33	382.201	405.19	HMDB0258916	Tetramethylchromanol glucoside	C20H30O7	382.199	5	[M+Na]+	54	80	95.43			43.8626	73.7698	15.9889	33.5415	40.0853	48.0991	44.5404	40.5753	1.09772	0.134514	0.540223	0.267427	0.0638344
7	0.952	73.0891	74.0964	HMDB0031321	1-Butylamine	C4H11N	73.0891	1	[M+H]+	45.2	31.7	95.35			297.094	275.99	285.966	270.071	278.321	234.586	286.35	260.993	1.09716	0.13377	0.240912	0.618142	0.41548
3131	14.583	306.292	307.299	HMDB0033608	2-Heptadecylfuran	C21H38O	306.292	1	[M+H]+	50.7	57.7	97.1			0.640724	0.623443	0.557764	0.586332	0.494517	0.58095	0.607311	0.553933	1.09636	0.132722	0.293625	0.532208	0.414015
2156	8.501	374.21	373.203	HMDB0030456	Macrophorin B	C22H30O5	374.209	2	[M-H]-	46.5	41.6	92.96			4.08462	3.4323	2.76572	2.63986	3.92966	2.81551	3.42755	3.12834	1.09564	0.131778	0.421454	0.375249	0.286029
342	7.41	/	181.087	HMDB0030990	alpha-Carboxy-delta-nonalactone	C10H16O4	200.105	2	[M-H2O-H]-	42.5	21.2	93.77			33.3064	5.25834	3.51266	10.692	13.0304	14.6829	14.0258	12.8018	1.09561	0.131741	0.517639	0.285973	0.520628
981	12.505	278.224	277.217	HMDB0001388	alpha-Linolenic acid	C18H30O2	278.225	0	[M-H]-	47.8	41.4	97.71			5842.81	5814.61	6948.96	4541.08	5740.07	6701.66	6202.13	5660.94	1.0956	0.131723	0.372967	0.42833	0.337785
3100	3.201	/	447.151	HMDB0041514	Benzyl O-[arabinofuranosyl-(1->6)-glucoside]	C18H26O10	402.153	1	[M+FA-H]-	42	16.6	95.21			36.4742	28.268	25.6181	25.2999	31.0467	26.1495	30.1201	27.4987	1.09533	0.131362	0.382186	0.417726	0.290832
4096	11.506	/	353.283	HMDB0038525	3-(10-Heptadecenyl)phenol	C23H38O	330.292	5	[M+Na]+	53.1	75	96.44			50.9219	41.3379	50.4919	40.1675	45.3465	44.8439	47.5839	43.4526	1.09508	0.13103	0.330827	0.480399	0.365455
173	0.986	/	149.046	HMDB0031212	Ethoxyacetic acid	C4H8O3	104.047	2	[M+FA-H]-	52.6	65.6	99.42			1714.68	1319.72	1416.07	1135.52	1533.08	1401.45	1483.49	1356.68	1.09347	0.12891	0.369002	0.432971	0.31645
5354	11.954	412.297	413.304	HMDB0036849	Valenciachrome	C27H40O3	412.298	2	[M+H]+	54.6	82.3	93.1			61.4164	19.402	17.7511	26.1701	31.8213	32.1891	32.8565	30.0602	1.09302	0.128325	0.550341	0.259369	0.14368
1819	5.187	230.058	231.065	HMDB0259840	Visnagin	C13H10O4	230.058	1	[M+H]+	44.5	30.1	93.98	60.1		37.2758	55.4762	55.4783	41.6354	47.2825	46.7108	49.4101	45.2095	1.09291	0.128178	0.438693	0.357839	0.258188
2991	11.419	297.266	320.255	HMDB0245914	3-Ketosphingosine	C18H35NO2	297.267	2	[M+Na]+	43.8	23.8	97.22			146.371	181.757	100.757	107.895	105.708	178.936	142.962	130.847	1.09259	0.127755	0.51074	0.2918	0.298013
6573	6.164	/	485.178	HMDB0038159	Retrocalamin	C24H30O9	462.189	1	[M+Na]+	52	66.8	93.88			70.9531	134.574	98.3211	109.072	82.0329	87.2159	101.283	92.7737	1.09172	0.126602	0.496313	0.304244	0.17137
5593	11.277	/	425.341	HMDB0244674	3beta-Hydroxy-5alpha-cholestan-15-one	C27H46O2	402.35	5	[M+Na]+	48.8	53.3	95.81			43.9354	55.2569	56.3949	61.1909	37.9409	43.6944	51.8624	47.6087	1.08935	0.123462	0.470355	0.327574	0.27517
1332	8.341	/	311.093	HMDB0248975	Benzarone	C17H14O3	266.094	2	[M+FA-H]-	48.5	47.9	96.82			10.4484	13.1222	13.0692	10.6429	13.3936	9.60454	12.2133	11.2137	1.08914	0.123192	0.383673	0.416038	0.274954
1964	4.058	/	239.033	HMDB0014693	Methoxsalen	C12H8O4	216.042	9	[M+Na]+	46.7	45.2	98.27			413.964	457.653	252.65	377.135	320.255	334.896	374.756	344.095	1.0891	0.123142	0.483293	0.31579	0.183321
3808	4.664	340.131	341.138	HMDB0301942	Dihydrowighteone	C20H20O5	340.131	1	[M+H]+	48.8	48	97.44			167.868	190.108	134.259	159.495	148.208	144.362	164.079	150.688	1.08886	0.122823	0.40853	0.388776	0.298205
1787	11.878	/	228.232	HMDB0032525	Tetradec-2-enal	C14H26O	210.198	2	[M+NH4]+	50.1	54.5	98.19			585.447	607.21	575.855	574.799	478.656	573.029	589.504	542.161	1.08732	0.120779	0.283081	0.548089	0.402706
3528	4.588	/	479.156	HMDB0033012	Vestitone 7-glucoside	C22H26O9	434.158	1	[M+FA-H]-	54.3	73.6	98.6			131.709	232.732	207.736	178.515	186.507	161.389	190.726	175.47	1.08694	0.120272	0.434076	0.362434	0.14675
1379	4.874	/	315.015	HMDB0030159	3,3',4',5,6,7,8-Heptahydroxyflavone	C15H10O9	334.032	1	[M-H2O-H]-	49	50.2	96.24			1930.35	767.137	757.187	947.01	812.898	1419.81	1151.56	1059.91	1.08647	0.119651	0.497913	0.302846	0.0574595
1732	4.761	342.132	341.125	HMDB0039334	Citrusin D	C16H22O8	342.131	1	[M-H]-	51.5	62.9	96.09			172.525	128.589	149.241	183.451	103.416	127.652	150.118	138.173	1.08645	0.119624	0.444656	0.351976	0.268274
3967	12.28	/	349.252	HMDB0242037	N-Lauroyl Methionine	C17H33NO3S	331.218	0	[M+NH4]+	42.7	21.4	92.41			20.921	24.7915	33.3368	25.915	14.7737	32.1112	26.3498	24.2666	1.08584	0.118815	0.517244	0.286304	0.27872
2714	4.415	/	413.11	HMDB0039959	3-O-Caffeoyl-1-O-methylquinic acid	C17H20O9	368.111	2	[M+FA-H]-	43.9	27.5	94.45			36.131	47.9105	39.4354	29.0433	38.1379	46.6102	41.159	37.9305	1.08512	0.11785	0.42531	0.371294	0.311737
4211	4.408	359.184	360.191	HMDB0304811	Pro-Pro-Phe	C19H25N3O4	359.185	1	[M+H]+	41.2	13.5	93.92			53.4622	43.8272	35.195	29.3894	41.2355	51.476	44.1615	40.7003	1.08504	0.117749	0.497081	0.303573	0.313658
238	6.779	164.084	163.077	HMDB0005809	Eugenol	C10H12O2	164.084	2	[M-H]-	48.1	47.3	95.76	67.7		17.0754	4.81446	8.12635	3.96354	8.87918	14.871	10.0054	9.23792	1.08308	0.115139	0.50941	0.292933	0.173228
5825	8.941	/	439.208	HMDB0015389	Desonide	C24H32O6	416.22	1	[M+Na]+	42.2	18.5	93.41			63.3241	14.2025	10.4444	23.672	26.8912	30.6698	29.3237	27.0777	1.08295	0.114963	0.562589	0.249808	0.386038
1644	1.77	218.058	219.065	HMDB0030769	8-Hydroxy-2-methoxy-6-methyl-1,4-naphthoquinone	C12H10O4	218.058	1	[M+H]+	49.4	50.5	97.17			106.435	108.621	90.8556	120.863	81.1252	80.5644	101.971	94.1843	1.08267	0.114596	0.468199	0.32957	0.277936
99	1.693	132.043	131.035	HMDB0001844	Methylsuccinic acid	C5H8O4	132.042	2	[M-H]-	46.3	38.5	95.86	74.6		46.3775	42.0336	44.4979	39.5128	42.4205	40.829	44.303	40.9208	1.08265	0.114571	0.154582	0.810842	0.410265
3472	6.358	/	475.165	HMDB0033277	8-Acetoxy-4'-methoxypinoresinol	C23H26O8	430.163	7	[M+FA-H]-	46.8	50.1	92.32			20.7769	21.9712	15.5352	12.9922	18.84	22.0678	19.4278	17.9666	1.08132	0.112798	0.445398	0.351252	0.298557
3485	13.34	/	325.288	HMDB0036759	Pregeijerene	C12H18	162.141	2	[2M+H]+	47.7	48.9	92.06			6.23684	4.30859	3.79745	3.32684	4.41311	5.52777	4.78096	4.42257	1.08104	0.112414	0.509336	0.292996	0.255174
5625	7.547	/	427.136	HMDB0037313	Citromitin	C21H24O8	404.147	1	[M+Na]+	41.9	16.2	94.26			19.6085	21.0218	15.2304	15.5137	15.8321	20.3747	18.6202	17.2402	1.08005	0.111098	0.45662	0.340445	0.306624
92	2.003	130.063	129.056	HMDB0006024	Mevalonolactone	C6H10O3	130.063	3	[M-H]-	48.7	48.4	98.39			153.967	119.642	104.332	92.3361	135.292	122.548	125.98	116.726	1.07929	0.110078	0.436915	0.359603	0.251229
3242	6.092	458.179	457.172	HMDB0029909	Gein	C21H30O11	458.179	1	[M-H]-	40	8.47	92.55			262.63	179.664	177.83	137.035	177.523	260.129	206.708	191.562	1.07907	0.109782	0.471461	0.326554	0.279973
772	0.951	155.035	156.042	HMDB0304226	6-Hydroxy-2-cyclohexen-one-carboxylate	C7H7O4-	155.035	1	[M+H]+	40.5	11.3	92.41			38130	36601.7	34671	32669.9	38370.6	30409	36467.5	33816.5	1.07839	0.108884	0.359225	0.444634	0.338509
1026	6.326	/	284.033	HMDB0003074	Delphinidin	C15H11O7+	303.05	0	[M-H2O-H]-	42.1	27.5	83.58			25.8909	22.5004	23.9877	20.5628	26.2394	20.3434	24.1263	22.3819	1.07794	0.108275	0.35845	0.445571	0.292233
862	4.674	162.068	163.075	HMDB0033833	Methyl cinnamate	C10H10O2	162.068	2	[M+H]+	41.8	12.5	98.68	63.6		384.675	335.843	266.491	318.644	284.421	312.921	329.003	305.329	1.07754	0.107739	0.439688	0.356855	0.25114
2557	6.791	/	401.125	HMDB0030682	Cubebin	C20H20O6	356.126	2	[M+FA-H]-	48.6	51.5	93.68			6.17861	6.71138	5.59142	6.48754	5.09293	5.58045	6.16047	5.72031	1.07695	0.106948	0.349658	0.456357	0.30547
5671	6.382	/	429.115	HMDB0039039	Apiumetin glucoside	C20H22O9	406.126	0	[M+Na]+	47.4	43.7	93.56			2.31358	1.83459	2.51313	1.83645	1.64788	2.70633	2.22044	2.06355	1.07603	0.105712	0.49914	0.301778	0.27703
2078	5.865	/	246.076	HMDB0094723	2-hydroxyphenylpropionylglycine	C11H13NO4	223.084	9	[M+Na]+	50.7	65.2	98.43			143.968	109.982	98.7995	70.7669	96.0592	161.311	117.583	109.379	1.075	0.104343	0.531143	0.274788	0.350414
4880	12.518	/	392.313	HMDB0241927	N-Palmitoyl Isoleucine	C22H43NO3	369.324	2	[M+Na]+	43.4	24.5	94.77			61.5452	28.8527	35.8513	17.4047	52.7961	47.2536	42.0831	39.1514	1.07488	0.104175	0.547234	0.261827	0.293447
4141	9.358	/	531.333	HMDB0038737	Melilotigenin	C30H46O5	486.335	2	[M+FA-H]-	40.9	14.5	92.64			33.4019	33.2561	28.1385	33.4009	32.1399	22.673	31.5988	29.4046	1.07462	0.103829	0.41198	0.385124	0.247851
7003	5.555	/	515.117	HMDB0037578	Limocitrin 3-rhamnoside	C23H24O12	492.127	3	[M+Na]+	44.3	34.3	90.85			35.9389	32.8448	30.6729	16.8076	28.03	47.7186	33.1522	30.8521	1.07455	0.103737	0.535717	0.271065	0.429738
1501	11.498	208.182	209.19	HMDB0039884	2-Cyclotetradecen-1-one	C14H24O	208.183	2	[M+H]+	49	49.4	97.77			30.2674	30.2168	40.6861	39.5993	32.4957	22.0641	33.7234	31.3864	1.07446	0.103613	0.506452	0.295462	0.18658
1364	11.416	200.156	201.163	HMDB0036451	gamma-Calacorene	C15H20	200.157	1	[M+H]+	53.4	70.4	98.26			1246.17	1002.38	612.788	768.655	885.005	1011.08	953.779	888.247	1.07378	0.102693	0.517389	0.286182	0.139911
2741	10.586	416.218	415.211	HMDB0248571	Arenobufagin	C24H32O6	416.22	1	[M-H]-	42.3	22.6	90.48			1.5328	1.40401	1.92926	2.74044	1.30177	0.491668	1.62202	1.51129	1.07327	0.102011	0.508377	0.293814	0.398768
2409	13.163	264.245	265.252	HMDB0037543	2-(5-Tetradecenyl)cyclobutanone	C18H32O	264.245	1	[M+H]+	53.7	72.2	97.86			209.117	207.248	212.06	192.544	172.781	220.444	209.475	195.256	1.07282	0.101409	0.360804	0.442729	0.351995
7113	8.591	/	523.302	HMDB0034200	Physalolactone B	C30H44O6	500.314	1	[M+Na]+	49.1	52.7	93.65			169.748	30.7924	20.556	55.566	73.9027	76.6484	73.6987	68.7057	1.07267	0.101209	0.56786	0.245759	0.525078
4119	7.159	354.11	355.117	HMDB0030848	Artocarpesin	C20H18O6	354.11	2	[M+H]+	48.3	47.1	96.28			104.454	115.157	85.4339	89.4505	93.3227	101.672	101.682	94.8151	1.07242	0.100875	0.423551	0.373094	0.290753
4166	3.783	/	533.188	HMDB0248513	Apitolisib	C23H30N8O3S	498.216	5	[M+Cl]-	44.4	35	92.64			0.351691	0.263754	0.246432	0.226289	0.328301	0.249207	0.287293	0.267932	1.07226	0.100652	0.447855	0.348863	0.219967
14	0.996	90.0318	89.0246	HMDB0000190	Lactic acid	C3H6O3	90.0317	1	[M-H]-	44.5	25.4	99.08	94.6		370.899	323.931	282.906	338.747	294.478	278.729	325.912	303.985	1.07213	0.100484	0.381967	0.417974	0.253229
21	4.08	/	93.0347	HMDB0034247	2-(Methoxymethyl)furan	C6H8O2	112.052	1	[M-H2O-H]-	44.9	27.8	98.1			2311.55	2523.25	2355.55	2069	2326.5	2312.48	2396.78	2235.99	1.07191	0.100182	0.227979	0.642106	0.363991
1741	8.355	/	341.234	HMDB0004667	13-HODE	C18H32O3	296.235	2	[M+FA-H]-	47.6	42.9	97.3			21.6769	38.4585	47.0734	37.4806	33.4236	29.2967	35.7363	33.4003	1.06994	0.0975279	0.478862	0.319789	0.017531
16	3.694	/	92.0508	HMDB0039584	5-Imino-2-methyl-1-cyclopenten-1-ol	C6H9NO	111.068	2	[M-H2O-H]-	42.8	18.3	98.68			0.642129	0.624894	0.592028	0.530931	0.540336	0.668277	0.619684	0.579848	1.0687	0.0958572	0.34778	0.458695	0.325034
2346	11.989	/	261.221	HMDB0243751	11-Hexadecenal	C16H30O	238.23	8	[M+Na]+	46.8	46.8	96.55			67.6878	64.9925	54.7094	57.5453	58.609	59.3394	62.4632	58.4979	1.06779	0.0946228	0.387277	0.411978	0.306057
5212	4.579	408.141	431.131	HMDB0041508	Marmesin galactoside	C20H24O9	408.142	4	[M+Na]+	49.9	58.9	94.88			36.0243	45.6622	53.6591	40.0449	37.1129	49.6623	45.1152	42.2734	1.06722	0.0938638	0.489948	0.30985	0.208778
3510	9.123	326.151	327.159	HMDB0031534	Galeon	C20H22O4	326.152	2	[M+H]+	51.9	65.5	96.17			65.3776	80.3792	101.079	87.0267	84.9293	59.3675	82.2786	77.1078	1.06706	0.0936393	0.506427	0.295483	0.142448
7058	4.922	518.176	519.183	HMDB0034813	Lupiwighteone hydrate 7-glucoside	C26H30O11	518.179	5	[M+H]+	54.3	86.4	90.64			57.2123	68.1429	59.6761	69.5627	46.7228	57.2164	61.6771	57.834	1.06645	0.0928179	0.472266	0.325813	0.24946
2657	5.819	/	409.118	HMDB0060982	Hydroxytorsemide	C16H20N4O4S	364.121	2	[M+FA-H]-	37.4	4.48	84.29			37.5821	29.0645	33.5478	24.4825	43.4617	26.2852	33.3981	31.4098	1.0633	0.0885514	0.477528	0.321001	0.227073
1203	5.315	302.043	301.036	HMDB0005794	Quercetin	C15H10O7	302.043	1	[M-H]-	52.3	66.8	95.87	87.1		261.895	166.398	141.693	167.028	143.172	225.966	189.995	178.722	1.06308	0.0882488	0.488575	0.311069	0.155206
4518	6.453	/	571.184	HMDB0034340	Physalin G	C28H30O10	526.184	3	[M+FA-H]-	50.6	63.4	93.29			29.4338	38.0245	29.1295	32.2912	27.2	31.3867	32.196	30.2926	1.06283	0.0879124	0.412525	0.384549	0.228097
7640	6.374	/	577.204	HMDB0302069	Isolappaol C	C30H34O10	554.215	0	[M+Na]+	56.4	90.1	92.42			31.6118	146.873	111.513	95.7609	104.653	72.6293	96.6658	91.0142	1.0621	0.0869137	0.55525	0.255511	0.207069
2893	5.192	/	295.081	HMDB0258606	Sulfoxaflor	C10H10F3N3OS	277.05	9	[M+NH4]+	39.5	13.4	94.51			113.752	143.23	168.383	123.319	113.486	163.934	141.788	133.58	1.06145	0.0860365	0.508143	0.294014	0.206136
2113	13.168	/	247.242	HMDB0243889	1-Hexadecene	C16H32	224.25	9	[M+Na]+	55.4	89.1	98.05			109.834	110.994	107.919	102.089	87.9004	119.733	109.582	103.241	1.06142	0.0860017	0.433687	0.362823	0.297898
4041	7.327	/	353.101	HMDB0037315	Cerasinone	C18H18O6	330.11	6	[M+Na]+	46.1	41.5	95.35			59.3109	98.2077	76.2919	79.0772	48.2181	93.0401	77.9368	73.4451	1.06116	0.0856385	0.534085	0.272389	0.218028
661	7.144	236.142	235.134	HMDB0040778	Eremopetasidione	C14H20O3	236.141	1	[M-H]-	45.3	32.8	94.88			7.40568	5.62175	5.28903	4.98625	6.76535	5.51823	6.10549	5.75661	1.0606	0.0848864	0.451936	0.344923	0.190928
1828	3.418	/	231.17	HMDB0094811	6-nonenoylglycine	C11H19NO3	213.136	2	[M+NH4]+	40.9	8.85	97.8			11.1077	6.16971	4.76837	8.17528	2.45754	10.1533	7.34858	6.9287	1.0606	0.0848791	0.559326	0.252335	0.298092
1491	1.028	208.121	209.128	HMDB0060813	Descarbonyl-lacosamide	C11H16N2O2	208.121	2	[M+H]+	43	27.7	89.33			19.4058	19.3888	22.5408	12.4452	17.422	27.9916	20.4451	19.2863	1.06009	0.0841829	0.536722	0.270251	0.337997
155	6.916	146.095	145.087	HMDB0002207	3-Hydroxyisoheptanoic acid	C7H14O3	146.094	2	[M-H]-	43.7	22.7	98.37			174.952	141.225	162.251	112.366	175.146	163.878	159.476	150.463	1.0599	0.0839255	0.451564	0.345281	0.232324
3341	5.192	318.073	319.081	HMDB0002937	Tamarixetin	C16H14O7	318.074	2	[M+H]+	46	40.2	92.19			13.7066	23.6081	27.4651	18.6649	18.5627	23.8985	21.5933	20.3754	1.05977	0.0837541	0.530831	0.275043	0.0772382
1855	4.096	354.095	353.088	HMDB0003164	Chlorogenic acid	C16H18O9	354.095	1	[M-H]-	46.1	38.8	92.28	93.3	88.4	121878	121730	124544	109336	116432	121708	122717	115825	1.0595	0.083386	0.187716	0.726498	0.348385
3461	4.174	/	475.11	HMDB0039285	6'-O-Galloylsucrose	C19H26O15	494.127	1	[M-H2O-H]-	48.1	57.6	84.73			9.07796	7.56599	8.1685	7.07134	8.36713	7.99609	8.27082	7.81152	1.0588	0.0824263	0.36308	0.439997	0.248775
4846	5.089	/	613.216	HMDB0039231	Citrusin B	C27H36O13	568.216	2	[M+FA-H]-	47	38.5	99.14			169.586	157.157	85.0887	113.197	131.71	144.1	137.277	129.669	1.05868	0.082261	0.484555	0.314657	0.0989411
7084	6.183	520.192	521.199	HMDB0303466	Matairesinoside	C26H32O11	520.194	6	[M+H]+	48.2	58.4	88.73			40.5143	21.5456	17.0496	9.13283	27.3857	38.2066	26.3698	24.9084	1.05867	0.0822561	0.561031	0.251013	0.341879
5447	6.21	/	419.203	HMDB0029622	Isopetasoside	C21H32O7	396.215	2	[M+Na]+	48.4	48.1	95.92			13.579	2.28646	1.92099	2.98505	2.49541	11.3494	5.92882	5.60994	1.05684	0.0797584	0.57383	0.241217	0.104674
908	13.55	268.24	267.233	HMDB0244268	10-Heptadecenoic acid	C17H32O2	268.24	1	[M-H]-	39.9	2.94	97.17	74.2		3.43558	3.88061	5.10403	2.63952	3.47375	5.65751	4.14007	3.92359	1.05517	0.0774814	0.498425	0.3024	0.238301
2291	3.966	/	382.178	CSID61893	Oxiperomide	C20H23N3O2	337.179	1	[M+FA-H]-	48.5	47.3	96.85			6020.42	4366.45	4317.58	5572.37	4228.05	4143.53	4901.48	4647.98	1.05454	0.076613	0.467273	0.330429	0.149526
3226	15.079	/	312.326	HMDB0035654	Phytal	C20H38O	294.292	1	[M+NH4]+	42.7	16.8	97.54			19.8291	27.3047	20.7799	23.0861	19.9251	21.4011	22.6379	21.4708	1.05436	0.0763673	0.486097	0.313277	0.181237
5009	5.303	/	639.159	CSID22913842	Kaempferol-3-Glucoside-3''-Rhamnoside	C27H30O15	594.158	3	[M+FA-H]-	49	50.1	98.97			2935.77	3520.9	3165.5	3095.18	2868.71	3163.13	3207.39	3042.34	1.05425	0.0762179	0.346648	0.460111	0.251424
5048	9.78	/	645.437	HMDB0294777	DG(12:0/22:6OH(17)/0:0)	C37H60O6	600.439	1	[M+FA-H]-	42.4	20.9	92.02			0.891363	1.49736	9.24399	5.0885	4.42099	1.52505	3.87757	3.67818	1.05421	0.0761602	0.5277	0.277613	0.560372
1415	4.565	318.111	317.104	HMDB0030663	4',7-Di-O-methylcatechin	C17H18O6	318.11	1	[M-H]-	51.3	62.5	95.72			74.8043	121.487	116.254	100.736	101.675	94.063	104.182	98.8247	1.05421	0.0761578	0.470053	0.327853	0.0793539
4157	6.334	/	533.166	HMDB0034280	Egonol glucoside	C25H28O10	488.168	1	[M+FA-H]-	46.4	38.4	94.26			53.9008	22.9453	17.0198	10.9821	36.0828	41.9954	31.2887	29.6868	1.05396	0.0758207	0.519919	0.284064	0.189938
2201	12.503	378.15	377.143	HMDB0030656	Demethylcalabaxanthone	C23H22O5	378.147	9	[M-H]-	43.9	34.5	95.09			15.7941	16.1091	18.2346	13.4536	15.1689	18.9956	16.7126	15.8727	1.05291	0.0743873	0.439806	0.356739	0.229443
293	6.328	/	173.119	HMDB0031296	2-Octen-1-ol	C8H16O	128.12	2	[M+FA-H]-	42	14.7	98.15			9.11423	12.3349	11.1489	10.979	10.5485	9.43792	10.866	10.3218	1.05273	0.0741306	0.426165	0.370422	0.158655
359	5.012	186.09	185.082	HMDB0030992	5-Butyltetrahydro-2-oxo-3-furancarboxylic acid	C9H14O4	186.089	2	[M-H]-	52.7	70.7	95.37			47.4139	6.98173	8.44814	4.96238	28.5402	26.2423	20.9479	19.9149	1.05187	0.0729559	0.52786	0.277481	0.0753875
612	12.203	142.099	143.106	HMDB0032207	5-Octenoic acid	C8H14O2	142.099	1	[M+H]+	46.9	36.4	99.04			1505.35	1889.02	844.262	1143.67	1306.87	1582.21	1412.88	1344.25	1.05105	0.071833	0.545193	0.263449	0.0746577
3365	10.312	/	320.256	HMDB0013648	Palmitoleoylethanolamde	C18H35NO2	297.267	2	[M+Na]+	45.5	32.1	97.25			89.2806	88.7854	71.2689	67.976	69.3642	99.9754	83.1116	79.1052	1.05065	0.0712775	0.517032	0.286483	0.24915
2197	4.773	252.099	253.107	HMDB0259248	Trinexapac-ethyl	C13H16O5	252.1	1	[M+H]+	44.7	27.9	97.19			20.9826	27.7141	21.9317	26.1246	18.9659	22.1555	23.5428	22.4153	1.0503	0.0708007	0.505713	0.296096	0.175659
3206	9.134	310.214	311.221	HMDB0035337	Sterebin A	C18H30O4	310.214	1	[M+H]+	43.7	25.7	94.52			14.1332	13.4853	14.8283	9.23231	15.0702	16.1173	14.1489	13.4733	1.05015	0.0705924	0.526321	0.278749	0.270995
2851	10.752	/	427.286	HMDB0247522	Santowhite	C26H38O2	382.287	1	[M+FA-H]-	56.3	87.8	95.45			55.0682	9.21743	10.5048	15.5516	29.5646	26.1068	24.9301	23.741	1.05009	0.0705105	0.526264	0.278796	0.384455
1874	10.788	/	233.19	HMDB0032526	8-Tetradecenal	C14H26O	210.198	10	[M+Na]+	47.9	52.6	97.51			64.1475	63.9078	81.0278	81.2825	62.4622	55.6114	69.6943	66.452	1.04879	0.0687281	0.515606	0.287682	0.129443
2466	13.542	/	270.279	HMDB0041335	8-Heptadecenal	C17H32O	252.245	2	[M+NH4]+	42.7	18.8	96.69			3.93628	4.2546	3.6988	3.38826	3.53267	4.41745	3.96323	3.77946	1.04862	0.0684957	0.474454	0.323805	0.25925
5248	10.822	/	681.436	HMDB0036928	Mactraxanthin	C40H60O6	636.439	5	[M+FA-H]-	40.8	19	90.56			2.66292	3.36284	12.883	7.79202	5.52595	4.71709	6.30293	6.01169	1.04845	0.0682516	0.524456	0.280291	0.391214
1951	8.057	236.177	237.185	HMDB0030916	2-Hydroxyacorenone	C15H24O2	236.178	2	[M+H]+	47.2	40	97.88			56.1986	31.2726	48.8176	44.6703	46.6107	38.8688	45.4296	43.3833	1.04717	0.0664929	0.532836	0.273406	0.0175889
4581	5.691	/	379.045	HMDB0240548	O-Coumaric acid glucuronide	C15H16O9	340.079	8	[M+K]+	46.9	48.1	95.37			26.7442	36.5105	36.8929	27.4138	34.4468	33.7839	33.3825	31.8815	1.04708	0.0663734	0.507461	0.294597	0.163646
1723	1.982	/	223.144	HMDB0060748	3-O-Methyl-a-methyldopamine	C10H15NO2	181.11	2	[M+ACN+H]+	45.6	31.2	98.93			16.8207	22.2417	38.2871	16.4794	21.425	35.9903	25.7832	24.6316	1.04675	0.0659208	0.560862	0.251144	0.117908
2377	5.873	263.079	264.086	HMDB0246176	Bolton-Hunter reagent	C13H13NO5	263.079	1	[M+H]+	46.5	37.4	96.56			112.196	84.0633	74.1883	54.3676	73.2351	130.876	90.1492	86.1596	1.0463	0.0653035	0.556128	0.254825	0.296869
7136	9.491	/	525.318	HMDB0034704	22-Deoxoisocucurbitacin D	C30H46O6	502.329	1	[M+Na]+	55.4	84.3	93.95			1102.71	290.242	223.213	502.393	476.434	568.085	538.722	515.637	1.04477	0.0631853	0.571871	0.242702	0.366543
2455	10.588	/	393.229	HMDB0006757	11b,21-Dihydroxy-5b-pregnane-3,20-dione	C21H32O4	348.23	1	[M+FA-H]-	53.3	72.1	95.86			1.89446	4.08019	6.90203	8.66217	2.54611	1.11818	4.29223	4.10882	1.04464	0.0630023	0.527997	0.277369	0.276645
1861	8.309	/	353.103	HMDB0033314	Moracin G	C19H16O4	308.105	2	[M+FA-H]-	45.3	31.8	97			13.5889	18.3448	16.4504	14.901	15.5133	15.923	16.1281	15.4458	1.04417	0.0623585	0.435383	0.361129	0.150559
1984	11.052	/	361.2	HMDB0005832	6b-Hydroxymethandienone	C20H28O3	316.204	6	[M+FA-H]-	44.4	33.2	95.59			43.7183	53.0164	99.3299	36.7389	83.3688	67.6998	65.3548	62.6025	1.04397	0.0620735	0.51637	0.287039	0.052039
190	0.97	/	104.107	HMDB0031604	2-Penten-1-ol	C5H10O	86.0732	1	[M+NH4]+	48	47	94.57			4434.09	4311.47	4284.3	3795.54	4276.28	4416.77	4343.29	4162.86	1.04334	0.0612116	0.379283	0.421036	0.269901
4030	11.883	/	352.245	HMDB0244579	14-Deoxyandrographolide	C20H30O4	334.214	9	[M+NH4]+	40.6	16.7	96.43			12.3436	11.5345	11.5031	9.05276	7.58577	17.2981	11.7937	11.3122	1.04257	0.06014	0.557317	0.253897	0.31618
1623	7.673	/	331.25	HMDB0061663	12-hydroxyheptadecanoic acid	C17H34O3	286.251	2	[M+FA-H]-	41.7	13.4	96.98			37.8049	18.7658	17.317	17.0644	28.3987	25.5061	24.6292	23.6564	1.04112	0.0581397	0.515173	0.288047	0.0249842
6985	11.17	/	513.355	HMDB0034532	Camelliagenin C	C30H50O5	490.366	2	[M+Na]+	54.5	82.4	92.1			217.22	134.432	243.421	234.034	275.325	62.3808	198.358	190.58	1.04081	0.0577095	0.566023	0.247166	0.240907
1845	8.395	/	351.218	HMDB0002984	11-Hydroxyandrosterone	C19H30O3	306.219	2	[M+FA-H]-	48.3	46.5	96.77			8.77952	10.7148	17.2859	15.4647	10.4018	9.49782	12.2601	11.7881	1.04003	0.0566315	0.51152	0.291137	0.00558079
3276	4.942	314.079	315.087	HMDB0033255	Muscomosin	C17H14O6	314.079	1	[M+H]+	42.6	22.4	92.54			91.291	74.742	65.5143	59.6321	82.072	80.9571	77.1825	74.2204	1.03991	0.056457	0.528781	0.276724	0.17067
1667	12.072	218.167	219.174	HMDB0252704	Germacrone	C15H22O	218.167	1	[M+H]+	56.4	86	97.9			188.735	157.746	155.106	154.865	223.123	104.43	167.196	160.806	1.03974	0.0562172	0.55158	0.258391	0.181643
1340	5.861	199.063	200.07	HMDB0253476	INDOPHENOL	C12H9NO2	199.063	1	[M+H]+	49.2	51.3	96.32			50.9519	40.6675	27.9982	25.3235	34.6839	55.0499	39.8726	38.3525	1.03963	0.0560768	0.559662	0.252074	0.21371
2050	9.011	/	244.263	HMDB0031078	Pentadecanal	C15H30O	226.23	2	[M+NH4]+	41.7	13	97.52			28.4115	39.6484	41.5628	26.5698	33.6501	45.2595	36.5409	35.1598	1.03928	0.0555856	0.546238	0.262618	0.182746
6804	6.565	/	499.214	HMDB0304627	Fuscaxanthone A	C29H32O6	476.22	11	[M+Na]+	37.8	13.7	86.88			2.52872	0.657192	1.54613	1.19103	2.32649	1.03708	1.57735	1.5182	1.03896	0.0551377	0.569789	0.244286	0.111322
5938	12.933	442.381	443.388	HMDB0036838	Betulin	C30H50O2	442.381	1	[M+H]+	56.3	84.4	97.75	67.2		11.5495	14.7186	9.26319	13.006	10.7335	10.4878	11.8437	11.4091	1.0381	0.053941	0.537018	0.270011	0.0869328
[truncated: 1,069 more rows]

## Sheet: sum hca
No	RT [min]	Molecular_Weight	m/z	Compound_ID	Compound_name	Formula	Monoisotopic_Mass	Delta(ppm)	Adduct	Score (QI)	Fragmentation Score (QI)	Isotope Similarity (QI)	mzCloud Best Match (Thermo)	mzVault Best Match (Thermo)	DR_CAL2-R1	DR_CAL2-R2	DR_CAL2-R3	IR_CAL2-R1	IR_CAL2-R2	IR_CAL2-R3	AVE(CAL2_DR)	AVE(CAL2_IR)	FC(CAL2_DR/CAL2_IR)	Log2(FC)	T-Test	Log10(p value)	VIP
[truncated: 56 more rows]

[truncated: 1 more sheets: sum path]
