# Supplementary material for: Metabolomics reveal drought-stress responses in guayule, a semi-arid rubber crop
Source: Metabolomics. 2026 Jun 16;22(4):97. doi: 10.1007/s11306-026-02487-5 (PMC13272222; doi:10.1007/s11306-026-02487-5)
Supplement: Supplementary file 6 — Supplementary file6 (XLSX 716 KB) [file 11306_2026_2487_MOESM6_ESM.xlsx]

## Sheet: sum table
No	RT [min]	Molecular_Weight	m/z	Compound_ID	Compound_name	Formula	Monoisotopic_Mass	Delta(ppm)	Adduct	Score (QI)	Fragmentation Score (QI)	Isotope Similarity (QI)	mzCloud Best Match (Thermo)	mzVault Best Match (Thermo)	DR_AZ4-R1	DR_AZ4-R2	DR_AZ4-R3	DR_CAL2-R1	DR_CAL2-R2	DR_CAL2-R3	AVE(AZ4_DR)	AVE(CAL2_DR)	FC(AZ4_DR/CAL2_DR)	Log2(FC)	T-Test	Log10(p value)	VIP
3489	3.657	/	477.097	HMDB0041676	4'-Methyl-epigallocatechin 7-glucuronide	C22H24O13	496.122	13	[M-H2O-H]-	45.5	51.6	90.19			0.72242	0.482404	0.315504	77.1296	79.7226	67.0912	0.506776	74.6478	0.00678889	-7.20261	0.0118288	1.92706	3.01834
2615	5.992	406.221	405.214	HMDB0038691	Kiwiionoside	C19H34O9	406.22	1	[M-H]-	46.5	39.1	95.42			0.962237	0.930894	0.971257	157.708	144.638	109.361	0.954796	137.235	0.00695736	-7.16724	0.027611	1.55892	2.999
4685	4.581	/	593.152	HMDB0254749	Mirificin	C26H28O13	548.153	4	[M+FA-H]-	54.6	86.7	90.99			0.346225	0.554642	0.330542	40.8988	61.8721	67.2847	0.41047	56.6852	0.00724122	-7.10955	0.0399407	1.39858	2.98513
2830	7.84	/	291.158	HMDB0240213	Prostaglandin lactone-diol	C15H24O4	268.167	1	[M+Na]+	41.5	11.6	96.79			0.316963	0.379773	0.317732	37.6769	6.14857	70.3758	0.338156	38.0671	0.00888315	-6.81471	0.121283	0.9162	2.84381
3955	6.254	/	513.199	CSID141888	Paucin	C23H32O10	468.2	3	[M+FA-H]-	40.3	10	94.36			2.11673	1.18176	1.89846	184.809	182.486	127.656	1.73232	164.984	0.0104999	-6.57348	0.0303005	1.51855	2.87451
7774	4.619	594.158	595.165	HMDB0040831	Rheinoside C	C27H30O15	594.158	1	[M+H]+	49.9	55.8	94.65			0.277247	0.337603	0.251382	28.9551	27.8964	21.6139	0.288744	26.1551	0.0110397	-6.50116	0.023651	1.62615	2.98908
3738	6.246	/	496.209	HMDB0006595	Alpha-Trisaccharide	C20H37NO14	515.221	11	[M-H2O-H]-	45.9	52.5	89.12			0.575454	0.520254	0.532344	45.3026	44.436	27.663	0.542684	39.1339	0.0138674	-6.17216	0.0419947	1.37681	2.77744
2776	3.679	/	288.134	HMDB0028881	Histidylaspartic acid	C10H14N4O5	270.096	13	[M+NH4]+	48	57.6	96.37			0.889699	0.321299	0.754531	25.5859	23.3127	62.0593	0.655176	36.986	0.0177142	-5.81895	0.114179	0.942412	2.78448
3443	7.808	/	324.18	HMDB0035781	Naematolone	C17H22O5	306.147	1	[M+NH4]+	44.6	28.3	96.16			0.137696	0.169051	0.149448	4.68658	0.581443	19.6811	0.152065	8.31637	0.018285	-5.77319	0.228475	0.641161	2.30984
2804	5.487	422.216	421.208	HMDB0032960	1-Octen-3-yl primeveroside	C19H34O10	422.215	1	[M-H]-	41.9	17.4	93.62			0.806765	1.09104	0.870281	43.4696	40.4288	33.7922	0.922695	39.2302	0.02352	-5.40997	0.0178998	1.74715	2.6092
1121	1.947	/	182.165	HMDB0039979	2,5-Diethyl-3,6-dimethylpyrazine	C10H16N2	164.131	0	[M+NH4]+	43.9	23.7	96.3			1.42031	0.987097	2.53006	54.2432	70.6107	77.9887	1.64582	67.6142	0.0243414	-5.36045	0.00706518	2.15088	2.72492
5226	7.341	/	677.191	HMDB0031994	Licorice glycoside D1	C35H36O15	696.205	4	[M-H2O-H]-	43.5	31.3	91.07			0.325271	0.263904	0.291116	14.2177	11.4177	8.38104	0.29343	11.3388	0.0258784	-5.27211	0.0121195	1.91652	2.56507
5679	7.325	824.423	823.416	HMDB0036943	Oleragenoside	C42H64O16	824.419	5	[M-H]-	52.7	77.5	91.64			0.178947	0.170674	0.262069	2.62112	9.27099	11.3469	0.203897	7.74633	0.0263217	-5.2476	0.117023	0.93173	2.46249
5909	6.075	/	941.482	HMDB0041020	Momordin Ie	C46H72O17	896.477	8	[M+FA-H]-	41.9	27.2	90.58			0.79458	0.668969	0.698763	3.40973	22.8656	35.8244	0.720771	20.6999	0.0348199	-4.84394	0.115615	0.936987	2.19289
5689	6.095	/	827.224	HMDB0301961	Kaempferol 3-rhamnosyl-(1->3)(4'''-acetylrhamnosyl)(1->6)-glucoside	C35H42O20	782.227	2	[M+FA-H]-	44.2	24.9	98			0.579828	0.505074	0.511379	9.52518	17.6326	17.2359	0.532094	14.7979	0.0359573	-4.79757	0.0550476	1.25926	2.4312
2097	7.517	246.125	269.114	HMDB0036488	Annuolide C	C15H18O3	246.126	2	[M+Na]+	47.1	40.6	97.42			6.3459	5.38595	9.06853	142.888	32.0917	374.233	6.93346	183.071	0.0378731	-4.72268	0.190818	0.719381	2.24829
5570	5.644	788.184	787.177	HMDB0304328	Delphinidin 3-O-glucosyl-5-O-caffeoylglucoside	C36H36O20	788.18	5	[M-H]-	47.8	53.7	90.85			1.77138	1.63217	1.6587	59.1107	37.8253	28.7993	1.68742	41.9118	0.0402612	-4.63447	0.0694744	1.15818	2.39029
5677	6.149	824.423	823.416	HMDB0039448	Licoricesaponin J2	C42H64O16	824.419	4	[M-H]-	54	83.7	91.68			2.12927	0.448805	1.77156	11.1438	44.5897	48.0336	1.44988	34.589	0.0419173	-4.57631	0.118985	0.924507	2.29387
577	5.635	/	219.088	HMDB0060684	2-Propylglutaric acid	C8H14O4	174.089	1	[M+FA-H]-	53	67.1	99.41			35.9764	29.2858	17.4237	609.858	663.154	498.431	27.562	590.481	0.0466772	-4.42114	0.00359143	2.44473	2.36049
5005	5.945	/	637.216	HMDB0038749	Osmanthuside B	C29H36O13	592.216	2	[M+FA-H]-	48.2	48.2	95.34			4.08906	9.81511	8.17217	177.461	159.857	127.849	7.35878	155.056	0.0474589	-4.39718	0.0048436	2.31483	2.35877
2400	3.627	264.147	265.154	HMDB0033463	Subaphylline	C14H20N2O3	264.147	1	[M+H]+	41.5	16.1	92.76			0.397645	0.548018	0.465488	11.5574	6.0986	11.5493	0.470384	9.73509	0.0483183	-4.37129	0.0593436	1.22663	2.4244
3586	7.847	330.144	331.151	HMDB0039240	Gibberellin A88	C19H22O5	330.147	9	[M+H]+	45.2	41.9	94.15			9.57406	11.0811	15.3491	215.939	57.2489	461.426	12.0014	244.872	0.0490111	-4.35075	0.126494	0.897932	2.21126
3677	4.781	/	335.207	HMDB0028940	Leucyl-Tryptophan	C17H23N3O3	317.174	2	[M+NH4]+	49.1	52.2	95.3			5.5609	3.99594	6.75609	83.2865	122.043	115.752	5.43764	107.027	0.0508062	-4.29885	0.0322612	1.49132	2.42592
2132	7.949	374.091	373.084	HMDB0166847	Ethyl gallate 4-glucuronide	C15H18O11	374.085	16	[M-H]-	47.9	63.2	92.88			0.16289	0.229008	0.658471	5.88551	8.7973	5.63672	0.350123	6.77318	0.0516926	-4.2739	0.0426777	1.3698	2.34008
2190	4.859	251.079	274.068	HMDB0029355	N-Phenylacetylaspartic acid	C12H13NO5	251.079	1	[M+Na]+	43	19	97.68			16.7252	24.074	27.3543	466.265	456.449	391.603	22.7178	438.106	0.0518546	-4.26938	0.0134905	1.86997	2.42889
782	4.839	251.08	250.072	HMDB0029355	N-Phenylacetylaspartic acid	C12H13NO5	251.079	1	[M-H]-	51.2	58.5	98.72			84.3281	128.861	125.896	2225.74	2117.86	1855.69	113.028	2066.43	0.0546974	-4.19238	0.00172716	2.76267	2.29892
2472	8.207	/	271.13	HMDB0036641	Artabsin	C15H20O3	248.141	2	[M+Na]+	43.5	23.2	96.11			5.19502	3.81406	4.21147	39.5757	9.77238	189.193	4.40685	79.5138	0.0554225	-4.17338	0.235239	0.62849	1.87552
6422	6.194	476.132	477.139	HMDB0037450	Orientin 7,3'-dimethyl ether	C23H24O11	476.132	1	[M+H]+	44.1	25.9	95.48			8.59558	6.27577	6.21528	115.19	110.317	121.706	7.02887	115.737	0.0607312	-4.04142	0.00154762	2.81034	2.3559
8496	4.447	/	739.241	HMDB0304551	HMBOA dihexose	C27H39NO20	697.207	0	[M+ACN+H]+	52.1	65.9	94.8			0.916395	1.02509	1.32465	18.9578	21.9489	11.9267	1.08871	17.6112	0.0618195	-4.01579	0.0533198	1.27311	2.33355
5215	4.328	/	409.186	HMDB0002220	N-Acetyl-6-Ofucosylglucosamine	C14H25NO10	367.148	3	[M+ACN+H]+	45.2	33.9	95.56			0.813243	0.665792	1.59621	12.5648	16.6365	19.7287	1.02508	16.31	0.0628499	-3.99195	0.0110215	1.95776	2.34511
204	5.225	158.095	157.087	HMDB0000909	4-Hydroxycyclohexylacetic acid	C8H14O3	158.094	2	[M-H]-	55.8	85.4	95.49			14.3852	11.489	13.1873	183.578	200.541	184.489	13.0205	189.536	0.0686967	-3.86362	0.00580778	2.23599	2.20349
3999	8.905	350.172	373.161	HMDB0301857	Arctiopicrin	C19H26O6	350.173	2	[M+Na]+	48.5	50.8	94.31			2.1509	1.90776	2.6442	32.4405	6.74933	57.4224	2.23429	32.2041	0.069379	-3.84936	0.12005	0.920639	2.016
3274	6.198	314.079	315.086	HMDB0035208	Aflatoxin B2	C17H14O6	314.079	2	[M+H]+				80		44.6393	36.1051	32.9356	531.635	518.789	570.831	37.8933	540.418	0.0701185	-3.83406	0.00157999	2.80134	2.29424
3124	5.915	/	449.076	HMDB0240568	Urolithin a 8-glucuronide	C19H16O10	404.074	9	[M+FA-H]-	44.8	41.9	91.51			4.2191	3.08465	4.52501	31.8198	46.3041	86.3674	3.94292	54.8304	0.0719111	-3.79764	0.106622	0.972153	2.11438
4589	3.661	582.157	581.15	HMDB0034570	Norrubrofusarin 6-beta-gentiobioside	C26H30O15	582.158	2	[M-H]-	48.5	53.1	91.06			4.0563	2.8246	3.24493	49.398	47.7057	38.8579	3.37528	45.3205	0.0744757	-3.74709	0.0180142	1.74438	2.16836
2024	6.483	366.005	364.998	HMDB0038472	Luteolin 7-sulfate	C15H10O9S	366.005	2	[M-H]-	53.4	78.4	91.04			10.9582	9.90003	11.1869	139.708	124.415	145.702	10.6817	136.608	0.0781925	-3.67683	0.0113136	1.9464	2.14679
3462	6.197	/	475.125	HMDB0033987	Ononin	C22H22O9	430.126	2	[M+FA-H]-	49.1	51.1	97.16			12.7145	5.75694	9.3361	121.524	117.61	112.167	9.26919	117.1	0.0791559	-3.65916	0.000834509	3.07857	2.14649
1354	6.519	/	313.072	HMDB0011679	DHAP(6:0)	C9H17O7P	268.071	10	[M+FA-H]-	50.4	66.8	96.34			28.385	15.4393	16.8978	237.345	216.113	296.319	20.2407	249.926	0.080987	-3.62617	0.00556183	2.25478	2.12736
8642	11.193	/	803.354	HMDB0034871	Spinacoside D	C40H60O14	764.398	10	[M+K]+	46.8	50.9	93.88			0.208062	1.11499	0.554906	12.2846	6.5298	4.24992	0.625985	7.68809	0.0814227	-3.61843	0.0658314	1.18157	2.19806
480	4.841	207.09	206.082	HMDB0000512	N-Acetylphenylalanine	C11H13NO3	207.09	1	[M-H]-	53.2	70.1	97.36			1.45083	3.08534	5.26425	40.6383	42.8903	36.238	3.26681	39.9222	0.0818293	-3.61124	0.0018797	2.72591	2.14622
8729	6.781	/	833.428	HMDB0039352	Azukisaponin III	C42H66O15	810.44	2	[M+Na]+	45.9	34.8	96.86			2.65721	1.08835	1.80086	5.9923	27.8039	32.63	1.84881	22.142	0.0834976	-3.58212	0.13517	0.869118	2.01404
1563	1.926	/	213.207	HMDB0255917	Octylguanidine	C9H21N3	171.174	1	[M+ACN+H]+	44.6	34.8	89.85			27.0187	21.1854	45.4177	294.93	398.367	418.435	31.2073	370.577	0.0842126	-3.56982	0.027572	1.55953	2.21522
6301	14.625	/	467.388	HMDB0304265	Arabidiol	C30H52O2	444.397	4	[M+Na]+	52.9	74.7	94.61			0.0999273	0.0382096	0.0908121	1.06144	0.739798	0.905098	0.0763163	0.902111	0.0845975	-3.56324	0.00805625	2.09387	2.20797
371	5.059	189.079	188.072	HMDB0002302	Indole-3-propionic acid	C11H11NO2	189.079	2	[M-H]-	51.1	62.4	95.24			12.8435	6.9836	14.6255	151.316	112.264	143.433	11.4842	135.671	0.0846472	-3.56239	0.00471816	2.32623	2.10915
2729	12.621	/	285.184	HMDB0037832	Vetiveryl acetate	C17H26O2	262.193	7	[M+Na]+	44.5	33.8	97.06			14.7485	9.98419	12.1448	74.5014	158.069	192.271	12.2925	141.614	0.086803	-3.52611	0.0864763	1.0631	2.13467
58	5.065	117.058	116.051	HMDB0000738	Indole	C8H7N	117.058	2	[M-H]-	44.7	33	92.53			6.83396	4.13995	9.11366	80.5857	56.7858	76.0474	6.69586	71.1396	0.0941227	-3.40931	0.00648694	2.18796	2.06057
4916	5.097	/	623.164	HMDB0301972	2''-O-alphaRhamnosyl-6-C-fucosyl-luteolin	C27H30O14	578.164	4	[M+FA-H]-	52.4	74.2	92.73			18.6166	12.5266	15.8865	92.3736	208.191	196.999	15.6766	165.854	0.09452	-3.40324	0.0772682	1.112	2.01283
3576	6.673	330.073	331.081	HMDB0029263	3,7-Dimethylquercetin	C17H14O7	330.074	1	[M+H]+	51.9	66.3	94.89			2.72536	1.45313	2.41287	20.9478	24.4303	24.2705	2.19712	23.2162	0.0946374	-3.40145	0.00306233	2.51395	2.16074
5623	7.14	808.428	807.421	HMDB0038739	Licoricesaponin B2	C42H64O15	808.425	5	[M-H]-	46.4	51.2	87.04			1.75324	0.440629	1.4845	3.92173	17.0002	17.7588	1.22612	12.8936	0.0950956	-3.39448	0.129612	0.887355	1.89821
5687	6.005	/	825.431	HMDB0039561	Cynarasaponin F	C41H64O14	780.43	4	[M+FA-H]-	52.3	70	96.15			7.52908	1.31021	2.71924	19.363	74.1207	27.2586	3.85285	40.2474	0.095729	-3.3849	0.159593	0.796985	1.97052
8027	5.678	/	633.178	HMDB0003265	Hesperidin	C28H34O15	610.19	1	[M+Na]+	44.9	36	89.68	70		3.78412	3.73026	3.37072	29.0049	44.913	37.7655	3.62837	37.2278	0.0974639	-3.35899	0.0110122	1.95813	2.13557
1671	6.08	338.116	337.108	HMDB0033315	Moracin H	C20H18O5	338.115	1	[M-H]-	51.3	62.7	95.34			0.760225	0.669867	0.668551	9.95485	5.22576	5.42683	0.699548	6.86915	0.101839	-3.29564	0.0792571	1.10096	1.99919
8024	5.147	/	633.178	HMDB0302773	Calceolarioside E	C28H34O15	610.19	2	[M+Na]+	54.7	82.5	92.97			31.7184	18.2403	24.2135	138.548	261.167	302.783	24.724	234.166	0.105583	-3.24355	0.0732758	1.13504	2.0608
627	4.786	/	228.088	CSID67157768	N-[2,4-Hexadienoyl]alanine	C9H13NO3	183.09	2	[M+FA-H]-	43.2	22.6	95.56			1.45898	2.69601	2.46335	25.7686	22.4931	13.9264	2.20611	20.7294	0.106424	-3.2321	0.0195591	1.70865	1.99706
57	3.666	116.084	115.077	HMDB0244061	1,2-Cyclohexanediol	C6H12O2	116.084	2	[M-H]-	44.8	28.8	97.41			29.938	31.0585	23.2477	286.638	272.415	231.641	28.0814	263.565	0.106545	-3.23047	0.00239272	2.62111	2.01435
2266	6.638	382.037	381.029	HMDB0029202	hesperetin 3'-O-sulfate	C16H14O9S	382.036	2	[M-H]-	52.6	72.1	92.64			9.43059	17.5474	16.9101	185.333	108.997	107.248	14.6294	133.859	0.109289	-3.19377	0.0654468	1.18411	1.98142
2440	4.769	/	393.156	HMDB0035044	Gibberellin A63	C19H24O6	348.157	2	[M+FA-H]-	47.8	45.7	95.5			4.48674	5.83392	5.89796	21.4762	63.8171	59.6737	5.40621	48.3223	0.111878	-3.16	0.104136	0.982399	1.89063
477	3.67	/	205.072	HMDB0059722	Mono-methyl-adipate	C7H12O4	160.074	2	[M+FA-H]-	52.2	63.3	99.48			662.167	649.237	489.451	5708	5411.03	4701.62	600.285	5273.55	0.113829	-3.13506	0.00208723	2.68043	1.98442
8938	6.99	/	995.48	HMDB0039009	Calendasaponin B	C48H76O20	972.493	2	[M+Na]+	56.7	88	97.93			13.9352	2.1116	6.9818	10.3326	53.3226	136.429	7.67622	66.6946	0.115095	-3.1191	0.170616	0.767981	1.66799
4790	5.769	608.175	607.168	HMDB0038810	Rhamnetin 3-(4-rhamnosylrhamnoside)	C28H32O15	608.174	2	[M-H]-	49.2	58.2	89.8			7.88449	6.4948	11.3041	65.6812	86.6206	67.0808	8.56111	73.1276	0.117071	-3.09455	0.0233348	1.632	1.96779
4208	12.123	358.287	359.294	HMDB0006323	Tetracosapentaenoic acid (24:5n-3)	C24H38O2	358.287	2	[M+H]+	50.1	56.3	96.12			15.4629	5.73636	27.7459	127.389	160.71	120.905	16.315	136.335	0.119669	-3.06288	0.00815598	2.08852	2.06128
1826	7.85	/	231.138	HMDB0303805	3-Oxo-alpha-ionol	C13H20O2	208.146	10	[M+Na]+	51.4	73.4	94.6			3.7398	7.50061	3.83811	36.8747	51.8429	32.7627	5.02617	40.4934	0.124123	-3.01015	0.0162886	1.78812	2.02512
4671	1.655	/	590.237	HMDB0012212	Dihydrozeatin-9-N-glucoside-O-glucoside	C22H35N5O11	545.233	9	[M+FA-H]-	51.9	73.5	96.15			2.29752	2.16804	4.75903	25.4059	26.7466	21.0083	3.07486	24.3869	0.126087	-2.98751	0.00394011	2.40449	1.94043
2357	5.937	388.116	387.109	HMDB0029979	2'-Hydroxy-3,4',5',7,8-pentamethoxyflavone	C20H20O8	388.116	2	[M-H]-	47.6	46.2	94.37			9.04622	4.67136	10.0963	70.112	76.9054	40.5133	7.93795	62.5103	0.126986	-2.97725	0.0598737	1.22276	1.90441
2586	5.534	404.205	403.198	HMDB0039947	Pisumionoside	C19H32O9	404.205	1	[M-H]-	43.5	23.2	95.97			6.87144	7.26281	5.32594	54.254	47.1483	50.8816	6.48673	50.7613	0.127789	-2.96816	0.00146805	2.83326	1.93021
5592	7.789	794.45	793.442	HMDB0034533	Spinasaponin A	C42H66O14	794.445	5	[M-H]-	54.9	88.2	92.11			2.17885	0.510524	0.934585	0.484636	8.17987	19.6222	1.20798	9.4289	0.128115	-2.96449	0.19032	0.720516	1.13721
7880	5.777	608.173	609.18	HMDB0038819	Calendoflaside	C28H32O15	608.174	2	[M+H]+	56.8	88.2	97.86			53.5214	80.0214	82.2439	622.672	544.112	513.014	71.9289	559.933	0.12846	-2.96061	0.00376651	2.42406	2.01994
5952	6.986	972.499	971.492	HMDB0033580	28-Glucosylarjunolate 3-[rhamnosyl-(1->3)-glucuronide]	C48H76O20	972.493	6	[M-H]-	55.3	86.4	96.85			35.5463	20.023	18.8343	25.5343	123.362	419.286	24.8012	189.394	0.13095	-2.93291	0.237027	0.625202	1.34783
2768	12.569	286.193	287.2	HMDB0249339	Boldenone	C19H26O2	286.193	2	[M+H]+	40.6	10.1	95.14			1.78013	1.39077	1.54884	7.45373	14.2758	14.3077	1.57325	12.0124	0.130968	-2.93271	0.0674891	1.17077	1.962
146	3.66	144.079	143.072	HMDB0001988	4-Hydroxycyclohexylcarboxylic acid	C7H12O3	144.079	2	[M-H]-	53.5	73.1	96.82			32.7229	37.6588	27.4958	308.997	211.286	185.527	32.6258	235.27	0.138674	-2.85023	0.054535	1.26332	1.87374
4839	7.41	614.145	613.137	HMDB0001176	Cytidine 5'-monophosphate-N-acetylneuraminic acid	C20H31N4O16P	614.147	4	[M-H]-	48.4	53.6	93.7			6.32501	2.14098	4.90172	27.6702	37.1633	31.0907	4.45591	31.9747	0.139357	-2.84314	0.00599293	2.22236	1.8799
2972	5.426	437.196	436.188	HMDB0255144	N-Formyl-Met-Leu-Phe	C21H31N3O5S	437.198	7	[M-H]-	47.2	55.9	88.36			4.31366	3.32094	5.46483	22.4868	38.5282	31.0625	4.36648	30.6925	0.142265	-2.81334	0.0168263	1.77401	1.85659
2657	5.819	/	409.118	HMDB0060982	Hydroxytorsemide	C16H20N4O4S	364.121	2	[M+FA-H]-	37.4	4.48	84.29			3.04794	3.4584	7.90613	37.5821	29.0645	33.5478	4.80416	33.3981	0.143845	-2.79741	0.00513054	2.28984	1.87606
4473	5.043	/	565.158	HMDB0301671	3-Hydroxyphloretin 2'-O-xylosyl-glucoside	C26H32O15	584.174	2	[M-H2O-H]-	51.9	66.7	95.14			32.1042	24.0983	41.095	156.958	229.84	271.81	32.4325	219.536	0.147732	-2.75894	0.0175178	1.75652	1.83193
2474	8.012	/	271.13	HMDB0035132	Heliannuol B	C15H20O3	248.141	2	[M+Na]+	45.9	35.1	96.53			1.2837	1.6148	1.41287	12.498	4.64544	12.0203	1.43712	9.72124	0.147833	-2.75796	0.100185	0.999196	1.84326
3166	9.885	452.296	451.289	CSID29747423	2-Biphenylyl heptyl sebacate	C29H40O4	452.293	8	[M-H]-	39.8	10.1	97.87			1.06022	0.784366	1.32042	9.3009	6.41598	5.64566	1.055	7.12084	0.148157	-2.7548	0.0521423	1.28281	1.83973
3475	5.352	476.19	475.183	HMDB0035635	Kanokoside A	C21H32O12	476.189	1	[M-H]-	46.2	34.3	97.88			21.3976	17.0274	15.1978	67.9245	127.789	161.983	17.8743	119.232	0.149912	-2.73781	0.0417396	1.37945	1.78406
4932	6.073	/	395.204	HMDB0040701	9-Hydroxy-7-megastigmen-3-one glucoside	C19H32O7	372.215	1	[M+Na]+	40.2	7.74	94.32			3.63283	4.44164	2.17422	38.3998	16.4935	13.0213	3.41623	22.6382	0.150906	-2.72828	0.138252	0.85933	1.82073
5644	6.797	/	809.437	HMDB0036358	Momordin I	C41H64O13	764.435	5	[M+FA-H]-	51.3	65.7	97.06			9.13418	3.2733	7.18358	18.8741	99.9798	9.67684	6.53035	42.8436	0.152423	-2.71385	0.254132	0.59494	1.38523
7346	1.674	545.237	546.244	HMDB0012212	Dihydrozeatin-9-N-glucoside-O-glucoside	C22H35N5O11	545.233	7	[M+H]+	49.9	60.3	96.97			26.2756	33.1433	36.3425	241.561	223.989	154.51	31.9205	206.687	0.154439	-2.69489	0.0426017	1.37057	1.91072
3343	8.322	/	463.307	HMDB0303029	Furost-5-ene-3beta,22,26-triol	C26H42O4	418.308	1	[M+FA-H]-	51.5	63.7	95.26			5.09491	2.14262	5.77694	27.1732	32.5731	24.1004	4.33816	27.9489	0.155218	-2.68764	0.00645256	2.19027	1.82643
4804	5.142	610.19	609.183	HMDB0302773	Calceolarioside E	C28H34O15	610.19	1	[M-H]-	47.6	47.1	91.87			109.751	63.6049	117.254	376.266	742.976	727.804	96.8701	615.682	0.157338	-2.66806	0.0699564	1.15517	1.77681
1785	3.907	346.142	345.135	HMDB0253695	Isotaxiresinol	C19H22O6	346.142	2	[M-H]-	52	67.6	94.71	70.3		3.28358	3.68711	4.79841	13.3273	32.0765	28.5653	3.92303	24.6563	0.159108	-2.65192	0.0894457	1.04844	1.74987
2082	3.779	/	368.162	CSID67492630	N-Formylmethionylleucylproline	C17H29N3O5S	387.183	7	[M-H2O-H]-	44.8	38.8	92.93			102.244	77.5569	114.561	516.382	605.094	713.148	98.1205	611.541	0.160448	-2.63982	0.00623915	2.20487	1.80817
2000	5.132	/	363.076	HMDB0002937	Tamarixetin	C16H14O7	318.074	12	[M+FA-H]-	38.8	10.3	96.81			16.2271	20.5116	13.758	113.808	94.515	102.323	16.8322	103.549	0.162554	-2.62101	0.00227656	2.64272	1.8127
3633	5.885	490.111	489.104	HMDB0038816	2''-O-Acetylisoorientin	C23H22O12	490.111	1	[M-H]-	54.8	84.1	90.87			18.9196	31.8887	18.4886	139.341	147.521	135.727	23.0989	140.863	0.163982	-2.60839	0.00145365	2.83754	1.81349
5790	6.245	/	867.443	HMDB0248186	alpha-Acetyldigoxin	C43H66O15	822.44	6	[M+FA-H]-	44	34.1	92.71			8.94155	3.09086	4.72575	9.3445	30.8737	61.506	5.58605	33.908	0.164741	-2.60173	0.140982	0.850837	1.51644
778	8.923	250.157	249.15	HMDB0039156	3beta-Hydroxycinnamolide	C15H22O3	250.157	1	[M-H]-	49.3	52.1	95.7			4.59886	3.623	8.63141	29.3283	8.67536	63.1704	5.61776	33.7247	0.166577	-2.58574	0.151855	0.81857	1.46994
630	6.783	230.062	229.054	HMDB0062720	Thymol Sulfate	C10H14O4S	230.061	1	[M-H]-	46.1	37.8	94.22			0.433501	0.580558	0.441786	4.96119	1.26607	2.50777	0.485282	2.91167	0.166668	-2.58495	0.106782	0.971501	1.63785
2018	11.082	/	243.138	HMDB0037606	13-Nor-6-eremophilene-8,11-dione	C14H20O2	220.146	9	[M+Na]+	49.7	61.3	97.5			9.64502	21.2402	17.5961	141.223	88.3983	59.6209	16.1604	96.414	0.167615	-2.57678	0.0517378	1.28619	1.82297
2441	3.91	/	393.156	CSID390385	Eurycomalactone	C19H24O6	348.157	2	[M+FA-H]-	49.3	58.5	90.36			4.36747	6.25979	7.3893	16.9017	46.8791	43.4662	6.00552	35.749	0.167991	-2.57354	0.104993	0.978839	1.68992
2977	6.008	438.099	437.092	HMDB0059614	Riboflavin cyclic-4',5'-phosphate	C17H19N4O8P	438.094	11	[M-H]-	43.5	31.5	98.3			50.1308	71.3896	69.9449	555.631	316.465	263.187	63.8218	378.428	0.16865	-2.5679	0.0927369	1.03275	1.74711
3004	5.731	440.114	439.107	HMDB0240703	Isolariciresinol sulfate	C20H24O9S	440.114	0	[M-H]-	54	77.9	92.33			3.86836	5.79808	6.33236	45.9118	28.5909	20.1826	5.33293	31.5617	0.168968	-2.56517	0.0476338	1.32208	1.74215
2737	5.313	416.169	415.162	HMDB0041274	Phenylethyl primeveroside	C19H28O10	416.168	2	[M-H]-	47.2	43.7	94.18			8.25207	13.7645	7.68143	48.6423	67.6759	58.8088	9.89934	58.3756	0.16958	-2.55996	0.0071626	2.14493	1.78707
3888	9.026	/	345.239	CSID28639142	5-HETrE	C20H34O3	322.251	1	[M+Na]+	39.8	5.38	95.2			18.0022	8.75884	18.069	52.5638	95.6431	111.16	14.9433	86.4557	0.172844	-2.53246	0.0357767	1.4464	1.80415
5491	4.513	/	757.224	HMDB0041149	Glucoliquiritin apioside	C32H40O18	712.221	7	[M+FA-H]-	49.2	65.2	87.99			2.4595	1.58711	2.55997	11.3699	15.9987	10.7531	2.2022	12.7072	0.173303	-2.52863	0.041395	1.38305	1.76586
155	6.916	146.095	145.087	HMDB0002207	3-Hydroxyisoheptanoic acid	C7H14O3	146.094	2	[M-H]-	43.7	22.7	98.37			28.0959	22.6693	32.9073	174.952	141.225	162.251	27.8908	159.476	0.174891	-2.51548	0.00292321	2.53414	1.77129
1518	1.302	/	326.111	HMDB0037843	N-(1-Deoxy-1-fructosyl)threonine	C10H19NO8	281.111	6	[M+FA-H]-	49.6	56.1	98.99			3.22922	2.42123	4.33002	19.0321	18.4553	19.2342	3.32682	18.9072	0.175956	-2.50672	0.00113748	2.94406	1.77164
4898	5.579	/	621.185	HMDB0256632	Plantamajoside	C29H36O16	640.2	3	[M-H2O-H]-	53.7	81.3	91.12			10.2287	6.84945	9.2092	40.3611	60.8812	47.9698	8.76245	49.7374	0.176174	-2.50492	0.0114838	1.93991	1.7574
3204	6.249	/	455.12	HMDB0033694	Caffeic acid [apiosyl-(1->6)-glucosyl] ester	C20H26O13	474.137	1	[M-H2O-H]-	55.1	85.6	90.8			7.58789	5.89774	2.52731	17.5901	38.5376	34.0971	5.33765	30.0749	0.177478	-2.49429	0.0394083	1.40441	1.7054
1636	5.902	334.163	333.156	HMDB0040461	1,5-Dibutyl methyl hydroxycitrate	C15H26O8	334.163	1	[M-H]-	40.3	7.84	95.11			9.56573	8.9507	10.3192	58.6182	54.1893	49.6022	9.61188	54.1366	0.177549	-2.49371	0.00179281	2.74647	1.76904
3284	5.98	462.117	461.109	HMDB0302930	Hispiduloside	C22H22O11	462.116	0	[M-H]-	52	66	94.48			37.575	45.008	47.8984	273.556	267.467	192.089	43.4938	244.371	0.177983	-2.49019	0.0340398	1.46801	1.75997
2816	4.775	/	423.167	HMDB0036694	15-Hydroxyleptocarpin	C20H26O7	378.168	2	[M+FA-H]-	44	27.2	95.43			8.46779	12.8562	10.2577	30.1116	71.9881	72.4526	10.5273	58.1841	0.18093	-2.46649	0.0958773	1.01828	1.66969
2574	6.545	404.111	403.104	HMDB0041782	Resveratrol 3-O-glucuronide	C20H20O9	404.111	2	[M-H]-	51.9	66.9	94.91			3.61228	4.01388	4.24601	15.5917	25.0634	24.5828	3.95739	21.7459	0.181983	-2.45812	0.0501559	1.29968	1.73037
2745	10.257	416.33	415.322	HMDB0001903	Calcitriol	C27H44O3	416.329	1	[M-H]-	51.5	67.2	91.63			2.36419	3.55182	3.84559	18.3668	18.6372	16.5122	3.25387	17.8387	0.182405	-2.45479	0.00169007	2.7721	1.75641
2291	3.966	/	382.178	CSID61893	Oxiperomide	C20H23N3O2	337.179	1	[M+FA-H]-	48.5	47.3	96.85			823.895	656.05	1269.23	6020.42	4366.45	4317.58	916.391	4901.48	0.186962	-2.41918	0.0114182	1.9424	1.72896
91	3.677	130.063	129.056	HMDB0033286	Sherry lactone	C6H10O3	130.063	3	[M-H]-	40.8	10	97.03			33.203	33.5005	29.5768	206.291	133.177	169.931	32.0934	169.8	0.189008	-2.40348	0.0122665	1.91128	1.71854
2322	5.326	/	385.115	HMDB0030678	Linocinnamarin	C16H20O8	340.116	2	[M+FA-H]-	40.7	9.58	96.35			154.989	177.144	140.966	709.924	821.137	941.127	157.7	824.063	0.191368	-2.38558	0.00509342	2.29299	1.7221
669	6.11	/	236.057	HMDB0000763	5-Hydroxyindoleacetic acid	C10H9NO3	191.058	1	[M+FA-H]-	52.6	75.6	88.81			11.9348	10.1979	9.06565	70.5402	43.0497	47.6655	10.3995	53.7518	0.193472	-2.3698	0.0580787	1.23598	1.69869
5023	10.752	398.318	399.325	HMDB0241938	N-Stearoyl Asparagine	C22H42N2O4	398.314	9	[M+H]+	42.5	25.9	96.3			36.7437	51.0671	48.7015	240.359	262.919	200.611	45.5041	234.63	0.19394	-2.36632	0.00629506	2.201	1.80024
2049	5.997	368.021	367.014	HMDB0000218	Orotidylic acid	C10H13N2O11P	368.026	13	[M-H]-	45.9	47.3	96.27			12.0758	17.2594	16.9348	125.574	55.1551	57.0926	15.4233	79.2739	0.194557	-2.36173	0.121391	0.915814	1.63981
3841	6.005	/	505.136	HMDB0041385	6''-Acetylliquiritin	C23H24O10	460.137	2	[M+FA-H]-	46.5	42.4	92.39			4.1081	7.88049	9.17916	63.7014	26.5171	17.4795	7.05592	35.8993	0.196547	-2.34705	0.166473	0.778657	1.55844
1273	5.277	/	307.14	HMDB0031897	Phaseolic acid	C12H22O6	262.142	2	[M+FA-H]-	40.5	8.72	95.44			4.55143	4.71534	4.91191	25.9139	21.0173	24.5922	4.72622	23.8411	0.198238	-2.33469	0.0181168	1.74192	1.70751
3745	5.301	/	497.134	HMDB0034753	7-Hydroxybutylidenephthalide 7-(6-malonylglucoside)	C21H24O11	452.132	8	[M+FA-H]-	53.4	82.6	93.18			18.5374	26.5249	22.5011	215.905	66.6835	54.5408	22.5211	112.376	0.200408	-2.31899	0.196558	0.706509	1.48863
466	1.746	130.122	131.129	HMDB0246298	4-(Aminobutyl)guanidine	C5H14N4	130.122	0	[M+H]+	41.5	13.4	94.26			108.473	101.901	101.419	531.064	443.929	569.072	103.931	514.688	0.20193	-2.30807	0.00540393	2.26729	1.77332
7909	6.555	/	613.152	HMDB0037420	Maysin 3'-methyl ether	C28H30O14	590.164	1	[M+Na]+	44.5	33.1	91.09			6.0302	5.52464	7.06481	32.767	35.4343	23.1688	6.20655	30.4567	0.203783	-2.2949	0.0428739	1.36781	1.7587
710	9.194	242.095	241.087	HMDB0035019	Phenethyl salicylate	C15H14O3	242.094	1	[M-H]-	47.1	39.2	97.7			7.52089	4.67629	9.29063	25.0325	39.0612	40.2548	7.1626	34.7828	0.205924	-2.27982	0.0179461	1.74603	1.65667
3485	13.34	/	325.288	HMDB0036759	Pregeijerene	C12H18	162.141	2	[2M+H]+	47.7	48.9	92.06			1.22977	0.437425	1.2954	6.23684	4.30859	3.79745	0.987531	4.78096	0.206555	-2.2754	0.0251249	1.5999	1.72951
2570	3.518	275.163	276.17	HMDB0246810	5-Hydroxyprimaquine	C15H21N3O2	275.163	1	[M+H]+	47	45.4	90.79			6.21116	6.3582	6.48667	27.8697	40.6539	23.491	6.35201	30.6716	0.207098	-2.27162	0.0652607	1.18535	1.73703
4574	11.079	/	415.187	HMDB0029531	4',7-Dihydroxy-3',8-diprenylflavanone	C25H28O4	392.199	2	[M+Na]+	47.7	44.4	95.83			22.3618	45.7139	33.4318	224.725	148.035	114.699	33.8358	162.487	0.208238	-2.2637	0.038436	1.41526	1.7202
4646	10.756	/	381.315	HMDB0255827	Nymphayol	C25H42O	358.324	5	[M+Na]+	50.2	60.6	96.34			48.2649	62.1686	60.6618	270.511	309.736	237.069	57.0317	272.439	0.209338	-2.25609	0.00634887	2.1973	1.75733
1413	3.479	203.079	226.068	HMDB0240731	Adipoylglycine	C8H13NO5	203.079	2	[M+Na]+	39.7	8.5	91.86			9.85926	3.86763	6.18504	43.4854	25.618	25.8402	6.63731	31.6478	0.209724	-2.25344	0.0351706	1.45382	1.71155
1725	2.476	/	341.088	CSID21865861	dehypoxanthine futalosine	C14H16O7	296.09	2	[M+FA-H]-	45.9	34.6	97.46			44.4135	40.2632	55.7686	223.143	235.082	198.486	46.8151	218.904	0.213862	-2.22525	0.00225886	2.64611	1.66974
3242	6.092	458.179	457.172	HMDB0029909	Gein	C21H30O11	458.179	1	[M-H]-	40	8.47	92.55			40.2017	47.2095	45.4971	262.63	179.664	177.83	44.3028	206.708	0.214325	-2.22213	0.0495761	1.30473	1.65279
4005	5.996	/	519.114	HMDB0037342	Apigenin 7-O-(6''-O-acetylglucoside)	C23H22O11	474.116	1	[M+FA-H]-	48.4	49.6	93.54			10.0996	19.976	18.7522	68.5059	72.3392	86.8662	16.2759	75.9038	0.214429	-2.22143	0.0056956	2.24446	1.65871
5206	5.342	/	409.11	HMDB0240445	3,4-Dihydroxyphenylvaleric acid 3 glucuronide	C17H22O10	386.121	2	[M+Na]+	51.4	60.7	98.21			55.392	81.359	57.6946	240.431	321.94	341.161	64.8152	301.177	0.215206	-2.21621	0.0107518	1.96852	1.73028
3787	7.082	/	501.141	HMDB0248802	Azilsartan	C25H20N4O5	456.143	1	[M+FA-H]-	42.6	23	91.31			3.69015	1.38543	1.73146	21.3914	5.78285	4.18035	2.26901	10.4515	0.217099	-2.20358	0.223567	0.650592	1.37134
3366	5.953	468.109	467.102	HMDB0301926	Epigallocatechin 3-caffeate	C24H20O10	468.106	7	[M-H]-	39.6	16.1	90.05			4.33268	5.57366	4.34134	36.7706	14.3407	13.6474	4.74923	21.5862	0.220012	-2.18435	0.154113	0.812162	1.52635
1959	11.338	/	359.26	HMDB0060043	13-HDoHE	C22H34O	314.261	2	[M+FA-H]-	48.2	48.8	93.92			1.41192	1.02522	1.73156	5.41042	6.89572	6.60758	1.38957	6.30457	0.220406	-2.18176	0.0050935	2.29298	1.6435
5102	5.348	/	404.154	HMDB0303782	Zeatin glucoside	C16H23N5O6	381.165	0	[M+Na]+	41.8	21.8	87.66			4.93853	7.35328	5.24585	24.2264	28.0006	27.1323	5.84589	26.4531	0.220991	-2.17794	0.00360019	2.44367	1.72812
446	12.62	130.042	131.049	CSID9990041	1H-Inden-1-one	C9H6O	130.042	1	[M+H]+	50.8	64.6	90.52			9.18187	10.8176	9.60868	29.0918	46.5623	58.1014	9.8694	44.5851	0.221361	-2.17553	0.0342051	1.46591	1.67456
3868	8.984	344.089	345.096	HMDB0040321	3',8-Dihydroxy-4',5',7-trimethoxyflavone	C18H16O7	344.09	2	[M+H]+	48.7	52.1	93.2			10.914	6.57254	9.53595	31.0933	38.939	51.2459	9.0075	40.4261	0.222814	-2.16609	0.0212397	1.67285	1.69038
5150	5.01	/	665.174	HMDB0029908	Camellianin A	C29H32O15	620.174	6	[M+FA-H]-	48.9	59.4	92.03			19.9664	13.5503	19.2097	68.5711	91.1188	76.566	17.5754	78.752	0.223175	-2.16376	0.00624187	2.20469	1.63698
7241	5.873	534.1	535.108	HMDB0301693	Kaempferol 3-O-(6-malonyl-glucoside)	C24H22O14	534.101	1	[M+H]+	46.8	41.2	94.65			4.85811	10.9402	14.1967	48.5958	46.66	38.8225	9.99833	44.6928	0.223712	-2.16028	0.00829933	2.08096	1.71752
735	5.589	246.101	245.093	HMDB0013713	N-Acetyltryptophan	C13H14N2O3	246.1	1	[M-H]-	53.4	70.1	97.51			51.6148	21.9112	98.5075	148.555	235.089	377.873	57.3445	253.839	0.225909	-2.14619	0.0722225	1.14133	1.5463
4591	5.016	/	581.153	HMDB0033706	Salviaflaside methyl ester	C25H28O13	536.153	4	[M+FA-H]-	45.9	41.7	92.4			17.3295	13.5162	31.4498	44.6808	82.9438	147.36	20.7652	91.6616	0.226542	-2.14215	0.0997853	1.00093	1.48482
2616	9.454	406.273	405.265	HMDB0000502	3-Oxocholic acid	C24H38O5	406.272	2	[M-H]-	55.8	86.1	94.97			21.1166	18.6028	21.0033	77.0968	102.079	84.5307	20.2409	87.902	0.230266	-2.11862	0.00597567	2.22361	1.62342
2648	10.287	278.188	279.195	HMDB0030974	8-Acetoxy-4-acoren-3-one	C17H26O3	278.188	1	[M+H]+	41.4	12.7	96			1.62263	3.9625	0.524635	11.3954	5.8325	9.29263	2.03659	8.84019	0.230378	-2.11792	0.0454349	1.34261	1.66857
4273	4.766	544.052	543.045	HMDB0037596	8-Hydroxyluteolin 8-glucoside 3'-sulfate	C21H20O15S	544.052	0	[M-H]-	49.6	60.2	87.96			10.9361	19.3723	11.3942	101.843	40.8942	37.8799	13.9009	60.2058	0.230889	-2.11473	0.152621	0.816387	1.50302
5985	4.502	/	447.162	HMDB0062702	N,N'-diacetylchitobiose	C16H28N2O11	424.169	8	[M+Na]+	47.7	52.1	96.46			5.18661	5.13723	4.80551	10.3463	27.2328	27.9015	5.04312	21.8269	0.231051	-2.11372	0.112984	0.946984	1.56569
2231	6.643	380.021	379.014	HMDB0041778	Tectorigenin 7-sulfate	C16H12O9S	380.02	2	[M-H]-	49.9	62.2	89.34			9.21375	11.0837	9.52776	57.9326	35.2878	33.7113	9.94175	42.3106	0.234971	-2.08945	0.0754588	1.12229	1.58324
3855	13.341	/	343.299	HMDB0242058	N-Myristoyl Proline	C19H35NO3	325.262	11	[M+NH4]+	43.1	30.9	96.06			1.58334	1.34057	1.92814	8.89463	6.14809	5.4416	1.61735	6.82811	0.236866	-2.07786	0.0585419	1.23253	1.66062
3644	6.999	490.242	489.235	HMDB0266571	PA(2:0/18:3(10,12,15)-OH(9))	C23H39O9P	490.233	18	[M-H]-	44.9	46.9	96.09			5.24962	11.0335	7.36011	48.0469	24.6941	24.6472	7.88106	32.4627	0.242772	-2.04232	0.100547	0.99763	1.53682
1026	6.326	/	284.033	HMDB0003074	Delphinidin	C15H11O7+	303.05	0	[M-H2O-H]-	42.1	27.5	83.58			4.33647	6.54962	6.9703	25.8909	22.5004	23.9877	5.95213	24.1263	0.246707	-2.01913	0.00236602	2.62598	1.58769
1245	3.853	306.132	305.125	CSID9747860	1,4,7,10,13,16-Hexaoxacyclononadecane-17,19-dione	C13H22O8	306.131	1	[M-H]-	43.5	24.6	94.92			3.47993	0.911874	4.13857	14.5771	10.5706	9.27946	2.84346	11.4757	0.24778	-2.01287	0.0259328	1.58615	1.5435
4285	6.548	/	545.166	CSID390892	Pinocembrin 7-rhamnosylglucoside	C27H32O13	564.184	0	[M-H2O-H]-	45.9	38.8	91.58			11.0743	7.31427	9.27622	42.8893	39.4534	28.6028	9.22158	36.9819	0.249354	-2.00373	0.0133971	1.87299	1.56603
143	0.978	/	142.999	HMDB0002070	4-Hydroxy-2-oxoglutaric acid	C5H6O6	162.016	1	[M-H2O-H]-	47.2	43.6	94.1			28.1745	27.2575	16.8454	103.226	76.877	106.471	24.0925	95.5245	0.252213	-1.98729	0.0103551	1.98485	1.55629
2094	8.089	370.179	369.171	HMDB0240429	4-Androsten-3beta,17beta-diol 17-sulfate	C19H30O5S	370.181	7	[M-H]-	39.1	13.1	90.4			0.435377	1.28805	0.401608	5.91659	1.69876	0.809509	0.708345	2.80829	0.252234	-1.98717	0.244318	0.612044	1.21034
4550	7.177	/	575.124	HMDB0040477	Buddlenoid A	C30H26O13	594.137	8	[M-H2O-H]-	46.1	48.1	90.87			1.71241	1.9723	5.5547	11.3487	12.4738	12.7161	3.0798	12.1795	0.252867	-1.98355	0.0108417	1.9649	1.57397
5705	8.241	836.459	835.452	HMDB0034546	Lucyoside M	C44H68O15	836.456	4	[M-H]-	46.8	41.2	97.86			77.0448	28.2487	59.035	29.6822	171.728	447.894	54.7762	216.435	0.253084	-1.98231	0.216788	0.663965	0.902081
4665	4.602	/	589.17	HMDB0041413	Marmesin rutinoside	C26H34O13	554.2	1	[M+Cl]-	52.8	67.4	97.74			2.22896	5.11179	4.84924	15.7722	15.9898	16.1526	4.06333	15.9715	0.254411	-1.97477	0.0177271	1.75136	1.56445
7764	13.238	/	593.275	HMDB0035988	Ganoderic acid F	C32H42O9	570.283	5	[M+Na]+	54.4	80.1	97.75			22.8718	12.2853	13.7205	55.9194	64.1211	71.5569	16.2925	63.8658	0.255106	-1.97083	0.00841966	2.07471	1.62544
6490	6.095	/	481.167	HMDB0029909	Gein	C21H30O11	458.179	1	[M+Na]+	45.8	31.7	98.4			213.684	254.76	250.286	1101.14	936.478	772.965	239.577	936.861	0.255723	-1.96735	0.0110387	1.95708	1.63245
3083	10.271	/	445.296	HMDB0005814	Testosterone enanthate	C26H40O3	400.298	2	[M+FA-H]-	45	32	94.94			5.82985	6.30671	4.75225	19.3075	25.1093	21.2226	5.6296	21.8798	0.257297	-1.95849	0.00584316	2.23335	1.56059
1906	5.978	358.106	357.099	HMDB0257186	Retusin	C19H18O7	358.105	2	[M-H]-	43.6	29.3	91.24			6.31042	6.65397	9.74565	29.2295	35.3392	23.6897	7.57001	29.4195	0.257313	-1.9584	0.0137635	1.86127	1.55168
3015	6.332	300.063	301.07	HMDB0253076	Hematein	C16H12O6	300.063	2	[M+H]+	49.3	57.2	91.62			12.618	19.089	17.2806	62.6149	61.7307	65.2565	16.3292	63.2007	0.258371	-1.95248	0.00258053	2.58829	1.63828
290	5.213	/	173.082	HMDB0031484	2-Heptenoic acid	C7H12O2	128.084	2	[M+FA-H]-	45.6	32.1	97.83			1.93943	3.10309	1.20213	10.1779	5.66415	8.24795	2.08155	8.03002	0.259222	-1.94774	0.0316787	1.49923	1.51538
3117	9.636	448.319	447.312	HMDB0032783	Porrigenin A	C27H44O5	448.319	1	[M-H]-	40.7	9.03	96.18			36.0848	27.0474	36.2535	99.9543	155.23	124.709	33.1286	126.631	0.261615	-1.93448	0.0161349	1.79223	1.53342
3888	7.429	/	507.13	HMDB0029281	bfructosyl-a(6-O-)-feruloylglucoside	C21H28O12	472.158	6	[M+Cl]-	43.1	33.9	88.11			36.8881	20.2872	50.4692	112.843	152.549	142.967	35.8815	136.12	0.263603	-1.92356	0.0114145	1.94254	1.52598
7366	6.327	548.116	549.123	HMDB0037455	Chrysoeriol 7-O-(6''-malonyl-glucoside)	C25H24O14	548.117	1	[M+H]+	52.9	68	97.77			123.203	173.685	175.782	598.573	570.171	623.927	157.557	597.557	0.263668	-1.92321	0.00279266	2.55398	1.62562
3713	4.371	/	495.118	HMDB0037476	Neocarthamin	C21H22O11	450.116	8	[M+FA-H]-	45.8	44.2	93.43			22.2675	13.5883	21.8961	84.7319	70.7651	62.6378	19.2506	72.7116	0.264753	-1.91728	0.00896303	2.04755	1.53423
4657	2.879	/	383.094	HMDB0035476	6'-Methoxypolygoacetophenoside	C15H20O10	360.106	2	[M+Na]+	43.6	23.5	96.39			155.252	199.365	163.854	790.55	599.684	550.75	172.824	646.994	0.267118	-1.90445	0.0144352	1.84058	1.60109
7450	5.025	/	559.178	HMDB0033282	8-Hydroxypinoresinol 4-glucoside	C26H32O12	536.189	1	[M+Na]+	52.2	68.6	93.64			413.426	535.243	406.029	221.037	2086.54	2687.69	451.566	1665.09	0.271197	-1.88259	0.20194	0.694778	0.90937
1182	6.323	300.064	299.057	HMDB0302564	3-O-Methylkaempferol	C16H12O6	300.063	1	[M-H]-	55.8	84.1	96.65			185.498	238.518	258.896	878.688	787.064	841.137	227.637	835.63	0.272414	-1.87613	0.00172477	2.76327	1.53206
4495	12.319	370.25	393.239	HMDB0000476	3-Oxo-4,6-choladienoic acid	C24H34O3	370.251	3	[M+Na]+	45.4	34.2	95.88			2.05777	3.89977	1.34533	10.5523	8.88404	7.35908	2.43429	8.93179	0.272542	-1.87545	0.0196317	1.70704	1.57713
1715	1.437	341.134	340.127	HMDB0006591	Lactosamine	C12H23NO10	341.132	6	[M-H]-	50.7	63.4	96.47			20.0665	13.1811	16.2418	60.0161	61.7741	59.1636	16.4965	60.3179	0.273492	-1.87043	0.00147963	2.82985	1.52712
4673	6.478	592.18	591.173	HMDB0037417	Isowertin 2''-rhamnoside	C28H32O14	592.179	2	[M-H]-	52.9	72.7	94.19			27.521	34.9651	33.668	94.1254	111.806	138.961	32.0514	114.964	0.278795	-1.84273	0.0133497	1.87453	1.49835
1719	3.995	342.095	341.088	HMDB0036937	1-O-Caffeoylglucose	C15H18O9	342.095	1	[M-H]-	48	47.2	94			70.7827	64.3559	89.8554	367.485	231.535	196.156	74.998	265.059	0.282949	-1.82139	0.0865356	1.06281	1.46001
1739	12.25	/	341.213	HMDB0030454	Macrophorin A	C22H32O4	360.23	1	[M-H2O-H]-	44.5	28.4	95.84			1.94537	1.71133	1.34949	4.9607	5.28116	7.42183	1.66873	5.8879	0.283417	-1.819	0.0487703	1.31184	1.47844
6345	6.973	/	471.22	HMDB0029348	Neryl arabinofuranosyl-glucoside	C21H36O10	448.231	1	[M+Na]+	47.8	44	96.62			44.4312	63.0333	56.4194	138.964	206.234	232.533	54.628	192.577	0.283668	-1.81772	0.0244793	1.6112	1.54223
6305	5.548	/	469.113	HMDB0040803	Kaempferide 3-rhamnoside	C22H22O10	446.121	7	[M+Na]+	49.9	63.5	93.88			32.2223	23.3475	29.0878	119.848	90.378	84.9981	28.2192	98.4079	0.286757	-1.8021	0.0147653	1.83076	1.55193
238	6.779	164.084	163.077	HMDB0005809	Eugenol	C10H12O2	164.084	2	[M-H]-	48.1	47.3	95.76	67.7		2.95185	2.76526	2.89198	17.0754	4.81446	8.12635	2.8697	10.0054	0.286815	-1.80181	0.175276	0.756276	1.29652
6474	2.282	/	480.16	HMDB0001533	5,10-Methylene-THF	C20H23N7O6	457.171	0	[M+Na]+	44.3	29.3	92.36			3.81996	0.785986	4.56852	6.26507	4.29716	21.26	3.05816	10.6074	0.288303	-1.79434	0.227263	0.643472	1.25036
1966	6.414	/	361.094	HMDB0041790	Violanone	C17H16O6	316.095	2	[M+FA-H]-	54.1	76.2	96.58			11.6649	10.5765	13.0537	48.3397	41.1452	32.7039	11.765	40.7296	0.288857	-1.79157	0.0130418	1.88466	1.4831
7304	11.876	/	541.334	HMDB0240603	LysoPS(18:1/0:0)	C24H46NO9P	523.291	16	[M+NH4]+	42.6	34.8	95.02			4.35888	8.94814	6.1853	17.7621	18.7836	30.1328	6.49744	22.2262	0.292333	-1.77432	0.0407182	1.39021	1.50867
5178	4.197	/	669.132	HMDB0036264	Quercetin 7-glucuronide 3-rhamnoside	C27H28O17	624.133	3	[M+FA-H]-	50	55.5	97.78			84.3235	100.165	103.015	310.936	357.217	314.563	95.8346	327.572	0.29256	-1.77319	0.00229466	2.63928	1.49068
2303	3.487	/	383.099	HMDB0029681	3-O-p-Coumaroylquinic acid	C16H18O8	338.1	2	[M+FA-H]-	48.8	52.1	94.05			9.16368	11.735	9.66304	37.3831	37.4782	29.1022	10.1872	34.6545	0.293966	-1.76628	0.00683483	2.16527	1.48239
1940	2.551	/	359.099	HMDB0034060	6-O-Acetylarbutin	C14H18O8	314.1	1	[M+FA-H]-	54.2	74.3	97.92			37.1056	31.1466	44.2771	129.948	141.414	108.326	37.5097	126.562	0.296373	-1.75451	0.00669863	2.17401	1.47426
3663	5.544	/	491.12	HMDB0038821	Calycosin 7-galactoside	C22H22O10	446.121	1	[M+FA-H]-	42.3	17.3	94.79			26.4681	29.9642	33.5405	133.349	89.8028	78.9394	29.9909	100.697	0.297833	-1.74742	0.0719988	1.14267	1.4446
5099	5.657	654.181	653.174	HMDB0037579	Limocitrin 3-rutinoside	C29H34O17	654.18	2	[M-H]-	47.3	40.9	98.34			405.131	569.745	531.557	1702.23	1935.81	1409.12	502.144	1682.39	0.298471	-1.74434	0.00959383	2.01801	1.46937
976	11.739	/	173.096	HMDB0032213	2-4-7-Decatrienal	C10H14O	150.104	15	[M+Na]+	51.3	75.6	96.26			1.47624	2.43452	2.12808	10.3739	5.22007	4.50739	2.01295	6.70047	0.300419	-1.73495	0.129866	0.886503	1.43458
3254	7.313	460.138	459.131	HMDB0030869	Wistin	C23H24O10	460.137	2	[M-H]-	44.3	35.8	88.75			1.92598	1.52405	2.15131	8.63011	5.01119	4.94398	1.86711	6.19509	0.301386	-1.73032	0.0890094	1.05056	1.41745
1992	8.579	/	241.119	HMDB0030759	Pterosin B	C14H18O2	218.131	2	[M+Na]+	43.4	24.3	95.38			1.19806	2.13374	2.03326	8.45378	4.33993	4.99244	1.78835	5.92872	0.301642	-1.72909	0.0571054	1.24332	1.46992
2899	6.898	432.106	431.099	HMDB0040542	Kaempferol 3-O-alpharhamnofuranoside	C21H20O10	432.106	1	[M-H]-	55.5	87.5	91.52			4.3506	6.79305	16.693	23.5764	31.7448	36.6879	9.27888	30.6697	0.302542	-1.72479	0.0350685	1.45508	1.43546
3109	6.978	448.231	447.224	HMDB0029348	Neryl arabinofuranosyl-glucoside	C21H36O10	448.231	1	[M-H]-	40.9	8.63	97.54			55.7558	74.98	72.1082	170.82	233.576	263.017	67.6146	222.471	0.303926	-1.71821	0.017241	1.76344	1.4382
1016	5.538	284.057	283.05	HMDB0060791	6-Thioinosinic acid	C10H12N4O4S	284.058	4	[M-H]-	43.5	29.3	92.33			29.0959	13.8671	35.7379	100.754	85.5777	72.0869	26.2336	86.1395	0.304548	-1.71526	0.0164105	1.78488	1.43026
5948	2.413	/	444.222	HMDB0031763	Methyl 7-epi-12-hydroxyjasmonate glucoside	C19H30O9	402.189	1	[M+ACN+H]+	46.6	37.6	97.22			17.9781	18.5042	16.7298	57.7899	48.3474	67.8194	17.7374	57.9856	0.305893	-1.7089	0.0115208	1.93852	1.514
3058	5.536	/	445.118	HMDB0040556	5-Hydroxyflavone	C21H20O8	400.116	10	[M+FA-H]-	48.5	57.5	95.73			61.0377	26.3434	53.1478	183.836	151.113	124.373	46.843	153.107	0.305949	-1.70864	0.0191457	1.71793	1.42452
6623	5.336	/	487.214	HMDB0031367	Linalool oxide D 3-[apiosyl-(1->6)-glucoside]	C21H36O11	464.226	1	[M+Na]+	54.8	81.2	94.19			14.4518	27.9847	14.6042	68.5435	68.5123	48.7563	19.0136	61.9374	0.306981	-1.70378	0.020024	1.69845	1.50243
3083	1.446	/	342.14	HMDB0006591	Lactosamine	C12H23NO10	341.132	2	[M+H]+	49.6	54.3	96.76			19.2389	16.7772	18.6591	70.5743	55.7619	50.7875	18.225	59.0412	0.308683	-1.6958	0.0400247	1.39767	1.51013
1086	1.447	/	180.088	HMDB0041561	1,5-Anhydrofructose	C6H10O5	162.053	7	[M+NH4]+	40.5	14.1	96.87			138.551	121.168	134.91	494.299	415.733	366.763	131.543	425.598	0.309078	-1.69396	0.00963506	2.01615	1.51319
1888	4.769	234.089	235.096	HMDB0035712	Aloesol	C13H14O4	234.089	1	[M+H]+	49.8	54	96.16			10.665	16.4104	10.3124	22.1546	51.4673	47.2882	12.4626	40.3034	0.30922	-1.69329	0.103706	0.984195	1.40604
342	7.41	/	181.087	HMDB0030990	alpha-Carboxy-delta-nonalactone	C10H16O4	200.105	2	[M-H2O-H]-	42.5	21.2	93.77			4.88217	3.62555	4.52041	33.3064	5.25834	3.51266	4.34271	14.0258	0.309623	-1.69142	0.294957	0.530241	0.746409
4038	1.884	/	353.084	HMDB0240531	Hydroxytyrosol 4'-glucuronide	C14H18O9	330.095	1	[M+Na]+	45.7	33.7	96.65			142.043	185.29	161.561	579.697	473.836	522.531	162.965	525.355	0.3102	-1.68873	0.005463	2.26257	1.5178
5691	1.299	828.278	827.271	HMDB0003255	Amylopectin	C30H52O26	828.275	5	[M-H]-	50.4	60.3	97.05			41.2186	35.1968	24.5519	147.399	105.826	72.2592	33.6557	108.495	0.310206	-1.6887	0.0501222	1.29997	1.3876
1982	8.988	238.193	261.182	HMDB0038138	alpha-Bisabolol oxide C	C15H26O2	238.193	2	[M+Na]+	42	14.5	97.62			33.1032	25.0869	23.7708	104.467	87.8842	71.8254	27.3203	88.0589	0.310251	-1.68849	0.0154262	1.81174	1.49721
2293	9.772	/	259.167	HMDB0036680	Cyperolone	C15H24O2	236.178	2	[M+Na]+	48.1	44.5	97.79			127.022	383.172	131.407	947.002	541.387	564.415	213.867	684.268	0.312549	-1.67785	0.0628357	1.20179	1.46301
205	3.468	/	158.083	HMDB0062769	Epsilon-caprolactam	C6H11NO	113.084	3	[M+FA-H]-	49.5	51.4	99.31			12.6052	9.70979	11.5084	47.9586	28.6012	31.5796	11.2745	36.0464	0.312776	-1.6768	0.0743038	1.12899	1.40638
2528	5.595	/	398.089	HMDB0015487	Acenocoumarol	C19H15NO6	353.09	2	[M+FA-H]-	46	36.9	95.25			68.105	50.2024	52.9402	204.252	142.661	197.597	57.0825	181.503	0.314498	-1.66888	0.0139954	1.85402	1.41831
7947	4.856	/	619.163	HMDB0302534	Isoeriocitrin	C27H32O15	596.174	1	[M+Na]+	48.3	45.9	96.9			61.256	63.9524	74.0895	122.149	257.496	253.434	66.4326	211.026	0.314807	-1.66746	0.0997262	1.00119	1.41275
6675	10.779	/	491.276	HMDB0248458	Antcin B	C29H40O5	468.288	1	[M+Na]+	41.4	15	92.67			46.9143	21.7956	11.2271	102.222	76.3565	73.0139	26.6457	83.8641	0.317725	-1.65415	0.0348025	1.45839	1.45586
4697	4.846	596.175	595.168	HMDB0302534	Isoeriocitrin	C27H32O15	596.174	1	[M-H]-	47.3	38.7	99.29			235.963	187.174	246.971	412.869	872.114	822.717	223.37	702.567	0.317933	-1.6532	0.0985745	1.00624	1.34173
7946	5.187	/	619.162	HMDB0005811	Eriocitrin	C27H32O15	596.174	2	[M+Na]+	45.9	33.5	97.7			290.536	217.182	282.665	620.411	877.35	965.151	263.461	820.97	0.320914	-1.63974	0.0210336	1.67709	1.46381
1412	6.265	/	317.067	HMDB0038549	Toralactone	C15H12O5	272.068	2	[M+FA-H]-	51.9	66.4	95.21			8.85904	11.259	12.7904	31.8075	38.6802	31.3929	10.9695	33.9602	0.323009	-1.63035	0.00637145	2.19576	1.42218
7195	9.795	/	529.35	HMDB0302409	R1-Barrigenol	C30H50O6	506.361	0	[M+Na]+	54.7	90.6	83.41			63.0015	55.7923	66.1192	198.243	175.427	195.498	61.6377	189.723	0.324883	-1.62201	0.00331085	2.48006	1.48944
1409	12.04	202.172	203.179	HMDB0059857	beta-Vetivenene	C15H22	202.172	1	[M+H]+	51.9	64.3	96.69			578.711	595.427	532.879	1936.69	1617.26	1660.26	569.005	1738.07	0.327378	-1.61097	0.0202275	1.69406	1.48175
3028	3.442	/	441.251	HMDB0254731	Milciclib	C25H32N8O	460.27	2	[M-H2O-H]-	48.3	51.1	92.34			82.2802	113.327	198.358	466.916	388.228	335.848	131.322	396.997	0.330788	-1.59602	0.0199947	1.69909	1.38704
324	5.524	180.064	179.056	HMDB0001860	Paraxanthine	C7H8N4O2	180.065	6	[M-H]-	43.2	27.9	94.77			7.22147	6.554	16.3543	30.9992	32.427	26.3517	10.0433	29.926	0.335603	-1.57517	0.0180032	1.74465	1.38314
292	0.859	174.112	173.105	HMDB0000517	Arginine	C6H14N4O2	174.112	2	[M-H]-	49.4	56.9	92.19	88.8		37.6334	10.1736	95.6755	19.9696	104.741	301.974	47.8275	142.228	0.336274	-1.57229	0.257658	0.588957	0.827514
2363	11.004	/	262.216	HMDB0037811	Vetiverol	C15H24O	220.183	1	[M+ACN+H]+	56.6	88.9	95.24			6.61561	9.84109	10.4423	34.5521	19.6971	25.514	8.96634	26.5878	0.337235	-1.56817	0.0372901	1.42841	1.41604
3332	5.323	464.226	463.219	HMDB0031367	Linalool oxide D 3-[apiosyl-(1->6)-glucoside]	C21H36O11	464.226	1	[M-H]-	51.4	64.5	93.96			15.6316	32.3435	18.2345	75.6006	65.9623	53.9263	22.0699	65.1631	0.338687	-1.56198	0.0190071	1.72108	1.37665
167	5.899	148.053	147.045	HMDB0000930	Cinnamic acid	C9H8O2	148.052	2	[M-H]-	42.8	21	95.11	88.7		18.7472	11.1462	13.4516	33.5209	47.3006	47.1412	14.4483	42.6542	0.338732	-1.56178	0.0173783	1.75999	1.36401
3173	5.497	/	452.081	HMDB0038085	Pelargonidin 3-rhamnoside	C21H21O9+	417.119	15	[M+Cl]-	39.7	25.8	88.64			57.6767	62.7568	69.8749	203.646	175.834	180.798	63.4361	186.76	0.339667	-1.55781	0.00269904	2.56879	1.39486
5156	1.298	666.224	665.216	HMDB0258892	Tetraglucoside	C24H42O21	666.222	3	[M-H]-	50.4	58.6	96.78			39.4793	35.0254	25.9807	137.79	90.6754	65.8953	33.4951	98.1201	0.341369	-1.5506	0.0625064	1.20408	1.31459
444	5.674	200.105	199.098	HMDB0034971	Nepetalinic acid	C10H16O4	200.105	2	[M-H]-	46.6	42.6	92.14			12.6586	12.3638	13.9386	44.9112	32.3414	36.6452	12.987	37.9659	0.34207	-1.54764	0.0115895	1.93594	1.37664
2916	10.515	432.324	431.317	HMDB0062794	3beta,4beta-dihydroxycholest-5-en-26-oate(1-)	C27H44O4	432.324	2	[M-H]-	43.8	30.4	90.88			4.76633	4.17018	5.55649	10.9211	16.5588	14.8661	4.831	14.1153	0.342252	-1.54687	0.0182324	1.73916	1.36178
7638	4.621	576.181	577.189	HMDB0304618	Derriscannoside A	C28H32O13	576.184	6	[M+H]+	53.4	81.9	91.47			36.8435	60.1742	36.7778	132.049	149.575	108.462	44.5985	130.029	0.34299	-1.54376	0.0161861	1.79086	1.43324
103	0.853	132.09	131.083	HMDB0000214	Ornithine	C5H12N2O2	132.09	2	[M-H]-	42.2	17	96.59	77		17.1399	2.71267	36.7721	7.70736	38.2215	119.079	18.8749	55.0028	0.343162	-1.54304	0.265453	0.576012	0.843607
3039	4.994	/	443.12	HMDB0030055	Taraxacoside	C18H22O10	398.121	1	[M+FA-H]-	48.8	47.6	98.07			71.4205	79.1222	100.965	248.752	230.543	253.588	83.836	244.295	0.343176	-1.54298	0.00237276	2.62475	1.38528
2502	8.934	/	273.146	HMDB0035798	Piperdial	C15H22O3	250.157	2	[M+Na]+	41.3	14.2	94.57			18.1688	18.6523	7.27518	33.8059	15.4437	78.5531	14.6987	42.6009	0.345033	-1.53519	0.188232	0.725307	1.0747
2613	6.01	/	405.156	HMDB0039100	4-Acetylzearalenone	C20H24O6	360.157	2	[M+FA-H]-	40.7	11	94.13			4.15797	5.73301	5.71983	14.2428	14.9359	15.9405	5.2036	15.0397	0.34599	-1.5312	0.00253629	2.5958	1.37984
5179	4.547	670.176	669.169	HMDB0037469	Spinacetin 3-gentiobioside	C29H34O18	670.175	3	[M-H]-	49.1	56.7	92.65			29.9876	31.8997	33.1538	67.8369	96.2707	109.069	31.6804	91.0589	0.347911	-1.52321	0.0229307	1.63958	1.3426
3474	4.702	/	475.182	HMDB0032622	Phenethyl rutinoside	C20H30O10	430.184	1	[M+FA-H]-	48.6	48.8	95.32			20.1408	42.948	21.5856	109.852	71.255	59.4456	28.2248	80.1842	0.351999	-1.50636	0.0601575	1.22071	1.31039
4217	6.27	360.084	361.091	HMDB0033819	Jaceidin	C18H16O8	360.085	3	[M+H]+	53.1	73.6	94.75			9.53255	9.22335	7.81329	32.8272	20.9071	21.5489	8.8564	25.0944	0.352923	-1.50257	0.0729713	1.13685	1.39139
1569	3.315	330.096	329.088	HMDB0302470	Vanilloyl glucose	C14H18O9	330.095	2	[M-H]-	49.1	53.7	94.51			9.86026	9.67641	14.5156	32.7931	41.4272	21.7116	11.3508	31.9773	0.354963	-1.49426	0.0466279	1.33135	1.30691
3018	5.675	300.063	301.07	HMDB0029676	Diosmetin	C16H12O6	300.063	2	[M+H]+	51.2	61.8	96.52	85.5		30.1676	26.1081	39.7708	83.6974	93.0192	93.5328	32.0155	90.0831	0.3554	-1.49249	0.00529673	2.27599	1.42407
4911	1.312	393.153	394.16	HMDB0252619	gamma-Glutamylfelinylglycine	C15H27N3O7S	393.157	10	[M+H]+	41.9	27.8	92.35			10.8676	4.47909	10.8222	24.1265	12.2884	37.1184	8.72297	24.5111	0.355878	-1.49054	0.114752	0.940238	1.22573
3453	1.304	324.105	325.112	HMDB0251271	Difructose anhydride III	C12H20O10	324.106	2	[M+H]+	41.7	15.4	95.09			8.23782	8.85272	5.41275	23.3871	20.364	19.4328	7.5011	21.0613	0.356156	-1.48942	0.00840922	2.07524	1.40841
5918	5.264	/	443.148	HMDB0030688	Cyclomulberrin	C25H24O6	420.157	3	[M+Na]+	40.6	16.5	89.87			39.4249	26.8145	47.2529	144.655	147.046	26.0775	37.8308	105.926	0.357143	-1.48543	0.19395	0.71231	0.952832
2088	8.073	370.106	369.099	HMDB0303339	Lunatone	C20H18O7	370.105	3	[M-H]-	48.4	53.7	91.21			12.0136	9.59138	17.9013	26.5466	44.982	39.0016	13.1687	36.8434	0.357425	-1.48429	0.0353225	1.45195	1.30564
2758	6.771	/	287.125	HMDB0036773	Tavulin	C15H20O4	264.136	2	[M+Na]+	42.6	19.3	95.94			11.0978	27.5572	10.0899	64.5739	17.4279	53.0045	16.2483	45.0021	0.361056	-1.4697	0.136337	0.865387	1.16006
7085	5.845	520.194	543.183	HMDB0301807	Pinoresinol	C26H32O11	520.194	0	[M+Na]+	39.6	7.87	90.34			9.67461	12.0028	9.25917	14.8054	42.1459	28.5689	10.3122	28.5067	0.361746	-1.46695	0.10114	0.995079	1.24226
5030	3.754	399.179	400.186	HMDB0254007	Lenapenem	C18H29N3O5S	399.183	9	[M+H]+	45.7	46.8	91.91			17.7665	8.59917	12.8596	20.9381	47.6746	39.2698	13.0751	35.9608	0.363593	-1.4596	0.0742312	1.12941	1.28218
4506	10.865	/	372.347	CSID4472354	21-Oxodocosanoic acid	C22H42O3	354.313	2	[M+NH4]+	56.1	87.7	95.34			2.99582	12.2697	1.68055	27.8365	9.90176	8.83864	5.6487	15.5256	0.36383	-1.45866	0.195574	0.708689	1.26975
2360	10.482	/	262.216	HMDB0038208	Humuladienone	C15H24O	220.183	1	[M+ACN+H]+	49.2	51.6	96.05			4.32848	6.17222	4.96566	19.5467	10.0112	12.934	5.15545	14.164	0.363984	-1.45805	0.0578772	1.23749	1.33638
3547	5.414	/	329.149	HMDB0033361	Norisodomesticine	C18H17NO4	311.116	2	[M+NH4]+	49.7	54.2	96.48			104.161	84.005	130.472	272.419	304.532	292.04	106.213	289.664	0.366676	-1.44742	0.0053282	2.27342	1.40082
8352	4.92	692.228	693.235	HMDB0030074	Albanin F	C40H36O11	692.226	3	[M+H]+	43.1	32.7	86.29			16.1788	9.42511	10.524	26.3332	38.4642	33.3411	12.0426	32.7128	0.368132	-1.44171	0.0227773	1.6425	1.36405
154	0.917	146.069	145.062	HMDB0000641	Glutamine	C5H10N2O3	146.069	2	[M-H]-	48.8	52.1	93.54	80.3		56.7883	52.6269	81.8101	150.478	137.935	228.571	63.7417	172.328	0.369886	-1.43485	0.042529	1.37132	1.27767
1957	9.365	360.231	359.223	HMDB0004038	Resolvin D5	C22H32O4	360.23	2	[M-H]-	45.8	38.2	93.08			1.76879	1.9562	0.352919	6.61082	2.13454	2.27492	1.3593	3.67343	0.370036	-1.43426	0.187807	0.726289	1.12379
2128	9.937	/	371.187	CSID10128336	Moxestrol	C21H26O3	326.188	3	[M+FA-H]-	48.9	51.3	96.56			5.95102	9.02431	7.72372	24.8675	14.6016	21.0454	7.56635	20.1715	0.375101	-1.41465	0.0341969	1.46601	1.27621
7742	8.673	590.175	591.183	HMDB0252936	Grape seed extract	C32H30O11	590.179	5	[M+H]+	45.7	40.4	94.1			13.4055	13.4221	18.6276	38.6363	43.8914	38.1468	15.1517	40.2248	0.376676	-1.40861	0.00648867	2.18784	1.38447
405	2.177	/	195.028	HMDB0060951	Fluorobenzoylpropionic acid	C10H8F2O3	214.044	7	[M-H2O-H]-	45.1	37.6	95.09			26.0268	45.0133	17.0063	113.91	77.4081	42.1176	29.3488	77.8118	0.377177	-1.40669	0.111502	0.952718	1.18116
2125	10.291	/	371.187	HMDB0256861	Prostratin	C22H30O6	390.204	2	[M-H2O-H]-	44.9	34.7	91.99			1.03422	1.48041	1.58184	4.30467	2.80257	3.7117	1.36549	3.60631	0.378639	-1.40111	0.023754	1.62426	1.28484
1114	5.14	294.095	293.088	HMDB0303141	Tuliposide B	C11H18O9	294.095	1	[M-H]-	47.4	40.9	96.91			16.6476	17.274	17.7688	41.6014	55.1225	39.551	17.2301	45.425	0.379309	-1.39855	0.0500965	1.30019	1.30774
4192	7.455	/	535.219	HMDB0061687	Estradiol acetate glucuronide	C26H34O9	490.22	1	[M+FA-H]-	41.3	15	92.37			24.5285	16.2545	19.7734	71.1035	52.5895	35.5651	20.1855	53.086	0.380241	-1.39501	0.0582915	1.23439	1.24268
6396	4.306	/	497.163	HMDB0038680	Musabalbisiane A	C23H28O12	496.158	6	[M+H]+	45.9	47.4	88.67			20.9601	19.8671	25.3232	53.008	69.5381	51.2786	22.0501	57.9416	0.380558	-1.39381	0.0165675	1.78074	1.36432
2203	6.087	/	377.146	HMDB0028808	Glutaminyltryptophan	C16H20N4O4	332.148	3	[M+FA-H]-	49.6	65.7	85.52			1.9412	1.39975	0.707328	6.40625	1.88237	2.33016	1.34943	3.53959	0.381238	-1.39124	0.21873	0.660091	1.05177
2133	5.227	374.101	373.093	HMDB0033841	Menadiol disuccinate	C19H18O8	374.1	3	[M-H]-	43.9	30	93.16			32.9025	28.4394	36.6362	63.3345	92.054	101.092	32.6594	85.4936	0.38201	-1.38832	0.0267083	1.57335	1.27175
1817	9.213	229.24	230.248	HMDB0304813	Xestoaminol C	C14H31NO	229.241	1	[M+H]+	45.7	33.7	96.3			9.16386	15.9529	7.17556	45.8309	15.388	22.9587	10.7641	28.0592	0.383621	-1.38225	0.143569	0.842938	1.16763
2064	8.412	/	367.119	HMDB0041167	Shinpterocarpin	C20H18O4	322.121	1	[M+FA-H]-	50	55.5	96.23			8.04881	8.22161	12.6039	28.2967	25.7945	21.1072	9.62478	25.0661	0.383976	-1.38091	0.0147802	1.83032	1.29396
5825	8.941	/	439.208	HMDB0015389	Desonide	C24H32O6	416.22	1	[M+Na]+	42.2	18.5	93.41			11.2105	12.6878	9.91296	63.3241	14.2025	10.4444	11.2704	29.3237	0.384345	-1.37953	0.274965	0.560722	0.788366
682	1.31	148.038	149.046	HMDB0011676	Xylono-1,5-lactone	C5H8O5	148.037	8	[M+H]+	40	11.1	98.4			6.01045	5.63761	5.46935	15.4815	14.6364	14.2549	5.7058	14.7909	0.385764	-1.37421	0.00241101	2.6178	1.37214
8457	4.696	722.239	723.246	HMDB0041437	Citbismine D	C40H38N2O11	722.248	12	[M+H]+	42.5	38.4	87.27			7.17399	10.487	9.48456	22.3075	25.6903	22.2692	9.04852	23.4223	0.38632	-1.37213	0.00684129	2.16486	1.36497
3737	3.932	497.173	496.165	HMDB0015308	Idarubicin	C26H27NO9	497.169	8	[M-H]-	47.4	52.2	93.71			10.3976	9.23468	10.5433	22.7736	25.7465	29.3537	10.0585	25.9579	0.387494	-1.36776	0.00747756	2.12624	1.29485
2894	4.86	/	295.081	HMDB0029943	Arbutin	C12H16O7	272.09	8	[M+Na]+	43.7	29.7	97.33			72.9855	62.5016	84.7025	146.762	228.134	189.006	73.3965	187.967	0.390475	-1.3567	0.0259184	1.58639	1.32649
4595	10.842	/	401.172	HMDB0253237	Hydrastine	C21H21NO6	383.137	3	[M+NH4]+	46.3	39.6	95.23			30.4024	53.8398	38.247	111.727	113.053	88.4741	40.8297	104.418	0.391022	-1.35468	0.016042	1.79474	1.34073
4687	5.962	/	593.188	CSID10128504	Flavanone 7-O-[alpharhamnosyl-(1->2)-betaglucoside]	C27H32O12	548.189	2	[M+FA-H]-	47.2	48.2	90.06			14.7089	28.9094	10.6833	46.8208	53.7074	37.2473	18.1006	45.9252	0.394131	-1.34325	0.0387416	1.41182	1.2564
2601	6.183	/	405.087	HMDB0033145	Azimsulfuron	C13H16N10O5S	424.103	5	[M-H2O-H]-	51.4	65.3	96.98			100.846	36.7541	29.1449	247.674	45.0664	129.746	55.5818	140.829	0.394676	-1.34126	0.20929	0.679251	0.932371
7210	4.34	/	531.204	HMDB0038117	6-O-Oleuropeoylsucrose	C22H36O13	508.216	2	[M+Na]+	52.9	73.2	93.22			5.80341	12.3506	6.08398	23.2126	19.3858	18.6655	8.07933	20.4213	0.395633	-1.33777	0.024842	1.60481	1.32329
3244	5.552	/	457.208	HMDB0303146	Sonchuside C	C21H32O8	412.21	1	[M+FA-H]-	40.4	6.68	96.26			3.4164	6.45653	6.63268	24.0527	10.9766	6.68312	5.50187	13.9042	0.3957	-1.33752	0.174767	0.75754	1.03668
3127	5.509	450.117	449.11	HMDB0033850	Astilbin	C21H22O11	450.116	2	[M-H]-	52	69.4	92.63	71.8		18.08	15.4265	21.6961	40.1561	51.0112	47.6797	18.4009	46.2823	0.397579	-1.33069	0.00904307	2.04368	1.27412
979	7.572	/	277.106	HMDB0036189	Tetrahydrofurfuryl cinnamate	C14H16O3	232.11	9	[M+FA-H]-	39.6	13.5	94.37			2.04309	3.60092	1.23527	6.35291	6.66001	4.27202	2.29309	5.76165	0.397993	-1.32919	0.0491407	1.30856	1.23238
905	5.191	166.026	167.034	HMDB0002107	Phthalic acid	C8H6O4	166.027	1	[M+H]+	46.3	37.6	95.25			29.0023	16.3797	25.8675	45.6963	69.6242	63.4708	23.7498	59.5971	0.398507	-1.32732	0.0294713	1.5306	1.29278
4892	13.107	620.266	619.259	HMDB0302162	Methyl phaeophorbide b	C36H36N4O6	620.263	4	[M-H]-	48.2	57.3	88.22			1.67237	1.46516	2.32739	3.59821	5.72012	4.37079	1.82164	4.56304	0.399217	-1.32475	0.033458	1.4755	1.24148
5909	7.259	/	442.279	HMDB0005022	Pravastatin	C23H36O7	424.246	1	[M+NH4]+	45.1	28.4	98.64			58.9555	32.3048	72.9212	42.519	127.252	241.255	54.7272	137.009	0.399443	-1.32394	0.197084	0.705349	0.899918
3165	4.091	/	310.106	HMDB0258079	1-Galactopyranosyl-5-fluorouracil	C10H13FN2O7	292.071	6	[M+NH4]+	44.6	36.9	93.63			10.893	14.9922	39.0061	49.0045	55.9058	57.4135	21.6304	54.1079	0.399765	-1.32278	0.0455529	1.34148	1.32417
7715	2.245	/	588.226	HMDB0034611	Rutaretin 9-rutinoside	C26H34O14	570.195	5	[M+NH4]+	40.2	13.6	93.14			19.7202	16.2547	20.8583	28.1183	63.4468	49.9639	18.9444	47.1764	0.401566	-1.31629	0.075679	1.12102	1.21601
2277	5.187	258.052	259.06	HMDB0033911	5,6,8-Trihydroxy-2-methylbenzo[g]chromen-4-one	C14H10O5	258.053	1	[M+H]+	49	50.7	95.9			44.4675	31.4967	47.6764	78.4171	116.659	112.793	41.2135	102.623	0.401602	-1.31616	0.0261666	1.58225	1.2968
2888	10.584	430.309	429.302	HMDB0060127	25-Hydroxyvitamin D3-26,23-lactol	C27H42O4	430.308	1	[M-H]-	56.1	89.1	93.36			12.1352	10.9545	11.2883	25.1806	32.2281	28.1902	11.4593	28.533	0.401617	-1.31611	0.00731005	2.13608	1.27452
2765	9.406	418.345	417.338	HMDB0062675	4beta,-dihydroxycholesterol	C27H46O3	418.345	1	[M-H]-	52.3	69.2	93.92			22.4718	19.1133	24.97	49.6503	61.1677	54.8877	22.185	55.2352	0.401646	-1.316	0.00626283	2.20323	1.27307
3017	5.991	300.063	301.07	HMDB0250025	5,3',4'-Trihydroxy-7-methoxy-4-phenylcoumarin	C16H12O6	300.063	2	[M+H]+	52.3	68.7	94.74			33.5435	36.1324	30.5665	82.5399	88.6555	77.0465	33.4141	82.7473	0.40381	-1.30825	0.00417478	2.37937	1.33591
773	8.382	/	249.15	HMDB0036150	4,11,13,15-Tetrahydroridentin B	C15H24O4	268.167	0	[M-H2O-H]-	42.5	20.2	92.83			8.57447	2.54114	5.04386	24.0386	8.47341	7.43407	5.38649	13.3153	0.404533	-1.30567	0.201125	0.696533	1.01482
2499	5.602	/	273.087	HMDB0248259	Alrestatin	C14H9NO4	255.053	2	[M+NH4]+	47.3	41.4	96.87			4.11525	1.75463	7.50291	7.18038	8.95115	16.5075	4.4576	10.8797	0.409717	-1.2873	0.130533	0.884281	1.18221
452	5.399	202.03	201.023	HMDB0062551	4-Ethylphenylsulfate	C8H10O4S	202.03	0	[M-H]-	46.1	39.9	90.46			8.30817	11.2864	11.2526	22.2208	29.5042	23.2382	10.2824	24.9877	0.411498	-1.28104	0.0151042	1.8209	1.2477
3568	4.421	/	330.1	HMDB0030563	3',4,4'-Trihydroxypulvinone	C17H12O6	312.063	9	[M+NH4]+	42.8	33.8	90.35			14.7437	8.04498	11.4851	7.28691	34.5305	40.7362	11.4246	27.5179	0.415169	-1.26823	0.208006	0.681923	0.812824
5950	7.561	/	444.295	HMDB0013653	Prostaglandin D2-1-glyceryl ester	C23H38O7	426.262	2	[M+NH4]+	53.8	72.7	97.9			27.0093	23.8841	34.9588	26.8992	51.5657	127.398	28.6174	68.621	0.417036	-1.26176	0.238913	0.62176	0.894635
4633	9.708	380.198	403.187	HMDB0036621	Conferone	C24H28O4	380.199	2	[M+Na]+	49.1	51.4	96.06			66.1289	149.845	130.392	326.946	296.903	206.259	115.455	276.702	0.417254	-1.261	0.043326	1.36325	1.25077
4276	6.779	544.158	543.151	HMDB0037093	Methyl 3,4-dicaffeoylquinate	C27H28O12	544.158	0	[M-H]-	50.6	57	96.39			356.784	326.552	373.565	627.612	839.409	1061.07	352.3	842.696	0.418063	-1.25821	0.036876	1.43326	1.19702
2577	1.482	404.133	403.125	HMDB0041550	Oleoside 11-methyl ester	C17H24O11	404.132	2	[M-H]-	47.6	42.8	97.04			56.1826	51.7004	52.1021	119.064	124.705	138.19	53.3284	127.319	0.418855	-1.25548	0.00300264	2.5225	1.24845
824	7.989	/	257.082	HMDB0032039	Benzoin	C14H12O2	212.084	1	[M+FA-H]-	45.1	31.2	95.7			4.20043	4.44375	6.6988	15.4915	10.5419	10.4371	5.11432	12.1568	0.420695	-1.24915	0.0387002	1.41229	1.20241
4369	4.303	/	553.214	HMDB0038117	6-O-Oleuropeoylsucrose	C22H36O13	508.216	0	[M+FA-H]-	49.6	57.8	90.18			4.3646	4.03515	4.83816	9.64473	8.44754	13.281	4.41264	10.4577	0.421949	-1.24486	0.0329731	1.48184	1.19821
8114	4.853	/	649.173	HMDB0040470	5-Methyleriodictyol 7-[glucosyl-(1->4)-galactoside]	C28H34O16	626.185	1	[M+Na]+	53.9	74	97.19			50.2262	45.524	63.9935	78.3549	169.334	130.531	53.2479	126.073	0.422357	-1.24346	0.0763746	1.11705	1.18634
1565	6.337	330.074	329.067	HMDB0035598	Aflatoxin B2a	C17H14O7	330.074	2	[M-H]-	47.6	45.5	94.19			18.4958	14.4247	27.3009	26.2489	51.1702	64.0297	20.0738	47.1496	0.425747	-1.23193	0.101116	0.995181	1.07291
7334	6.743	544.158	567.147	HMDB0240491	Curcumin glucuronide	C27H28O12	544.158	1	[M+Na]+	49.1	53.4	92.88			59.3191	63.7247	65.3	113.927	141.185	186.017	62.7812	147.043	0.426958	-1.22783	0.0361727	1.44162	1.24755
5260	4.715	/	410.207	HMDB0243705	Fingolimod phosphate ester	C19H34NO5P	387.217	0	[M+Na]+	44.3	26.8	94.99			24.8503	23.4361	29.4645	53.1536	65.7526	62.1015	25.9169	60.3359	0.429545	-1.21912	0.00879603	2.05571	1.28217
6332	2.239	/	471.147	HMDB0248874	8-O-Acetyl shanzhiside methyl ester	C19H28O12	448.158	2	[M+Na]+	42.5	15.3	99.13			512.802	491.565	494.981	1130.86	1284.99	1070.92	499.782	1162.26	0.43001	-1.21756	0.00603216	2.21953	1.28717
8158	4.283	656.158	657.165	HMDB0037541	Patuletin 3-gentiobioside	C28H32O18	656.159	2	[M+H]+	54.1	79.9	93.05			10.286	15.5683	12.026	34.6037	31.1333	22.2028	12.6268	29.3133	0.430753	-1.21507	0.033306	1.47748	1.24384
1870	7.751	356.09	355.083	HMDB0033659	Dihydrohydroxy-O-methylsterigmatocystin	C19H16O7	356.09	2	[M-H]-	52	65.5	96.36			2.75617	1.76335	2.50096	4.61902	6.63971	4.91616	2.34016	5.39163	0.434036	-1.20411	0.0289061	1.53901	1.18517
5711	6.716	838.441	837.434	HMDB0040957	Talinumoside I	C43H66O16	838.435	7	[M-H]-	52.3	78.8	90.49			8.27783	2.74199	4.36245	6.16914	9.7893	19.4207	5.12742	11.793	0.434784	-1.20163	0.177727	0.750245	0.978388
1473	3.538	/	324.073	HMDB0037261	DHBOA-Glc	C14H17NO9	343.09	2	[M-H2O-H]-	51.5	65.2	94.45			15.2532	11.919	14.753	25.5319	33.4715	37.1818	13.9751	32.0617	0.43588	-1.198	0.0210128	1.67752	1.18618
2850	0.989	/	292.197	HMDB0028802	Glutaminyllysine	C11H22N4O4	274.164	2	[M+NH4]+	39	7.13	90.02			77.813	24.3285	135.631	33.431	136.358	373.583	79.2576	181.124	0.437588	-1.19236	0.270812	0.567333	0.649195
3608	9.636	/	331.262	HMDB0036827	Sclareol	C20H36O2	308.272	6	[M+Na]+	43.3	28.9	93.94			8.11079	6.72219	8.67031	11.3962	22.4988	19.697	7.83443	17.864	0.43856	-1.18915	0.0646332	1.18954	1.16871
1101	9.628	180.078	181.086	HMDB0301758	1-(3,4-Dimethoxyphenyl)ethanone	C10H12O3	180.079	1	[M+H]+	49.1	51.5	95.64			17.3533	15.5233	18.548	31.5674	45.7386	39.8239	17.1415	39.0433	0.439039	-1.18758	0.0214228	1.66912	1.24587
3346	8.344	/	319.187	HMDB0035075	Tanacetol B	C17H28O4	296.199	2	[M+Na]+	44.8	31.3	94.74			15.2198	11.48	7.34078	28.5603	22.0926	26.7338	11.3469	25.7956	0.439877	-1.18483	0.0245856	1.60932	1.2183
8242	4.579	670.173	671.181	HMDB0037469	Spinacetin 3-gentiobioside	C29H34O18	670.175	2	[M+H]+	52.2	67.6	95.2			28.6026	43.5348	18.3664	77.7863	74.71	53.2479	30.168	68.5814	0.439886	-1.1848	0.0440808	1.35575	1.20494
5591	7.446	/	793.442	HMDB0038019	28-Glucosyl-19(29)-dehydroursolic acid 3-arabinoside	C41H64O12	748.44	5	[M+FA-H]-	52.6	74.2	94.99			7.84745	2.63607	4.89985	1.49828	8.12024	25.0201	5.12779	11.5462	0.444111	-1.17101	0.294712	0.530602	0.342827
1033	4.311	176.047	177.054	HMDB0059622	4-Methylumbelliferone	C10H8O3	176.047	1	[M+H]+	53.1	69.3	97.11			227.208	315.909	266.701	613.663	659.852	543.484	269.939	605.666	0.44569	-1.16589	0.009494	2.02255	1.25333
4390	6.872	/	555.189	HMDB0039697	Isophysalin B	C28H30O9	510.189	3	[M+FA-H]-	47.6	44.9	96.75			17.8973	22.4632	23.0816	39.6802	63.3564	39.197	21.1474	47.4112	0.446042	-1.16475	0.0957788	1.01873	1.14876
8014	7.707	630.268	631.275	HMDB0259977	Caspase-1 Inhibitor VI	C31H39FN4O9	630.27	4	[M+H]+	46.4	40.4	96.1			7.31565	2.25551	9.2558	17.337	14.7446	10.0574	6.27565	14.0463	0.446783	-1.16235	0.0811907	1.09049	1.15329
105	0.943	133.038	132.03	HMDB0000191	Aspartic acid	C4H7NO4	133.038	2	[M-H]-	47.3	42.6	96.15	62.3	91.2	54.4564	43.0221	63.8537	92.2749	106.135	160.601	53.7774	119.67	0.44938	-1.15399	0.0615558	1.21073	1.11459
8113	5.196	/	649.173	HMDB0030121	Kuwanon L	C35H30O11	626.179	7	[M+Na]+	41.4	24.5	90.87			245.311	167.327	241.918	356.461	531.75	560.185	218.185	482.799	0.451918	-1.14587	0.0386157	1.41324	1.18576
1285	1.462	/	195.113	HMDB0012490	1,2-Dehydrosalsolinol	C10H11NO2	177.079	0	[M+NH4]+	43.7	21.8	97			16.3387	13.4838	16.5703	37.9455	30.8779	33.7407	15.4643	34.188	0.45233	-1.14455	0.00889457	2.05087	1.23919
415	6.012	196.074	195.067	HMDB0303913	4-hydroxy-3-methoxybenzoic acid ethyl ester	C10H12O4	196.074	2	[M-H]-	54.3	77.5	96.25			9.16599	11.5776	10.2533	24.3234	23.7698	20.2216	10.3323	22.7716	0.453736	-1.14007	0.00677682	2.16897	1.18828
4085	12.941	/	353.247	HMDB0006528	Docosapentaenoic acid (22n-3)	C22H34O2	330.256	6	[M+Na]+	52.3	71.3	97.21			3.48847	3.16229	3.85267	7.61408	8.0672	7.40898	3.50114	7.69675	0.454885	-1.13642	0.00359402	2.44442	1.24623
2464	3.461	/	394.178	HMDB0029565	Demethoxyfumitremorgin C	C21H23N3O2	349.179	2	[M+FA-H]-	43.1	22.8	95.67			32.3484	17.2988	31.2778	20.7914	55.4734	101.52	26.975	59.2615	0.455186	-1.13547	0.209466	0.678886	0.763777
3758	1.89	338.097	339.105	HMDB0301709	5-p-Coumaroylquinic acid	C16H18O8	338.1	8	[M+H]+	39.8	3.87	94.69			141.689	156.919	146.671	217.101	468.68	290.304	148.426	325.362	0.456189	-1.1323	0.141756	0.848458	1.11708
679	1.038	238.069	237.062	HMDB0244292	Keto-3-deoxymanno-octulosonic acid	C8H14O8	238.069	0	[M-H]-	42.1	19.2	91.46			61.2282	59.8342	49.4896	133.261	127.03	111.555	56.8507	123.949	0.458663	-1.12449	0.00604824	2.21837	1.17894
4562	10.623	/	577.27	HMDB0240597	LysoPI(18:2/0:0)	C27H49O12P	596.296	14	[M-H2O-H]-	38.4	13	93.89			0.962701	1.09754	1.39612	3.7498	1.55809	2.20902	1.15212	2.50564	0.459812	-1.12088	0.122125	0.913195	1.01936
2944	4.029	/	296.091	HMDB0252357	Fluorescamine	C17H10O4	278.058	2	[M+NH4]+	40.6	11	94.82			78.1775	49.3121	90.796	145.508	165.102	161.933	72.7619	157.515	0.461938	-1.11423	0.0152868	1.81568	1.2011
2077	12.532	368.236	367.228	HMDB0254439	Menoctone	C24H32O3	368.235	1	[M-H]-	40.6	8.53	95.68			11.4118	6.6754	6.52172	13.0315	14.649	25.5284	8.20299	17.7363	0.462498	-1.11248	0.105583	0.976406	1.04315
1929	10.576	358.215	357.208	HMDB0040619	Piperoic acid	C22H30O4	358.214	2	[M-H]-	43.7	26.8	93.67			6.13248	4.16854	6.46078	12.513	14.0643	9.45926	5.58727	12.0122	0.465134	-1.10428	0.0315485	1.50102	1.12786
2056	4.308	368.111	367.104	HMDB0302684	Feruloylquinic acid	C17H20O9	368.111	1	[M-H]-	52.7	66.8	97.96			1038.22	1312.53	1078.71	2394.67	2587.28	2378.59	1143.15	2453.51	0.465925	-1.10183	0.00328424	2.48356	1.17171
4704	12.057	382.323	383.33	HMDB0003896	7-Dehydrodesmosterol	C27H42O	382.324	1	[M+H]+	51.3	63.5	94.69			15.3507	29.1942	28.8512	48.9695	57.1928	51.0005	24.4654	52.3876	0.467007	-1.09848	0.0200244	1.69844	1.19232
4040	3.341	/	353.084	HMDB0302469	Vanillic acid 4-betaglucoside	C14H18O9	330.095	1	[M+Na]+	48.1	46.4	95.04			26.6845	30.2385	30.7578	82.8792	64.3818	39.7001	29.2269	62.3204	0.468979	-1.09241	0.0798818	1.09755	1.10531
100	0.902	132.054	131.047	HMDB0000168	Asparagine	C4H8N2O3	132.053	1	[M-H]-	45.3	33.8	94.69	70.6		52.0622	33.9551	75.5319	89.0118	76.7333	178.677	53.8497	114.807	0.469044	-1.0922	0.150116	0.823573	0.970049
1836	6.498	352.026	351.019	HMDB0240547	Naringenin 7-sulfate	C15H12O8S	352.025	2	[M-H]-	48	53.4	88.74			5.16729	2.4978	4.67424	12.0591	8.20374	5.91067	4.11311	8.72449	0.471444	-1.08484	0.0990866	1.00399	1.0356
404	3.199	195.09	194.083	HMDB0060065	N-methyl-4,6,7-trihydroxy-1,2,3,4-tetrahydroisoquinoline	C10H13NO3	195.09	2	[M-H]-	45.6	34.3	95.63			9.7709	8.32877	9.48143	16.8599	19.0339	22.205	9.1937	19.3663	0.474728	-1.07483	0.0131554	1.8809	1.13668
2503	6.437	/	273.146	HMDB0039644	Heliannuol A	C15H22O3	250.157	1	[M+Na]+	47.6	44.1	95.41			8.76711	12.2188	10.2162	34.7482	18.6182	11.9155	10.4007	21.7606	0.477959	-1.06504	0.161812	0.790989	0.96368
5605	4.266	/	801.213	HMDB0040294	Quercetin 3-[rhamnosyl-(1->2)-rhamnosyl-(1->6)-glucoside]	C33H40O20	756.211	4	[M+FA-H]-	49.9	60.7	93.82			24.5073	26.4133	22.2293	50.2275	55.3979	47.1419	24.3833	50.9224	0.478832	-1.06241	0.00510669	2.29186	1.14928
2126	7.37	372.194	371.187	HMDB0041330	Tanabalin	C22H28O5	372.194	2	[M-H]-	42	16.5	95.68			2.06266	4.77569	1.7214	14.8258	2.13853	0.820967	2.85325	5.92843	0.481282	-1.05505	0.359016	0.444887	0.166144
4322	4.716	/	367.136	HMDB0033067	erythro-Anethole glycol 2-glucoside	C16H24O8	344.147	1	[M+Na]+	45	30.4	96.25			18.5735	42.5488	25.6059	73.6199	58.9833	45.6494	28.9094	59.4176	0.486546	-1.03935	0.0703184	1.15293	1.11331
2120	5.189	248.068	249.075	HMDB0029971	Coriandrone E	C13H12O5	248.068	1	[M+H]+	46.1	36.6	95.31			30.5893	26.4952	33.5044	44.7507	71.6183	69.6892	30.1963	62.0194	0.486885	-1.03835	0.081299	1.08991	1.12186
1034	5.336	/	286.049	HMDB0302035	Oxoxylopine	C18H11NO4	305.069	8	[M-H2O-H]-	42.6	27.9	93.7			86.9863	127.581	75.0903	351.125	114.578	129.052	96.5525	198.252	0.487019	-1.03795	0.244891	0.611028	0.832719
4496	12.938	370.25	393.239	HMDB0041206	Antibiotic SB 202742	C24H34O3	370.251	1	[M+Na]+	43.7	24.7	95.5			14.4045	14.6497	17.0104	26.4474	36.0432	31.1351	15.3549	31.2086	0.492008	-1.02325	0.0192699	1.71512	1.16061
5109	10.356	/	405.167	HMDB0006059	20-Carboxy-leukotriene B4	C20H30O6	366.204	2	[M+K]+	42.3	18.8	95.16			38.2897	101.386	73.6309	235.31	112.486	85.1856	71.1022	144.327	0.492647	-1.02137	0.186157	0.73012	0.946382
6232	7.713	/	461.373	HMDB0033823	Coffeasterene	C31H50O	438.386	5	[M+Na]+	46.8	48.6	91.44			5.73603	2.00069	5.94055	7.7996	8.86227	10.9613	4.55909	9.20773	0.495137	-1.0141	0.0657349	1.1822	1.0768
279	4.966	/	172.098	HMDB0302903	Norhygrine	C7H13NO	127.1	3	[M+FA-H]-	46.7	38.7	98.3			25.9318	21.5323	23.9715	78.7533	25.9298	39.5373	23.8119	48.0735	0.495322	-1.01356	0.218823	0.659907	0.853181
1274	5.05	194.058	195.065	HMDB0000955	Isoferulic acid	C10H10O4	194.058	1	[M+H]+	45.2	29.7	97.03	62		163.371	251.801	237.22	354.635	427.075	535.109	217.464	438.94	0.495431	-1.01324	0.0410784	1.38639	1.12118
5519	4.971	422.157	445.146	HMDB0032853	3-(1,1-Dimethylallyl)scopoletin 7-glucoside	C21H26O9	422.158	1	[M+Na]+	47.3	41.5	96.17			39.527	50.7062	45.0916	67.7509	97.3376	107.1	45.1083	90.7294	0.497174	-1.00818	0.0416174	1.38073	1.1134
3791	13.36	/	339.289	HMDB0032112	1,2,4-Nonadecanetriol	C19H40O3	316.298	6	[M+Na]+	44.6	33.6	95.99			1.19935	2.16291	1.40668	3.66738	3.00022	2.86467	1.58965	3.17742	0.500294	-0.999153	0.0337488	1.47174	1.12719
7607	6.869	/	575.188	HMDB0302299	Arctignan C	C30H32O10	552.2	0	[M+Na]+	44.6	30.9	92.27			30.8821	38.6592	13.2759	52.4635	62.6025	50.2805	27.6058	55.1155	0.500871	-0.997489	0.0534789	1.27182	1.07979
5665	7.328	/	428.3	HMDB0297035	DG(2:0/18:3(9,11,15)-OH(13)/0:0)	C23H38O6	410.267	1	[M+NH4]+	44.3	24.7	98.38			110.507	79.433	163.29	117.95	155.09	426.233	117.743	233.091	0.505139	-0.985247	0.237667	0.624031	0.771682
4766	5.057	/	387.143	HMDB0303670	Gibberellin A85	C19H24O7	364.152	5	[M+Na]+	47.8	49.4	95.77			25.0064	35.503	24.9566	50.5345	63.4995	54.8721	28.4887	56.302	0.505997	-0.9828	0.0201296	1.69617	1.1326
2893	5.192	/	295.081	HMDB0258606	Sulfoxaflor	C10H10F3N3OS	277.05	9	[M+NH4]+	39.5	13.4	94.51			73.2973	64.244	77.9196	113.752	143.23	168.383	71.8203	141.788	0.506532	-0.981274	0.0312312	1.50541	1.11395
3443	4.741	/	473.167	HMDB0034447	Ptelatoside B	C20H28O10	428.168	0	[M+FA-H]-	47.6	43.6	94.57			32.4589	67.1654	33.7317	111.928	77.2927	73.3324	44.452	87.5176	0.507921	-0.977325	0.0833693	1.07899	1.02772
4581	5.691	/	379.045	HMDB0240548	O-Coumaric acid glucuronide	C15H16O9	340.079	8	[M+K]+	46.9	48.1	95.37			19.053	15.4586	16.3696	26.7442	36.5105	36.8929	16.9604	33.3825	0.508062	-0.976924	0.0259306	1.58619	1.11423
5752	5.558	/	435.198	HMDB0039636	Abscisic alcohol 11-glucoside	C21H32O8	412.21	1	[M+Na]+	50	55.7	95.87			6.86238	14.2347	13.1817	36.5402	17.9812	12.9002	11.4263	22.4739	0.508424	-0.975896	0.187661	0.726625	0.901843
8327	1.308	/	689.21	HMDB0001296	Maltotetraose	C24H42O21	666.222	2	[M+Na]+	57.2	89.1	98.71	87.3		145.923	146.185	118.102	348.544	267.763	189.122	136.737	268.476	0.509307	-0.973393	0.0716123	1.14501	1.05458
4521	3.766	/	571.205	HMDB0035039	Phaseolus epsilon	C25H34O12	526.205	3	[M+FA-H]-	48.6	53.9	92.45			5.65704	4.58265	10.5452	15.1222	8.7327	16.9348	6.9283	13.5965	0.509563	-0.972667	0.112703	0.948065	0.956391
2329	2.555	/	385.115	HMDB0301945	Hastatoside	C17H24O11	404.132	2	[M-H2O-H]-	44	35.6	86.82			13.9871	14.7962	10.7443	21.5569	27.79	28.199	13.1759	25.8486	0.509732	-0.97219	0.0203375	1.6917	1.06751
1106	5.526	180.078	181.086	HMDB0062773	10-hydroxy-decadien-4-ynoic Acid	C10H12O3	180.079	1	[M+H]+	50.2	54.8	97.2			38.8268	40.1424	36.4806	75.1124	78.9749	71.9065	38.4832	75.3313	0.510854	-0.969018	0.0033972	2.46888	1.1509
93	1.008	131.058	130.051	HMDB0000766	N-Acetylalanine	C5H9NO3	131.058	2	[M-H]-	50.3	59	94.2	80.5	81	25.8244	16.2235	23.6338	52.96	39.857	35.2071	21.8939	42.6747	0.513041	-0.962854	0.048066	1.31816	1.0326
4948	7.7	/	629.264	HMDB0254205	Lumirubin	C33H36N4O6	584.263	4	[M+FA-H]-	52	67.2	97.21			7.36659	7.2464	9.12143	14.9554	14.0597	17.0397	7.91147	15.3516	0.515352	-0.95637	0.0108457	1.96474	1.0742
1784	4.728	346.142	345.135	HMDB0036892	Gibberellin A80	C19H22O6	346.142	2	[M-H]-	49	53	94.51			28.4789	8.35898	30.9239	20.669	55.25	55.1318	22.5873	43.6836	0.517065	-0.951583	0.177631	0.750481	0.837649
5672	5.189	/	429.118	HMDB0240501	Dihydroresveratrol 4'-glucuronide	C20H22O9	406.126	6	[M+Na]+	43.5	28.6	95.4			35.2684	24.1136	41.5148	53.6736	84.1135	57.2379	33.6323	65.0083	0.517353	-0.950778	0.0680227	1.16735	1.05489
5338	8.185	/	413.156	HMDB0032082	Rosmic acid	C21H26O7	390.168	1	[M+Na]+	45.1	31.8	95.09			15.7335	10.3091	12.0755	17.7696	28.6494	27.2525	12.706	24.5572	0.517406	-0.950631	0.0577182	1.23869	1.0484
5625	7.547	/	427.136	HMDB0037313	Citromitin	C21H24O8	404.147	1	[M+Na]+	41.9	16.2	94.26			10.375	5.81654	12.7239	19.6085	21.0218	15.2304	9.63845	18.6202	0.517633	-0.949998	0.0506758	1.2952	1.06317
2789	6.006	/	311.11	HMDB0254289	Mabuterol	C13H18ClF3N2O	310.106	10	[M+H]+	37.5	11.6	86.46			10.7465	19.6391	13.5439	38.525	24.3324	21.9845	14.6432	28.2806	0.517782	-0.949585	0.0969472	1.01346	1.03023
5902	12.05	440.365	441.372	HMDB0035355	3beta-3-Hydroxy-18-lupen-21-one	C30H48O2	440.365	0	[M+H]+	57	86.6	98.69			182.26	290.367	258.316	481.816	483.561	444.526	243.648	469.968	0.518435	-0.947765	0.0136088	1.86618	1.11827
3618	4.286	332.053	333.06	HMDB0033648	4',5,6,7,8-Pentahydroxy-3'-methoxyflavone	C16H12O8	332.053	2	[M+H]+	53.3	76.9	91.72			27.0104	32.0127	22.0038	63.0568	54.8261	38.1635	27.009	52.0155	0.519249	-0.945502	0.0565181	1.24781	1.05598
4801	5.469	388.113	389.12	HMDB0029545	3'-Hydroxy-4',5,6,7,8-pentamethoxyflavone	C20H20O8	388.116	7	[M+H]+	45.9	45	92.49			13.1586	16.4476	15.8893	21.5231	39.0675	26.9303	15.1651	29.1736	0.519824	-0.943905	0.0789951	1.1024	1.04027
590	1.045	/	223.046	HMDB0060760	4-Carboxypyrazole	C4H4N2O2	112.027	1	[2M-H]-	44.1	24.5	97.59			1075.83	868.599	832.026	1252.78	1664.11	2410.57	925.486	1775.82	0.521159	-0.940203	0.0914321	1.0389	0.959814
1874	0.886	356.096	355.089	HMDB0029938	Acaciabiuronic acid	C12H20O12	356.095	1	[M-H]-	46.2	38.6	94.11			14.5535	14.8014	17.9695	23.5613	26.0514	41.1714	15.7748	30.2613	0.521286	-0.939853	0.124533	0.904716	0.978781
2031	5.95	/	365.146	HMDB0010347	Octanoylglucuronide	C14H24O8	320.147	2	[M+FA-H]-	42.8	24.4	91.77			1.71822	3.2035	1.74625	4.38598	7.25025	1.15277	2.22266	4.263	0.521383	-0.939583	0.251198	0.599984	0.565554
4297	8.011	/	547.159	HMDB0248023	Adozelesin	C30H22N4O4	502.164	5	[M+FA-H]-	40.6	18.4	90.56			2.92411	0.239286	10.6629	7.44541	13.1879	5.86432	4.60875	8.83253	0.521793	-0.93845	0.253963	0.59523	1.18323
1938	3.992	236.116	259.105	HMDB0028694	Alanylphenylalanine	C12H16N2O3	236.116	1	[M+Na]+	42.9	24.1	91.87			12.5465	7.3686	10.4108	13.3209	23.3554	21.2128	10.1086	19.2964	0.523863	-0.93274	0.076485	1.11642	1.01015
5750	9.1	434.17	435.177	HMDB0041166	Cycloartocarpin	C26H26O6	434.173	7	[M+H]+	42	26.9	90.71			7.40569	3.29899	7.19589	21.4997	8.15816	4.48193	5.96685	11.3799	0.524331	-0.931449	0.261886	0.581887	0.65322
797	9.691	158.073	159.08	HMDB0032861	2-Methoxynaphthalene	C11H10O	158.073	1	[M+H]+	41.4	13.8	94.76			15.9043	22.4779	19.8462	44.7831	33.7192	32.4071	19.4095	36.9698	0.525009	-0.929586	0.0356895	1.44746	1.08574
4551	4.975	374.136	375.143	HMDB0040912	N-[(5-Hydroxy-2-pyridinyl)methyl]adenosine	C16H18N6O5	374.134	6	[M+H]+	52.2	71.3	96.77			67.7838	90.3571	76.0045	112.919	173.526	159.484	78.0484	148.643	0.525072	-0.929413	0.0437953	1.35857	1.06608
1389	7.287	/	315.088	HMDB0033759	Dihydroformononetin	C16H14O4	270.089	2	[M+FA-H]-	41.5	14.5	95.56			11.3517	7.9747	14.2241	21.4062	21.4412	21.031	11.1835	21.2928	0.525223	-0.928999	0.0171157	1.76661	1.04092
101	5.897	132.079	131.072	HMDB0001624	2-Hydroxycaproic acid	C6H12O3	132.079	1	[M-H]-	46.7	37.7	97.77	82.5		72.4446	100.54	79.1606	180.623	153.901	145.32	84.0483	159.948	0.525473	-0.928311	0.0171092	1.76677	1.05672
7516	5.997	564.111	565.118	HMDB0038820	Isorhamnetin 3-(6''-malonylglucoside)	C25H24O15	564.112	1	[M+H]+	50.6	61.7	92.92			16.2637	20.7331	19.0698	27.4791	36.3266	42.6556	18.6888	35.4871	0.526637	-0.925119	0.0430177	1.36635	1.06598
301	4.407	178.027	177.02	HMDB0032951	4,7-Dihydroxy-2H-1-benzopyran-2-one	C9H6O4	178.027	2	[M-H]-	51	58.7	98.33			227.442	233.392	485.129	252.406	750.175	792.634	315.321	598.405	0.526936	-0.924301	0.191357	0.718156	0.758146
7603	4.651	/	575.173	HMDB0039910	Resveratrol 3,4'-diglucoside	C26H32O13	552.184	1	[M+Na]+	56.2	89.5	92.18			19.8555	61.1514	18.8008	17.1019	149.575	22.0021	33.2692	62.8929	0.528982	-0.91871	0.333758	0.476568	0.345613
3341	5.192	318.073	319.081	HMDB0002937	Tamarixetin	C16H14O7	318.074	2	[M+H]+	46	40.2	92.19			13.035	9.97774	11.2634	13.7066	23.6081	27.4651	11.4254	21.5933	0.529118	-0.918338	0.0921389	1.03556	0.971935
4938	11.245	394.214	417.203	HMDB0035074	beta-Bixin	C25H30O4	394.214	1	[M+Na]+	50.7	59.6	95.5			41.5938	17.0839	42.9672	132.625	33.8296	24.0367	33.8817	63.497	0.533595	-0.906184	0.308595	0.510611	0.526096
5232	10.339	678.385	677.378	HMDB0041094	Gingerglycolipid B	C33H58O14	678.383	6	[M-H]-	51.3	70.7	92.32			1.63163	1.13083	1.14078	2.72766	2.14043	2.4257	1.30108	2.43126	0.535146	-0.901995	0.0239204	1.62123	1.02347
4653	4.427	588.185	587.178	HMDB0014911	Etoposide	C29H32O13	588.184	2	[M-H]-	41.3	19.1	90.38			18.1797	23.6343	22.1111	38.2492	45.6786	35.4564	21.3084	39.7947	0.535457	-0.901157	0.0186222	1.72997	1.04082
4355	12.156	/	367.226	HMDB0060112	4-Hydroxy-all-retinyl acetate	C22H32O3	344.235	5	[M+Na]+	52.2	71.2	95.76			189.734	247.753	210.791	406.184	424.281	377.197	216.093	402.554	0.536804	-0.897531	0.00832078	2.07984	1.09976
8580	13.499	/	775.601	HMDB0300578	DG(i-22:0/PGF1alpha/0:0)	C45H84O8	752.617	7	[M+Na]+	39.5	11.4	93.78			1.70223	1.38614	1.80299	2.59714	3.6151	2.89444	1.63046	3.03556	0.537119	-0.896686	0.031256	1.50507	1.067
4436	12.527	368.307	369.315	HMDB0037826	26,27-Dinorergosta-4,22-dien-3-one	C26H40O	368.308	1	[M+H]+	45.3	33.2	94.69			13.5173	16.6781	19.2589	28.5992	37.611	25.4609	16.4848	30.5571	0.539475	-0.890372	0.0464327	1.33318	1.05157
4940	9.182	/	627.189	HMDB0033296	Kuwanon Y	C34H30O9	582.189	4	[M+FA-H]-	45.1	32.2	97.88			19.8446	18.4123	26.5156	36.1438	41.4941	41.5071	21.5908	39.715	0.543644	-0.879266	0.0152194	1.8176	1.02233
3665	4.876	/	491.123	HMDB0302751	Acacetin 7-glucoside	C22H22O10	446.121	9	[M+FA-H]-	43.8	38.6	90.04			13.8526	12.2772	20.0595	21.4204	32.6806	30.4314	15.3964	28.1775	0.546408	-0.87195	0.0607345	1.21656	0.962278
935	7.353	272.069	271.061	HMDB0002670	Naringenin	C15H12O5	272.068	1	[M-H]-	51.1	60.9	95.42	89.5	92.6	23.708	18.5705	21.7643	32.5477	49.7849	34.3348	21.3476	38.8891	0.548935	-0.865292	0.0594171	1.22609	0.974886
4224	4.894	/	537.198	HMDB0035036	Glaucarubolone 15-O-betaglucopyranoside	C26H36O13	556.216	0	[M-H2O-H]-	48.8	46.5	97.4			828.79	496.844	839.099	832.018	1678.26	1429.09	721.577	1313.12	0.549513	-0.863775	0.113253	0.945952	0.874905
4543	9.996	/	374.316	HMDB0242027	N-Lauroyl Arginine	C18H36N4O3	356.279	9	[M+NH4]+	41.7	22.3	96.4			5.94038	0.840237	15.5978	3.17861	5.41856	32.1186	7.45947	13.5719	0.549625	-0.863479	0.346527	0.460262	0.598953
5757	7.487	/	851.449	HMDB0014652	Acetyldigitoxin	C43H66O14	806.445	7	[M+FA-H]-	46.4	41.6	98.13			254.732	122.788	155.994	50.9971	226.726	692.752	177.838	323.492	0.549746	-0.863164	0.330393	0.480969	0.152225
5626	6.52	/	427.136	HMDB0039273	Pinostilbenoside	C21H24O8	404.147	1	[M+Na]+	47.8	44.6	95.34			48.5321	52.5935	55.3113	90.0766	116.321	77.6281	52.1457	94.6751	0.550785	-0.860438	0.0426591	1.36999	1.03782
6293	9.467	/	467.315	HMDB0011560	MG(0:0/24:6/0:0)	C28H44O4	444.324	4	[M+Na]+	49.3	56.3	95.22			69.7509	73.9844	63.8015	310.823	48.2198	17.1469	69.1789	125.397	0.55168	-0.858095	0.355848	0.448736	0.0815299
2365	6.42	388.153	387.146	HMDB0303743	Trachelogenin	C21H24O7	388.152	1	[M-H]-	46.5	41.1	92.39			6.70383	7.43808	8.02716	17.6784	12.2188	10.2055	7.38969	13.3676	0.552808	-0.85515	0.0796203	1.09898	0.947845
1957	3.571	237.063	260.053	HMDB0034251	N-Benzoylaspartic acid	C11H11NO5	237.064	1	[M+Na]+	46.5	36.3	97.49			229.917	141.989	166.364	405.005	315.08	252.78	179.423	324.288	0.553283	-0.85391	0.0709632	1.14897	0.987418
3972	13.106	348.266	349.273	HMDB0112073	12,15-Epoxy-13,14-dimethyleicosa-12,14,16-trienoic acid	C22H36O3	348.266	1	[M+H]+	55.8	84.6	95.93			9.74991	6.60374	9.71149	15.8094	16.3923	14.8051	8.68838	15.6689	0.554498	-0.850746	0.0156056	1.80672	1.04739
4580	5.32	/	579.209	HMDB0248568	Arctiin	C27H34O11	534.21	2	[M+FA-H]-	51.3	65.5	93.68			184.825	40.5179	164.875	161.874	242.772	298.532	130.073	234.393	0.554935	-0.849611	0.154779	0.810287	0.878752
5590	8.038	/	793.442	HMDB0041240	Kudzusaponin SA1	C42H68O15	812.456	5	[M-H2O-H]-	50.3	61.3	95.85			17.5713	6.77471	11.5435	3.56882	19.0394	41.9946	11.9632	21.5343	0.555541	-0.848035	0.311029	0.507199	0.23904
6626	4.62	/	487.214	HMDB0035489	Linalool 3,6-oxide primeveroside	C21H36O11	464.226	1	[M+Na]+	54.5	80	94.15			19.3807	27.239	16.4296	34.0881	37.106	42.2472	21.0164	37.8137	0.555788	-0.847394	0.0328937	1.48289	1.02861
7781	2.744	594.192	595.199	HMDB0029482	Didymin	C28H34O14	594.195	5	[M+H]+	51.1	68.6	92.26			53.0565	54.646	36.3842	68.4867	107.43	83.1794	48.0289	86.3655	0.556112	-0.846553	0.0630316	1.20044	0.988313
2650	6.112	/	409.06	HMDB0040609	Theaflavic acid	C21H16O10	428.074	9	[M-H2O-H]-	41.1	22.8	93.14			32.1826	53.1913	44.4288	113.398	65.2021	54.4864	43.2676	77.6954	0.556887	-0.844542	0.147351	0.831647	0.864417
3409	4.611	/	471.097	HMDB0041746	Irisolidone 7-O-glucuronide	C23H22O12	490.111	8	[M-H2O-H]-	43.1	30.6	93.64			183.155	457.155	274.54	750.666	482.321	408.708	304.95	547.232	0.557259	-0.84358	0.142756	0.845406	0.896355
214	1.299	/	160.062	HMDB0001514	Glucosamine	C6H13NO5	179.079	2	[M-H2O-H]-	46.1	40.5	92.44			6.02204	4.72854	6.97326	11.1052	10.3272	10.2271	5.90795	10.5532	0.559827	-0.836947	0.0120706	1.91827	0.998418
3438	9.626	/	473.125	HMDB0037338	Americanin B	C27H24O9	492.142	1	[M-H2O-H]-	46.5	39.8	93.36			5.16599	5.18079	6.42163	3.81902	13.5437	12.3952	5.58947	9.91933	0.563493	-0.82753	0.23389	0.630988	0.604979
4204	8.922	/	359.219	HMDB0002236	8-iso-PGA1	C20H32O4	336.23	1	[M+Na]+	42.2	18.5	94			90.7799	71.6361	57.7459	233.486	101.139	54.9511	73.3873	129.859	0.565132	-0.82334	0.257405	0.589382	0.591049
1058	7.996	288.23	287.223	HMDB0037798	10,16-Dihydroxyhexadecanoic acid	C16H32O4	288.23	1	[M-H]-	42.7	18.1	97.13			51.8347	69.4967	54.4097	167.989	74.1651	68.5897	58.5804	103.581	0.565551	-0.822272	0.235783	0.627487	0.758948
2912	7.932	/	431.23	HMDB0012503	10,11-dihydro-20-trihydroxy-leukotriene B4	C20H34O7	386.23	3	[M+FA-H]-	45	33.4	94.87			4.88593	2.71298	3.88471	4.38276	7.05985	8.81317	3.82787	6.75193	0.56693	-0.818757	0.1224	0.912217	0.840315
3929	4.422	348.048	349.055	HMDB0012152	2-O-(6-Phospho-alpha-mannosyl)glycerate	C9H17O12P	348.046	5	[M+H]+	51.2	63.6	97.72			12.7556	10.7222	11.8194	13.1848	17.4349	31.3375	11.7657	20.6524	0.569703	-0.811718	0.202946	0.692619	0.819751
5006	5.119	/	399.141	HMDB0258246	SERGLIFLOZIN A	C20H24O7	376.152	0	[M+Na]+	42.8	22.6	91.83			9.71735	12.6298	10.6805	26.2519	12.546	19.0701	11.0092	19.2893	0.570742	-0.80909	0.120397	0.919384	0.885071
1819	5.187	230.058	231.065	HMDB0259840	Visnagin	C13H10O4	230.058	1	[M+H]+	44.5	30.1	93.98	60.1		30.5912	22.9456	31.0989	37.2758	55.4762	55.4783	28.2119	49.4101	0.570975	-0.808501	0.0556058	1.25488	0.968717
495	3.928	209.105	208.098	HMDB0253924	Tyrosine ethyl ester	C11H15NO3	209.105	1	[M-H]-	43.6	24.5	94.76			13.1218	6.95804	14.3031	16.8219	22.7724	20.5959	11.461	20.0634	0.571238	-0.807836	0.0628742	1.20153	0.913682
5869	6.415	440.165	441.173	HMDB0242175	gamma-CEHC glucuronide	C21H28O10	440.168	7	[M+H]+	44.6	36	94.44			145.249	152.292	153.766	378.577	182.506	223.278	150.436	261.454	0.575381	-0.797409	0.180252	0.744121	0.870541
5604	13.41	/	425.377	HMDB0000534	Campestanol	C28H50O	402.386	5	[M+Na]+	53.1	72.4	98.46			39.249	30.7437	36.4966	60.1911	63.1194	61.233	35.4964	61.5145	0.577041	-0.793253	0.00658105	2.18171	1.02956
3139	1.533	/	309.094	HMDB0244310	2',3'-Dideoxycytidine-5'-monophosphate	C9H14N3O6P	291.062	6	[M+NH4]+	49.6	56.7	98.17			11.155	15.8316	10.6714	25.412	21.7182	18.0597	12.5527	21.73	0.577667	-0.79169	0.0489407	1.31033	0.980961
880	8.343	266.152	265.145	HMDB0035647	3,14-Dihydroxy-11,13-dihydrocostunolide	C15H22O4	266.152	0	[M-H]-	48.5	48	95.07			20.1733	18.212	24.1404	38.1953	34.3534	35.6682	20.8419	36.0723	0.577781	-0.791406	0.00967682	2.01427	0.977984
3991	4.596	518.214	517.207	HMDB0060499	NPC	C28H30N4O6	518.217	7	[M-H]-	49.1	61.9	91.34			6.23599	5.86641	5.74013	3.47435	12.5784	14.8203	5.94751	10.291	0.577933	-0.791027	0.25612	0.591557	0.497673
4285	12.007	/	365.21	HMDB0031059	2-Hydroxy-6-(8,11,14-pentadecatrienyl)benzoic acid	C22H30O3	342.219	5	[M+Na]+	47.9	49.2	96.07			3.49232	3.85568	3.23019	8.66158	4.25927	5.34296	3.52606	6.08793	0.579189	-0.787894	0.132847	0.876647	0.87073
5354	11.954	412.297	413.304	HMDB0036849	Valenciachrome	C27H40O3	412.298	2	[M+H]+	54.6	82.3	93.1			15.8848	26.4064	15.3404	61.4164	19.402	17.7511	19.2105	32.8565	0.58468	-0.774281	0.291977	0.534652	0.575174
6288	5.152	/	467.152	HMDB0249186	Bictegravir	C21H18F3N3O5	449.12	4	[M+NH4]+	41.2	17.7	93.35			14.8927	30.8956	9.62477	27.6736	33.6381	33.4056	18.471	31.5724	0.585037	-0.7734	0.128573	0.890851	0.937083
486	6.133	/	207.067	HMDB0244411	3-Carboxy-4-methyl-5-ethyl-2-furanpropionic acid	C11H14O5	226.084	1	[M-H2O-H]-	53.9	76.6	94.56			19.5589	21.1412	20.2079	36.742	33.1099	34.1853	20.3027	34.6791	0.585444	-0.772397	0.0031785	2.49778	0.980775
6213	4.9	/	461.141	HMDB0258199	Sec-o-Glucosylhamaudol	C21H26O10	438.153	1	[M+Na]+	48	47.1	94.23			27.5812	39.8482	27.7991	44.5217	65.9085	51.7716	31.7429	54.0672	0.5871	-0.768323	0.0636809	1.19599	0.952105
464	1	204.027	203.02	HMDB0031665	Daucic acid	C7H8O7	204.027	1	[M-H]-	48.4	45.8	97.8			483.068	430.263	469.678	765.051	788.504	802.05	461.003	785.202	0.587114	-0.768288	0.00179439	2.74608	0.977315
7369	8.015	/	549.173	HMDB0039639	Physalin P	C28H30O10	526.184	1	[M+Na]+	43.1	19.3	97.42			50.4034	56.0802	76.9451	111.642	107.596	92.9563	61.1429	104.065	0.587546	-0.767226	0.0304136	1.51693	0.990047
1970	7.64	238.156	261.146	HMDB0112083	3,4-Dimethyl-5-pentyl-2-furanpropanoic acid	C14H22O3	238.157	2	[M+Na]+	42.9	20.9	95.47			11.5631	14.7319	10.968	18.2204	10.0214	35.0361	12.421	21.0927	0.588877	-0.763961	0.235571	0.627878	0.618696
6913	4.646	508.121	509.129	HMDB0029517	Limocitrin 3-glucoside	C23H24O13	508.122	1	[M+H]+	50	53	97.79			215.273	314.617	221.836	683.124	345.373	247.223	250.575	425.24	0.589256	-0.763034	0.214698	0.668172	0.723575
4087	7.033	526.185	525.177	HMDB0039698	Isophysalin G	C28H30O10	526.184	2	[M-H]-	44.1	29	93.7			8.67063	10.1967	11.402	20.1201	16.8443	14.3391	10.0898	17.1011	0.590005	-0.761202	0.0392324	1.40636	0.931829
1436	4.791	322.109	321.102	HMDB0030266	Berberrubine	C19H16NO4+	322.108	3	[M-H]-	40	12.2	91.95			20.9609	24.3015	16.7484	39.495	30.9014	34.578	20.6702	34.9915	0.590722	-0.759449	0.0297092	1.52711	0.933048
1031	5.059	176.047	177.054	HMDB0032990	7-Hydroxy-6-methyl-2H-1-benzopyran-2-one	C10H8O3	176.047	1	[M+H]+	56	81.8	99.11			3012.36	3333.67	3031.88	3936.83	5172.25	6743.15	3125.97	5284.08	0.591583	-0.757347	0.0796878	1.09861	0.915292
7640	6.374	/	577.204	HMDB0302069	Isolappaol C	C30H34O10	554.215	0	[M+Na]+	56.4	90.1	92.42			62.6169	31.2664	77.7532	31.6118	146.873	111.513	57.2122	96.6658	0.591855	-0.756684	0.251216	0.599952	0.530931
5444	10.325	/	419.182	HMDB0031254	Margrapine A	C21H23NO7	401.147	3	[M+NH4]+	41	12	96.06			27.3797	58.0602	36.9522	96.7311	49.0352	60.9656	40.7974	68.9106	0.592033	-0.75625	0.161871	0.790831	0.84565
1276	4.33	194.058	195.065	HMDB0304215	5-Hydroxy-coniferaldehyde	C10H10O4	194.058	1	[M+H]+	45.3	32.8	94.4			52.9107	70.3619	57.8389	104.588	113.741	87.285	60.3705	101.871	0.592616	-0.754829	0.0290752	1.53648	0.981502
4670	7.726	/	383.148	HMDB0037235	Quassinol	C20H24O6	360.157	4	[M+Na]+	47.6	50.9	92.43			29.3324	16.3516	21.9463	38.4155	28.3794	47.2531	22.5434	38.016	0.592999	-0.753899	0.0980795	1.00842	0.885046
1246	4.335	192.042	193.049	HMDB0034344	Scopoletin	C10H8O4	192.042	1	[M+H]+	51.7	63.3	96.02			39.5997	36.9451	55.6873	81.7501	49.477	91.6386	44.0774	74.2885	0.593327	-0.753101	0.111209	0.953859	0.862774
2372	10.452	262.193	263.2	HMDB0033957	Crithmumdiol	C17H26O2	262.193	1	[M+H]+	50	56.8	94.9			9.93578	7.9811	23.5104	34.0456	13.361	22.3716	13.8091	23.2594	0.593699	-0.752196	0.225273	0.64729	0.794491
642	6.52	/	231.16	HMDB0000947	Undecanoic acid	C11H22O2	186.162	2	[M+FA-H]-	44.6	26.3	98.6			31.6885	24.5907	46.3766	58.4418	59.1881	54.7519	34.2186	57.4606	0.595514	-0.747793	0.0450812	1.346	0.91073
5661	5.569	/	428.173	HMDB0251844	Epicocconone	C23H22O7	410.137	7	[M+NH4]+	39.6	11	95			29.6004	14.2568	42.5677	49.4724	35.4483	60.1855	28.8083	48.3687	0.595597	-0.747591	0.145347	0.837595	0.862136
13	1.353	89.0479	88.0406	HMDB0000056	beta-Alanine	C3H7NO2	89.0477	2	[M-H]-	41.5	11.7	98.47			35.5205	29.8648	35.8222	71.2276	53.8253	44.788	33.7358	56.6136	0.595896	-0.746867	0.0689447	1.1615	0.891409
498	1.051	210.038	209.031	HMDB0000639	Galactaric acid	C6H10O8	210.038	1	[M-H]-	42.9	20.1	95.96			195.875	189.276	186.058	267.767	251.662	439.024	190.403	319.484	0.59597	-0.746688	0.158632	0.799609	0.831692
327	5.147	/	179.072	HMDB0303217	4,5-Dihydro-2,5-dimethyl-4-oxo-3-furanyl butyrate	C10H14O4	198.089	1	[M-H2O-H]-	50.5	59	94.41			29.6341	31.0519	24.371	46.735	54.2675	39.9026	28.3524	46.9684	0.603648	-0.728222	0.034257	1.46525	0.916028
5874	9.189	/	441.188	HMDB0038785	Melleolide E	C23H30O7	418.199	1	[M+Na]+	44.6	30.6	94.21			32.1692	29.75	37.853	97.1931	33.5645	34.0788	33.2574	54.9455	0.60528	-0.724325	0.279729	0.553263	0.589075
6388	4.24	/	474.117	HMDB0257229	Rigosertib	C21H25NO8S	451.13	5	[M+Na]+	39.9	13.6	92.15			13.822	8.02866	8.88309	9.46635	27.9229	13.3651	10.2446	16.9181	0.60554	-0.723706	0.241143	0.617725	0.651382
43	1.996	102.068	101.061	HMDB0000892	Valeric acid	C5H10O2	102.068	2	[M-H]-	45.5	32.1	97.45	61		96.1782	66.5353	58.7432	142.609	121.382	101.722	73.8189	121.905	0.605546	-0.723692	0.0659438	1.18083	0.878781
793	8.925	252.173	251.166	HMDB0036448	Zedoarondiol	C15H24O3	252.173	1	[M-H]-	51.1	60.3	96.45			22.4635	28.9357	27.4355	52.857	32.3625	44.9605	26.2782	43.3933	0.605582	-0.723607	0.0751617	1.124	0.854739
44	0.948	103.063	102.056	HMDB0000112	gamma-Aminobutyric acid	C4H9NO2	103.063	1	[M-H]-	47.4	43	95.75			49.214	36.146	51.4637	66.8416	75.0913	82.9725	45.6079	74.9685	0.608361	-0.717	0.028599	1.54365	0.898498
150	1.301	96.0211	97.0284	HMDB0060503	Protoanemonin	C5H4O2	96.0211	0	[M+H]+	44.6	24.9	98.24			54.2487	38.5785	58.9106	95.5105	95.9793	57.0883	50.5793	82.8594	0.610423	-0.712119	0.103313	0.985845	0.848327
4755	5.841	386.067	387.074	HMDB0034582	Shoyuflavone A	C19H14O9	386.064	7	[M+H]+	45.5	39.8	95.19			11.7492	13.7095	11.1685	27.0062	19.4798	13.4033	12.2091	19.9631	0.611582	-0.709382	0.131065	0.882512	0.81788
6564	3.447	484.119	485.126	HMDB0038867	Diospyrin	C21H24O13	484.122	6	[M+H]+	50.3	66.4	92.27			57.4477	67.5482	62.3003	126.232	98.8807	81.0493	62.432	102.054	0.611756	-0.708972	0.0655019	1.18375	0.911352
1964	4.058	/	239.033	HMDB0014693	Methoxsalen	C12H8O4	216.042	9	[M+Na]+	46.7	45.2	98.27			225.498	196.245	266.1	413.964	457.653	252.65	229.281	374.756	0.611815	-0.708833	0.106315	0.973404	0.843176
5323	8.411	/	412.305	HMDB0255727	Norcholic acid	C23H38O5	394.272	2	[M+NH4]+	44.6	29	96.11			255.914	287.814	348.981	280.135	380.241	793.938	297.57	484.771	0.613835	-0.704077	0.256661	0.59064	0.640743
4719	6.537	/	597.199	HMDB0302298	Arctignan B	C30H32O10	552.2	2	[M+FA-H]-	52.3	71.9	92.5			17.7394	33.5903	23.1317	36.7618	52.1665	32.3227	24.8204	40.417	0.614109	-0.703433	0.121438	0.915644	0.827556
3278	4.893	/	315.122	HMDB0037775	Coriandrone B	C16H20O5	292.131	7	[M+Na]+	45.8	41.3	95.54			46.6166	32.8628	32.0838	54.741	79.0617	47.5062	37.1877	60.4363	0.615321	-0.700588	0.109069	0.962299	0.853899
170	3.949	149.048	148.041	HMDB0246809	5-Hydroxyoxindole	C8H7NO2	149.048	2	[M-H]-	50.7	64.8	90.94			17.357	17.1367	14.6559	34.8456	25.9973	18.9548	16.3832	26.5992	0.615927	-0.699168	0.110597	0.956258	0.812316
1011	1.335	283.092	282.085	HMDB0000133	Guanosine	C10H13N5O5	283.092	1	[M-H]-	44	25.7	95.5	88.8		16.6137	15.965	22.9167	35.5657	24.2939	29.7505	18.4985	29.8701	0.619298	-0.691295	0.0677558	1.16905	0.85054
92	2.003	130.063	129.056	HMDB0006024	Mevalonolactone	C6H10O3	130.063	3	[M-H]-	48.7	48.4	98.39			83.4368	86.3123	64.4278	153.967	119.642	104.332	78.0589	125.98	0.619612	-0.690562	0.064735	1.18886	0.859959
5683	10.521	/	429.167	HMDB0037444	Cajaflavanone	C25H26O5	406.178	2	[M+Na]+	49.2	52.6	95.7			8.86327	2.38892	7.76888	14.0932	10.0293	6.57481	6.34036	10.2324	0.619634	-0.690512	0.209355	0.679116	0.770623
1516	3.942	/	326.026	HMDB0011683	Molybdopterin precursor Z	C10H12N5O7P	345.047	10	[M-H2O-H]-	39.7	11.8	97.49			21.8299	21.6156	21.536	42.1959	32.6441	30.0079	21.6605	34.9493	0.619769	-0.690198	0.0905522	1.0431	0.885134
5676	5.444	428.144	429.151	HMDB0259902	wortmannin	C23H24O8	428.147	7	[M+H]+	38.9	10.5	91.72			17.9792	13.9233	14.1423	20.4029	28.2461	25.5961	15.3483	24.7484	0.620172	-0.689259	0.0457889	1.33924	0.907914
129	1.622	138.032	137.025	HMDB0002466	3-Hydroxybenzoic acid	C7H6O3	138.032	2	[M-H]-	46.6	36.9	98.59	92.4		396.986	524.611	508.056	815.61	726.926	755.401	476.551	765.979	0.622146	-0.684675	0.0144173	1.84112	0.903562
6275	9.496	/	465.299	HMDB0242632	Sisomicin sulfate	C19H37N5O7	447.269	9	[M+NH4]+	43.6	36	91.99			45.1598	44.1784	32.8485	64.5404	11.8226	119.937	40.7289	65.4332	0.62245	-0.683969	0.305013	0.515682	0.118168
394	3.948	/	192.067	HMDB0001434	3-Methoxytyrosine	C10H13NO4	211.084	1	[M-H2O-H]-	49.9	54.1	96.75			33.2909	34.2907	29.7547	67.879	50.6168	37.1935	32.4454	51.8964	0.625195	-0.677621	0.112142	0.950231	0.798091
1265	4.775	/	307.086	HMDB0259006	Thiochrome	C12H14N4OS	262.089	5	[M+FA-H]-	40.6	14.6	94.53			68.037	60.3409	46.4483	154.388	49.6077	75.5275	58.2754	93.1745	0.625444	-0.677048	0.256848	0.590325	0.557866
646	1.756	/	233.067	HMDB0029956	Nebularine	C10H12N4O4	252.086	4	[M-H2O-H]-	44.3	32.5	93.83			24.6071	22.135	23.7308	27.9311	50.0665	34.6018	23.491	37.5331	0.625872	-0.67606	0.114967	0.939427	0.795111
756	4.333	152.12	153.127	HMDB0035277	p-Mentha-1(7),5-dien-2-ol	C10H16O	152.12	1	[M+H]+	42.9	20.3	95.2			9.54767	13.5064	11.6217	33.5019	12.3384	9.53986	11.5586	18.46	0.626141	-0.67544	0.298282	0.525373	0.499095
5566	4.666	424.134	425.141	HMDB0029605	Ginkgolide J	C20H24O10	424.137	7	[M+H]+	41.9	25.1	91.72			9.62318	14.4823	9.3636	18.6626	18.5167	16.2583	11.1564	17.8125	0.626321	-0.675027	0.0438904	1.35763	0.91144
827	3.943	259.046	258.039	HMDB0001254	Glucosamine 6-phosphate	C6H14NO8P	259.046	1	[M-H]-	49.1	54.2	92.3			65.8683	59.1673	55.9092	117.876	92.9346	77.5489	60.3149	96.1199	0.627497	-0.67232	0.0647885	1.1885	0.849483
5251	6.984	/	409.346	HMDB0029815	Doristerol	C27H46O	386.355	5	[M+Na]+	48.1	50.7	95.08			6.62017	5.29669	4.11837	3.24866	7.72181	14.5381	5.34508	8.50286	0.628621	-0.669737	0.275088	0.560528	0.431222
7479	4.909	/	561.194	HMDB0039230	Citrusin A	C26H34O12	538.205	1	[M+Na]+	54.2	73.7	98.76			728.665	487.152	805.221	755.145	1077.39	1369.91	673.679	1067.48	0.631093	-0.664075	0.129316	0.888348	0.790437
1007	9.215	174.104	175.112	HMDB0039153	11,12,13-Trinor-1(5),6,9-guaiatrien-8-one	C12H14O	174.104	1	[M+H]+	51.8	65.2	94.98			21.2703	25.5229	17.072	69.8408	16.3915	14.7394	21.2884	33.6572	0.632505	-0.660851	0.339747	0.468844	0.276429
4961	6.031	/	397.125	HMDB0301737	Isohydroxymatairesinol	C20H22O7	374.137	1	[M+Na]+	40.8	10.2	95.18			35.8611	34.1634	36.6852	62.8483	60.4336	45.2122	35.5699	56.1647	0.633315	-0.659005	0.0835535	1.07804	0.898311
3276	4.942	314.079	315.087	HMDB0033255	Muscomosin	C17H14O6	314.079	1	[M+H]+	42.6	22.4	92.54			48.8213	54.4136	43.5092	91.291	74.742	65.5143	48.9147	77.1825	0.633755	-0.658004	0.0478389	1.32022	0.892695
4958	2.628	/	397.11	HMDB0258644	Swertiamarin	C16H22O10	374.121	1	[M+Na]+	42.4	18.9	94.17			17.0411	28.9948	13.8208	28.3808	38.4954	27.0991	19.9523	31.3251	0.636942	-0.650767	0.1303	0.885054	0.828739
2693	3.561	/	282.034	HMDB0001254	Glucosamine 6-phosphate	C6H14NO8P	259.046	2	[M+Na]+	42.3	16	97.61			17.6606	22.0416	14.7276	39.9359	25.2095	20.2553	18.1433	28.4669	0.637347	-0.64985	0.163636	0.78612	0.754111
1535	5.527	/	327.124	HMDB0304361	Gibberellin A34-catabolite	C19H22O6	346.142	1	[M-H2O-H]-	52.8	70.5	94.91			38.7435	39.2376	41.2666	58.6113	67.5798	60.4675	39.7492	62.2195	0.638855	-0.64644	0.00810262	2.09137	0.891911
3951	11.883	/	349.216	HMDB0245853	3,4-Didehydroretinol Acetate	C22H30O2	326.225	2	[M+Na]+	45.3	32.6	96.46			88.9602	150.93	91.1717	202.048	159.309	156.516	110.354	172.624	0.639273	-0.645497	0.0884478	1.05331	0.856668
798	7.479	/	252.074	HMDB0000985	Dihydrolipoamide	C8H17NOS2	207.075	1	[M+FA-H]-	39	3.08	93.48			19.914	19.4645	12.2996	31.7306	23.0805	25.9705	17.226	26.9272	0.639727	-0.644472	0.0745194	1.12773	0.809619
3006	1.959	440.169	439.161	HMDB0302052	Cichorioside F	C21H28O10	440.168	1	[M-H]-	43.6	25.9	93.46			15.5876	13.2794	25.7482	21.1517	33.1225	31.0478	18.2051	28.4407	0.640107	-0.643616	0.134095	0.872586	0.764786
3722	6.615	/	495.167	HMDB0248860	Baohuoside I	C27H30O10	514.184	1	[M-H2O-H]-	50.4	59.2	94.1			8.87121	12.9514	11.7364	14.6626	22.6272	15.0812	11.1863	17.457	0.640793	-0.64207	0.109711	0.959752	0.79124
8099	5.332	/	647.194	HMDB0041025	Isoacteoside	C29H36O15	624.205	2	[M+Na]+	41.2	12.3	95.67			140.529	104.34	131.238	135.593	226.874	223.271	125.369	195.246	0.642108	-0.639113	0.107761	0.967537	0.786857
1295	11.705	/	307.228	HMDB0031006	1-Acetoxy-2-hydroxy-16-heptadecen-4-one	C19H34O4	326.246	1	[M-H2O-H]-	44.3	30.5	91.79			1.72008	2.18361	2.58863	2.55712	2.90292	4.65082	2.16411	3.37029	0.642113	-0.6391	0.154777	0.810295	0.721693
294	3.559	/	174.056	HMDB0060366	3-Carbamoyl-2-phenylpropionaldehyde	C10H11NO3	193.074	2	[M-H2O-H]-	47.2	41.6	96.77			19.5492	20.2589	17.4106	37.2868	26.8707	24.9272	19.0729	29.6949	0.642295	-0.638691	0.0762996	1.11748	0.818799
3133	5.16	307.083	308.091	HMDB0033247	Aristolodione	C18H13NO4	307.084	3	[M+H]+	40.9	17.3	91.42			87.2059	54.4187	64.9204	162.034	81.908	77.5936	68.8483	107.179	0.642369	-0.638525	0.209501	0.678814	0.683286
4413	6.241	558.248	557.241	HMDB0301738	Secoisolariciresinol-sesquilignan	C30H38O10	558.246	3	[M-H]-	53.2	75.3	94.5			23.5809	22.6823	28.346	29.6261	48.2768	38.1183	24.8697	38.6737	0.643065	-0.636963	0.0923785	1.03443	0.791034
5783	3.895	436.134	437.141	HMDB0036634	Phlorizin	C21H24O10	436.137	7	[M+H]+	40.8	19.3	92.72			4.62829	10.3385	7.28898	14.5586	13.0427	6.94447	7.4186	11.5153	0.644241	-0.634328	0.191719	0.717335	0.716592
1736	8.363	/	341.198	HMDB0038798	(1(10),4a)-1(10),5-Germacradiene-12-acetoxy-4,11-diol	C17H28O4	296.199	2	[M+FA-H]-	49.8	55.1	96.12			17.0943	28.6543	32.7965	28.1364	34.4833	59.2028	26.1817	40.6075	0.644751	-0.633187	0.207561	0.682855	0.660673
1184	1.621	300.085	299.078	HMDB0303022	4-Hydroxybenzoyl glucose	C13H16O8	300.085	1	[M-H]-	41.4	11.6	96.86			126.434	198.213	182.851	314.504	262.673	209.609	169.166	262.262	0.645025	-0.632573	0.0884875	1.05312	0.798571
447	7.324	/	199.134	HMDB0037016	p-Menth-1-en-5-ol	C10H18O	154.136	2	[M+FA-H]-	45.1	29.5	98.66			14.223	12.2236	22.1761	16.6237	26.1995	32.416	16.2076	25.0797	0.646241	-0.629856	0.170104	0.769286	0.69514
5708	10.405	/	431.182	HMDB0061022	6-beta-Hydroxydexamethasone	C22H29FO6	408.195	4	[M+Na]+	50.7	62	96.36			5.63825	1.59614	5.31919	11.482	5.30177	2.63486	4.18453	6.47289	0.64647	-0.629345	0.305517	0.514964	0.508755
1736	1.44	223.121	224.128	HMDB0257235	Rimiterol	C12H17NO3	223.121	1	[M+H]+	46.3	41	92.11			1.1491	3.8198	1.10208	7.04885	1.1263	1.19514	2.02366	3.12343	0.647897	-0.626163	0.366857	0.435503	0.266846
4981	11.868	396.287	419.276	HMDB0260512	MG(20:3(6,8,11)-OH(5)/0:0/0:0)	C23H40O5	396.288	3	[M+Na]+	42.9	22.6	95.08			19.8413	23.0796	12.9791	33.6198	26.5493	26.0838	18.6334	28.751	0.648095	-0.625724	0.0800408	1.09669	0.827576
5907	5.109	/	442.233	HMDB0037531	Dehydroxypaxilline	C27H33NO3	419.246	5	[M+Na]+	42.6	26.8	92.11			60.4884	56.0101	58.6086	115.594	79.0831	75.2933	58.369	89.99	0.648617	-0.624561	0.135423	0.868307	0.828655
7901	6.491	/	611.245	HMDB0037555	Sandoricin	C31H40O11	588.257	1	[M+Na]+	44.7	26.1	98.51			62.2668	71.4866	88.3346	95.852	145.567	100.859	74.0293	114.093	0.648853	-0.624037	0.101767	0.992393	0.82354
2501	0.958	/	273.121	HMDB0060742	3-Hydroxymelatonin	C13H18N2O3	250.132	1	[M+Na]+	44.2	31.4	91.38			7976.81	6351.63	7149.78	10105.1	11277.8	11688.2	7159.4	11023.7	0.649456	-0.622696	0.0172929	1.76213	0.896043
2800	8.791	288.172	289.179	HMDB0000153	Estriol	C18H24O3	288.173	2	[M+H]+				84.4		11.713	15.399	13.0129	6.60909	25.7272	29.4199	13.375	20.5854	0.649731	-0.622085	0.280866	0.5515	0.354192
4484	11.759	/	566.348	HMDB0002815	LysoPC(18:1/0:0)	C26H52NO7P	521.348	3	[M+FA-H]-	52.6	68.9	97.24			12.0679	8.96864	8.86717	14.22	14.6572	17.1017	9.96789	15.3263	0.650377	-0.620652	0.0372058	1.42939	0.830653
4969	5.49	/	633.147	HMDB0035216	10-Acetoxyoleuropein	C27H34O15	598.19	19	[M+Cl]-	47.5	65.6	91			31.9534	16.1545	28.808	28.5854	41.0996	48.4193	25.6386	39.3681	0.651254	-0.618707	0.145144	0.8382	0.713737
147	6.046	145.053	144.046	HMDB0243900	1-Hydroxyisoquinoline	C9H7NO	145.053	2	[M-H]-	45.4	32.8	96.32			43.1402	35.2786	35.2764	48.2255	66.5657	59.703	37.8984	58.1647	0.65157	-0.618008	0.0489035	1.31066	0.819948
4915	5.601	/	623.164	HMDB0038848	Rhoifolin	C27H30O14	578.164	4	[M+FA-H]-	50.2	59.1	96.15			395.063	496.266	494.443	699.178	796.195	629.266	461.924	708.213	0.652239	-0.616528	0.0317201	1.49866	0.844546
5285	6.427	/	411.141	HMDB0254405	Medioresinol	C21H24O7	388.152	1	[M+Na]+	48.7	49.7	95.1			18.032	19.5422	23.0622	47.7325	31.7557	13.3169	20.2121	30.9351	0.653372	-0.614024	0.252536	0.597677	0.481489
5264	8.14	/	410.289	HMDB0259834	VIPROSTOL	C23H36O5	392.256	2	[M+NH4]+	46.6	38.5	96.36			522.135	332.305	653.455	397.504	697.565	1208.18	502.632	767.75	0.654681	-0.611136	0.256804	0.590399	0.551547
5090	13.106	/	403.281	HMDB0011545	MG(0:0/20:3/0:0)	C23H40O4	380.293	1	[M+Na]+	54.2	79.5	92.58			1.11447	0.872601	1.19361	1.78138	1.58871	1.48151	1.06023	1.6172	0.655593	-0.609127	0.0316253	1.49996	0.870796
2199	1.716	378.117	377.11	HMDB0014502	Mefloquine	C17H16F6N2O	378.117	1	[M-H]-	41.4	16.4	91.69			9.73092	13.3151	14.7176	19.0038	25.9515	12.6038	12.5879	19.1864	0.656085	-0.608046	0.171945	0.764611	0.685983
4659	14.178	588.44	587.433	HMDB0294917	DG(13:0/20:4+=O(15)/0:0)	C36H60O6	588.439	2	[M-H]-	45.5	35.7	94.39			0.636329	0.694144	0.505749	0.355239	0.85531	1.58633	0.612074	0.932295	0.656524	-0.607079	0.296971	0.527286	0.3441
6116	9.56	/	455.203	HMDB0038793	Melleolide G	C24H32O7	432.215	2	[M+Na]+	42.6	21.9	93.32			10.1911	11.3769	5.20672	22.9148	9.96136	7.84588	8.92489	13.574	0.657499	-0.60494	0.279277	0.553965	0.53742
3434	5.66	474.116	473.109	HMDB0037341	Apigenin 7-O-(2''-O-acetylglucoside)	C23H22O11	474.116	0	[M-H]-	52.9	73	91.41			97.0931	97.2344	120.751	181.963	174.393	122.687	105.026	159.681	0.657725	-0.604444	0.0762174	1.11795	0.787538
2490	10.518	270.234	271.242	HMDB0039155	ar-Artemisene	C20H30	270.235	2	[M+H]+	44.9	31.2	95.34			39.2334	25.2233	34.0771	33.6075	57.3098	58.3042	32.8446	49.7405	0.660319	-0.598765	0.137969	0.860218	0.72397
1147	12.746	296.197	295.189	CSID467177	Tridecyl trifluoroacetate	C15H27F3O2	296.196	1	[M-H]-	49.8	53	97.19			2.402	1.93702	2.73753	3.66796	3.74664	3.29249	2.35885	3.56903	0.660922	-0.597448	0.0277452	1.55681	0.826565
1012	1.085	174.112	175.119	HMDB0000517	Arginine	C6H14N4O2	174.112	1	[M+H]+	47.9	43.9	96.28	93.4	94.4	572.777	273.035	1024.12	324.168	864.225	1638.03	623.312	942.139	0.661592	-0.595987	0.316799	0.499216	0.437285
4030	11.883	/	352.245	HMDB0244579	14-Deoxyandrographolide	C20H30O4	334.214	9	[M+NH4]+	40.6	16.7	96.43			6.41993	9.73677	7.27957	12.3436	11.5345	11.5031	7.81209	11.7937	0.662394	-0.594239	0.0385504	1.41397	0.859181
1723	1.982	/	223.144	HMDB0060748	3-O-Methyl-a-methyldopamine	C10H15NO2	181.11	2	[M+ACN+H]+	45.6	31.2	98.93			16.0022	6.43635	28.8017	16.8207	22.2417	38.2871	17.0801	25.7832	0.662451	-0.594115	0.27281	0.56414	0.695402
797	2.364	253.059	252.052	HMDB0039506	N-Salicyloylaspartic acid	C11H11NO6	253.059	1	[M-H]-	50.7	56.9	98.19			136.425	152.929	166.559	265.14	181.284	241.379	151.971	229.268	0.662853	-0.59324	0.0661579	1.17942	0.780895
3010	10.09	/	299.273	HMDB0247750	Abietane	C20H36	276.282	7	[M+Na]+	43.3	27.7	96.43			24.0801	26.4727	29.0833	42.5984	37.5654	39.7902	26.5454	39.9846	0.66389	-0.590984	0.0136504	1.86486	0.885452
157	11.789	96.0574	97.0647	HMDB0245089	2-Cyclohexen-1-one	C6H8O	96.0575	1	[M+H]+	51.5	61.5	97.04			28.5362	32.0038	27.7713	51.1049	38.1389	43.6569	29.4371	44.3003	0.66449	-0.58968	0.0412173	1.38492	0.850796
805	11.787	158.109	159.117	HMDB0243990	1-Phenyl-1-cyclohexene	C12H14	158.11	1	[M+H]+	53.8	71.7	98.51			182.221	276.448	166.434	313.45	186.245	440.955	208.368	313.55	0.664544	-0.589564	0.21295	0.671722	0.624755
1821	6.725	/	349.094	HMDB0029228	4-Methyl-epicatechin	C16H16O6	304.095	2	[M+FA-H]-	48.2	47.6	95.84			24.2348	24.796	25.7013	30.1245	33.9388	48.3852	24.9107	37.4828	0.66459	-0.589463	0.150871	0.821395	0.743121
2422	4.795	392.205	391.198	HMDB0252827	Glycylphenylalanylleucylglycine	C19H28N4O5	392.206	2	[M-H]-	40.2	11.8	92.07			14.2718	17.39	13.5757	40.1497	14.6395	13.1852	15.0792	22.6581	0.665507	-0.587473	0.3218	0.492414	0.433629
7621	7.798	/	575.318	HMDB0002513	Lithocholate 3-O-glucuronide	C30H48O9	552.33	1	[M+Na]+	48.1	50.3	91.45			81.6582	78.5806	69.0247	212.958	82.6335	48.8423	76.4212	114.811	0.665625	-0.587219	0.322681	0.491226	0.332763
3049	10.191	444.288	443.281	HMDB0000969	1,25-Dihydroxyvitamin D3-26,23-lactone	C27H40O5	444.288	1	[M-H]-	43.3	24.6	92.88			13.8162	15.6008	3.51593	15.0939	5.73489	28.6142	10.9776	16.481	0.666078	-0.586236	0.3362	0.473402	0.432893
3283	1.641	/	461.068	HMDB0029213	Quercetin-3'-glucuronide	C21H20O13	480.09	9	[M-H2O-H]-	48.6	62.4	90.46			33.184	39.5776	43.3898	47.8644	65.5728	60.9095	38.7172	58.1156	0.66621	-0.585951	0.0557639	1.25365	0.791082
5126	12.322	/	405.203	HMDB0033543	Assafoetidin	C24H30O4	382.214	1	[M+Na]+	44	25.8	95.6			15.7645	39.2542	19.5663	40.6016	30.7556	40.5789	24.8617	37.312	0.666318	-0.585717	0.174333	0.75862	0.780602
1856	2.987	354.095	353.088	HMDB0040690	Caffeoylquinic acid	C16H18O9	354.095	1	[M-H]-	56.3	85.5	96.67			25746	31749.6	26400	44439.8	46651.8	34798.3	27965.2	41963.3	0.66642	-0.585496	0.048688	1.31258	0.807148
3816	4.91	340.131	341.138	HMDB0037247	4',5,7-Trihydroxy-6-prenylflavanone	C20H20O5	340.131	1	[M+H]+	49.5	52.5	96.17			85.1365	74.921	112.945	110.517	148.528	150.415	91.001	136.487	0.666739	-0.584807	0.0797442	1.0983	0.806751
2044	11.825	/	365.27	HMDB0002156	3a,20b-Pregnanediol	C21H36O2	320.272	2	[M+FA-H]-	51.4	62.1	96.94			14.9872	13.1435	14.8272	24.8904	19.0234	20.4557	14.3193	21.4565	0.667365	-0.583452	0.0382238	1.41767	0.811424
7672	6.254	/	581.235	HMDB0301738	Secoisolariciresinol-sesquilignan	C30H38O10	558.246	1	[M+Na]+	50.1	52.1	99.08			70.2292	70.3726	85.3022	83.8312	133.972	120.606	75.3014	112.803	0.667548	-0.583056	0.0956024	1.01953	0.779075
3339	6.149	318.037	319.044	HMDB0002755	Myricetin	C15H10O8	318.038	1	[M+H]+	44.6	28.7	95.56	73.6		13.0745	18.6365	20.0053	24.3532	29.3723	23.6855	17.2388	25.8037	0.668073	-0.581921	0.059794	1.22334	0.829491
7460	7.812	558.316	559.323	HMDB0034927	Cucurbitacin B	C32H46O8	558.319	5	[M+H]+	48.8	60.1	89.84			105.693	95.3245	46.519	263.888	74.058	31.7711	82.512	123.239	0.669528	-0.578784	0.356707	0.447688	0.11332
2063	11.312	/	245.153	HMDB0036791	Isokobusone	C14H22O2	222.162	9	[M+Na]+	50.2	63.8	97.46			121.611	63.159	110.137	311.357	82.0646	46.7408	98.3021	146.721	0.669995	-0.577779	0.361066	0.442413	0.150356
2510	10.447	272.177	273.184	HMDB0244836	19-Norandrostenedione	C18H24O2	272.178	2	[M+H]+	48	54.6	87.86	85.3		13.2225	10.7191	18.8242	25.9715	15.6106	22.1905	14.2553	21.2575	0.670598	-0.57648	0.143711	0.84251	0.737567
318	2.989	/	179.035	HMDB0000291	Vanillylmandelic acid	C9H10O5	198.053	1	[M-H2O-H]-	52.5	65.7	98.04			1341.99	1641.41	1362.31	2289.43	2155.08	2022.06	1448.57	2155.52	0.672028	-0.573408	0.0163034	1.78772	0.829531
365	6.306	/	185.119	CSID67170177	3,9-Dihydroxydecanoic acid	C10H20O4	204.136	2	[M-H2O-H]-	46.5	38.8	95.38			10.1637	13.111	10.4759	14.2248	13.1796	22.6424	11.2502	16.6823	0.674382	-0.568363	0.155307	0.808808	0.678171
2583	1.389	/	277.093	HMDB0243786	1-(3-Carboxypropylcarbamoyl)-5-fluorouracil	C9H10FN3O5	259.06	6	[M+NH4]+	45.6	36.3	98.35			15.0763	18.6414	13.9751	30.3084	22.4926	17.8531	15.8976	23.5514	0.675017	-0.567003	0.128143	0.892304	0.742852
4345	6.833	/	551.192	HMDB0251819	enrasentan	C29H30O8	506.194	1	[M+FA-H]-	46.3	38.6	94.03			51.9896	52.1927	53.7849	56.0255	104.102	73.585	52.6557	77.9043	0.675903	-0.565112	0.147915	0.829988	0.682862
3452	6.68	324.099	325.107	HMDB0013884	R-10-Hydroxywarfarin	C19H16O5	324.1	2	[M+H]+	49.2	56.2	92.27			24.3448	23.8789	32.768	27.3435	63.4517	28.7112	26.9972	39.8355	0.677718	-0.561244	0.271538	0.56617	0.562414
4662	7.723	382.105	383.112	HMDB0033339	Mollicellin A	C21H18O7	382.105	1	[M+H]+	47	42.2	93.82			13.5801	20.4671	17.7314	27.2082	30.2238	18.8908	17.2595	25.441	0.678414	-0.559762	0.117438	0.930192	0.748176
2076	7.316	368.22	367.213	HMDB0004241	6-Ketoprostaglandin E1	C20H32O6	368.22	1	[M-H]-	41.1	14.6	91.84			4.31852	4.7791	6.03876	5.82128	4.59576	11.8447	5.04546	7.42059	0.679927	-0.556548	0.267217	0.573135	0.49163
3383	5.346	/	469.081	HMDB0247259	7-Hydroxyethyl biscoumacetate	C22H16O9	424.079	9	[M+FA-H]-	38.9	11.4	92.82			24.4165	50.8701	37.971	66.1442	58.6674	41.5235	37.7526	55.445	0.6809	-0.554484	0.161737	0.791192	0.695794
1266	6.101	192.151	193.159	HMDB0034671	5,8-Megastigmadien-4-one	C13H20O	192.151	1	[M+H]+	49.5	51.4	97.01			59.4276	20.8142	10.2849	41.378	50.4574	40.9989	30.1756	44.2781	0.681501	-0.553213	0.277778	0.556302	0.794169
3607	9.122	330.219	331.226	HMDB0254496	Metabolite M	C21H30O3	330.219	2	[M+H]+	43.5	23.9	96.11			38.5921	34.2218	26.134	43.9904	46.3136	54.8335	32.9827	48.3792	0.681753	-0.552679	0.0580786	1.23598	0.792946
1807	5.036	348.122	347.115	HMDB0256521	PI-103	C19H16N4O3	348.122	1	[M-H]-	49.8	59.1	90.45			7.94566	10.6622	14.4334	11.7954	20.4927	16.1453	11.0138	16.1445	0.6822	-0.551733	0.166728	0.777991	0.671328
24	1.622	/	93.0348	HMDB0031344	1,2-Cyclohexanedione	C6H8O2	112.052	2	[M-H2O-H]-	41.9	13.7	98.14			273.524	307.691	327.815	481.071	413.349	437.781	303.01	444.067	0.682352	-0.551412	0.0172442	1.76336	0.809287
1845	1.674	231.1	232.108	HMDB0246429	4-Formylaminoantipyrine	C12H13N3O2	231.101	1	[M+H]+	46.2	45.8	86.56			5935.93	3181.71	6710.22	7236.01	5062.49	10810.5	5275.96	7703.01	0.684921	-0.54599	0.225715	0.64644	0.614722
6193	9.013	458.191	459.198	HMDB0252405	Fluprostenol	C23H29F3O6	458.192	1	[M+H]+	50	55.3	96.37			13.3254	10.4139	9.28257	33.6349	7.79034	6.77335	11.0073	16.0662	0.685121	-0.545568	0.362071	0.441206	0.145573
4859	11.438	/	391.187	HMDB0004385	Lipoxin A4	C20H32O5	352.225	3	[M+K]+	47	42.9	95.57			41.676	128.99	51.5996	199.656	84.5665	39.7855	74.0884	108.003	0.685987	-0.543747	0.341794	0.466235	0.391945
1832	8.127	/	349.203	HMDB0012533	11beta-Hydroxytestosterone	C19H28O3	304.204	2	[M+FA-H]-	53.3	73.3	95.21			12.8908	10.6308	12.6039	11.9179	14.9216	25.6713	12.0418	17.5036	0.687964	-0.539595	0.219876	0.657821	0.56164
687	5.068	148.052	149.06	HMDB0253619	3,4-Dihydro-1H-2-benzopyran-1-one	C9H8O2	148.052	1	[M+H]+	48	42.9	97.84			333.259	165.175	154.992	271.152	337.129	341.296	217.808	316.526	0.688122	-0.539263	0.170405	0.768517	0.729412
5021	10.067	/	641.405	HMDB0033425	Tsugaric acid A 21-glucosyl ester	C38H60O9	660.424	0	[M-H2O-H]-	44.4	33	89.36			2.89383	5.91226	3.61311	2.29505	5.52234	10.1992	4.13973	6.00552	0.689322	-0.53675	0.32776	0.484444	0.321896
4509	4.682	372.105	395.094	HMDB0041723	Dihydroferulic acid 4-O-glucuronide	C16H20O10	372.106	1	[M+Na]+	50.5	57.9	96.33			108.064	144.585	125.805	165.833	213.608	169.567	126.151	183.002	0.689342	-0.536708	0.0609319	1.21516	0.797341
213	3.95	161.048	160.041	HMDB0244237	1,5-Isoquinolinediol	C9H7NO2	161.048	2	[M-H]-	46.9	46.4	89.98			14.7734	13.649	12.973	24.6009	18.4491	16.8903	13.7985	19.9801	0.690612	-0.534053	0.0841808	1.07479	0.739065
4755	5.998	/	601.23	HMDB0301744	Lariciresinol-sesquilignan	C30H36O10	556.231	0	[M+FA-H]-	51.2	66	90.75			14.8225	23.1299	17.5322	24.0442	23.4151	32.774	18.4949	26.7444	0.691542	-0.532112	0.11548	0.937494	0.705781
1730	0.953	342.117	341.109	HMDB0000258	Sucrose	C12H22O11	342.116	1	[M-H]-	46.6	36.7	97.47	93.2	95.9	2683.57	2446.74	2929.63	3466.58	3869.28	4315.01	2686.65	3883.63	0.691788	-0.531599	0.0308381	1.51091	0.775144
738	6.305	/	245.14	HMDB0037179	3-Nonanon-1-yl acetate	C11H20O3	200.141	1	[M+FA-H]-	45.3	29.8	97.92			16.722	19.9239	16.7279	34.7126	19.7946	22.586	17.7913	25.6977	0.692328	-0.530473	0.161063	0.793005	0.656046
2714	4.415	/	413.11	HMDB0039959	3-O-Caffeoyl-1-O-methylquinic acid	C17H20O9	368.111	2	[M+FA-H]-	43.9	27.5	94.45			22.5287	29.9845	33.105	36.131	47.9105	39.4354	28.5394	41.159	0.693394	-0.528252	0.0773597	1.11149	0.737166
4657	6.487	/	587.251	HMDB0038535	Physagulin C	C30H38O9	542.252	3	[M+FA-H]-	48.8	53.4	93.73			13.7563	14.4401	16.9113	16.8175	25.5173	22.6969	15.0359	21.6772	0.693627	-0.527768	0.0928432	1.03225	0.711915
7003	5.555	/	515.117	HMDB0037578	Limocitrin 3-rhamnoside	C23H24O12	492.127	3	[M+Na]+	44.3	34.3	90.85			17.6328	31.6159	19.7964	35.9389	32.8448	30.6729	23.015	33.1522	0.694224	-0.526527	0.107742	0.967615	0.764273
4009	6.294	/	519.151	HMDB0240433	Enterolactone 3''-glucuronide	C24H26O10	474.153	2	[M+FA-H]-	47.1	43.9	93.59			8.65972	17.886	14.0339	24.3633	25.5297	8.55941	13.5265	19.4841	0.694234	-0.526506	0.278245	0.555573	0.452068
4533	12.011	372.23	395.219	HMDB0032784	5-Ethoxysorgoleone 358	C23H32O4	372.23	2	[M+Na]+	46.9	41.7	94.8			21.3945	30.5014	22.7674	47.0511	33.9615	26.0149	24.8878	35.6759	0.697609	-0.51951	0.169496	0.770841	0.668827
1222	9.696	190.135	191.143	HMDB0036685	2,2,6,7-Tetramethylbicyclo[4.3.0]nona-1(9),4-dien-8-one	C13H18O	190.136	2	[M+H]+	50.8	60.8	95.09			20.6108	34.1955	28.1651	47.3395	34.0169	37.4521	27.6571	39.6028	0.698362	-0.517953	0.113099	0.94654	0.736409
284	4.236	174.053	173.046	HMDB0003070	Shikimic acid	C7H10O5	174.053	1	[M-H]-	52.8	67.2	98.12			3431.64	3881.22	3711.96	5166.11	5563.51	5024.26	3674.94	5251.29	0.699816	-0.514952	0.00897822	2.04681	0.795067
4119	4.389	/	529.156	HMDB0034909	7-Methyl-1,4,5-naphthalenetriol 4-[xylosyl-(1->6)-glucoside]	C22H28O12	484.158	0	[M+FA-H]-	51.4	64.7	92.37			39.4874	38.3961	31.5099	75.0588	43.6892	37.2433	36.4645	51.9971	0.70128	-0.511938	0.218048	0.661448	0.577624
919	9.113	/	269.13	HMDB0037554	Rollipyrrole	C16H20N2O3	288.147	1	[M-H2O-H]-	44	25.2	95.86			6.02917	10.0817	8.26812	14.1715	10.419	10.0756	8.12632	11.5554	0.70325	-0.50789	0.131429	0.88131	0.684958
3606	6.033	488.132	487.125	HMDB0039489	6''-O-Acetylglycitin	C24H24O11	488.132	1	[M-H]-	52.2	72.8	89.93			15.9872	19.9953	21.3767	42.6714	22.8838	16.0069	19.1198	27.1874	0.703259	-0.507871	0.27597	0.559139	0.470394
1845	8.395	/	351.218	HMDB0002984	11-Hydroxyandrosterone	C19H30O3	306.219	2	[M+FA-H]-	48.3	46.5	96.77			9.29814	6.81319	9.75754	8.77952	10.7148	17.2859	8.62296	12.2601	0.703337	-0.507712	0.21286	0.671905	0.564181
3076	6.72	/	445.209	HMDB0036571	Linalool 3,7-oxide beta-primeveroside	C21H36O11	464.226	1	[M-H2O-H]-	44.6	33.8	91.02			2.74721	27.2585	3.78131	22.3639	11.1204	14.5269	11.2624	16.0037	0.703734	-0.506899	0.37818	0.422301	0.883337
3120	8.581	/	307.19	HMDB0258926	Tetranorprostanedioic acid	C16H28O4	284.199	5	[M+Na]+	46.7	41.6	97.13			25.6387	28.0727	50.2423	63.0949	38.441	45.5473	34.6512	49.0278	0.706768	-0.500692	0.205724	0.686714	0.668536
4786	4.433	/	605.225	HMDB0040370	Grossamide	C36H36N2O8	624.247	7	[M-H2O-H]-	42.9	32.3	90.1			16.1045	18.2875	21.8538	25.7646	26.8132	26.9582	18.7486	26.512	0.707173	-0.499865	0.0270082	1.5685	0.757733
2333	7.006	386.137	385.13	HMDB0039058	Heraclenol 2'-(3-methyl-2-butenoate)	C21H22O7	386.137	1	[M-H]-	45.8	36.7	93.75			3.52982	4.71044	3.97325	6.13614	6.22861	4.90268	4.07117	5.75581	0.707315	-0.499576	0.0602625	1.21995	0.734905
3814	3.77	504.148	503.141	HMDB0035486	6-Caffeoylsucrose	C21H28O14	504.148	1	[M-H]-	54.3	79.2	93.1			19.476	29.5567	8.61206	37.622	22.9384	20.6583	19.2149	27.0729	0.709747	-0.494624	0.27865	0.554941	0.607246
3948	11.504	/	349.216	HMDB0302024	Apo-14'-zeaxanthinal	C22H30O2	326.225	5	[M+Na]+	46.2	40.1	97.1			33.861	44.4108	31.2801	67.7559	40.4117	45.88	36.5173	51.3492	0.711156	-0.491762	0.169073	0.771926	0.653473
1113	1.767	/	293.088	HMDB0029897	Serotinose	C11H20O10	312.106	1	[M-H2O-H]-	47.6	41.6	97.93			168.026	168.118	183.754	204.347	292.509	233.742	173.3	243.533	0.711607	-0.490848	0.0786793	1.10414	0.709954
320	4.235	180.042	179.035	HMDB0001964	Caffeic acid	C9H8O4	180.042	1	[M-H]-	54.3	74.8	98.19	92		2730.78	3081.03	2879.31	4070.39	4257.76	3868.94	2897.04	4065.7	0.712557	-0.488923	0.00859762	2.06562	0.775213
956	1.192	/	275.022	HMDB0001489	Ribose 1-phosphate	C5H11O8P	230.019	1	[M+FA-H]-	40.5	5.16	98.22			54.3813	64.2418	32.2398	98.5947	89.3953	23.3862	50.2876	70.4587	0.713718	-0.486575	0.319357	0.495723	0.290263
981	12.505	278.224	277.217	HMDB0001388	alpha-Linolenic acid	C18H30O2	278.225	0	[M-H]-	47.8	41.4	97.71			4514.73	3880.95	4909.58	5842.81	5814.61	6948.96	4435.09	6202.13	0.715091	-0.483801	0.041476	1.3822	0.726849
228	7.733	108.057	109.065	HMDB0002055	o-Cresol	C7H8O	108.058	1	[M+H]+	48.8	46	98.9			125.714	82.6898	87.2119	326.197	57.1613	29.6387	98.5385	137.666	0.715781	-0.48241	0.395835	0.402486	0.190208
2201	12.503	378.15	377.143	HMDB0030656	Demethylcalabaxanthone	C23H22O5	378.147	9	[M-H]-	43.9	34.5	95.09			11.4792	11.0604	13.4248	15.7941	16.1091	18.2346	11.9881	16.7126	0.717309	-0.479334	0.0276883	1.5577	0.739459
5290	4.499	/	411.162	HMDB0039964	betaGlucopyranosyl-11-hydroxyjasmonic acid	C18H28O9	388.173	1	[M+Na]+	41.1	10.2	96.71			30.5424	28.8832	34.584	46.174	48.9991	35.8308	31.3365	43.668	0.717609	-0.47873	0.070167	1.15387	0.737486
2247	9.496	/	257.151	HMDB0038795	7,9-Illudadiene-3,14-diol	C15H22O2	234.162	2	[M+Na]+	45.1	31.7	95.96			48.9714	31.504	28.9113	68.9631	43.1612	40.2413	36.4622	50.7886	0.717922	-0.478101	0.213645	0.670308	0.604311
4852	4.675	390.131	391.138	HMDB0030564	Piceid	C20H22O8	390.131	2	[M+H]+	51.5	64.5	94.82			42.7933	48.1096	45.588	44.7957	92.6437	52.0044	45.497	63.1479	0.720483	-0.472965	0.257435	0.589332	0.543894
691	9.691	148.089	149.096	HMDB0302410	Benzyl ethyl ketone	C10H12O	148.089	1	[M+H]+	42.5	16.1	97.52			54.4142	66.981	57.8771	94.146	79.0231	75.5029	59.7574	82.8907	0.720919	-0.472091	0.0499223	1.30171	0.755639
1466	10.463	/	323.223	HMDB0030963	Punicic acid	C18H30O2	278.225	1	[M+FA-H]-	55	79.9	96.67			18.6273	17.6928	17.9963	21.8557	25.1257	28.3222	18.1055	25.1012	0.721299	-0.471331	0.0410779	1.38639	0.720381
3386	11.322	321.266	322.273	HMDB0013624	Alpha-Linolenoyl ethanolamide	C20H35NO2	321.267	2	[M+H]+	47	41.3	95.99			21.533	15.5513	22.5041	37.5086	16.1953	28.89	19.8628	27.5313	0.721463	-0.471003	0.2346	0.629671	0.501457
4778	12.336	/	387.192	HMDB0006762	17alpha,21-Dihydroxypregnenolone	C21H32O4	348.23	2	[M+K]+	45.5	35.2	95.07			3.86452	16.433	9.74493	15.9861	10.0223	15.6037	10.0142	13.8707	0.721966	-0.469997	0.275332	0.560143	0.665058
8031	7.173	/	633.291	HMDB0033749	Isoliensinine	C37H42N2O6	610.304	5	[M+Na]+	48.7	51.1	97.77			21.2449	25.3838	26.0526	36.4626	41.6841	22.3503	24.2271	33.499	0.723217	-0.467499	0.175097	0.75672	0.598471
468	0.999	/	132.102	HMDB0031158	2-Methyl-4-pentenoic acid	C6H10O2	114.068	1	[M+NH4]+	45.8	32.2	97.91			592.938	635.683	591.284	811.627	755.493	944.619	606.635	837.247	0.72456	-0.464823	0.0364215	1.43864	0.758575
369	6.911	/	187.098	HMDB0038310	xi-Tetrahydro-6-propyl-2H-pyran-2-one	C8H14O2	142.099	3	[M+FA-H]-	44.6	28.1	97.83			15.4944	41.0401	17.0156	35.7557	32.7114	33.0008	24.5167	33.8227	0.724861	-0.464224	0.275501	0.559877	0.665412
656	6.056	145.053	146.06	HMDB0243900	1-Hydroxyisoquinoline	C9H7NO	145.053	1	[M+H]+	49.3	51.7	95.53			35.6979	28.1885	30.9253	38.0467	47.0653	45.6439	31.6039	43.5853	0.725105	-0.463739	0.0503797	1.29774	0.73688
3234	9.139	/	313.14	HMDB0302131	1-Dehydro-[6]-gingerdione	C17H22O4	290.152	2	[M+Na]+	52	65.8	96.32			17.2249	9.7216	11.4663	26.3839	10.1051	16.4101	12.8043	17.633	0.726153	-0.461654	0.278712	0.554844	0.450555
878	2.167	266.127	265.12	HMDB0033598	N5-(4-Methoxybenzyl)glutamine	C13H18N2O4	266.127	1	[M-H]-	43.5	22	96.19			49.0182	29.6123	38.8501	56.2718	60.3527	44.9895	39.1602	53.8713	0.726921	-0.46013	0.123316	0.908982	0.650417
5155	8.975	/	407.109	HMDB0030621	Oxyisocyclointegrin	C21H20O7	384.121	2	[M+Na]+	44.2	30	93.16			7.49799	5.59379	8.54448	6.2591	12.8914	10.5969	7.21208	9.91581	0.727332	-0.459314	0.217211	0.663117	0.538079
2006	9.614	/	363.135	HMDB0030645	Sclareapinone	C20H24O4	328.167	6	[M+Cl]-	49.8	59.7	96.11			2.12916	1.33562	2.41096	1.35195	2.05605	4.66903	1.95858	2.69234	0.727461	-0.459058	0.342976	0.464736	0.291909
5378	6.07	/	415.172	HMDB0259793	Vernolide A	C21H28O7	392.184	1	[M+Na]+	42.9	20.3	95.46			13.649	15.1381	15.3402	16.2656	22.9752	21.3189	14.7091	20.1866	0.728658	-0.456686	0.0802743	1.09542	0.705405
1064	4.44	178.026	179.034	HMDB0030819	Aesculetin	C9H6O4	178.027	1	[M+H]+	46.3	35.4	96.88			40.3182	55.7624	81.5416	65.0868	111.26	67.1833	59.2074	81.1767	0.729364	-0.455289	0.239562	0.620583	0.593807
4277	5.694	544.158	543.151	HMDB0301725	3,4-Diferuloylquinic acid	C27H28O12	544.158	1	[M-H]-	45.5	45	83.6			27.8664	42.229	33.5342	28.0653	61.2099	52.4978	34.5432	47.2577	0.730953	-0.452148	0.23918	0.621275	0.480125
4128	1.021	532.119	531.112	HMDB0030640	Biochanin A 7-(6-malonylglucoside)	C25H24O13	532.122	4	[M-H]-	38.2	10.9	85.37			61.929	56.0366	51.1898	89.2748	92.9651	49.0691	56.3851	77.103	0.731296	-0.451472	0.225037	0.647746	0.535809
4964	7.169	/	631.28	HMDB0242598	Phycocyanobilin	C33H38N4O6	586.279	4	[M+FA-H]-	50.8	61.1	97.17			23.4511	25.8295	28.2309	33.974	44.5844	27.4309	25.8372	35.3298	0.731315	-0.451436	0.144069	0.84143	0.624775
5479	6.207	754.324	753.317	HMDB0038884	Phomopsin B	C36H46N6O12	754.317	9	[M-H]-	51.3	72.6	93.75			15.9679	16.3223	19.1257	19.7891	27.34	23.0286	17.1386	23.3859	0.732862	-0.448387	0.082049	1.08593	0.673154
3189	4.909	310.12	311.127	HMDB0251782	EMycin E	C19H18O4	310.121	1	[M+H]+	51.7	63.5	96.38			261.687	208.697	276.819	344.351	271.957	402.702	249.068	339.67	0.733264	-0.447594	0.11544	0.937646	0.660006
2025	6.663	/	365.034	HMDB0240468	4'-Methylepicatechin 5-sulfate	C16H16O9S	384.052	2	[M-H2O-H]-	46	37.3	94.55			48.0453	51.0648	41.0429	61.0673	56.191	73.7455	46.7177	63.6679	0.733771	-0.446599	0.0708617	1.14959	0.673727
3478	10.492	/	347.219	HMDB0001547	Corticosterone	C21H30O4	346.214	9	[M+H]+				65		57.8136	52.4162	43.2004	70.7323	61.584	76.4489	51.1434	69.5884	0.734941	-0.444299	0.0617004	1.20971	0.706205
2987	3.612	297.089	298.096	HMDB0001173	5'-Methylthioadenosine	C11H15N5O3S	297.09	1	[M+H]+	45.7	35.3	94.77	92.8		34.0203	40.6328	38.7589	47.7959	42.5732	63.8926	37.804	51.4206	0.735192	-0.443807	0.1218	0.914354	0.660622
1030	7.182	/	285.077	HMDB0256875	Protosappanin B	C16H16O6	304.095	1	[M-H2O-H]-	42.2	16.4	95.32			9.18188	6.68993	10.4282	9.80456	12.9393	12.9869	8.76668	11.9103	0.736061	-0.442102	0.120207	0.920069	0.626018
6141	5.691	/	457.112	HMDB0031347	2-O-Caffeoylarbutin	C21H22O10	434.121	4	[M+Na]+	42.8	25.3	93.73			32.7668	29.0956	35.1461	47.2937	45.8635	38.5088	32.3362	43.8887	0.736778	-0.440699	0.0452607	1.34428	0.729692
6020	8.733	/	449.304	HMDB0012562	13'-Hydroxy-gamma-tocotrienol	C28H42O3	426.313	4	[M+Na]+	56.3	92.2	93.66			19.2217	18.1103	16.2407	51.9398	14.2129	6.52771	17.8576	24.2268	0.7371	-0.440069	0.387116	0.412159	0.0627512
6980	4.769	/	513.194	HMDB0255605	Nikkomycin	C20H25N5O10	495.16	0	[M+NH4]+	48.2	43.5	97.53			35.7082	54.6325	43.6372	71.6146	58.3024	51.8205	44.6593	60.5792	0.737206	-0.43986	0.125645	0.900856	0.668797
3445	11.977	323.282	324.289	HMDB0012252	Linoleoyl ethanolamide	C20H37NO2	323.282	2	[M+H]+	46.7	40.1	95.63	88		75.5528	84.6285	112.918	154.474	98.7298	117.157	91.0331	123.454	0.737387	-0.439506	0.165301	0.781725	0.630467
4353	10.702	/	367.226	HMDB0060037	10-HDoHE	C22H32O3	344.235	5	[M+Na]+	41.4	16.2	97.03			52.4229	56.4117	47.4875	78.4453	70.8248	62.448	52.1074	70.5727	0.73835	-0.437623	0.0470911	1.32706	0.724842
3579	8.541	/	331.115	HMDB0037772	8-Acetylegelolide	C16H20O6	308.126	1	[M+Na]+	41.6	14.4	95.37			6.88736	5.29439	7.60403	9.02415	9.19384	8.5507	6.59526	8.9229	0.739139	-0.436082	0.053077	1.27509	0.713868
1047	9.614	/	287.166	CSID151560	6-Desmethylmonacolin J	C18H26O4	306.183	1	[M-H2O-H]-	54.1	75.4	96.71			15.8129	10.4145	15.6094	5.5619	14.2924	36.6855	13.9456	18.8466	0.739954	-0.434493	0.384783	0.414784	0.0312639
631	6.532	/	229.108	HMDB0036117	Nepetalic acid	C10H16O3	184.11	1	[M+FA-H]-	43.9	23	98.09			12.1623	15.3266	11.2734	12.7548	13.2967	26.3016	12.9208	17.451	0.740401	-0.433622	0.27669	0.558006	0.436773
840	11.076	160.125	161.132	HMDB0061813	1-(1-Methylethenyl)-4-(1-methylethyl)benzene	C12H16	160.125	1	[M+H]+	45.7	31.9	98.12			161.925	213.469	181.26	305.186	207.566	237.607	185.551	250.119	0.741851	-0.430798	0.126164	0.899065	0.651968
5717	9.632	/	432.237	HMDB0039380	Armillarin	C24H30O6	414.204	2	[M+NH4]+	42	14.6	97.47			8.90474	5.0061	14.2299	11.2228	13.165	13.5243	9.38024	12.6374	0.742262	-0.429999	0.233184	0.632301	0.635941
353	7.085	184.11	183.103	HMDB0301822	alpha-Campholonic acid	C10H16O3	184.11	2	[M-H]-	44.2	26.5	96.68			20.7028	18.2197	14.0137	38.3209	15.4555	17.4911	17.6454	23.7558	0.742782	-0.428989	0.315257	0.501336	0.376215
2907	4.696	/	431.192	HMDB0030370	Citroside A	C19H30O8	386.194	0	[M+FA-H]-	39.4	3.63	93.73			20.3882	26.6991	26.1258	43.6227	30.0786	24.7469	24.4044	32.8161	0.743672	-0.427263	0.200252	0.698422	0.553642
672	3.557	237.064	236.057	HMDB0034251	N-Benzoylaspartic acid	C11H11NO5	237.064	1	[M-H]-	51.4	60.4	98.03			493.899	518.139	377.837	807.647	594.897	464.033	463.292	622.193	0.744611	-0.42544	0.192788	0.714919	0.557318
1667	1.296	338.085	337.078	HMDB0253873	Ascorbic acid 2-glucoside	C12H18O11	338.085	5	[M-H]-	51	64.9	96.1			10.3338	8.54441	10.6798	14.5294	12.7194	12.4348	9.85267	13.2278	0.744843	-0.424992	0.0430938	1.36558	0.683512
789	8.101	/	251.127	HMDB0037604	10beta-12,13-Dinor-8-oxo-6-eremophilen-11-al	C13H18O2	206.131	10	[M+FA-H]-	46.9	50.1	95.09			4.04082	4.98009	4.87143	4.98593	5.49946	8.15161	4.63078	6.21234	0.745417	-0.423881	0.179676	0.745511	0.556622
124	1.295	94.0418	95.0491	HMDB0255979	Oxepin	C6H6O	94.0419	0	[M+H]+	43.9	22.4	97.19			43.4574	56.6477	82.5321	76.7741	111.393	56.1162	60.8791	81.4278	0.747645	-0.419575	0.257547	0.589143	0.530511
3150	7.908	/	309.167	HMDB0241030	2-hydroxy-3-methylbutanedioylcarnitine	C12H21NO7	291.132	4	[M+NH4]+	41	10.8	99.37			18.4637	25.5558	13.46	31.8748	22.4013	22.5738	19.1598	25.6166	0.747944	-0.418998	0.200933	0.696949	0.595138
1732	4.761	342.132	341.125	HMDB0039334	Citrusin D	C16H22O8	342.131	1	[M-H]-	51.5	62.9	96.09			81.5467	153.484	102.206	172.525	128.589	149.241	112.412	150.118	0.748825	-0.4173	0.183701	0.735888	0.598702
7845	7.159	/	605.199	HMDB0304561	Glutamic acid betaine	C31H34O11	582.21	1	[M+Na]+	41.4	16	92.77			284.582	396.074	425.154	470.643	607.523	398.23	368.603	492.132	0.748992	-0.416978	0.162792	0.788367	0.616401
677	12.042	146.109	147.117	HMDB0302269	Pentenylbenzene	C11H14	146.11	1	[M+H]+	52.6	66.8	97.74			163.051	438.994	423	551.922	402.667	411.321	341.682	455.303	0.750448	-0.414175	0.243555	0.613403	0.60705
3497	7.061	/	327.122	HMDB0029305	p-HPEA-EDA	C17H20O5	304.131	6	[M+Na]+	49	57.3	94.99			107.811	147.481	72.5233	145.385	162.265	128.717	109.272	145.455	0.751238	-0.412658	0.178978	0.7472	0.616932
377	7.734	122.073	123.08	HMDB0302562	2-Ethylphenol	C8H10O	122.073	1	[M+H]+	48.1	45.2	96.38			28.6896	22.3426	18.3882	67.4403	14.0633	10.4616	23.1401	30.655	0.754855	-0.405728	0.397126	0.401072	0.0750109
732	1.035	/	245.043	HMDB0029935	manno-2-Heptulose	C7H14O7	210.074	1	[M+Cl]-	49.2	48.2	99.03			12.9805	17.7261	13.3149	23.8833	20.1025	14.306	14.6738	19.4306	0.755193	-0.405082	0.186599	0.729091	0.55282
7017	9.276	514.363	515.37	HMDB0034529	16-Acetylpriverogenin A	C32H50O5	514.366	6	[M+H]+	41.2	23.2	89.15			184.298	152.83	162.661	180.134	200.424	281.067	166.596	220.542	0.755396	-0.404696	0.159723	0.796633	0.588381
1007	13.803	282.256	281.249	HMDB0000207	Oleic acid	C18H34O2	282.256	1	[M-H]-	40.3	4.76	97.35	82		129.263	111.268	115.488	146.132	163.061	161.183	118.673	156.792	0.75688	-0.401863	0.0214538	1.6685	0.682652
1953	10.074	/	359.184	HMDB0035602	Kahweol	C20H26O3	314.188	6	[M+FA-H]-	41.2	16.8	95.79			33.9174	109.217	52.7626	75.8222	85.9333	96.6357	65.2989	86.1304	0.75814	-0.399463	0.295925	0.528818	0.593497
701	8.7	240.173	239.166	HMDB0032369	Menthyl acetoacetate	C14H24O3	240.173	2	[M-H]-	41.2	13.2	94.86			4.27481	6.18027	5.66488	8.74709	4.91885	7.55776	5.37332	7.07457	0.759526	-0.396828	0.210872	0.675982	0.497281
1214	7.392	/	301.109	HMDB0247289	7,4'-Dihydroxy-8-methylflavan	C16H16O3	256.11	2	[M+FA-H]-	45	31.4	95.4			11.6281	12.0783	12.4245	17.2463	16.6351	13.6832	12.0436	15.8548	0.759618	-0.396654	0.0896329	1.04753	0.661937
4599	7.155	/	581.204	HMDB0302070	Lappaol D	C30H32O9	536.205	2	[M+FA-H]-	51.6	66.5	93.93			308.112	423.513	417.346	446.331	613.476	449.929	382.99	503.245	0.761041	-0.393954	0.147035	0.832578	0.587366
3883	4.623	508.121	507.114	HMDB0029517	Limocitrin 3-glucoside	C23H24O13	508.122	0	[M-H]-	49.1	49.8	95.95			64.7199	90.3487	67.4088	141.313	87.3824	63.4128	74.1591	97.3694	0.761627	-0.392844	0.283826	0.546948	0.425317
4119	7.159	354.11	355.117	HMDB0030848	Artocarpesin	C20H18O6	354.11	2	[M+H]+	48.3	47.1	96.28			58.0857	81.0006	93.7531	104.454	115.157	85.4339	77.6131	101.682	0.763293	-0.389691	0.148265	0.828961	0.613934
4358	9.443	/	367.226	HMDB0001939	Medroxyprogesterone	C22H32O3	344.235	6	[M+Na]+	43.7	30.2	95.08			20.9376	11.4509	28.8685	35.1964	24.7624	20.2119	20.419	26.7236	0.764082	-0.3882	0.275081	0.56054	0.526746
23	8.224	94.0421	93.0348	HMDB0000228	Phenol	C6H6O	94.0419	2	[M-H]-	40.2	5.55	97.96	85		53.3059	49.0018	68.2126	94.0017	64.7086	64.415	56.8401	74.3751	0.764236	-0.38791	0.180639	0.743188	0.552193
540	8.486	212.142	211.134	HMDB0033601	Dihydrojasmonic acid	C12H20O3	212.141	2	[M-H]-	49.9	54.8	96.79			29.6452	29.4961	28.7244	26.0476	44.3692	44.4142	29.2885	38.277	0.765174	-0.386141	0.226655	0.644636	0.485939
3770	5.008	338.115	339.122	HMDB0030771	6alpha-Hydroxyphaseollin	C20H18O5	338.115	1	[M+H]+	48.3	49.1	93.8			64.0178	109.112	37.8256	64.8367	118.732	91.6792	70.3185	91.7492	0.766421	-0.383791	0.297248	0.526881	0.519948
2851	10.752	/	427.286	HMDB0247522	Santowhite	C26H38O2	382.287	1	[M+FA-H]-	56.3	87.8	95.45			19.0503	27.2257	11.0676	55.0682	9.21743	10.5048	19.1145	24.9301	0.766724	-0.383221	0.420229	0.376514	0.0208372
1415	4.565	318.111	317.104	HMDB0030663	4',7-Di-O-methylcatechin	C17H18O6	318.11	1	[M-H]-	51.3	62.5	95.72			77.7513	76.9824	84.9032	74.8043	121.487	116.254	79.879	104.182	0.766728	-0.383213	0.20477	0.688734	0.517075
2212	1.018	253.131	254.138	HMDB0253881	DOPA n-Butyl Ester	C13H19NO4	253.131	1	[M+H]+	44.1	36.4	85.62			7.54457	21.0948	6.14229	32.7377	5.89851	6.65953	11.5939	15.0986	0.767878	-0.38105	0.403635	0.394012	0.114546
8583	6.22	/	777.308	HMDB0038884	Phomopsin B	C36H46N6O12	754.317	1	[M+Na]+	49	47.1	99.31			122.444	126.805	129.788	137.231	186.633	169.005	126.346	164.29	0.769041	-0.378867	0.0816404	1.08809	0.641834
5782	4.774	/	437.141	HMDB0032600	Ptelatoside A	C19H26O10	414.153	1	[M+Na]+	43.3	22.2	95.78			111.38	282.222	134.372	188.725	280.306	217.47	175.991	228.833	0.769081	-0.378793	0.286092	0.543494	0.571218
919	7.888	166.099	167.106	HMDB0031085	6-Pentyl-2H-pyran-2-one	C10H14O2	166.099	1	[M+H]+	42.6	17.8	96.21	69.6		22.3138	40.1129	8.80506	47.2453	9.85446	35.3668	23.7439	30.8222	0.770352	-0.37641	0.370066	0.431721	0.287961
6243	4.225	/	463.157	HMDB0302055	Cichorioside I	C21H28O10	440.168	1	[M+Na]+	50.6	57.4	97.33			132.234	143.361	142.995	155.121	224.22	163.124	139.53	180.822	0.771644	-0.373993	0.175707	0.75521	0.598229
4034	5.859	522.101	521.093	HMDB0035462	Myricetin 3-(6-acetylgalactoside)	C23H22O14	522.101	1	[M-H]-	49	46.9	98.94			8107.07	10195.7	9945.29	11927.1	12526.6	12122.6	9416.02	12192.1	0.772304	-0.372759	0.0335482	1.47433	0.648373
2432	1.328	267.096	268.104	HMDB0000050	Adenosine	C10H13N5O4	267.097	1	[M+H]+	41.2	20.1	87.23	83.2		81.0212	82.6471	73.7527	105.634	94.6162	106.13	79.1403	102.127	0.774923	-0.367876	0.0237075	1.62511	0.681952
6115	9.107	/	455.203	HMDB0038787	Melleolide B	C24H32O7	432.215	2	[M+Na]+	42.8	24.4	91.86			13.6405	6.60313	7.30446	20.3593	9.27438	5.91151	9.18269	11.8484	0.775015	-0.367704	0.358906	0.445019	0.26061
853	2.382	/	262.084	HMDB0040693	N2-(gamma-Glutamyl)-4-carboxyphenylhydrazine	C12H15N3O5	281.101	1	[M-H2O-H]-	41.6	15.6	93.2			14.1885	3.6723	10.0553	6.33864	7.41397	22.2001	9.30535	11.9842	0.776466	-0.365005	0.401421	0.3964	0.261737
7084	6.183	520.192	521.199	HMDB0303466	Matairesinoside	C26H32O11	520.194	6	[M+H]+	48.2	58.4	88.73			12.6307	39.6951	9.3487	40.5143	21.5456	17.0496	20.5582	26.3698	0.779611	-0.359174	0.372792	0.428534	0.523126
7097	11.771	521.347	522.355	HMDB0002815	LysoPC(18:1/0:0)	C26H52NO7P	521.348	2	[M+H]+	52.5	73.1	91.51			44.0316	37.642	34.6027	46.6995	47.0832	55.1074	38.7588	49.63	0.780954	-0.356691	0.0725348	1.13945	0.626988
3518	11.578	479.301	478.294	HMDB0011475	LysoPE(0:0/18:1)	C23H46NO7P	479.301	1	[M-H]-	54.3	80	92.78			15.382	10.3773	10.8203	14.4475	18.2919	14.0752	12.1932	15.6049	0.781373	-0.355917	0.167324	0.776443	0.54951
1881	7.101	356.127	355.119	HMDB0038774	5-Deoxykievitol	C20H20O6	356.126	2	[M-H]-	47.2	42.1	95.8			26.7192	17.6516	32.3285	25.5022	40.5553	32.0891	25.5664	32.7155	0.781476	-0.355726	0.241029	0.617931	0.484129
3365	10.312	/	320.256	HMDB0013648	Palmitoleoylethanolamde	C18H35NO2	297.267	2	[M+Na]+	45.5	32.1	97.25			53.1531	69.6186	72.0985	89.2806	88.7854	71.2689	64.9567	83.1116	0.78156	-0.355571	0.110641	0.956083	0.606658
2991	11.419	297.266	320.255	HMDB0245914	3-Ketosphingosine	C18H35NO2	297.267	2	[M+Na]+	43.8	23.8	97.22			96.2441	76.6027	162.354	146.371	181.757	100.757	111.734	142.962	0.781562	-0.355568	0.283718	0.547114	0.490456
200	11.084	104.062	105.07	HMDB0034240	Styrene	C8H8	104.063	1	[M+H]+	48.5	45.2	98.78			307.484	325.041	473.998	464.829	437.807	511.464	368.841	471.367	0.782493	-0.35385	0.145479	0.8372	0.599431
2409	13.163	264.245	265.252	HMDB0037543	2-(5-Tetradecenyl)cyclobutanone	C18H32O	264.245	1	[M+H]+	53.7	72.2	97.86			165.132	154.754	172.253	209.117	207.248	212.06	164.046	209.475	0.78313	-0.352676	0.00820363	2.08599	0.686761
4041	7.327	/	353.101	HMDB0037315	Cerasinone	C18H18O6	330.11	6	[M+Na]+	46.1	41.5	95.35			58.6173	75.2357	49.3719	59.3109	98.2077	76.2919	61.075	77.9368	0.783647	-0.351724	0.221881	0.653881	0.500184
370	4.766	122.037	123.044	HMDB0011718	4-Hydroxybenzaldehyde	C7H6O2	122.037	1	[M+H]+	46.2	34.4	97.8	86.5		109.344	135.993	122.181	170.823	154.199	143.583	122.506	156.202	0.784279	-0.35056	0.0610818	1.21409	0.64141
3259	4.755	/	459.151	HMDB0032600	Ptelatoside A	C19H26O10	414.153	1	[M+FA-H]-	41.7	11.6	98.01			44.3373	90.7115	45.9447	73.6367	82.5472	74.2479	60.3312	76.8106	0.785454	-0.348402	0.282037	0.549694	0.544699
3435	12.742	322.25	345.24	HMDB0005045	15-Hydroxyeicosatrienoic acid	C20H34O3	322.251	2	[M+Na]+	41.2	11.8	96.25			5.04342	3.23779	6.05255	4.31692	4.60374	9.31447	4.77792	6.07837	0.786052	-0.347303	0.318983	0.496232	0.359154
1123	10.226	294.184	293.176	HMDB0035722	Tanacetol A	C17H26O4	294.183	2	[M-H]-	48.5	47.7	96.52			3.2082	1.8581	3.87403	4.32428	3.51471	3.51391	2.98011	3.7843	0.787492	-0.344663	0.229596	0.639036	0.508774
7483	9.49	/	561.209	HMDB0014588	Epirubicin	C27H29NO11	543.174	2	[M+NH4]+	42.4	17.3	97.17			16.0221	17.0917	16.542	19.4967	17.4352	26.0398	16.5519	20.9906	0.788541	-0.342742	0.193701	0.712869	0.544776
5424	11.12	/	417.315	HMDB0242007	N-Docosahexaenoyl Alanine	C25H37NO3	399.277	8	[M+NH4]+	52.4	76.4	95.13			30.0689	133.72	26.1694	16.9846	114.84	108.824	63.3196	80.2164	0.789359	-0.341246	0.401992	0.395782	0.257345
8542	6.74	/	759.297	HMDB0061044	Hydroxy Ritonavir	C37H48N6O6S2	736.308	0	[M+Na]+	41.7	23.2	85.55			23.8808	25.0294	27.147	19.313	42.0394	34.9974	25.3524	32.1166	0.789386	-0.341197	0.264866	0.576974	0.370146
87	1.298	129.043	128.036	HMDB0246561	4-Oxoproline	C5H7NO3	129.043	2	[M-H]-	44.4	25.8	98.25	80.7		56.8805	50.2108	57.1123	75.1156	80.2937	52.4999	54.7345	69.303	0.789785	-0.340467	0.164785	0.783083	0.510147
4270	1.501	/	365.105	HMDB0000163	Maltose	C12H22O11	342.116	1	[M+Na]+				86.3		87.2177	124.621	94.9756	135.972	120.527	131.584	102.272	129.361	0.79059	-0.338998	0.107453	0.968782	0.601642
1862	9.705	232.146	233.153	HMDB0040981	(7b,10a)-3-Hydroxy-1,3,5-cadinatrien-9-one	C15H20O2	232.146	1	[M+H]+	51.3	61.1	96.95			88.282	68.6475	77.6746	111.828	83.7261	100.939	78.2013	98.8311	0.791263	-0.337771	0.117978	0.928199	0.57115
3358	7.614	/	465.156	HMDB0256696	Pomiferin	C25H24O6	420.157	2	[M+FA-H]-	52.5	66.8	97.71			19.9017	14.8212	27.0191	15.1042	27.4202	35.4229	20.5807	25.9824	0.792099	-0.336247	0.320925	0.493596	0.329204
551	7.94	/	213.15	HMDB0035417	1,2,7,7-Tetramethylbicyclo[2.2.1]heptan-2-ol	C11H20O	168.151	2	[M+FA-H]-	43.6	23.3	97.39			10.2078	13.7398	11.2619	12.9424	14.7034	16.7909	11.7365	14.8122	0.792355	-0.335781	0.124889	0.903477	0.549663
77	4.785	122.037	121.03	HMDB0001870	Benzoic acid	C7H6O2	122.037	2	[M-H]-	39.8	3.54	97.72	91.5	86.9	187.4	143.898	167.081	154.482	228.074	246.252	166.126	209.603	0.792577	-0.335377	0.199466	0.70013	0.46122
579	8.239	138.104	139.112	HMDB0031152	3,6-Nonadienal	C9H14O	138.104	1	[M+H]+	44.7	28.4	96.18			31.549	18.2161	9.96102	45.4343	18.3952	11.5259	19.9087	25.1185	0.792593	-0.335349	0.385261	0.414245	0.228003
597	11.498	140.12	141.127	HMDB0030957	3,6-Nonadien-1-ol	C9H16O	140.12	1	[M+H]+	44	24.7	96.92			56.5098	48.9975	42.3644	61.9927	63.3111	61.1783	49.2906	62.1607	0.792954	-0.334691	0.0586798	1.23151	0.616438
4660	1.556	/	383.094	HMDB0303364	Glucosyringic acid	C15H20O10	360.106	1	[M+Na]+	49.7	53.4	96.4			50.7404	63.635	47.3129	76.7805	66.747	60.3704	53.8961	67.966	0.792987	-0.334631	0.120687	0.91834	0.581667
7	0.952	73.0891	74.0964	HMDB0031321	1-Butylamine	C4H11N	73.0891	1	[M+H]+	45.2	31.7	95.35			235.054	224.481	221.856	297.094	275.99	285.966	227.13	286.35	0.793191	-0.33426	0.00910352	2.04079	0.666756
2114	1.63	/	371.099	HMDB0035608	Monotropein	C16H22O11	390.116	2	[M-H2O-H]-	54.9	80.6	95.96			1824.23	1534.26	1818.05	2050.7	2501.81	1950.53	1725.52	2167.68	0.79602	-0.329124	0.103903	0.983374	0.562714
4053	8.262	/	521.349	HMDB0034079	Homodolichosterone	C29H48O5	476.35	2	[M+FA-H]-	45.4	36.6	92.81			46.1018	42.8323	29.1903	77.2889	39.1331	31.5528	39.3748	49.3249	0.798274	-0.325043	0.350847	0.454882	0.293175
2725	5.155	/	307.115	HMDB0039031	O-Methylgrandmarin	C16H18O6	306.11	10	[M+H]+	44.3	38.4	93.81			50.7855	46.3367	55.646	58.6807	67.5179	65.0091	50.9227	63.7359	0.798964	-0.323797	0.0491989	1.30804	0.621062
5331	6.877	412.113	413.12	HMDB0033341	Mollicellin C	C22H20O8	412.116	7	[M+H]+	40.2	16.2	92.56			20.0647	23.2475	20.8746	25.9752	28.6061	25.7078	21.3956	26.7631	0.799445	-0.322929	0.0354359	1.45056	0.635289
6725	6.055	494.106	495.113	HMDB0038866	Quercetagetin 3'-methylether 7-glucoside	C22H22O13	494.106	1	[M+H]+	46.6	40.9	93.07			42.0652	57.5213	39.2199	83.4338	54.6025	35.3972	46.2688	57.8111	0.800344	-0.321308	0.308842	0.510263	0.333775
4826	5.479	612.208	611.2	HMDB0030542	Neohesperidin dihydrochalcone	C28H36O15	612.205	3	[M-H]-	40.3	16	89.32			96.8339	166.641	64.9001	124.564	189.093	95.5683	109.458	136.408	0.802432	-0.317549	0.350865	0.45486	0.419477
6967	6.277	/	513.139	HMDB0040512	4',5,6-Trimethylscutellarein 7-glucoside	C24H26O11	490.148	4	[M+Na]+	46.4	40.3	96.57			525.754	512.237	452.551	401.844	686.445	765.685	496.847	617.991	0.803971	-0.314785	0.251102	0.60015	0.380457
2113	13.168	/	247.242	HMDB0243889	1-Hexadecene	C16H32	224.25	9	[M+Na]+	55.4	89.1	98.05			90.4276	81.5678	92.3199	109.834	110.994	107.919	88.1051	109.582	0.804009	-0.314717	0.014972	1.82472	0.640673
2918	9.982	/	431.317	HMDB0000601	Coprocholic acid	C27H46O5	450.335	1	[M-H2O-H]-	54.2	78.3	94.27			18.2746	13.9039	17.5248	16.4675	25.0764	20.2071	16.5678	20.5837	0.804898	-0.313123	0.199032	0.701077	0.467422
3285	5.508	/	461.109	HMDB0033991	Daidzin	C21H20O9	416.111	1	[M+FA-H]-	56.9	89.2	96.77			74.0116	136.432	118.193	221.814	96.9494	88.8852	109.545	135.883	0.806175	-0.310835	0.374529	0.426515	0.262861
1574	5.231	330.132	329.125	HMDB0041438	Pseudomonine	C16H18N4O4	330.133	3	[M-H]-	39.5	11.6	89.12			39.0884	31.1317	34.6975	45.5799	41.9632	42.4615	34.9725	43.3349	0.80703	-0.309306	0.0533471	1.27289	0.573734
869	12.097	264.209	263.202	HMDB0244950	2-(Nonylphenoxy)ethanol	C17H28O2	264.209	1	[M-H]-	44.4	25.3	97.27			38.3958	31.251	38.004	39.1956	46.3932	47.7086	35.8836	44.4325	0.807598	-0.308291	0.092683	1.033	0.53952
70	12.214	84.0574	85.0647	HMDB0031601	2-Pentenal	C5H8O	84.0575	1	[M+H]+	47.5	42	96.89			26.857	34.8727	53.0301	46.4039	69.022	26.5665	38.2533	47.3308	0.808211	-0.307196	0.339523	0.469131	0.318539
4576	10.766	/	377.283	HMDB0242071	N-Eicosapentaenoyl Glycine	C22H33NO3	359.246	9	[M+NH4]+	49.4	60.7	96.24			75.7507	63.7122	81.2834	70.7002	90.8391	111.316	73.5821	90.9517	0.809024	-0.305746	0.203667	0.691079	0.466486
5009	5.303	/	639.159	CSID22913842	Kaempferol-3-Glucoside-3''-Rhamnoside	C27H30O15	594.158	3	[M+FA-H]-	49	50.1	98.97			2528.65	2670.62	2589.74	2935.77	3520.9	3165.5	2596.34	3207.39	0.809486	-0.304921	0.0464597	1.33292	0.581268
6644	7.625	488.144	489.152	HMDB0041394	Khelmarin D	C28H24O8	488.147	5	[M+H]+	40.1	15.6	90.96			14.6346	15.3322	21.8493	15.4763	22.2748	26.2534	17.272	21.3348	0.809569	-0.304775	0.256723	0.590535	0.432816
7892	5.265	610.152	633.142	HMDB0003249	Rutin	C27H30O16	610.153	2	[M+Na]+	49.5	60.7	89.26	85.1		25.8397	30.6854	36.5571	34.9062	43.17	36.7784	31.0274	38.2849	0.810435	-0.303231	0.142773	0.845353	0.546307
4362	7.228	/	553.172	HMDB0039695	4,7-Didehydroneophysalin B	C28H28O9	508.173	1	[M+FA-H]-	40.9	12.7	92.69			15.6349	20.7827	17.0123	18.7144	25.4908	21.7156	17.81	21.9736	0.810517	-0.303086	0.162356	0.789533	0.50145
3873	9.138	/	505.354	HMDB0254070	Lexacalcitol	C29H48O4	460.355	3	[M+FA-H]-	49.1	54.1	94.51			18.2971	21.4234	12.8445	31.7104	10.8047	22.2524	17.5216	21.5892	0.811593	-0.301171	0.360186	0.443473	0.213912
5100	5.928	654.181	653.174	HMDB0037470	Spinacetin 3-rutinoside	C29H34O17	654.18	3	[M-H]-	46.9	44.4	93.36			176.504	182.544	191.298	234.301	237.389	206.07	183.449	225.92	0.812008	-0.300435	0.0364792	1.43795	0.585388
3829	9.02	504.346	503.338	HMDB0034501	Tomentosic acid	C30H48O6	504.345	1	[M-H]-	54.3	78.8	93.95			53.2679	48.9306	28.3905	115.859	27.3294	17.6209	43.5297	53.603	0.812076	-0.300314	0.4364	0.360115	0.102106
1676	11.106	218.167	219.174	HMDB0013687	Nookatone	C15H22O	218.167	1	[M+H]+				94.2		538.487	575.17	501.794	866.258	518.097	604.618	538.484	662.991	0.812204	-0.300086	0.235092	0.628762	0.431972
53	12.216	82.0417	83.049	HMDB0245092	2-Cyclopenten-1-one	C5H6O	82.0419	1	[M+H]+	51.7	62.8	97.38			37.5954	42.6799	77.3677	64.1963	94.6994	35.163	52.5476	64.6862	0.812347	-0.299832	0.352391	0.452976	0.311609
1562	5.075	330.038	329.031	HMDB0030643	Blighinone	C16H10O8	330.038	2	[M-H]-	52.7	71	94.48			83.0559	107.039	78.5167	190.981	60.5621	79.0762	89.5371	110.207	0.812447	-0.299654	0.397465	0.400701	0.14624
436	9.386	/	197.119	HMDB0302865	1,8-Menthadien-2-ol	C10H16O	152.12	2	[M+FA-H]-	49.9	52.9	98.95			40.7517	32.842	50.9664	26.3942	39.7573	87.125	41.52	51.0922	0.81265	-0.299294	0.389497	0.409496	0.132316
4071	9.977	/	353.169	HMDB0036749	Momilactone B	C20H26O4	330.183	9	[M+Na]+	43.7	35.7	92.55			12.5933	9.05686	16.4548	7.73593	13.8406	25.2983	12.7016	15.625	0.812907	-0.298837	0.363345	0.43968	0.191413
3007	4.575	440.169	439.162	HMDB0302054	Cichorioside H	C21H28O10	440.168	2	[M-H]-	42.9	21.3	95.22			45.3081	42.2479	46.2541	40.5037	57.4864	66.5587	44.6034	54.8496	0.813194	-0.298328	0.213852	0.669886	0.414951
828	3.564	/	258.039	HMDB0257166	Resorufin	C12H7NO3	213.043	9	[M+FA-H]-	45.3	49.7	86.86			62.8044	62.9825	61.8895	98.1686	70.5082	62.0531	62.5588	76.91	0.813403	-0.297958	0.247174	0.606998	0.445034
158	0.949	147.053	146.046	HMDB0000148	Glutamic acid	C5H9NO4	147.053	2	[M-H]-	51.7	63.9	96.37	82		130.826	98.6023	148.068	142.977	156.347	163.097	125.832	154.14	0.816346	-0.292748	0.146559	0.833987	0.498176
4350	11.551	/	367.226	HMDB0060051	8-HDoHE	C22H32O3	344.235	5	[M+Na]+	44	29.4	96.47			25.5479	34.0325	27.213	31.6538	39.7621	34.9023	28.9311	35.4394	0.816355	-0.292732	0.139086	0.856717	0.534351
1236	3.975	/	192.065	HMDB0253997	Lawsone	C10H6O3	174.032	1	[M+NH4]+	52.5	66.8	96.75			42.6177	47.316	35.1441	78.9901	45.2498	28.8442	41.6926	51.028	0.817053	-0.291498	0.342095	0.465854	0.226617
3558	10.524	/	329.245	HMDB0060039	Dihomo-alpha-linolenic acid	C20H34O2	306.256	1	[M+Na]+	41.1	11.2	95.22			23.838	11.2503	17.4623	13.9893	23.1133	27.191	17.5169	21.4312	0.817353	-0.290969	0.315074	0.501588	0.362783
7152	1.064	/	527.158	HMDB0029910	Gentiotriose	C18H32O16	504.169	1	[M+Na]+	57.3	90.3	97.48			588.518	601.399	456.329	869.475	706.956	434.639	548.748	670.357	0.818592	-0.288784	0.282295	0.549297	0.3435
540	3.611	135.054	136.062	HMDB0000034	Adenine	C5H5N5	135.054	0	[M+H]+	40.8	8.79	95.5	83.2		20.5799	23.7116	23.9494	25.8114	23.3158	34.1881	22.747	27.7718	0.819068	-0.287945	0.189564	0.722244	0.474772
6573	6.164	/	485.178	HMDB0038159	Retrocalamin	C24H30O9	462.189	1	[M+Na]+	52	66.8	93.88			78.3613	87.398	83.5382	70.9531	134.574	98.3211	83.0992	101.283	0.820467	-0.285483	0.268413	0.571197	0.366737
1232	6.885	/	191.179	HMDB0061820	3-Dodecene	C12H24	168.188	13	[M+Na]+	41.9	26.3	96.68			20.7404	24.0712	37.1761	17.7456	30.2701	51.8062	27.3293	33.2739	0.821341	-0.283946	0.361208	0.442243	0.226195
4508	5.114	/	395.094	HMDB0039047	9-Hydroxy-4-methoxypsoralen 9-glucoside	C18H18O10	394.09	8	[M+H]+	39.9	12.5	95.7			1335.59	1446.87	1150.88	1862.85	1500.91	1425.05	1311.11	1596.27	0.82136	-0.283914	0.14754	0.83109	0.509652
7355	5.558	/	547.215	HMDB0059794	Gluten exorphin B4	C24H27N5O9	529.181	0	[M+NH4]+	40.9	6.42	98.06			51.9089	43.8651	64.8666	58.4724	67.9398	69.0618	53.5468	65.158	0.8218	-0.283141	0.161171	0.792713	0.513132
360	7.454	186.108	185.101	HMDB0032205	and transMercapto-p-menthan-3-one	C10H18OS	186.108	2	[M-H]-	40.4	13.6	90.79			5.19408	7.67761	9.61245	14.1293	7.89658	5.32721	7.49471	9.1177	0.821996	-0.282796	0.375569	0.42531	0.252099
772	0.951	155.035	156.042	HMDB0304226	6-Hydroxy-2-cyclohexen-one-carboxylate	C7H7O4-	155.035	1	[M+H]+	40.5	11.3	92.41			29673.7	30543.8	29717.8	38130	36601.7	34671	29978.4	36467.5	0.822057	-0.282689	0.0150475	1.82254	0.610807
2519	10.236	398.21	397.203	HMDB0258722	Taprostene	C24H30O5	398.209	2	[M-H]-	48.9	52.4	94.25			13.681	16.4246	15.8703	18.8612	12.6905	24.3019	15.3253	18.6179	0.823151	-0.280772	0.283368	0.547649	0.324505
2454	12.21	/	269.189	HMDB0040373	Ginsenoyne J	C17H26O	246.198	8	[M+Na]+	51.8	70.3	97.75			26.553	49.7945	49.0405	51.0399	54.1146	47.1347	41.796	50.7631	0.823355	-0.280414	0.258883	0.586897	0.486163
4875	7.376	/	391.335	HMDB0245858	9,10-Seco-5,7,10(19)-cholestatriene	C27H44	368.344	5	[M+Na]+	41.7	17.8	96.4			25.1087	13.6928	12.7034	6.05624	15.6824	40.7911	17.1683	20.8432	0.823687	-0.279833	0.407714	0.389644	0.0686295
775	0.848	155.069	156.077	HMDB0000177	Histidine	C6H9N3O2	155.069	0	[M+H]+	44.5	30.6	92.55	78.5		35.5012	29.7292	43.4528	25.0131	36.1003	70.6576	36.2278	43.9237	0.824789	-0.277903	0.360224	0.443428	0.186666
154	11.384	96.0574	97.0647	HMDB0034729	2,4-Hexadienal	C6H8O	96.0575	1	[M+H]+	51.3	59.9	97.71			28.6457	48.3965	37.545	59.0186	40.9339	38.9007	38.1957	46.2844	0.825241	-0.277113	0.27439	0.561632	0.424281
781	13.169	/	156.138	HMDB0040338	3,5,5-Trimethyl-3-cyclohexen-1-one	C9H14O	138.104	1	[M+NH4]+	49.6	53.5	95.35			4.46751	4.68173	5.13306	5.52182	6.14797	5.62335	4.76076	5.76438	0.825894	-0.275972	0.0435277	1.36123	0.582452
1165	1.542	298.106	297.098	HMDB0302044	Chakanoside I	C14H18O7	298.105	1	[M-H]-	46	34.7	96.97			47.6391	50.191	43.817	64.4793	56.6251	50.3416	47.2157	57.1487	0.826191	-0.275453	0.108355	0.965149	0.512169
512	9.655	134.073	135.08	HMDB0032142	2,4-Dimethylbenzaldehyde	C9H10O	134.073	1	[M+H]+	43.6	23.9	95.71	60.5		24.5782	40.9909	39.1852	63.6164	39.6447	23.3868	34.9181	42.2159	0.82713	-0.273813	0.352508	0.452831	0.243317
7275	3.883	538.129	539.137	HMDB0038757	Isolimocitrol 3-glucoside	C24H26O14	538.132	6	[M+H]+	49.2	63.8	89.09			43.0152	32.5944	32.3424	44.7663	45.0076	40.7238	35.984	43.4992	0.827233	-0.273634	0.125791	0.900352	0.519579
4141	9.358	/	531.333	HMDB0038737	Melilotigenin	C30H46O5	486.335	2	[M+FA-H]-	40.9	14.5	92.64			30.311	26.3738	21.7588	33.4019	33.2561	28.1385	26.1479	31.5988	0.827495	-0.273178	0.146735	0.833466	0.486966
2798	4.958	422.158	421.151	HMDB0032853	3-(1,1-Dimethylallyl)scopoletin 7-glucoside	C21H26O9	422.158	1	[M-H]-	48.7	52.4	92.78			13.0939	17.3719	17.7289	18.898	3.41499	35.9027	16.0649	19.4052	0.827863	-0.272537	0.424108	0.372523	0.232046
1638	8.794	/	333.169	HMDB0000338	2-Hydroxyestradiol	C18H24O3	288.173	6	[M+FA-H]-	48.4	54.2	94.85			5.66403	4.64981	5.99086	6.65243	6.67953	6.35552	5.4349	6.56249	0.828177	-0.27199	0.0761382	1.1184	0.522107
798	11.314	158.073	159.08	HMDB0060303	(2-Naphthyl)methanol	C11H10O	158.073	1	[M+H]+	41.9	14.2	96.59			4.78575	11.7038	4.28159	13.9154	6.60577	4.5565	6.92372	8.35923	0.828273	-0.271821	0.39528	0.403095	0.277586
63	1.04	83.0371	84.0443	HMDB0255970	Oxazine	C4H5NO	83.0371	0	[M+H]+	44.4	25.7	96.78			64.9471	86.9784	101.66	103.22	95.2237	107.548	84.5286	101.997	0.828734	-0.271019	0.175487	0.755755	0.500748
6456	4.923	478.111	501.1	HMDB0039338	Pollenin B	C22H22O12	478.111	1	[M+Na]+	45.7	36.4	93.67			20.2991	24.51	20.5351	34.2296	24.967	19.6079	21.7814	26.2682	0.829193	-0.270219	0.264217	0.578039	0.380922
195	0.908	155.07	154.062	HMDB0000177	Histidine	C6H9N3O2	155.069	2	[M-H]-	52	65.4	96.82	91.7		81.4433	73.697	94.38	25.4177	100.7	174.652	83.1734	100.257	0.829606	-0.269502	0.414657	0.382311	0.114718
4518	6.453	/	571.184	HMDB0034340	Physalin G	C28H30O10	526.184	3	[M+FA-H]-	50.6	63.4	93.29			30.4794	23.4793	26.3813	29.4338	38.0245	29.1295	26.78	32.196	0.831781	-0.265724	0.182502	0.738731	0.455132
66	1.307	83.0735	84.0807	HMDB0033529	2,3-Dihydro-3-methyl-1H-pyrrole	C5H9N	83.0735	0	[M+H]+	44.5	25.3	97.83			54.4645	53.7209	55.4598	77.3671	60.4801	58.7873	54.5484	65.5448	0.83223	-0.264945	0.180357	0.743866	0.498957
2112	1.009	/	371.099	HMDB0303576	Oleoside	C16H22O11	390.116	1	[M-H2O-H]-	54.3	77.1	95.64			644.515	679.568	661.58	824.132	905.417	650.567	661.888	793.372	0.834272	-0.261411	0.155011	0.809638	0.462149
6703	12.163	/	493.328	HMDB0034508	6beta-Hydroxy-3-oxo-12-oleanen-28-oic acid	C30H46O4	470.34	1	[M+Na]+	47	41.7	94.99			1937.44	17.8617	2342.75	4017.31	588.681	542.006	1432.68	1716	0.834897	-0.26033	0.43441	0.362101	0.680085
1644	1.77	218.058	219.065	HMDB0030769	8-Hydroxy-2-methoxy-6-methyl-1,4-naphthoquinone	C12H10O4	218.058	1	[M+H]+	49.4	50.5	97.17			82.711	89.877	83.0315	106.435	108.621	90.8556	85.2065	101.971	0.835598	-0.259118	0.0734511	1.134	0.539432
3475	8.866	324.193	347.182	HMDB0038580	Cibaric acid	C18H28O5	324.194	2	[M+Na]+	43.1	21	96.51			116.26	112.925	121.05	75.7614	119.535	223.53	116.745	139.609	0.83623	-0.258027	0.372932	0.42837	0.136544
6545	13.374	/	483.38	HMDB0034521	(3beta,11alpha,13beta)-3,11,13-Oleananetriol	C30H52O3	460.392	2	[M+Na]+	45.5	32.9	96.2			2.25017	22.7684	30.6796	23.9453	21.4123	21.2182	18.5661	22.1919	0.836613	-0.257368	0.386286	0.413091	0.71051
176	1.583	150.068	149.061	HMDB0033967	Ethyl benzoate	C9H10O2	150.068	1	[M-H]-	44.6	29.8	95.02			5.627	12.5965	17.9185	23.4708	8.70814	11.0016	12.0473	14.3935	0.836998	-0.256703	0.412004	0.385098	0.272407
4000	4.584	350.194	373.183	HMDB0034784	p-Menthane-1,7,8-triol 8-glucoside	C16H30O8	350.194	1	[M+Na]+	47.1	40.7	96.34			193.353	267.438	216.541	309.475	251.875	247.357	225.777	269.569	0.837549	-0.255754	0.185788	0.730981	0.472007
440	1.306	129.079	130.086	HMDB0255618	Nipecotic acid	C6H11NO2	129.079	1	[M+H]+	45	29.3	96.6	65.7		120.49	105.755	116.986	140.305	136.565	132.509	114.411	136.46	0.83842	-0.254255	0.0293479	1.53242	0.562098
3818	6.14	/	341.138	HMDB0031752	Zearalenone	C18H22O5	318.147	6	[M+Na]+	50.5	62.6	96.95			73.9373	104.961	100.029	107.334	117.699	107.298	92.9757	110.777	0.839305	-0.252733	0.151921	0.818383	0.492353
4497	5.29	/	567.21	HMDB0038927	Isolariciresinol 9'-O-betaglucoside	C26H34O11	522.21	2	[M+FA-H]-	53.9	75.9	96.64			135.749	113.745	135.642	101.681	179.676	177.17	128.379	152.842	0.839941	-0.251639	0.290052	0.537524	0.295903
1060	1.319	/	178.086	HMDB0246508	4-Methylcoumarin	C10H8O2	160.052	1	[M+NH4]+	49.2	49	97.55			46.7336	56.9937	57.7634	74.2494	62.1255	55.8815	53.8302	64.0855	0.839975	-0.251581	0.170623	0.767964	0.469761
324	13.264	118.078	119.085	HMDB0246518	4-Methylstyrene	C9H10	118.078	1	[M+H]+	52.2	63.2	98.62			164.267	155.586	119.602	179.086	167.541	176.471	146.485	174.366	0.840101	-0.251366	0.126973	0.896289	0.48786
674	9.067	/	236.106	HMDB0041939	N'-nitrosoanabasine	C10H13N3O	191.106	9	[M+FA-H]-	47.1	46.5	98.73			17.4217	24.8511	20.2253	37.4099	19.3356	17.616	20.8327	24.7872	0.840463	-0.250744	0.367585	0.434642	0.240963
6520	4.64	/	483.147	HMDB0033138	Methyl salicylate O-[rhamnosyl-(1->6)-glucoside]	C20H28O12	460.158	1	[M+Na]+	52.9	69.1	96.22			32.1354	35.4267	32.31	30.8087	61.5967	26.4021	33.2907	39.6025	0.84062	-0.250474	0.36298	0.440118	0.205476
2752	5.566	286.047	287.055	HMDB0005801	Kaempferol	C15H10O6	286.048	1	[M+H]+	49.9	59.6	91.42	92.5		22.9638	22.4122	25.9571	24.1345	29.4875	31.1837	23.7777	28.2686	0.841137	-0.249587	0.136937	0.863481	0.480416
1861	8.309	/	353.103	HMDB0033314	Moracin G	C19H16O4	308.105	2	[M+FA-H]-	45.3	31.8	97			11.6203	11.4179	17.6632	13.5889	18.3448	16.4504	13.5671	16.1281	0.841214	-0.249456	0.266669	0.574027	0.405763
1438	8.808	322.178	321.171	HMDB0032702	Zeranol	C18H26O5	322.178	1	[M-H]-	53.6	74.4	94.91			16.5066	10.2706	15.9136	28.0149	12.0637	10.6343	14.2303	16.9043	0.841814	-0.248426	0.400766	0.397109	0.159455
799	1.222	/	252.973	HMDB0256472	Phosphocitrate	C6H9O10P	271.993	8	[M-H2O-H]-	40.3	15.9	94.83			34.2065	40.159	31.7753	46.4778	50.9299	28.5953	35.3803	42.001	0.842367	-0.247479	0.291625	0.535175	0.323284
4077	11.406	/	353.211	HMDB0000374	17-Hydroxyprogesterone	C21H30O3	330.219	6	[M+Na]+	45.5	37	96.68			186.052	297.247	218.008	388.195	264.025	180.209	233.769	277.476	0.842483	-0.24728	0.33745	0.471791	0.281946
211	2.623	106.042	107.049	HMDB0006115	Benzaldehyde	C7H6O	106.042	1	[M+H]+	44.5	25.5	98.11			77.1858	84.9628	89.1596	102.944	102.24	93.043	83.7694	99.4092	0.842673	-0.246955	0.0525513	1.27942	0.544117
8252	15.067	/	671.485	HMDB0295471	DG(16:0/20:42OH/0:0)	C39H68O7	648.497	1	[M+Na]+	42.5	25.3	88.74			2.04459	2.10032	1.97416	0.790836	2.07293	4.3942	2.03969	2.41932	0.843083	-0.246253	0.401313	0.396517	0.0841014
6202	13.424	458.376	459.383	HMDB0041183	(2alpha,3beta)-20(29)-Lupene-2,3,28-triol	C30H50O3	458.376	0	[M+H]+	45.9	36	93.72			5.23685	2.68416	4.31684	5.18939	4.84729	4.47805	4.07928	4.83825	0.843133	-0.246169	0.267823	0.572152	0.424505
4740	10.435	/	385.236	HMDB0031137	Annosquamosin A	C22H34O4	362.246	4	[M+Na]+	41.8	18.3	95.64			16.4045	24.2231	2.67699	24.7188	12.4316	14.1976	14.4348	17.116	0.843355	-0.245789	0.400447	0.397455	0.527019
1122	9.065	/	293.176	HMDB0036640	Furanofukinin	C16H24O2	248.178	1	[M+FA-H]-	49	48.3	98.15			23.1593	31.6222	24.4067	44.9244	26.1207	22.8207	26.3961	31.2886	0.843632	-0.245315	0.350026	0.4559	0.273398
1487	6.216	326.116	325.109	HMDB0040315	Moracin P	C19H18O5	326.115	1	[M-H]-	54.5	79.6	94.03			11.8531	14.2563	9.02058	16.417	14.8618	10.3598	11.71	13.8795	0.843688	-0.245219	0.290326	0.537114	0.361988
3777	9.204	/	499.307	HMDB0039691	Ganolucidic acid C	C30H46O7	518.324	1	[M-H2O-H]-	53.1	74.2	92.3			63.6454	16.8562	17.6459	79.0994	18.8024	18.4248	32.7158	38.7756	0.843723	-0.245159	0.44938	0.347386	0.14487
3201	1.765	456.125	455.118	HMDB0253582	15-Demethyl plumieride	C20H24O12	456.127	4	[M-H]-	43.2	24.9	96.01			13.9511	13.9584	16.0228	9.3413	22.6503	20.07	14.6441	17.3538	0.843854	-0.244935	0.363547	0.439439	0.179511
5548	14.793	/	423.362	HMDB0011605	4-alpha-Methyl-5-alpha-cholest-7-en-3-beta-ol	C28H48O	400.371	5	[M+Na]+	52.9	77.7	92.69			39.2915	33.3989	31.7526	43.0359	40.6204	40.0394	34.8143	41.2319	0.844354	-0.24408	0.0813401	1.0897	0.513577
2036	7.009	/	365.198	HMDB0037592	Oryzalide B	C19H28O4	320.199	1	[M+FA-H]-	51.1	61.8	94.96			9.95547	9.64137	8.9968	6.45532	8.50968	18.783	9.53121	11.2493	0.847268	-0.23911	0.408547	0.388757	0.0809181
1284	9.964	308.199	307.192	HMDB0032664	Corchorifatty acid A	C18H28O4	308.199	1	[M-H]-	53.1	69.9	96.73			229.057	141.983	251.417	117.129	203.751	413.643	207.486	244.841	0.847431	-0.238833	0.413711	0.383303	0.0738468
8446	8.487	/	721.245	HMDB0000789	Pentacarboxylporphyrin I	C37H38N4O10	698.259	4	[M+Na]+	48.8	55.5	93.01			9.99501	8.38737	11.016	14.4016	10.7747	9.44158	9.79946	11.5393	0.849227	-0.235779	0.256665	0.590633	0.378466
8899	14.921	/	959.569	HMDB0011127	1,2-Di-(-octadecatrienoyl)-3-(Galactosyl-alpha-1-6-Galactosyl-beta-1)-glycerol	C51H84O15	936.581	1	[M+Na]+	47.5	45.2	93.05			2.58814	4.03074	2.73071	3.7578	3.35252	3.89889	3.11653	3.66974	0.849251	-0.235736	0.240435	0.619002	0.43792
2241	13.106	/	379.159	HMDB0041101	Kanzonol M	C23H26O6	398.173	9	[M-H2O-H]-	42.2	24.8	95.57			9.90644	7.42024	9.02726	8.90764	10.5844	11.5376	8.78465	10.3432	0.849314	-0.23563	0.190392	0.720351	0.410174
2504	10.675	/	273.182	HMDB0302990	Hexadeca-7,10,13-trienoic acid	C16H26O2	250.193	0	[M+Na]+	50.7	58.3	95.75			38.1826	47.2033	32.9674	71.2439	33.367	34.6094	39.4511	46.4068	0.850116	-0.234269	0.361845	0.441478	0.207166
1017	13.265	174.141	175.148	HMDB0036683	5,7alpha-Dihydro-1,4,4,7a-tetramethyl-4H-indene	C13H18	174.141	1	[M+H]+	53.7	74.8	94.82			23.1743	21.2985	15.0421	23.471	22.2179	24.2394	19.8383	23.3094	0.851085	-0.232625	0.200967	0.696876	0.430219
3654	1.629	492.065	491.058	HMDB0304432	N6-(delta2-isopentenyl)-adenosine 5'-diphosphate	C15H20N5O10P2-3	492.07	7	[M-H]-	42.8	26.6	95.51			75.5767	60.0064	67.2093	80.5215	96.975	60.6859	67.5975	79.3941	0.851416	-0.232063	0.267203	0.573159	0.350474
6523	8.152	482.155	483.162	HMDB0035683	Dukunolide A	C26H26O9	482.158	6	[M+H]+	43.3	28.4	95.27			110.755	98.321	152.991	163.262	138.921	122.75	120.689	141.644	0.852057	-0.230978	0.258657	0.587276	0.411621
3311	4.921	316.058	317.065	HMDB0002655	Isorhamnetin	C16H12O7	316.058	1	[M+H]+				91.8		22.5759	29.9625	24.6195	38.878	29.1848	22.4776	25.7193	30.1801	0.852195	-0.230745	0.292142	0.534407	0.329665
109	0.992	134.022	133.014	HMDB0000156	Malic acid	C4H6O5	134.022	1	[M-H]-	42.5	14.5	99.37	78.2		3479.07	3983.23	3400.58	4653.5	4869.72	3222.76	3620.96	4248.66	0.852259	-0.230636	0.245761	0.609487	0.363771
1566	1.684	213.09	214.097	HMDB0247356	2-(p-Aminobenzamido)pyridine	C12H11N3O	213.09	1	[M+H]+	43	18.3	97.74			59.2584	23.4232	53.099	57.013	38.4278	63.8052	45.2602	53.082	0.852647	-0.22998	0.349579	0.456455	0.351435
3967	12.28	/	349.252	HMDB0242037	N-Lauroyl Methionine	C17H33NO3S	331.218	0	[M+NH4]+	42.7	21.4	92.41			22.6571	25.1583	19.6523	20.921	24.7915	33.3368	22.4892	26.3498	0.853489	-0.228555	0.270464	0.567891	0.343517
4632	6.731	586.243	585.236	HMDB0248838	Baccatin III	C31H38O11	586.241	1	[M-H]-	54.9	81	94.9			66.5077	79.3042	91.0713	67.6198	103.157	106.61	78.9611	92.4621	0.853983	-0.227721	0.285536	0.54434	0.31785
5045	12.502	/	645.413	HMDB0262904	PA(13:0/18:12OH(9,10))	C34H65O10P	664.432	1	[M-H2O-H]-	40	10	91.06			4.39046	2.79979	4.01888	4.2135	4.74906	4.16187	3.73638	4.37481	0.854066	-0.227581	0.228957	0.640245	0.401895
488	13.264	132.094	133.101	HMDB0251216	Dicyclopentadiene	C10H12	132.094	1	[M+H]+	52.8	67	98.09			96.5218	92.0979	69.5289	103.437	97.1121	101.613	86.0495	100.721	0.854339	-0.22712	0.155252	0.808961	0.448162
2566	2.407	/	276.048	HMDB0039506	N-Salicyloylaspartic acid	C11H11NO6	253.059	1	[M+Na]+	41.3	11	96.78			80.0748	56.5783	60.354	96.1846	57.9569	76.4034	65.669	76.8483	0.854528	-0.2268	0.293156	0.532901	0.324034
1093	8.704	/	291.122	HMDB0040903	Ipomeabisfuran	C15H18O3	246.126	8	[M+FA-H]-	40.2	13	97.1			34.3523	25.0751	40.8441	19.6894	32.2924	65.1967	33.4238	39.0595	0.855716	-0.224796	0.414439	0.38254	0.0658392
2836	9.976	290.188	291.195	HMDB0061861	Octyl 4-methoxycinnamic acid	C18H26O3	290.188	2	[M+H]+	45.6	33.6	97.06			145.834	101.955	186.097	92.8241	138.523	275.625	144.629	168.991	0.85584	-0.224587	0.390894	0.40794	0.13098
3990	9.381	350.115	351.122	HMDB0032602	4'-O-Methylkanzonol W	C21H18O5	350.115	2	[M+H]+	49.3	53.8	95.14			21.5437	26.48	27.5759	22.6271	34.1518	31.4683	25.1998	29.4157	0.856678	-0.223174	0.252152	0.598338	0.362783
5046	6.887	/	401.159	HMDB0034474	Niveusin C	C20H26O7	378.168	5	[M+Na]+	53.3	75.3	96.45			47.1952	74.6059	50.4461	60.4465	72.6259	67.8509	57.4157	66.9744	0.857279	-0.222164	0.260247	0.584613	0.414611
2414	1.319	/	266.186	HMDB0249440	Bunitrolol	C14H20N2O2	248.152	1	[M+NH4]+	49.3	50.4	97.62			740.758	753.357	751.464	1011.3	851.409	756.648	748.526	873.12	0.857301	-0.222127	0.159873	0.796225	0.440347
5972	10.041	444.325	467.315	HMDB0006227	1-a,25-Trihydroxyvitamin D2	C28H44O4	444.324	4	[M+Na]+	53.3	76.3	94.82			77.6978	79.8131	81.5262	174.773	38.5239	65.4403	79.679	92.9125	0.857571	-0.221672	0.415222	0.38172	0.0688518
364	6.531	186.126	185.119	HMDB0039533	10-Hydroxy-8-decenoic acid	C10H18O3	186.126	2	[M-H]-	48.3	49.7	94.3			18.5596	24.1249	17.0196	15.9833	19.0118	34.6096	19.9014	23.2016	0.85776	-0.221355	0.380895	0.419195	0.187076
5585	7.983	792.47	791.463	HMDB0040523	Sanguisorbin E	C43H68O13	792.466	5	[M-H]-	52.5	81.9	86.52			7.76043	2.83388	6.44266	2.66136	5.7911	11.3718	5.67899	6.60808	0.859401	-0.218597	0.432254	0.364261	0.0719022
2050	9.011	/	244.263	HMDB0031078	Pentadecanal	C15H30O	226.23	2	[M+NH4]+	41.7	13	97.52			30.8235	27.9104	35.5047	28.4115	39.6484	41.5628	31.4129	36.5409	0.859663	-0.218156	0.246567	0.608065	0.359704
1461	8.789	/	323.187	HMDB0038940	11-Hydroxy-9,15,16-trioxooctadecanoic acid	C18H30O6	342.204	1	[M-H2O-H]-	52.3	67.7	95.36			46.0194	57.7298	47.8524	27.5102	44.4953	104.319	50.5339	58.7749	0.859787	-0.217949	0.429266	0.367274	0.0149682
4389	4.621	556.181	555.173	HMDB0041289	Cassitoroside	C25H32O14	556.179	3	[M-H]-	44.3	33.1	91.51			19.1014	22.1151	19.7242	19.7433	33.3132	17.701	20.3136	23.5858	0.861261	-0.215478	0.363097	0.439978	0.246643
1787	11.878	/	228.232	HMDB0032525	Tetradec-2-enal	C14H26O	210.198	2	[M+NH4]+	50.1	54.5	98.19			460.763	567.559	499.278	585.447	607.21	575.855	509.2	589.504	0.863777	-0.211269	0.0895607	1.04788	0.48227
3626	4.458	332.183	355.172	HMDB0035025	8-Hydroxygeraniol 8-O-glucoside	C16H28O7	332.184	1	[M+Na]+	42.9	22.3	93.77			9.84315	12.482	13.5604	20.8863	10.165	10.474	11.9618	13.8418	0.864184	-0.210589	0.36694	0.435405	0.196307
3747	5.976	/	497.134	HMDB0037946	Catechin 3'-glucoside	C21H24O11	452.132	9	[M+FA-H]-	47.8	57	91.59			29.0087	58.43	33.0412	73.4442	35.9939	29.7044	40.1599	46.3808	0.865873	-0.207772	0.418115	0.378704	0.194061
2698	13.321	281.271	282.279	HMDB0002117	Oleamide	C18H35NO	281.272	2	[M+H]+				95.3		264.681	249.854	252.792	292.659	303.305	289.19	255.776	295.052	0.866884	-0.206089	0.0146641	1.83374	0.518902
2171	5.045	376.153	375.146	HMDB0302665	15-Hydroxy-3-dehydrodeoxyfruticin	C20H24O7	376.152	2	[M-H]-	40.7	12.9	92.95			22.1708	11.9096	24.7622	14.0788	18.8622	34.9255	19.6142	22.6222	0.867034	-0.20584	0.411791	0.385323	0.166974
7364	3.61	/	548.26	HMDB0304492	Strictosidine	C27H34N2O9	530.226	1	[M+NH4]+	50.1	54.8	96.46			148.056	102.001	56.5714	154.952	79.2926	119.154	102.21	117.8	0.867657	-0.204802	0.379575	0.420702	0.28491
339	5.275	182.095	181.087	HMDB0038181	Peperinic acid	C10H14O3	182.094	2	[M-H]-	44.6	28.5	97.08			30.0938	56.1371	44.2127	78.7158	38.6878	32.6844	43.4812	50.0293	0.869114	-0.202383	0.41251	0.384565	0.172075
4803	5.264	610.154	609.147	HMDB0003249	Rutin	C27H30O16	610.153	2	[M-H]-	44.5	32.2	92.26	78.6		541.359	438.952	667.881	656.051	633.731	603.01	549.397	630.931	0.870772	-0.199632	0.235846	0.627372	0.38007
3524	9.959	/	327.231	HMDB0002177	8,11,14,17-Eicosatetraenoic acid	C20H32O2	304.24	6	[M+Na]+	47.8	51.7	94.14			13.3832	13.8784	11.7796	19.0832	10.5491	15.1945	13.0138	14.9423	0.870936	-0.199362	0.310524	0.507905	0.252098
1405	13.465	202.172	203.179	HMDB0035707	(6alpha,7alpha,10alpha)-1(5),3-Aromadendradiene	C15H22	202.172	1	[M+H]+	55.4	81.4	97.15			1065.78	994.682	865.015	1110.22	1120.77	1118.13	975.159	1116.37	0.873505	-0.195112	0.0938583	1.02753	0.448608
1684	10.941	219.104	220.112	HMDB0255223	N-PHENYL-1-NAPHTHYLAMINE	C16H13N	219.105	1	[M+H]+	41.4	11.5	97.45	64.8		16.6047	21.4959	18.4483	26.9457	19.5415	18.0909	18.8496	21.526	0.875666	-0.191548	0.289084	0.538976	0.316536
4969	9.094	396.155	397.162	HMDB0039611	Curcumin I	C23H24O6	396.157	7	[M+H]+	43.8	33.2	93.49			14.4967	8.80921	12.4107	16.2105	13.5028	11.0704	11.9055	13.5945	0.875757	-0.191397	0.310341	0.508162	0.314695
2500	4.614	/	273.112	HMDB0242106	delta-CEHC	C14H18O4	250.121	8	[M+Na]+	50.5	63.6	97.53			25.2232	29.6304	31.3188	31.0158	40.3758	26.9323	28.7242	32.7747	0.876414	-0.190316	0.277512	0.556718	0.324815
2197	4.773	252.099	253.107	HMDB0259248	Trinexapac-ethyl	C13H16O5	252.1	1	[M+H]+	44.7	27.9	97.19			15.3378	31.0006	15.6365	20.9826	27.7141	21.9317	20.6583	23.5428	0.877478	-0.188565	0.365189	0.437483	0.355147
2969	12.199	/	297.221	HMDB0303012	Androsterol	C19H30O	274.23	7	[M+Na]+	50.4	61.9	97.97			72.9154	105.808	120.859	108.578	118.456	113.854	99.8608	113.629	0.878831	-0.186342	0.272618	0.564445	0.374875
5579	9.095	/	425.193	HMDB0030868	Citreoviridin A	C23H30O6	402.204	2	[M+Na]+	52.4	68.9	94.97			53.9367	58.1627	43.1939	121.963	29.557	25.1252	51.7645	58.8818	0.879124	-0.185861	0.434022	0.362489	0.184951
1794	12.499	/	345.205	HMDB0000903	Tetrahydrocortisone	C21H32O5	364.225	6	[M-H2O-H]-	46.7	45.3	94.69			113.412	83.1951	97.3264	105.927	115.026	113.161	97.9778	111.371	0.87974	-0.184851	0.191922	0.716876	0.375971
1511	11.127	/	325.239	HMDB0005048	Octadecadienoic acid	C18H32O2	280.24	1	[M+FA-H]-	49.9	53.9	96.85			24.3535	20.1895	22.5101	14.702	21.494	39.8934	22.351	25.3631	0.881241	-0.182391	0.414069	0.382928	0.0582471
2902	5.205	294.125	295.133	HMDB0001894	Aspartame	C14H18N2O5	294.122	12	[M+H]+	44.7	38.3	98.42			32.4428	24.6041	27.6492	25.8884	39.1874	30.9325	28.232	32.0028	0.882174	-0.180865	0.294531	0.530869	0.292641
1327	3.759	312.085	311.078	HMDB0304580	isorhamnetin 3-rutinoside-7-glucoside	C14H16O8	312.085	2	[M-H]-	48.9	49.7	96.76			360.789	506.235	412.185	608.845	464.765	375.055	426.403	482.888	0.883026	-0.179473	0.340435	0.467965	0.268467
867	6.597	162.068	163.075	HMDB0033591	Safrole	C10H10O2	162.068	1	[M+H]+	45.9	32.8	98.11	72.7		388.476	311.625	430.851	513.474	405.859	360.842	376.984	426.725	0.883435	-0.178803	0.288261	0.540214	0.312791
3824	6.431	504.258	503.25	HMDB0031936	Blumenol C O-[apiosyl-(1->6)-glucoside]	C24H40O11	504.257	1	[M-H]-	39.4	6.17	92.41			35.5625	28.914	30.4519	61.6333	19.6431	26.1687	31.6428	35.815	0.883507	-0.178686	0.436282	0.360233	0.00613132
193	2.542	154.027	153.02	HMDB0000152	Gentisic acid	C7H6O4	154.027	2	[M-H]-	46.1	36.4	96.48	87.7	83.7	107.927	72.1228	113.427	86.3315	123.414	121.732	97.8256	110.493	0.885358	-0.175668	0.337608	0.471587	0.269018
3927	4.863	/	348.228	HMDB0260357	Chembl4513510	C19H26N2O3	330.194	1	[M+NH4]+	42.8	19.7	95.91			81.1377	72.8629	89.1342	102.266	86.2858	85.9015	81.0449	91.4844	0.885889	-0.174803	0.188311	0.725124	0.380615
7520	4.488	564.181	565.189	HMDB0035757	Cascaroside C	C27H32O13	564.184	5	[M+H]+	51.1	66.1	95.53			76.5783	77.8325	87.7202	79.4042	130.338	62.1308	80.7104	90.6242	0.890605	-0.167143	0.374379	0.426689	0.153677
885	1.768	164.047	165.055	HMDB0062605	Methyl Phenylglyoxalate	C9H8O3	164.047	0	[M+H]+	46.4	35	97.3			75.8307	81.2938	84.0368	101.962	88.2443	80.5133	80.3871	90.2399	0.890815	-0.166802	0.187382	0.727273	0.369268
280	1.022	174.017	173.009	HMDB0001264	Dehydroascorbic acid	C6H6O6	174.016	2	[M-H]-	44.2	27.7	95.11		64.1	87.23	72.9982	77.1544	96.2562	88.603	81.5341	79.1275	88.7978	0.891098	-0.166343	0.169749	0.770193	0.365686
4406	11.703	/	369.205	HMDB0248134	Algestone	C21H30O4	346.214	5	[M+Na]+	41.8	21.1	93.47			10.5807	12.3685	16.5115	26.1181	10.8191	7.33639	13.1535	14.7579	0.891291	-0.166032	0.422122	0.374562	0.0107426
1969	4.559	362.137	361.13	HMDB0301750	Ligstroside-aglycone	C19H22O7	362.137	1	[M-H]-	50.3	59.4	93.12			13.8395	16.1559	15.6301	16.1498	17.39	17.5886	15.2085	17.0428	0.892368	-0.164289	0.109209	0.961743	0.391612
1934	4.326	236.105	237.112	HMDB0060564	Carboxy-ibuprofen	C13H16O4	236.105	1	[M+H]+	50.1	55.2	97.1			90.4929	88.0827	106.929	99.7855	127.369	92.7782	95.1682	106.644	0.892388	-0.164256	0.27358	0.562916	0.311126
1642	10.141	334.212	333.205	HMDB0060054	bicyclo-PGE2	C20H30O4	334.214	6	[M-H]-	48.1	52	94.78			18.552	26.3095	14.2095	18.8773	19.0511	28.2132	19.6903	22.0472	0.8931	-0.163107	0.388914	0.410147	0.245022
7986	3.16	624.202	625.209	HMDB0252460	Forsythiaside	C29H36O15	624.205	5	[M+H]+	52.7	75.7	93.56			86.5504	69.2455	108.78	67.6949	179.953	48.5818	88.1919	98.7434	0.893143	-0.163037	0.426042	0.370547	0.0399507
3204	10.868	310.214	333.203	HMDB0013623	12(13)Ep-9-KODE	C18H30O4	310.214	2	[M+Na]+	49.5	53.3	96.64			383.463	218.973	397.52	121.409	287.784	709.105	333.319	372.766	0.894176	-0.16137	0.433267	0.363245	0.143157
1141	13.165	/	184.169	HMDB0303223	4,8-Dimethyl-3,7-nonadien-2-one	C11H18O	166.136	1	[M+NH4]+	48.5	47	96.54			7.87636	7.74558	6.84036	8.9127	8.41876	7.78226	7.48743	8.37124	0.894423	-0.16097	0.133082	0.875882	0.388202
1091	4.162	180.042	181.049	HMDB0001964	Caffeic acid	C9H8O4	180.042	1	[M+H]+	49	47.8	98.42	86.6		1865.99	2068.72	1867.02	2040.32	2424.61	2014	1933.91	2159.64	0.895476	-0.159274	0.180234	0.744164	0.366786
5826	8.705	/	439.208	HMDB0030522	Citreoviridin D	C24H32O6	416.22	1	[M+Na]+	42.4	21.1	92.43			24.9929	29.4521	14.5896	57.5415	14.7954	4.7053	23.0115	25.6807	0.896061	-0.158332	0.444872	0.351765	0.368436
3932	6.354	/	511.088	HMDB0034709	BL IV	C24H18O10	466.09	1	[M+FA-H]-	40	10.6	90.1			15.1023	25.1705	17.9527	30.9679	27.4299	6.49494	19.4085	21.6309	0.897258	-0.156406	0.442263	0.354319	0.0657631
356	13.476	120.094	121.101	HMDB0059877	Propylbenzene	C9H12	120.094	1	[M+H]+	52.9	66.7	99.27			309.746	291.068	245.175	327.071	309.355	306.395	281.996	314.274	0.897295	-0.156345	0.16976	0.770165	0.364047
1629	0.876	334.067	333.06	HMDB0011649	Glycerophosphoinositol	C9H19O11P	334.066	1	[M-H]-	51.9	63.5	97.85			40.7332	58.2916	42.2548	57.6218	49.1723	50.5116	47.0932	52.4352	0.898122	-0.155017	0.302454	0.519341	0.309455
3687	8.648	/	357.203	HMDB0241127	Deca-3,5,8-trienedioylcarnitine	C17H25NO6	339.168	3	[M+NH4]+	43.3	23.2	96.63			137.72	96.4264	99.9101	126.685	122.435	122.778	111.352	123.966	0.898251	-0.15481	0.291361	0.535568	0.324784
3202	9.393	/	333.203	HMDB0062410	5,6-epoxy,-HEPE	C20H28O4	332.199	9	[M+H]+	43.7	33.4	95.1			692.747	714.217	846.4	441.197	729.405	1337.45	751.121	836.016	0.898453	-0.154485	0.411083	0.386071	0.0123099
4532	12.363	372.229	395.219	HMDB0252942	Grifolic acid	C23H32O4	372.23	2	[M+Na]+	47.6	44.9	95.06			35.2457	59.8699	47.4062	67.3746	46.7488	44.4435	47.5072	52.8556	0.898811	-0.15391	0.363166	0.439894	0.253692
5330	1.466	/	413.105	HMDB0035608	Monotropein	C16H22O11	390.116	1	[M+Na]+	52.1	65.1	97.01			15.8578	20.201	15.6742	21.3689	20.9073	15.2728	17.2443	19.183	0.898937	-0.153708	0.304149	0.516914	0.272537
3385	2.826	/	322.212	HMDB0259093	Tilisolol	C17H24N2O3	304.179	2	[M+NH4]+	44.8	33.5	92.57			20.7421	17.0484	26.1749	21.256	23.0994	26.7797	21.3218	23.7117	0.899209	-0.153272	0.308227	0.51113	0.299342
612	12.203	142.099	143.106	HMDB0032207	5-Octenoic acid	C8H14O2	142.099	1	[M+H]+	46.9	36.4	99.04			1923.71	1045.93	846.945	1505.35	1889.02	844.262	1272.2	1412.88	0.900428	-0.151317	0.411877	0.385232	0.185605
1930	1.774	236.068	237.075	HMDB0030858	Austdiol	C12H12O5	236.068	2	[M+H]+	49.9	56.4	95.9			89.2301	80.9319	75.8287	87.5833	96.2492	89.0731	81.9969	90.9685	0.901377	-0.149798	0.135008	0.869641	0.374512
61	13.158	82.0783	83.0856	HMDB0244236	1,5-Hexadiene	C6H10	82.0783	0	[M+H]+	42.7	19.8	94.03			8.75074	8.3048	7.0464	8.53288	8.57994	9.62615	8.03398	8.91299	0.901378	-0.149795	0.195293	0.709312	0.339996
1691	8.228	/	339.088	HMDB0037598	5-Hydroxy-3',4',7,8-tetramethoxyflavone	C19H18O7	358.105	1	[M-H2O-H]-	51.6	63.3	96.45			19.5402	11.7978	28.5102	17.8267	27.6158	20.9082	19.9494	22.1169	0.902	-0.148801	0.416404	0.380485	0.260589
680	4.325	/	148.052	HMDB0014684	Fluorouracil	C4H3FN2O2	130.018	0	[M+NH4]+	41.7	10.7	98.53			28.6396	28.164	32.2602	29.6141	39.2783	29.6905	29.6879	32.8609	0.903441	-0.146497	0.279076	0.554278	0.284942
2023	5.617	366.005	364.998	HMDB0240539	Kaempferol 3-sulfate	C15H10O9S	366.005	1	[M-H]-	53.9	81.1	90.09			50.4348	48.5335	63.0712	53.757	60.7502	64.6679	54.0132	59.725	0.904364	-0.145024	0.268692	0.570745	0.294111
5314	11.498	410.354	411.361	HMDB0302776	Elasterol	C29H46O	410.355	2	[M+H]+	52.8	72.7	92.91			113.851	100.32	94.1256	108.69	109.215	122.839	102.765	113.581	0.904773	-0.144372	0.189216	0.723042	0.337945
4811	6.739	388.152	389.159	HMDB0303743	Trachelogenin	C21H24O7	388.152	1	[M+H]+	52.2	67.3	95.18			61.0063	76.0326	84.8577	56.7513	100.34	87.7204	73.9656	81.6039	0.906398	-0.141784	0.364511	0.438289	0.18317
608	12.421	141.115	142.123	HMDB0248168	Allylisopropylacetamide	C8H15NO	141.115	1	[M+H]+	46.9	40.2	95.48			10.9348	14.0814	13.498	14.4859	13.9875	13.9935	12.838	14.1556	0.90692	-0.140952	0.233408	0.631885	0.343232
2565	1.56	/	276.048	HMDB0001127	6-Phosphonogluconolactone	C6H11O9P	258.014	1	[M+NH4]+	43.1	22.4	94.44			42.1608	50.7928	22.7807	57.3815	34.1574	35.9636	38.5781	42.5008	0.907703	-0.139708	0.403082	0.394607	0.216341
30	8.758	78.0469	79.0541	HMDB0001505	Benzene	C6H6	78.047	1	[M+H]+	44.1	24.5	97.76			33.7565	29.2369	25.6722	38.6578	33.5007	25.4595	29.5552	32.5393	0.908292	-0.138772	0.330627	0.480661	0.221691
5186	12.284	/	407.33	HMDB0006842	5alpha-Cholesta-7,24-dien-3beta-ol	C27H44O	384.339	5	[M+Na]+	53.8	78.3	96.23			68.1495	62.0107	60.696	58.2958	77.5803	74.1239	63.6187	70	0.908839	-0.137904	0.263888	0.57858	0.269762
1218	7.851	302.21	301.202	HMDB0037830	xi-7-Hydroxyhexadecanedioic acid	C16H30O5	302.209	1	[M-H]-	45.3	32.1	95.56			29.5301	30.3817	28.376	44.17	27.8207	25.0912	29.4293	32.3606	0.909416	-0.136987	0.399818	0.398138	0.151459
7542	5.128	/	569.147	HMDB0029247	Delphinidin 3-(6''-malonyl-glucoside)	C24H23O15+	551.104	17	[M+NH4]+	46.9	67.7	83.96			22.2903	23.6607	15.8488	29.1262	24.2535	14.5599	20.5999	22.6466	0.909627	-0.136652	0.388366	0.410759	0.139914
1317	12.226	/	309.244	HMDB0031044	Avocadene 2-acetate	C19H36O4	328.261	1	[M-H2O-H]-	44.6	29.6	94.58			2.09084	2.10038	2.80854	1.26298	2.3555	4.07083	2.33325	2.5631	0.910323	-0.13555	0.442447	0.354139	0.0246661
586	9.065	222.162	221.155	HMDB0245492	2,5-Di-tert-butylhydroquinone	C14H22O2	222.162	1	[M-H]-	47.2	40.6	97.02	89.5		18.3996	24.9375	22.4521	33.3096	19.0688	19.8244	21.9297	24.0676	0.911173	-0.134202	0.406597	0.390836	0.147861
5692	10.344	428.292	429.299	HMDB0060126	25-Hydroxyvitamin D3-26,23-lactone	C27H40O4	428.293	2	[M+H]+	53.7	78.6	92.34			26.2861	36.4903	22.0758	59.7338	17.5706	15.7188	28.2841	31.0077	0.912162	-0.132638	0.440175	0.356375	0.120422
7887	6.737	/	609.23	HMDB0248838	Baccatin III	C31H38O11	586.241	2	[M+Na]+	55.2	81.6	96.95			142.337	215.355	193.095	132.341	264.403	206.617	183.596	201.12	0.912865	-0.131526	0.392379	0.406294	0.143468
3955	11.149	/	349.234	HMDB0031048	Avocadyne 1-acetate	C19H34O4	326.246	2	[M+Na]+	41.5	15.1	94.76	84.3		37.5806	57.5544	62.7228	28.8099	48.9066	94.9561	52.6193	57.5575	0.914203	-0.129413	0.428875	0.367669	0.00567545
1773	5.794	346.069	345.062	HMDB0030478	Aflatoxin GM2	C17H14O8	346.069	1	[M-H]-	50.8	58.3	96.58			1541.32	1912.81	1626.19	2231.77	1725.27	1599.93	1693.44	1852.33	0.914224	-0.12938	0.338573	0.470347	0.231339
4339	6.286	/	551.117	HMDB0254498	Metaflumizone	C24H16F6N4O2	506.118	2	[M+FA-H]-	41.7	14.2	97.34			331.129	337.83	323.145	263.904	361.003	459.131	330.702	361.346	0.915194	-0.127851	0.379324	0.420989	0.139816
4514	5.496	372.12	373.128	HMDB0037750	Cyclokievitone hydrate	C20H20O7	372.121	1	[M+H]+	50.5	59.5	94.27			40.3651	51.7681	49.5053	48.8861	59.9207	45.8133	47.2128	51.54	0.916042	-0.126514	0.305331	0.515229	0.259658
1901	6.177	358.069	357.062	HMDB0029272	5,4'-Dihydroxy-3,3'-dimethoxy-6:7-methylenedioxyflavone	C18H14O8	358.069	1	[M-H]-	40.1	10.5	91.6			32.4307	25.0914	27.0987	21.1489	33.2958	37.9294	28.2069	30.7914	0.916065	-0.126478	0.395782	0.402544	0.127738
7202	6.259	530.142	531.149	HMDB0033008	4-O-Caffeoyl-3-O-feruloylquinic acid	C26H26O12	530.142	1	[M+H]+	48.9	48.5	97.45			54.2945	49.1607	46.0527	39.0266	51.151	72.9098	49.836	54.3625	0.916735	-0.125423	0.38212	0.4178	0.120495
1298	13.157	194.167	195.174	HMDB0036820	beta-Ionol	C13H22O	194.167	0	[M+H]+	53.1	69.4	96.78			3.24917	3.29208	3.07662	4.07318	2.74339	3.67155	3.20596	3.49604	0.917026	-0.124966	0.31661	0.499475	0.202877
1447	5.298	205.074	206.081	HMDB0059765	3-Indolehydracrylic acid	C11H11NO3	205.074	1	[M+H]+	44.1	27.2	94.59			19.9342	18.4409	21.7794	23.8241	21.9486	19.8117	20.0515	21.8615	0.917207	-0.124681	0.229266	0.639661	0.299639
2167	4.383	376.077	375.07	HMDB0037691	Limocitrol	C18H16O9	376.079	5	[M-H]-	43.5	29.2	93.94			1967.16	2032.47	2117.52	1918.71	2397.62	2340.6	2039.05	2218.98	0.918915	-0.121996	0.245887	0.609265	0.262063
1855	4.096	354.095	353.088	HMDB0003164	Chlorogenic acid	C16H18O9	354.095	1	[M-H]-	46.1	38.8	92.28	93.3	88.4	111538	115330	111719	121878	121730	124544	112863	122717	0.919697	-0.120769	0.0126771	1.89698	0.380196
4672	8.291	/	383.148	HMDB0259270	triptolide	C20H24O6	360.157	4	[M+Na]+	50.3	64.8	91.67			11.8403	11.1885	15.7025	16.9207	11.9126	13.1962	12.9104	14.0098	0.921528	-0.1179	0.361144	0.44232	0.213542
210	6.173	/	159.045	HMDB0301747	Mellein	C10H10O3	178.063	2	[M-H2O-H]-	53.9	75.6	96.03			21.019	11.1598	35.1106	15.3268	28.724	28.8769	22.4298	24.3092	0.922687	-0.116087	0.451841	0.345014	0.209496
1965	1.561	/	361.078	HMDB0252723	Ginnalin B	C13H16O9	316.079	2	[M+FA-H]-	43.2	22.6	95.93			26.9379	35.3932	32.1041	40.2769	36.8858	25.0608	31.4784	34.0745	0.92381	-0.114332	0.390217	0.408694	0.166012
5229	6.329	678.294	677.286	HMDB0039005	Hv-NCC-1	C35H42N4O10	678.29	5	[M-H]-	43.3	31.6	90.44			20.8393	17.2508	18.0837	27.6991	19.9142	13.1411	18.7246	20.2514	0.924606	-0.11309	0.424135	0.372496	0.0842417
4689	11.004	382.214	405.203	HMDB0033271	Foetidin	C24H30O4	382.214	2	[M+Na]+	45.2	32	95.9			743.044	859.187	779.421	987.135	835.358	750.526	793.884	857.673	0.925626	-0.111499	0.297	0.527243	0.236898
4160	10.589	355.344	356.352	HMDB0248559	Arachidoyl Ethanolamide	C22H45NO2	355.345	2	[M+H]+	48.3	48.6	94.98			16.6892	31.5298	21.279	21.024	26.2163	27.8034	23.166	25.0146	0.926099	-0.110762	0.396313	0.401962	0.233728
7113	8.591	/	523.302	HMDB0034200	Physalolactone B	C30H44O6	500.314	1	[M+Na]+	49.1	52.7	93.65			79.2588	73.3291	52.3981	169.748	30.7924	20.556	68.3286	73.6987	0.927135	-0.109148	0.456021	0.341016	0.417955
580	9.334	138.104	139.112	HMDB0036091	exo-5,6-Dimethylbicyclo[2.2.1]hept-5-en-2-ol	C9H14O	138.104	1	[M+H]+	43.8	28.9	91.48			15.856	19.4895	11.6651	18.3002	15.0979	17.164	15.6702	16.854	0.92976	-0.10507	0.372862	0.428452	0.218203
1336	8.792	/	311.187	HMDB0060055	Tetranor 12-HETE	C16H26O3	266.188	2	[M+FA-H]-	49.1	49.9	97.81			20.5452	17.6364	20.8865	22.3295	21.5497	19.6202	19.6894	21.1665	0.930215	-0.104364	0.248788	0.604171	0.256878
4373	7.982	/	368.242	HMDB0002664	Prostaglandin E3	C20H30O5	350.209	3	[M+NH4]+	49.2	52.9	96.44			12.0885	10.3046	14.5364	7.98762	9.93471	21.7715	12.3098	13.2313	0.930359	-0.104141	0.435088	0.361423	0.0332474
2782	8.984	/	288.289	HMDB0061859	Methyl hexadecanoic acid	C17H34O2	270.256	2	[M+NH4]+	40.4	7.61	96.47	79.3		22.0349	23.0965	21.572	22.7129	26.9919	21.9455	22.2345	23.8834	0.930959	-0.103211	0.262651	0.580621	0.249023
4202	9.715	536.371	535.364	HMDB0033635	Cyclotricuspidogenin C	C31H52O7	536.371	1	[M-H]-	41.3	14	93.17			206.541	383.527	112.756	261.642	249.954	242.619	234.275	251.405	0.931862	-0.101812	0.4544	0.342562	0.30702
144	1.479	/	143.035	HMDB0302823	1-Rhamnono-1,4-lactone	C6H10O5	162.053	2	[M-H2O-H]-	43.7	22.5	98.05			46.4005	43.414	23.3817	42.6525	42.3887	36.427	37.7321	40.4894	0.9319	-0.101752	0.420523	0.37621	0.224819
2733	12.186	284.213	285.221	HMDB0013117	Vitamin A2	C20H28O	284.214	2	[M+H]+	53.1	71.7	95.93			101.309	89.8667	84.8644	106.315	103.953	85.8279	92.0135	98.6989	0.932265	-0.101189	0.297045	0.527178	0.221972
881	11.074	266.155	265.148	CSID8448	laurilsulfate	C12H26O4S	266.155	0	[M-H]-	47.4	41	96.7			184.9	242.303	238.252	323.413	150.566	239.687	221.818	237.889	0.932446	-0.100909	0.435356	0.361156	0.0549414
3758	11.251	498.296	497.289	HMDB0250583	Cucurbitacin S	C30H42O6	498.298	4	[M-H]-	48.6	61.5	86.34			3.55461	4.09523	2.48368	7.48531	1.75705	1.6218	3.37784	3.62139	0.932748	-0.100441	0.475014	0.323293	0.221203
892	9.04	164.12	165.127	HMDB0031454	Jasmone	C11H16O	164.12	1	[M+H]+	50	52.8	98.37	85.4		177.422	137.179	122.69	149.305	156.063	162.581	145.764	155.983	0.934484	-0.0977589	0.343788	0.463709	0.218187
6832	2.827	/	501.157	HMDB0302799	3,4-Dihydroxyphenylethanol-4-diglucoside	C20H30O13	478.169	1	[M+Na]+	53.2	73.6	93.46			46.2179	30.9479	58.7135	40.3244	56.6936	48.3556	45.2931	48.4579	0.93469	-0.0974394	0.405831	0.391655	0.198737
8	1.026	86.0368	85.0296	HMDB0010720	But-2-enoic acid	C4H6O2	86.0368	1	[M-H]-	43.3	20.4	96.64	90.5		276.265	302.268	274.508	289.873	302.1	318.015	284.347	303.329	0.93742	-0.0932328	0.17636	0.753599	0.268626
609	13.163	/	142.123	HMDB0040246	3,5,5-Trimethyl-2-cyclopenten-1-one	C8H12O	124.089	1	[M+NH4]+	46.3	37.5	94.76			4.81905	6.01872	4.72462	5.52027	5.52225	5.55391	5.18746	5.53214	0.937695	-0.0928091	0.311953	0.505911	0.241973
813	5.593	/	255.066	HMDB0030754	11-Methoxynoryangonin	C15H14O5	274.084	1	[M-H2O-H]-	53.9	77.7	92.63			46.6235	25.5439	41.5678	22.571	37.9088	60.7792	37.9117	40.4197	0.937952	-0.0924139	0.458505	0.338656	0.00916251
1296	8.705	309.119	308.112	HMDB0015056	Ketotifen	C19H19NOS	309.119	1	[M-H]-	40	14	87.67			5.69432	4.49717	7.24594	2.8699	5.03797	10.672	5.81248	6.19328	0.938513	-0.0915517	0.467159	0.330536	0.110966
2373	12.421	262.229	263.236	HMDB0037519	2-(5,8-Tetradecadienyl)cyclobutanone	C18H30O	262.23	2	[M+H]+	52.6	67	98.09			529.777	698.121	665.052	657.546	745.885	610.867	630.984	671.433	0.939757	-0.0896404	0.340263	0.468186	0.209294
1465	10.69	/	323.223	HMDB0040901	13-Hydroxy-9-methoxy-10-oxo-11-octadecenoic acid	C19H34O5	342.241	1	[M-H2O-H]-	52.7	69.6	95.45			30.0705	28.3	34.9931	21.172	33.0596	45.0647	31.1212	33.0988	0.940252	-0.0888803	0.441282	0.355284	0.0264253
2725	10.428	/	413.27	HMDB0036054	12'-Apo-b-carotene-3,12'-diol	C25H36O2	368.272	1	[M+FA-H]-	45.2	34	93.24			5.40732	7.2158	3.43881	12.898	2.09729	2.07386	5.35398	5.68972	0.940991	-0.0877476	0.48057	0.318243	0.330342
2813	1.088	424.103	423.095	HMDB0032645	3-Glucosyl-2,3',4,4',6-pentahydroxybenzophenone	C19H20O11	424.101	5	[M-H]-	44.1	37.5	89.25			78.4055	66.2904	37.2619	97.196	94.7956	1.28371	60.6526	64.4251	0.941444	-0.0870529	0.476093	0.322308	0.67703
6198	12.382	458.375	459.382	HMDB0035324	Lucidumol B	C30H50O3	458.376	1	[M+H]+	53.2	71.3	96.02			72.2951	93.3358	96.7089	82.0981	92.8096	103.683	87.4466	92.8636	0.941667	-0.0867105	0.357479	0.446749	0.191184
4965	4.734	/	397.146	HMDB0251007	Deoxyloganin	C17H26O9	374.158	1	[M+Na]+	52.3	67.2	95.72			91.0955	141.029	116.398	133.194	147.075	89.7294	116.174	123.333	0.941957	-0.0862672	0.410637	0.386542	0.132613
2633	6.502	278.094	279.101	HMDB0244078	1,2-Dihydrotanshinquinone	C18H14O3	278.094	1	[M+H]+	47.8	45.7	94.79			11.8307	16.7175	20.4641	17.6907	20.0206	14.2965	16.3374	17.3359	0.942403	-0.0855837	0.40741	0.389968	0.18534
3229	3.747	312.084	335.073	HMDB0304580	isorhamnetin 3-rutinoside-7-glucoside	C14H16O8	312.085	1	[M+Na]+	44.3	28.1	95.17			116.764	160.133	128.867	113.237	180.473	136.495	135.255	143.401	0.943188	-0.0843823	0.404502	0.39308	0.125145
4117	6.272	530.142	529.135	HMDB0033008	4-O-Caffeoyl-3-O-feruloylquinic acid	C26H26O12	530.142	0	[M-H]-	53.7	71	97.58			3242.1	2970.09	2968.96	2344.35	3054.73	4334.82	3060.38	3244.64	0.943213	-0.0843447	0.432966	0.363546	0.0484948
4066	5.199	/	523.219	HMDB0006765	2-Methoxy-estradiol-17b 3-glucuronide	C25H34O9	478.22	0	[M+FA-H]-	49.1	50.1	95.66			189.725	126.118	123.403	140.217	187.231	138.087	146.415	155.178	0.94353	-0.0838594	0.430155	0.366375	0.157524
3387	4.871	322.047	323.055	HMDB0033559	7,7'-Dihydroxy-6,8'-bicoumarin	C18H10O6	322.048	1	[M+H]+	47.9	46.4	94.16			90.0747	121.904	129.895	108.243	111.99	142.072	113.958	120.769	0.943606	-0.0837435	0.387528	0.411697	0.170729
855	9.724	/	262.119	HMDB0256221	Pendimethalin	C13H19N3O4	281.138	3	[M-H2O-H]-	44.6	32	94.3			4.61191	8.72317	5.49168	5.33617	5.31079	9.29696	6.27558	6.64797	0.943985	-0.083164	0.456712	0.340357	0.100947
4169	7.107	356.125	357.133	HMDB0301742	Conidendrin	C20H20O6	356.126	2	[M+H]+	49.9	56	95.86			157.175	270.311	244.8	248.346	266.204	197.571	224.095	237.374	0.944061	-0.0830482	0.407483	0.38989	0.186476
1269	7.831	/	307.117	HMDB0303491	Grosheimin	C15H18O4	262.121	9	[M+FA-H]-	41.1	20.4	95.02			11.6338	6.3153	12.6079	5.42475	11.5464	15.3929	10.1856	10.788	0.944165	-0.0828885	0.463573	0.333882	0.00590441
698	8.198	/	239.129	HMDB0302622	Dodecatrienoic acid	C12H18O2	194.131	2	[M+FA-H]-	45.7	33.8	96.8			12.6017	9.03352	11.1363	7.17928	8.26634	19.245	10.9238	11.5635	0.944678	-0.0821051	0.466041	0.331576	0.0794596
572	1.008	137.048	138.055	HMDB0000875	Trigonelline	C7H7NO2	137.048	1	[M+H]+	43.2	21.7	95.06	96		91.2201	172.445	215.8	81.9081	227.774	197.021	159.822	168.901	0.946244	-0.0797156	0.445098	0.351544	0.0533711
682	11.096	/	237.15	HMDB0037139	4-(2,6,6-Trimethyl-1,3-cyclohexadien-1-yl)-2-butanone	C13H20O	192.151	1	[M+FA-H]-	47.5	41.4	97.7			7.60876	6.30885	8.62127	5.29382	7.04485	11.4785	7.51296	7.93906	0.946328	-0.0795871	0.453902	0.343038	0.00606978
352	10.199	120.094	121.101	HMDB0040458	1,2,4-Tris(methylene)cyclohexane	C9H12	120.094	1	[M+H]+	47.2	38.4	98.76			457.459	313.822	283.969	321.287	327.682	465.274	351.75	371.414	0.947056	-0.0784785	0.419936	0.376816	0.124639
8888	7.723	/	949.475	HMDB0034535	Araloside A	C47H74O18	926.488	2	[M+Na]+	56.1	87.4	95.51			17.019	7.11844	11.9337	1.43999	10.0775	26.5637	12.0237	12.6937	0.947216	-0.0782339	0.459917	0.337321	0.470679
2652	12.531	278.224	279.231	HMDB0001388	alpha-Linolenic acid	C18H30O2	278.225	1	[M+H]+	55	80.4	96.63			329.844	349.475	429.2	348.397	410.503	410.684	369.506	389.861	0.947789	-0.077362	0.356566	0.44786	0.185527
3134	6.577	/	449.146	HMDB0302913	Desoxyrhaponticin	C21H24O8	404.147	2	[M+FA-H]-	46.7	38.9	96.35			31.2433	37.9377	27.1479	32.7289	36.4187	32.4795	32.1096	33.8757	0.947866	-0.0772456	0.384516	0.415086	0.184127
7886	5.629	/	631.199	HMDB0039041	Rutaretin 1'-(6''-sinapoylglucoside)	C31H34O14	630.195	5	[M+H]+	49.7	61.2	93.5			62.1161	62.1576	62.4632	72.5897	57.1052	67.0449	62.2456	65.5799	0.949156	-0.0752824	0.314709	0.50209	0.171019
1961	6.576	237.134	238.141	HMDB0259807	viloxazine	C13H19NO3	237.136	11	[M+H]+	41.4	24.8	94.69	60.2		6.23075	19.9283	10.6236	16.2281	12.269	10.2485	12.2609	12.9152	0.949336	-0.0750089	0.447028	0.349665	0.252675
3780	10.376	/	339.19	HMDB0006254	4-Hydroxyretinoic acid	C20H28O3	316.204	9	[M+Na]+	45.1	40.9	94.79			36.4885	35.2272	55.0937	34.267	32.6302	66.6123	42.2698	44.5032	0.949817	-0.0742792	0.441648	0.354923	0.0313873
1089	7.759	179.167	180.174	HMDB0014621	Rimantadine	C12H21N	179.167	1	[M+H]+	43.8	23.7	96.85	87.9		4.96187	9.93375	5.47135	7.9485	5.87311	7.6198	6.78899	7.14714	0.94989	-0.0741679	0.434191	0.36232	0.190821
2921	8.86	294.219	295.226	HMDB0011108	17-Hydroxylinolenic acid	C18H30O3	294.219	2	[M+H]+	47.1	43.8	93.97			42.8572	37.2117	25.8924	35.3746	37.3551	38.6535	35.3204	37.1277	0.951322	-0.0719946	0.402189	0.39557	0.167123
908	13.55	268.24	267.233	HMDB0244268	10-Heptadecenoic acid	C17H32O2	268.24	1	[M-H]-	39.9	2.94	97.17	74.2		5.01038	3.28421	3.52112	3.43558	3.88061	5.10403	3.93857	4.14007	0.951329	-0.0719835	0.441573	0.354997	0.107872
359	5.012	186.09	185.082	HMDB0030992	5-Butyltetrahydro-2-oxo-3-furancarboxylic acid	C9H14O4	186.089	2	[M-H]-	52.7	70.7	95.37			19.1665	26.112	14.5127	47.4139	6.98173	8.44814	19.9304	20.9479	0.951425	-0.0718383	0.484149	0.315021	0.367331
4287	8.585	/	545.312	HMDB0035299	Ganolucidic acid D	C30H44O6	500.314	4	[M+FA-H]-	46.5	45.7	91.78			9.53569	9.20074	6.9854	20.648	2.96941	3.40826	8.57394	9.00857	0.951754	-0.0713388	0.48437	0.314823	0.414557
1347	10.615	199.193	200.201	HMDB0251566	Dodecanamide	C12H25NO	199.194	1	[M+H]+	45.6	31.3	98.19			640.634	718.248	821.976	695.553	763.834	831.028	726.953	763.472	0.952167	-0.0707131	0.355579	0.449064	0.174858
794	12.253	/	251.202	HMDB0030972	8-Oxohexadecanoic acid	C16H30O3	270.219	1	[M-H2O-H]-	46.3	35	97.38			41.8215	31.7665	33.1845	34.4438	32.7503	44.9179	35.5908	37.3707	0.952374	-0.0704003	0.422043	0.374643	0.10842
1345	10.144	312.23	311.223	HMDB0242602	9-Hpode	C18H32O4	312.23	1	[M-H]-	46.5	36.7	96.99	71.7		126.03	274.771	158.642	171.064	144.76	271.529	186.481	195.784	0.952481	-0.0702374	0.466816	0.330854	0.111191
2138	4.389	248.152	249.159	HMDB0015095	Pindolol	C14H20N2O2	248.152	1	[M+H]+	44.7	29.7	95.21			22.5956	17.8653	28.4233	28.9503	16.6767	26.6908	22.9614	24.106	0.952521	-0.0701768	0.428661	0.367886	0.0813723
1889	1.309	234.111	235.119	HMDB0250630	Cyclo(his-pro)	C11H14N4O2	234.112	1	[M+H]+	50	54.2	97.08			84.02	46.2736	71.2237	41.3575	72.1174	97.9455	67.1724	70.4735	0.953159	-0.0692111	0.443208	0.353393	0.0226505
2887	11.254	430.309	429.301	HMDB0062613	3beta-hydroxycholest-5-en-7-one-26-oate	C27H42O4	430.308	1	[M-H]-	55.5	84.1	94.62			24.5995	31.0885	17.3729	52.9231	11.4722	12.2522	24.3536	25.5492	0.953207	-0.0691391	0.48162	0.317296	0.243295
2287	10.998	/	381.265	HMDB0112072	5-Butyl-3,4-dimethyl-2-furanundecanoic acid	C21H36O3	336.266	1	[M+FA-H]-	49.2	51.1	96.39			8.36083	9.20762	9.2253	10.5796	7.66385	9.84262	8.93125	9.36203	0.953987	-0.0679591	0.397036	0.40117	0.110231
6122	12.216	454.344	455.351	HMDB0034963	beta-Elemonic acid	C30H46O3	454.345	2	[M+H]+	55.3	80.9	97.69			3454.86	3425.75	3264.57	3354.98	3684.04	3577.73	3381.73	3538.91	0.955584	-0.0655458	0.199375	0.700329	0.222547
1649	5.69	336.085	335.078	HMDB0030654	3-O-Caffeoylshikimic acid	C16H16O8	336.085	1	[M-H]-	52.6	69.3	95.26			454.366	244.544	363.647	290.423	391.417	429.543	354.186	370.461	0.956067	-0.0648158	0.453122	0.343785	0.117783
748	3.722	/	246.992	HMDB0240444	3-Methylgallic acid 5-sulfate	C8H10O8S	266.01	1	[M-H2O-H]-	48.5	48.8	95.24			23.0774	38.2051	19.1868	34.9033	29.6907	19.5269	26.8231	28.0403	0.956591	-0.0640262	0.46494	0.332603	0.124632
3716	6.847	/	495.167	HMDB0040481	Dihydroisocycloartomunin	C26H26O7	450.168	1	[M+FA-H]-	45.8	35.6	94.81			20.1242	36.3838	33.3303	32.307	32.0113	29.5815	29.9461	31.3	0.956745	-0.0637935	0.446276	0.350397	0.172719
3528	4.588	/	479.156	HMDB0033012	Vestitone 7-glucoside	C22H26O9	434.158	1	[M+FA-H]-	54.3	73.6	98.6			169.173	167.733	210.664	131.709	232.732	207.736	182.523	190.726	0.956994	-0.0634183	0.447959	0.348762	0.0441246
5071	11.11	/	402.394	HMDB0302964	24-Hydroxytetracosanoic acid	C24H48O3	384.36	1	[M+NH4]+	54.9	81.1	94.99			23.3146	29.5639	23.4365	26.5312	28.3938	24.8109	25.4383	26.5786	0.957097	-0.0632623	0.370456	0.431264	0.164994
3899	5.671	346.068	347.076	HMDB0030478	Aflatoxin GM2	C17H14O8	346.069	2	[M+H]+	56.1	86.6	95.9			1911.62	1990.29	2125.23	2156.91	2103.37	2034.74	2009.05	2098.34	0.957444	-0.0627393	0.221467	0.65469	0.221411
1459	8.714	206.13	207.138	HMDB0303053	9-Hydroxymegastigma-4,6,7-trien-3-one	C13H18O2	206.131	1	[M+H]+	50.3	55.3	97.61			119.061	102.863	162.86	79.8593	111.596	210.004	128.261	133.82	0.958461	-0.0612086	0.451031	0.345793	0.0405035
1808	12.375	/	229.195	HMDB0061780	1,1,2-Trimethyl-3,5-bis(1-methylethenyl)cyclohexane	C15H26	206.203	10	[M+Na]+	50.7	65.7	98.56			93.3801	111.011	82.2677	90.8306	102.325	105.889	95.5529	99.6813	0.958583	-0.0610245	0.38448	0.415127	0.146793
2945	1.478	/	296.196	HMDB0013243	Leucylphenylalanine	C15H22N2O3	278.163	1	[M+NH4]+	44.4	28.2	95.04			36.3563	40.1815	37.8057	46.1236	38.3422	34.6849	38.1145	39.7169	0.959655	-0.0594125	0.380439	0.419715	0.120502
4268	1.068	/	365.105	HMDB0011742	Kojibiose	C12H22O11	342.116	2	[M+Na]+	54.8	76.8	99.08			3195.53	3199.96	3380.33	3089.43	3918.21	3174.09	3258.61	3393.91	0.960134	-0.0586924	0.375757	0.425093	0.128883
3054	9.592	301.298	302.305	HMDB0000269	Sphinganine	C18H39NO2	301.298	2	[M+H]+	46.6	38.4	96.94			203.44	395.056	257.481	292.235	291.432	307.358	285.326	297.008	0.960666	-0.0578938	0.435466	0.361045	0.182585
2417	8.594	/	391.174	HMDB0014368	Diflorasone	C22H28F2O5	410.19	4	[M-H2O-H]-	49.8	62.6	91.35			11.4982	8.75828	10.814	6.23569	8.6875	17.413	10.3568	10.7787	0.960857	-0.0576059	0.474173	0.324063	0.100421
7693	6.681	584.225	607.214	HMDB0304574	Hemsleyanoside	C31H36O11	584.226	1	[M+Na]+	51.5	61.8	97.11			430.729	475.735	602.68	392.313	624.87	552.556	503.048	523.246	0.961398	-0.0567939	0.428794	0.367752	0.0809612
624	7.783	228.137	227.129	HMDB0030994	5-Heptyltetrahydro-2-oxo-3-furancarboxylic acid	C12H20O4	228.136	2	[M-H]-	48.5	48.1	96.09			26.9691	37.1727	30.3778	29.632	28.4622	40.1839	31.5065	32.7593	0.961756	-0.0562567	0.444259	0.352363	0.0827366
6504	9.801	/	481.294	HMDB0033728	Pubesenolide	C28H42O5	458.303	3	[M+Na]+	51.7	68.6	93.55			34.0949	43.8431	25.2144	82.3381	13.6516	11.1939	34.3841	35.7279	0.96239	-0.0553064	0.466042	0.331574	0.439878
4150	12.631	354.276	355.283	HMDB0257238	RIOPROSTIL	C21H38O4	354.277	3	[M+H]+	40.7	13.1	93.96			14.9013	26.3221	15.0696	22.1075	19.7323	16.6344	18.7643	19.4914	0.962697	-0.0548461	0.441052	0.355511	0.155153
7153	4.003	/	527.173	HMDB0039930	Multifidol 2-[apiosyl-(1->6)-glucoside]	C22H32O13	504.184	2	[M+Na]+	49.7	60.1	90.49			27.5366	40.0084	26.2875	33.7006	36.674	27.0806	31.2775	32.4851	0.962827	-0.0546509	0.429613	0.366922	0.124319
326	4.298	180.079	179.072	HMDB0012915	Coniferyl alcohol	C10H12O3	180.079	1	[M-H]-	48	48.6	92.64			20.3769	17.7692	23.4695	17.7515	24.3422	21.8994	20.5385	21.331	0.962847	-0.0546221	0.432895	0.363617	0.0953019
21	4.08	/	93.0347	HMDB0034247	2-(Methoxymethyl)furan	C6H8O2	112.052	1	[M-H2O-H]-	44.9	27.8	98.1			2303.57	2289.58	2330.34	2311.55	2523.25	2355.55	2307.83	2396.78	0.962888	-0.0545596	0.208835	0.680197	0.197563
130	0.821	94.0531	95.0603	HMDB0033112	Methylpyrazine	C5H6N2	94.0531	0	[M+H]+	41.5	13	94.71			146.035	40.4325	319.439	87.636	117.407	319.858	168.635	174.967	0.963811	-0.0531775	0.465181	0.332378	0.213808
5798	12.264	436.333	437.341	HMDB0035983	Ganoderal A	C30H44O2	436.334	1	[M+H]+	54	74.7	97.27			6526.18	6330.38	5888.76	5739.81	6875.26	6832.52	6248.44	6482.53	0.963889	-0.0530612	0.35459	0.450273	0.126106
3399	12.152	/	469.333	HMDB0036639	Glyyunnansapogenin B	C30H48O5	488.35	1	[M-H2O-H]-	56.3	88.5	94.21			69.0623	43.2579	40.6618	53.085	50.1468	54.9925	50.994	52.7414	0.966868	-0.0486094	0.461881	0.335469	0.135615
1411	5.59	318.074	317.067	HMDB0033892	Mycochromone	C16H14O7	318.074	1	[M-H]-	42.2	20.1	92.07			60.888	38.6439	58.6219	40.251	54.0829	69.2334	52.7179	54.5224	0.966904	-0.0485553	0.46512	0.332435	0.0474891
5805	11.798	/	437.341	HMDB0012172	4Alpha-hydroxymethyl-5alpha-cholesta-8,24-dien-3beta-ol	C28H46O2	414.35	5	[M+Na]+	53.2	76.3	95.08			505.314	766.705	633.82	660.019	611.811	699.209	635.28	657.013	0.966921	-0.0485306	0.420585	0.376146	0.135731
3021	4.615	300.099	301.107	HMDB0041321	5,7-Dihydroxy-4'-methoxy-8-methylflavanone	C17H16O5	300.1	1	[M+H]+	53.9	75.1	95.56			68.1654	80.438	65.9928	69.4498	90.7397	61.6119	71.5321	73.9338	0.967515	-0.0476443	0.42665	0.369928	0.0697716
8149	3.619	/	655.22	HMDB0006607	3'-Sialyllactosamine	C23H40N2O18	632.228	5	[M+Na]+	53.4	77	95.56			52.4681	82.972	43.0619	43.7975	84.3189	56.3444	59.5006	61.4869	0.967696	-0.0473743	0.453483	0.343439	0.0679882
6449	12.116	/	478.367	HMDB0032879	all-Carophyll yellow	C32H44O2	460.334	1	[M+NH4]+	46.9	38.6	97.54			349.355	318.367	338.32	287.393	342.546	409.513	335.347	346.484	0.967858	-0.047132	0.413456	0.383571	0.0651868
4527	10.046	/	373.196	HMDB0012552	12-Oxo-20-hydroxy-leukotriene B4	C20H30O5	350.209	7	[M+Na]+	52.5	77.4	93.29			32.6918	5.02947	40.4839	15.6321	24.0224	41.1293	26.0684	26.9279	0.96808	-0.0468017	0.463701	0.333762	0.318695
90	1.305	130.027	129.02	HMDB0000749	Mesaconic acid	C5H6O4	130.027	2	[M-H]-	44.1	24.2	98.24	75.6	77.3	75.1604	66.1423	94.2207	100.502	74.6919	68.0869	78.5078	81.0935	0.968115	-0.0467495	0.457562	0.33955	0.0737749
4238	8.549	/	362.326	HMDB0031923	10,20-Dihydroxyeicosanoic acid	C20H40O4	344.293	2	[M+NH4]+	48	46.7	95.51			25.9456	16.3133	6.8168	9.85848	9.97604	30.8481	16.3586	16.8942	0.968294	-0.0464824	0.464743	0.332787	0.000837647
4680	10.959	382.177	405.167	CSID29754035	2-Formylphenyl octyl isophthalate	C23H26O5	382.178	3	[M+Na]+	46.5	40.4	95.37			1.98781	55.2101	2.42461	46.8553	8.7553	5.87702	19.8742	20.4959	0.969666	-0.0444403	0.470918	0.327054	0.654149
3653	4.875	/	490.96	HMDB0032822	5-Sulfo-1,3-benzenedicarboxylic acid	C8H6O7S	245.983	1	[2M-H]-	40.8	11.2	93.86			28.4186	32.5061	24.4373	47.753	19.5621	20.625	28.454	29.3134	0.970684	-0.0429257	0.481156	0.317714	0.085491
1024	9.336	174.141	175.148	HMDB0059826	alpha-Ionene	C13H18	174.141	1	[M+H]+	49.5	51.7	96.88			129.615	86.213	96.5062	108.757	113.052	99.9492	104.111	107.253	0.970711	-0.0428861	0.429889	0.366644	0.112993
3316	10.239	/	317.172	HMDB0035722	Tanacetol A	C17H26O4	294.183	2	[M+Na]+	39.9	6.73	94.54			18.7875	15.1944	14.6077	19.0726	15.1952	15.7577	16.1965	16.6752	0.971296	-0.042017	0.421519	0.375182	0.0851737
4762	12.271	/	601.412	HMDB0039520	Soyasapogenol B 24-O-bglucoside	C36H60O8	620.429	1	[M-H2O-H]-	40	11.6	90.16			1.42827	1.94063	2.17938	0.835722	1.23528	3.64008	1.84942	1.90369	0.971493	-0.0417245	0.486321	0.313077	0.240019
4930	9.679	/	395.182	HMDB0038742	Armillasin	C22H28O5	372.194	1	[M+Na]+	49.2	53.9	93.93			24.4588	51.1624	22.764	67.6829	11.7557	21.8271	32.7951	33.7552	0.971556	-0.0416313	0.466879	0.330795	0.214868
7147	3.811	/	527.137	HMDB0035486	6-Caffeoylsucrose	C21H28O14	504.148	0	[M+Na]+	52.5	69.9	93.27			17.1975	24.8082	23.5956	20.622	27.6163	19.2099	21.8671	22.4827	0.972619	-0.0400538	0.44149	0.355079	0.0812036
1979	5.199	362.173	361.166	HMDB0034475	Hydroxyisonobilin	C20H26O6	362.173	1	[M-H]-	56	83.8	97.02			58.3835	41.1455	41.484	39.9667	59.1101	45.739	47.0043	48.2719	0.973741	-0.0383902	0.466566	0.331087	0.0636746
2381	5.11	390.093	389.086	HMDB0249191	bicyclol	C19H18O9	390.095	5	[M-H]-	46.6	42	96.74			45.42	98.5742	109.753	71.8732	95.1513	93.4436	84.5824	86.8227	0.974197	-0.0377142	0.477268	0.321237	0.158179
2113	4.652	/	371.099	HMDB0039167	2-O-p-Coumaroylglucose	C15H18O8	326.1	2	[M+FA-H]-	53	69.9	97.12			433.604	443.96	448.708	468.618	468.354	424.323	442.091	453.765	0.974273	-0.037602	0.327013	0.485435	0.13132
5524	9.81	/	423.177	HMDB0035689	Melleolide	C23H28O6	400.189	2	[M+Na]+	47.7	46	94.44			38.6305	41.7735	40.6725	69.6112	25.0922	29.5335	40.3588	41.4123	0.974561	-0.0371751	0.462817	0.334591	0.139388
4381	10.933	/	554.302	HMDB0010386	LysoPC(18:2/0:0)	C26H50NO7P	519.332	2	[M+Cl]-	55.9	83.1	99.05			4.2848	3.10919	3.91131	3.60536	3.42934	4.56385	3.76843	3.86618	0.974717	-0.0369445	0.458167	0.338977	0.0570292
3005	11.494	298.229	299.236	HMDB0033862	3-(8,11,14-Pentadecatrienyl)phenol	C21H30O	298.23	2	[M+H]+	55.1	82.2	95.43			70.6394	61.669	59.4953	66.4408	65.3765	64.96	63.9346	65.5924	0.974725	-0.0369333	0.380678	0.419442	0.11373
3292	10.45	314.224	315.231	HMDB0001830	Progesterone	C21H30O2	314.225	2	[M+H]+	41	9.53	97.24	82.1		94.1616	106.075	67.1542	93.9621	79.7868	100.334	89.1302	91.3609	0.975583	-0.0356629	0.442314	0.354269	0.0887319
6075	11.228	452.328	453.336	HMDB0035888	Tyromycic acid	C30H44O3	452.329	1	[M+H]+	53.6	74.9	94.93			165.489	121.833	106.703	238.533	91.5236	73.7634	131.342	134.607	0.975747	-0.035421	0.464931	0.332612	0.157784
1015	3.463	/	283.011	HMDB0037731	S-(2-Furanylmethyl) methanethioate	C6H6O2S	142.009	3	[2M-H]-	42.2	20.8	93.43			118.87	130.71	117.456	120.452	133.074	122.292	122.346	125.273	0.976635	-0.0341079	0.387439	0.411797	0.109172
190	0.97	/	104.107	HMDB0031604	2-Penten-1-ol	C5H10O	86.0732	1	[M+NH4]+	48	47	94.57			4034.58	4994.31	3705.48	4434.09	4311.47	4284.3	4244.79	4343.29	0.977322	-0.0330939	0.428129	0.368426	0.102008
964	9.23	/	172.169	HMDB0302613	p-Menth-2-en-1-ol	C10H18O	154.136	2	[M+NH4]+	44.9	27.7	98.58			76.5346	87.7169	79.5381	88.1197	78.7407	82.5297	81.2632	83.13	0.977543	-0.0327675	0.384603	0.414987	0.103046
1812	13.128	/	347.221	HMDB0000314	3b-Allotetrahydrocortisol	C21H34O5	366.241	5	[M-H2O-H]-	51.7	70.7	94.11			26.7956	27.8859	31.4543	30.178	29.1769	28.7444	28.7119	29.3664	0.977713	-0.0325173	0.402352	0.395394	0.105278
1803	1.216	/	347.06	HMDB0060017	Pyrogallol-2-O-glucuronide	C12H14O9	302.064	6	[M+FA-H]-	42.7	25	95.96			76.3207	99.1159	90.2098	79.6833	104.062	87.6944	88.5488	90.4801	0.978655	-0.0311271	0.458167	0.338976	0.0675869
527	4.24	/	211.025	HMDB0032613	3,4-Methylenedioxybenzoic acid	C8H6O4	166.027	0	[M+FA-H]-	50.1	58.6	92.45			69.4425	49.6448	55.9344	41.8292	64.4421	72.5308	58.3406	59.6007	0.978857	-0.03083	0.475216	0.323109	0.000312851
467	5.592	204.043	203.035	HMDB0302137	Angelical	C11H8O4	204.042	1	[M-H]-	50.8	58.5	97.12			111.933	61.0299	94.0888	75.3927	81.3299	115.962	89.0173	90.8949	0.979342	-0.0301149	0.479198	0.319485	0.0522978
2437	12.657	/	268.263	HMDB0031336	9-Cycloheptadecen-1-one	C17H30O	250.23	2	[M+NH4]+	49.6	52.8	97.21			10.5391	15.6508	13.9345	12.8859	14.2782	13.7806	13.3748	13.6482	0.979966	-0.0291961	0.441411	0.355157	0.10263
1599	6.413	/	331.083	HMDB0037322	Dihydrooroxylin	C16H14O5	286.084	2	[M+FA-H]-	41.6	13.3	97.17			32.6646	29.4544	37.7358	34.4818	36.4891	30.831	33.2849	33.934	0.980873	-0.027862	0.452966	0.343935	0.0751796
4790	11.616	/	409.198	HMDB0034017	Kuwanol D	C25H28O5	408.194	7	[M+H]+	44.9	39.2	93.76			85.7242	179.508	100.639	171.013	90.1192	111.861	121.957	124.331	0.98091	-0.0278075	0.464246	0.333252	0.0713383
5216	11.625	/	409.198	HMDB0003252	Thromboxane B2	C20H34O6	370.236	2	[M+K]+	41.7	15.6	95.1	65.5		85.7242	179.508	100.639	171.013	90.1192	111.861	121.957	124.331	0.98091	-0.0278075	0.464246	0.333252	0.0713383
796	1.555	/	252.052	HMDB0060328	1-Nitro-5,6-dihydroxy-dihydronaphthalene	C10H9NO4	207.053	1	[M+FA-H]-	50.7	56.5	98.55			65.1934	52.7326	52.4414	77.317	47.8527	48.4814	56.7892	57.8837	0.98109	-0.0275419	0.47772	0.320827	0.00223351
228	3.49	163.064	162.056	HMDB0004186	3-Methyldioxyindole	C9H9NO2	163.063	2	[M-H]-	43.5	21.6	98.58			35.7412	37.3165	36.1284	35.4397	38.2157	37.4795	36.3954	37.045	0.982465	-0.0255227	0.3462	0.460673	0.100618
6455	5.794	478.111	479.118	HMDB0033650	Estragonoside	C22H22O12	478.111	1	[M+H]+	49.3	53.8	94.34			54.6625	75.3666	81.9761	72.5605	75.3432	67.8	70.6684	71.9012	0.982854	-0.0249509	0.447819	0.348897	0.0988754
4474	9.646	/	371.18	HMDB0060094	12,20-Dioxo-leukotriene B4	C20H28O5	348.194	8	[M+Na]+	49.9	66.4	91.72			19.1841	18.7094	31.0931	13.607	23.3096	33.2162	22.9955	23.3776	0.983657	-0.0237733	0.465777	0.331822	0.0323361
1874	10.788	/	233.19	HMDB0032526	8-Tetradecenal	C14H26O	210.198	10	[M+Na]+	47.9	52.6	97.51			77.2479	72.8902	55.6882	64.1475	63.9078	81.0278	68.6088	69.6943	0.984424	-0.0226479	0.451852	0.345003	0.0426711
5452	12.274	418.323	419.33	HMDB0303811	8'-Apo-b-caroten-8'-ol	C30H42O	418.324	1	[M+H]+	54.6	79.9	94.76			1014.54	962.557	1016.65	896.906	1089.17	1050.41	997.913	1012.16	0.985922	-0.0204553	0.429402	0.367136	0.0430413
2534	8.371	/	399.156	HMDB0012550	12-Oxo-20-carboxy-leukotriene B4	C20H28O6	364.189	5	[M+Cl]-	43	28.5	91.82			6.86691	6.84161	4.14898	2.12933	6.6529	9.32734	5.9525	6.03653	0.986081	-0.0202223	0.490848	0.309053	0.189566
4211	4.408	359.184	360.191	HMDB0304811	Pro-Pro-Phe	C19H25N3O4	359.185	1	[M+H]+	41.2	13.5	93.92			39.0377	37.5453	54.2612	53.4622	43.8272	35.195	43.6148	44.1615	0.98762	-0.0179724	0.462271	0.335103	0.0386472
3766	6.679	338.115	339.122	HMDB0036636	Methuyl tanshinonate	C20H18O5	338.115	1	[M+H]+	48.8	49.5	96.03			155.388	169.083	210.095	147.328	208.381	185.379	178.189	180.363	0.987947	-0.0174948	0.458933	0.338251	0.0348375
914	3.991	/	269.07	CSID9282127	Ethyl bthioglucopyranoside	C8H16O5S	224.072	0	[M+FA-H]-	48.8	48.6	96.18			161.033	161.017	128.812	213.054	128.591	114.656	150.287	152.1	0.988082	-0.0172976	0.487181	0.312309	0.0358191
4363	9.45	366.24	389.229	HMDB0248565	Arbaprostil	C21H34O5	366.241	2	[M+Na]+	48.9	51.6	95.66			102.257	319.394	188.408	165.298	242.073	209.96	203.353	205.777	0.988222	-0.0170923	0.469384	0.328472	0.188077
7058	4.922	518.176	519.183	HMDB0034813	Lupiwighteone hydrate 7-glucoside	C26H30O11	518.179	5	[M+H]+	54.3	86.4	90.64			48.2843	68.3414	66.3567	57.2123	68.1429	59.6761	60.9941	61.6771	0.988927	-0.0160641	0.457881	0.339247	0.0682583
1593	6.679	215.071	216.078	HMDB0255426	Naftazone	C11H9N3O2	215.069	5	[M+H]+	41.1	19.1	92.45			16.8658	19.0433	23.4104	15.9399	22.7983	21.2342	19.7732	19.9908	0.989114	-0.0157914	0.46147	0.335856	0.029816
3226	15.079	/	312.326	HMDB0035654	Phytal	C20H38O	294.292	1	[M+NH4]+	42.7	16.8	97.54			20.7035	20.1809	26.2918	19.8291	27.3047	20.7799	22.3921	22.6379	0.989141	-0.0157516	0.460777	0.336509	0.0294962
6433	12.067	/	477.334	HMDB0038758	Glypallidifloric acid	C30H46O3	454.345	0	[M+Na]+	50	62.6	87.64			42.0261	101.951	32.0256	54.5251	60.7423	62.6524	58.6677	59.3066	0.989227	-0.0156262	0.471051	0.326932	0.229317
1609	11.401	216.151	217.158	HMDB0035612	ar-Turmerone	C15H20O	216.151	1	[M+H]+	45.9	33.2	97.7	62.2		392.59	611.959	388.955	507.379	457.514	442.336	464.501	469.076	0.990247	-0.0141392	0.465304	0.332263	0.0829233
1634	6.372	/	333.11	HMDB0015661	Fospropofol	C13H21O5P	288.113	4	[M+FA-H]-	43.2	24.2	96.38			9.41716	9.22689	11.2067	9.95656	10.5904	9.58375	9.95026	10.0436	0.99071	-0.0134656	0.471466	0.32655	0.0481194
1329	6.731	/	311.093	HMDB0037955	3',4'-Methylenedioxy-5,7-dimethylepicatechin	C18H18O6	330.11	0	[M-H2O-H]-	48.1	46.6	94.5			20.3246	15.1745	20.9997	18.6921	19.5244	18.7823	18.8329	18.9996	0.991226	-0.0127135	0.481418	0.317478	0.0523581
504	4.137	134.037	135.044	HMDB0032469	Phthalide	C8H6O2	134.037	1	[M+H]+	50.7	55.6	99.07	74		3238.18	3656.4	3324.1	3152.87	3727	3423.51	3406.23	3434.46	0.99178	-0.0119085	0.449822	0.346959	0.0324549
4855	6.624	/	413.156	HMDB0036984	Garcimangosone C	C23H24O7	412.152	6	[M+H]+	44.7	38	92.15			22.8747	24.0696	36.4274	25.552	33.636	24.8241	27.7906	28.004	0.992378	-0.0110384	0.468409	0.329374	0.0605192
3492	12.719	325.298	326.305	HMDB0245016	2-Aminoethyl oleate	C20H39NO2	325.298	2	[M+H]+	48.1	45.1	97.49	89.5		11.3678	11.4534	14.4833	13.0898	9.41823	15.0117	12.4348	12.5066	0.994263	-0.00830033	0.469214	0.328629	0.0155798
4157	6.334	/	533.166	HMDB0034280	Egonol glucoside	C25H28O10	488.168	1	[M+FA-H]-	46.4	38.4	94.26			25.3809	29.4062	38.5776	53.9008	22.9453	17.0198	31.1216	31.2887	0.99466	-0.0077251	0.495228	0.305195	0.151427
755	10.069	/	247.207	HMDB0302693	Heptadecadienoic acid	C17H30O2	266.225	1	[M-H2O-H]-	44.2	26.9	95.17			7.40838	7.13577	7.34063	4.8139	6.36881	10.8157	7.29493	7.33279	0.994836	-0.00746884	0.494087	0.306197	0.117393
6165	12.829	456.36	457.367	HMDB0258862	Testosterone undecanoate	C30H48O3	456.36	1	[M+H]+	48.4	50.7	92.56	76.1		249.867	195.206	171.363	208.881	206.121	204.313	205.479	206.439	0.995352	-0.00672162	0.468419	0.329366	0.0403057
5416	15.473	731.557	730.55	HMDB0033621	Araliacerebroside	C40H77NO10	731.555	4	[M-H]-	45.9	38.2	95.6			32.56	33.8341	35.2369	43.1853	38.0368	20.8385	33.877	34.0202	0.995789	-0.00608757	0.494072	0.30621	0.0675346
4566	12.407	375.311	376.318	HMDB0013626	Adrenoyl ethanolamide	C24H41NO2	375.314	8	[M+H]+	41.7	22.5	94.91			48.299	112.213	95.2853	115.273	73.1337	68.337	85.2658	85.5812	0.996314	-0.00532766	0.473799	0.324406	0.0809974
83	4.093	128.048	127.04	HMDB0031303	Osmundalactone	C6H8O3	128.047	2	[M-H]-	51.3	64	94.44			266.346	243.489	261.283	277.38	245.773	250.723	257.039	257.959	0.996436	-0.00515102	0.483084	0.315977	0.0118466
1379	4.874	/	315.015	HMDB0030159	3,3',4',5,6,7,8-Heptahydroxyflavone	C15H10O9	334.032	1	[M-H2O-H]-	49	50.2	96.24			1067.3	1403.16	974.185	1930.35	767.137	757.187	1148.21	1151.56	0.997097	-0.0041946	0.496302	0.304254	0.136674
4619	6.671	584.227	583.22	HMDB0304574	Hemsleyanoside	C31H36O11	584.226	2	[M-H]-	47.6	42.3	98.24			267.589	345.958	327.721	268.692	350.171	325.075	313.756	314.646	0.997171	-0.00408737	0.492844	0.30729	0.0108933
1501	11.498	208.182	209.19	HMDB0039884	2-Cyclotetradecen-1-one	C14H24O	208.183	2	[M+H]+	49	49.4	97.77			34.6737	32.1744	34.1765	30.2674	30.2168	40.6861	33.6749	33.7234	0.998561	-0.00207816	0.473806	0.324399	0.0310116
2422	4.677	/	267.122	HMDB0245542	2',3'-Didehydro-2',3'-dideoxyguanosine	C10H11N5O3	249.086	9	[M+NH4]+	41.4	19.5	97.77			19.6563	24.2225	24.5351	18.0541	30.6534	19.6963	22.8046	22.8013	1.00015	0.000213912	0.476095	0.322306	0.0453257
1304	9.379	/	309.207	HMDB0304641	9-F1-phytoprostane	C18H32O5	328.225	1	[M-H2O-H]-	53.9	73.7	97.02			763.602	687.114	770.641	447.364	554.109	1216.15	740.453	739.208	1.00168	0.00242709	0.49692	0.303713	0.186384
4158	0.98	/	533.172	HMDB0006620	Fucosyllactose	C18H32O15	488.174	0	[M+FA-H]-	41.3	8.23	98.74			770.089	1071.07	968.009	862.303	1043.66	898.35	936.388	934.772	1.00173	0.0024925	0.49491	0.305474	0.0193701
4720	7.195	/	385.128	HMDB0247027	-7-Oxozeaenol	C19H22O7	362.137	5	[M+Na]+	52.3	70.9	96.07			67.2749	98.4759	103.546	85.51	107.203	76.1129	89.7656	89.6085	1.00175	0.00252627	0.474225	0.324016	0.0277836
932	4.467	168.042	169.049	HMDB0001868	5-Methoxysalicylic acid	C8H8O4	168.042	1	[M+H]+	42	13.5	97.7	72.8	64	228.393	306.497	192.214	211.78	297.113	216.931	242.368	241.942	1.00176	0.00254054	0.474408	0.323848	0.0128272
3091	9.887	304.167	327.156	HMDB0245157	2-Hydroxyestriol	C18H24O4	304.167	1	[M+Na]+	41.5	13.2	95.81			52.1077	32.6013	42.8381	25.676	40.2744	61.2893	42.5157	42.4132	1.00242	0.00348191	0.47461	0.323663	0.0960139
718	7.753	243.184	242.177	HMDB0013286	N-Undecanoylglycine	C13H25NO3	243.183	1	[M-H]-	42.8	19.2	96.75			72.2845	115.677	72.6043	97.0043	71.4687	91.3446	86.8553	86.6059	1.00288	0.00414862	0.494959	0.305431	0.0323892
337	2.378	/	181.051	HMDB0033091	3-(1-Formyl-1-propenyl)pentanedioic acid	C9H12O5	200.068	2	[M-H2O-H]-	48.5	47.7	97.44			125.183	97.7533	117.832	94.1322	114.642	130.91	113.589	113.228	1.00319	0.00459607	0.49274	0.307382	0.0285203
261	10.052	168.115	167.108	HMDB0303972	3-hydroxycyclocitral	C10H16O2	168.115	2	[M-H]-	48.7	47.3	98.16			21.3371	13.3141	20.9046	10.7353	15.9407	28.6999	18.5186	18.4586	1.00325	0.00468098	0.495933	0.304577	0.124201
1493	13.552	326.192	325.185	HMDB0031031	2-Dodecylbenzenesulfonic acid	C18H30O3S	326.192	1	[M-H]-	45.7	33.7	96.41			8.47801	5.57389	5.92288	6.02915	8.70413	5.17474	6.65826	6.63601	1.00335	0.00482878	0.494843	0.305533	0.0148069
7995	13.108	/	627.422	HMDB0298581	DG(i-13:0/PGJ2/0:0)	C36H60O7	604.434	2	[M+Na]+	48.8	56.9	88.77			7.91453	12.8861	4.91709	4.00413	5.00632	16.62	8.57258	8.5435	1.0034	0.00490219	0.475076	0.323237	0.199066
250	10.068	/	165.129	HMDB0033724	Undecylenic acid	C11H20O2	184.146	1	[M-H2O-H]-	43.1	19.9	97.03			10.475	6.13837	10.6723	4.22865	7.87382	15.069	9.09524	9.05717	1.0042	0.00605105	0.495793	0.3047	0.174203
7136	9.491	/	525.318	HMDB0034704	22-Deoxoisocucurbitacin D	C30H46O6	502.329	1	[M+Na]+	55.4	84.3	93.95			377.857	744.527	500.78	1102.71	290.242	223.213	541.055	538.722	1.00433	0.00623241	0.474798	0.323492	0.296051
4639	13.774	/	585.487	HMDB0031905	Chatenaytrienin 3	C37H64O2	540.491	2	[M+FA-H]-	50.8	59.6	97.18			1.63235	1.24998	1.19701	1.27338	1.54959	1.22883	1.35978	1.3506	1.00679	0.00976964	0.487505	0.312021	0.00418402
110	4.095	/	133.03	HMDB0003791	3,4-Dihydroxyphenylacetaldehyde	C8H8O3	152.047	1	[M-H2O-H]-	48.6	46.8	97.71			1234.09	1120.84	1183.59	1210.06	1165.55	1136.87	1179.51	1170.82	1.00741	0.0106578	0.452901	0.343996	0.0361924
2363	3.942	/	387.13	HMDB0041273	Myzodendrone	C16H22O8	342.131	1	[M+FA-H]-	42.6	16.8	97.66			54.1685	52.4909	54.377	48.6114	61.0756	49.9547	53.6788	53.2139	1.00874	0.0125497	0.476345	0.322078	0.0436775
1515	2.715	/	211.058	HMDB0059767	Tetrahydro-2,5-furan-diacetic acid	C8H12O5	188.068	1	[M+Na]+	45.3	29	98.67			95.6947	161.596	194.463	153.132	154.878	139.649	150.585	149.219	1.00915	0.0131389	0.467425	0.330288	0.0851019
5931	9.264	/	443.203	HMDB0035779	Armillane	C23H32O7	420.215	1	[M+Na]+	53.4	74.6	93.68			22.9241	20.2712	14.4791	36.592	10.0781	10.4714	19.2248	19.0472	1.00932	0.0133906	0.472576	0.325529	0.276949
4371	5.22	554.237	553.229	HMDB0038934	Ssioriside	C27H38O12	554.236	0	[M-H]-	47.8	45.1	94.29			12.1782	63.5741	73.4943	40.5263	58.5473	48.6602	49.7489	49.2446	1.01024	0.0146991	0.492989	0.307163	0.301
1629	12.376	216.187	217.195	HMDB0036578	Cyperotundone	C16H24	216.188	1	[M+H]+	44.6	28.3	96.6			49.0401	53.216	47.4366	45.7044	47.5137	54.9353	49.8976	49.3845	1.01039	0.0149114	0.445688	0.350969	0.0510647
2809	7.766	/	290.268	HMDB0006294	16-Hydroxyhexadecanoic acid	C16H32O3	272.235	2	[M+NH4]+	46	36.4	95.71			8.48083	8.40893	7.96375	8.38541	7.89997	8.29282	8.2845	8.19273	1.0112	0.0160701	0.388154	0.410996	0.0707201
3682	10.139	/	335.219	HMDB0004706	8-Hydroperoxylinoleic acid	C18H32O4	312.23	2	[M+Na]+	46.5	38.5	96.27			99.2206	230.555	127.536	127.906	120.247	203.084	152.437	150.413	1.01346	0.0192907	0.468212	0.329558	0.0445095
389	12.299	123.032	124.039	HMDB0002243	Picolinic acid	C6H5NO2	123.032	1	[M+H]+	41.2	9.2	97.73	83.5	59.1	66.3057	25.5929	43.4556	30.6973	51.6944	50.9943	45.118	44.462	1.01475	0.0211314	0.467098	0.330592	0.0427245
2872	9.392	292.203	293.211	HMDB0301804	12-oxo-PDA	C18H28O3	292.204	2	[M+H]+	49.6	53.4	96.85			87.8671	118.046	105.838	58.6692	90.2945	157.773	103.917	102.246	1.01635	0.0233913	0.465799	0.331801	0.166658
4096	11.506	/	353.283	HMDB0038525	3-(10-Heptadecenyl)phenol	C23H38O	330.292	5	[M+Na]+	53.1	75	96.44			42.4453	53.7949	48.8803	50.9219	41.3379	50.4919	48.3735	47.5839	1.01659	0.0237427	0.441745	0.354828	0.0488008
1221	5.791	303.051	302.044	HMDB0303971	Dihydrotricetin	C15H11O7-	303.051	1	[M-H]-	51.3	64.2	93.31			66.1616	85.2729	68.7784	87.4911	66.3487	62.4558	73.4043	72.0986	1.01811	0.0258944	0.47168	0.326353	0.0515486
3177	4.479	/	311.076	HMDB0038341	Glucosylisomaltol	C12H16O8	288.085	7	[M+Na]+	48.6	53.9	96.85			16.2879	25.4533	26.5191	26.7121	22.4181	17.8571	22.7534	22.3291	1.019	0.0271582	0.456352	0.3407	0.00643689
596	2.406	/	224.093	HMDB0040021	2,3-Dihydro-5-(3-hydroxypropanoyl)-1H-pyrrolizine	C10H13NO2	179.095	2	[M+FA-H]-	54.3	77.8	96.2			16.2739	3.41604	16.0478	8.54218	7.46961	19.0092	11.9126	11.6737	1.02047	0.0292323	0.489738	0.310036	0.103121
4066	4.812	/	353.157	HMDB0005796	Picrocrocin	C16H26O7	330.168	1	[M+Na]+	43.1	24.5	92.9			3.56296	11.0724	3.60226	12.7337	2.16723	2.95311	6.0792	5.95136	1.02148	0.030663	0.470512	0.32743	0.220798
8177	4.836	/	659.23	HMDB0258519	Styraxlignolide A	C31H40O14	636.242	1	[M+Na]+	49.7	52.9	97.26			39.5423	103.657	56.3481	54.4139	76.955	63.9187	66.5156	65.0959	1.02181	0.0311279	0.462822	0.334586	0.100129
3827	10.471	504.345	503.338	HMDB0035948	Cyclopassifloic acid D	C30H48O6	504.345	1	[M-H]-	55.4	85.4	92.51			50.4935	67.8064	34.4307	103.468	22.7387	23.1961	50.9102	49.8008	1.02228	0.0317852	0.490433	0.30942	0.319322
14	0.996	90.0318	89.0246	HMDB0000190	Lactic acid	C3H6O3	90.0317	1	[M-H]-	44.5	25.4	99.08	94.6		298.184	372.118	329.348	370.899	323.931	282.906	333.217	325.912	1.02241	0.0319782	0.453445	0.343475	0.062328
7103	5.185	522.134	523.142	HMDB0033705	Salviaflaside	C24H26O13	522.137	5	[M+H]+	48.2	57.1	90			6.40444	12.3837	7.58171	10.6988	6.04322	9.03137	8.78996	8.59112	1.02314	0.0330105	0.459433	0.337778	0.0154465
1541	9.224	/	327.158	HMDB0036690	3-Epinobilin	C20H26O5	346.178	5	[M-H2O-H]-	50.8	65.3	94.92			10.3676	8.82852	11.6077	5.32489	8.65681	16.1147	10.2679	10.0321	1.0235	0.0335127	0.484041	0.315118	0.213277
6084	9.725	/	453.336	HMDB0038353	(3beta,5beta,8beta,24xi)-Ergosta-6,22-diene-3,5,8-triol	C28H46O3	430.345	4	[M+Na]+	50	60.1	94.88			393.285	320.917	342.685	566.503	172.653	291.534	352.296	343.563	1.02542	0.0362116	0.462112	0.335253	0.236405
3672	13.199	/	491.33	HMDB0002364	Oleanolic acid	C30H48O3	456.36	1	[M+Cl]-	44.9	29.5	95.98			1.07591	1.05611	0.786507	0.775952	0.77567	1.29306	0.972841	0.948227	1.02596	0.0369723	0.473221	0.324936	0.111856
380	4.096	192.063	191.056	HMDB0003072	Quinic acid	C7H12O6	192.063	1	[M-H]-	51.7	60.4	99.34	91.2		113940	108686	109835	111567	105093	107123	110820	107928	1.0268	0.0381599	0.242709	0.614915	0.157285
4093	1.974	/	526.142	HMDB0259659	Adafosbuvir	C22H29FN3O10P	545.157	4	[M-H2O-H]-	42.4	21.1	95.24			151.812	146.846	179.383	145.869	192.11	126.928	159.347	154.969	1.02825	0.0401922	0.45758	0.339533	0.0901481
4148	12.732	/	355.263	HMDB0002226	Adrenic acid	C22H36O2	332.272	6	[M+Na]+	52.9	73.9	97.23			15.2343	16.2557	18.5327	15.2319	16.9475	16.4493	16.6742	16.2096	1.02867	0.0407748	0.387044	0.412239	0.0930822
4029	11.476	/	519.369	HMDB0034528	Camelliagenin A	C30H50O4	474.371	1	[M+FA-H]-	49.2	49.4	97.5			7353.43	4818.33	4925.7	4990.3	4866.78	6758.83	5699.15	5538.64	1.02898	0.0412164	0.466939	0.33074	0.0603382
1823	7.068	350.127	349.12	HMDB0041370	Na-p-Hydroxycoumaroyltryptophan	C20H18N2O4	350.127	2	[M-H]-	48.2	46.8	96.16			7.35974	1.11031	7.85857	2.90164	5.10825	7.85734	5.44287	5.28908	1.02908	0.0413531	0.486508	0.31291	0.205177
2749	10.446	285.303	286.31	HMDB0258433	Spisulosine	C18H39NO	285.303	2	[M+H]+	43.1	21.5	95.93			24.8097	34.769	26.7896	28.6737	30.0244	25.2195	28.7895	27.9725	1.02921	0.0415308	0.427146	0.369424	0.0541706
5311	10.345	410.281	411.289	HMDB0257271	1,25-Dihydroxy-16-ene-23-yne-vitamin D3	C27H38O3	410.282	2	[M+H]+	45.5	34.5	94.98			64.7299	86.1022	62.195	141.426	31.1111	34.4238	71.009	68.9869	1.02931	0.0416793	0.466343	0.331294	0.379252
211	4.492	160.074	159.067	HMDB0000857	Pimelic acid	C7H12O4	160.074	2	[M-H]-	47	41.2	96.06	80.5		15.919	16.2456	18.0484	14.5598	16.3868	17.8062	16.7377	16.2509	1.02995	0.0425776	0.407495	0.389878	0.116457
4387	6.679	/	369.133	HMDB0041372	Alectrol	C19H22O6	346.142	6	[M+Na]+	52.6	73.6	95.75			54.0903	59.7374	71.2727	50.0393	66.8368	62.7264	61.7001	59.8675	1.03061	0.0434996	0.424243	0.372385	0.0825646
2039	7.759	243.183	266.172	HMDB0013286	N-Undecanoylglycine	C13H25NO3	243.183	1	[M+Na]+	41.9	13.5	97.56			59.8285	113.446	68.4065	85.8667	63.7544	84.8099	80.5604	78.1437	1.03093	0.0439421	0.450147	0.346646	0.00374426
5593	15.416	794.554	793.547	HMDB0290676	SM(d19:1/PGJ2)	C44H79N2O8P	794.557	4	[M-H]-	39.6	10.9	91.33			4.62322	3.97542	3.9843	4.40549	4.56561	3.22031	4.19432	4.0638	1.03212	0.0456063	0.441461	0.355107	0.101428
6040	12.084	/	451.32	HMDB0006225	Ercalcitriol	C28H44O3	428.329	4	[M+Na]+	54	79.2	95.28			30.4205	43.448	41.3674	68.3207	22.9862	20.3108	38.412	37.2059	1.03242	0.046025	0.462511	0.334878	0.270656
6877	10.435	504.344	505.352	HMDB0302616	1-beta-Hydroxyeuscaphic acid	C30H48O6	504.345	1	[M+H]+	57.5	95.7	93.02			8.97872	7.72307	5.48492	11.495	5.66031	4.31439	7.39557	7.15656	1.0334	0.0473946	0.457206	0.339888	0.178849
458	9.697	130.078	131.085	HMDB0244076	1,2-Dihydronaphthalene	C10H10	130.078	1	[M+H]+	51.2	59.8	97.27			57.7687	73.7423	74.5988	70.3291	56.7771	72.301	68.7033	66.4691	1.03361	0.0476956	0.413629	0.383389	0.0892257
1384	3.238	202.063	203.07	HMDB0038115	Setarin	C12H10O3	202.063	1	[M+H]+	45.2	31	96			26.9651	22.6932	32.9382	17.9481	31.6343	30.3235	27.5322	26.6353	1.03367	0.0477788	0.442603	0.353986	0.112146
895	1.027	/	267.072	HMDB0010325	Ethyl glucuronide	C8H14O7	222.074	0	[M+FA-H]-	52.9	71	94.03			102.922	95.2092	102.763	96.2647	96.0423	98.6945	100.298	97.0005	1.03399	0.0482272	0.230514	0.637303	0.17942
508	9.637	/	209.119	HMDB0037294	2-Methyl-3-(2-pentenyl)-2-cyclopenten-1-one	C11H16O	164.12	2	[M+FA-H]-	48.8	47.2	99.08			135.618	78.3467	152.015	57.5395	110.6	185.735	121.993	117.958	1.03421	0.0485247	0.479799	0.31894	0.174478
1327	6.679	198.068	199.075	HMDB0258435	splitomicin	C13H10O2	198.068	1	[M+H]+	50.6	58.8	95.71			27.4284	31.0726	36.7854	25.4697	34.6767	31.8991	31.7621	30.6819	1.03521	0.0499225	0.419	0.377786	0.092345
5281	4.521	/	411.126	HMDB0304482	Secologanin	C17H24O10	388.137	1	[M+Na]+	49.9	55.2	95.63			26.3607	31.6267	32.8556	40.3487	24.8923	22.4884	30.281	29.2431	1.03549	0.0503165	0.441614	0.354957	0.137327
11	1.309	88.0162	87.0089	HMDB0000243	Pyruvic acid	C3H4O3	88.016	2	[M-H]-				80.9		38.6713	39.0739	47.2119	40.263	40.7311	39.6459	41.6524	40.2133	1.03579	0.0507249	0.394538	0.403911	0.112589
7780	4.601	594.192	595.199	HMDB0037487	Poncirin	C28H34O14	594.195	5	[M+H]+	45.4	39.2	94.17			45.0577	44.1105	60.12	30.9177	66.5811	46.6003	49.7627	48.033	1.03601	0.0510395	0.446789	0.349898	0.14117
4619	6.501	/	381.13	HMDB0030573	Sanshodiol	C20H22O6	358.142	2	[M+Na]+	46.4	41.2	92.85			11.296	3.89384	14.832	14.1086	8.79214	6.06933	10.0073	9.65669	1.03631	0.0514502	0.459322	0.337883	0.0713826
6054	5.295	452.129	453.136	HMDB0034753	7-Hydroxybutylidenephthalide 7-(6-malonylglucoside)	C21H24O11	452.132	7	[M+H]+	48.8	59.3	92.28			36.9468	60.5016	54.2389	68.924	44.3997	33.0434	50.5624	48.789	1.03635	0.0515084	0.448905	0.347846	0.10517
299	1.08	177.943	176.936	HMDB0000250	Pyrophosphate	H4O7P2	177.943	1	[M-H]-	41.4	10.6	98.28			632.768	488.536	330.989	641.145	518.21	241.781	484.098	467.046	1.03651	0.051735	0.475128	0.32319	0.114496
506	10.061	210.126	209.119	HMDB0032797	Jasmonic acid	C12H18O3	210.126	1	[M-H]-	55.3	80.3	98.06	75.3		273.435	155.612	282.679	116.242	173.899	396.161	237.242	228.767	1.03705	0.0524802	0.480491	0.318315	0.221968
3257	12.561	/	313.252	HMDB0039827	Serratol	C20H34O	290.261	6	[M+Na]+	56.3	92	96.99			195.658	215.481	134.355	168.651	212.08	144.531	181.831	175.087	1.03852	0.0545245	0.433195	0.363317	0.0734512
3405	11.147	470.34	469.333	HMDB0035334	Ganodermic acid Jb	C30H46O4	470.34	1	[M-H]-	54.2	77.6	94.14			16.1739	15.4849	13.2875	19.4679	13.3901	10.4054	14.9821	14.4211	1.0389	0.0550594	0.457667	0.339451	0.137633
305	3.513	117.058	118.065	HMDB0034171	Benzeneacetonitrile	C8H7N	117.058	1	[M+H]+	45.3	35.9	91.61			2859.89	3808.45	3023.84	3159.06	3232.13	2925.31	3230.72	3105.5	1.04032	0.057032	0.390373	0.40852	0.100269
3306	10.013	/	316.321	HMDB0000772	Nonadecanoic acid	C19H38O2	298.287	2	[M+NH4]+	42.3	17.4	96.2			33.5618	34.8666	37.8089	29.8991	39.2254	32.8868	35.4124	34.0038	1.04142	0.0585588	0.376988	0.423673	0.146828
329	4.77	/	179.072	HMDB0034563	7-Nonene-3,5-diyn-1-ol	C9H10O	134.073	2	[M+FA-H]-	49.1	48.8	98.5			90.886	148.654	103.25	139.903	93.9646	95.1296	114.263	109.666	1.04192	0.0592456	0.458017	0.339118	0.0699006
8966	7.375	/	1032.54	HMDB0278754	PIP(PGD2/18:0)	C47H84O19P2	1014.51	6	[M+NH4]+	49.3	55.8	97.6			7.92392	5.48295	5.53294	3.04339	5.48407	9.63244	6.31327	6.0533	1.04295	0.0606665	0.451914	0.344944	0.234872
4904	10.345	392.271	393.278	HMDB0039019	3-Hydroxy-10'-apo-b,y-carotenal	C27H36O2	392.272	2	[M+H]+	48	49.8	92.34			17.2577	21.1225	16.6856	35.7803	9.67955	7.28865	18.3553	17.5829	1.04393	0.0620261	0.461004	0.336295	0.401491
8173	7.912	/	659.209	HMDB0060586	N-Trifluoroacetyladriamycinol	C29H30F3NO12	641.172	5	[M+NH4]+	48	53.3	92.53			7.95624	7.48778	10.5323	7.40057	11.8433	5.63823	8.65878	8.29405	1.04398	0.0620881	0.441389	0.355178	0.150162
1801	1.313	228.147	229.154	HMDB0011175	Leucylproline	C11H20N2O3	228.147	1	[M+H]+	45	28.7	97.69	81.4		406.15	618.383	426.404	589.576	402.116	397.569	483.646	463.087	1.0444	0.0626676	0.431627	0.364891	0.0933149
2819	9.386	290.094	291.101	HMDB0248730	Aurin	C19H14O3	290.094	2	[M+H]+	54.1	76.8	95.86			48.6892	42.4745	41.7043	50.947	41.6147	34.3714	44.2893	42.311	1.04676	0.0659271	0.397985	0.400134	0.158109
3975	8.103	/	350.231	HMDB0035637	Petasitin	C20H28O4	332.199	4	[M+NH4]+	39.7	11	92.22			15.0542	16.4337	20.1242	9.56926	11.3147	28.4077	17.2041	16.4306	1.04708	0.0663664	0.453044	0.343859	0.271157
1985	10.364	/	361.2	HMDB0255528	Neopetasin	C20H28O3	316.204	6	[M+FA-H]-	46.3	42.7	95.92			208.375	173.487	232.662	131.503	174.007	280.863	204.841	195.458	1.04801	0.0676484	0.458311	0.33884	0.189144
2244	10.975	/	379.211	HMDB0060046	15d PGD2	C20H30O4	334.214	6	[M+FA-H]-	52.3	72.8	95.33			132.649	118.786	129.321	102.356	104.921	155.828	126.918	121.035	1.04861	0.0684775	0.43316	0.363352	0.178661
4764	7.166	386.136	387.143	HMDB0257872	Wushanicaritin	C21H22O7	386.137	2	[M+H]+	49.2	52.1	95.68			142.05	372.666	208.528	233.055	263.714	192.144	241.081	229.638	1.04983	0.0701611	0.444711	0.351922	0.0541629
6311	4.677	/	469.167	HMDB0039253	Crosatoside B	C20H30O11	446.179	1	[M+Na]+	57.7	91.5	98.34			769.631	1001.36	997.146	599.477	1274.75	761.892	922.711	878.707	1.05008	0.0704966	0.435802	0.360711	0.178103
183	13.258	/	151.04	HMDB0256217	Penicillic acid	C8H10O4	170.058	1	[M-H2O-H]-	41.6	14.9	94.89			21.0749	19.6574	17.7689	19.0174	18.0558	18.5802	19.5004	18.5511	1.05117	0.071998	0.28344	0.547538	0.192074
689	1.609	148.052	149.06	HMDB0036626	3,4-Dihydro-2H-1-benzopyran-2-one	C9H8O2	148.052	0	[M+H]+	45.4	33.6	94.02			34.7494	41.3228	12.7854	47.8285	18.4738	18.1635	29.6192	28.1553	1.052	0.0731293	0.454501	0.342465	0.0725515
5560	3.998	/	425.105	HMDB0059971	4-Hydroxy-5-(3',4'-dihydroxyphenyl)-valeric acid-O-glucuronide	C17H22O11	402.116	2	[M+Na]+	49.5	57.8	91.62			33.1554	41.4784	34.6747	29.4142	53.4576	20.972	36.4362	34.6146	1.05262	0.0739911	0.440298	0.356253	0.218983
3495	3.217	/	477.138	HMDB0060491	Mycophenolic acid O-acyl-glucuronide	C23H28O12	496.158	3	[M-H2O-H]-	47.3	49	91.3			28.7214	27.298	30.2581	19.9057	29.6331	32.3817	28.7592	27.3068	1.05319	0.0747612	0.418905	0.377884	0.180766
257	4.912	168.043	167.035	HMDB0059713	3-Methoxysalicylic acid	C8H8O4	168.042	2	[M-H]-	48.2	47.7	95.03	88.7		34.1149	34.7623	29.2525	33.7951	24.3735	34.9823	32.7099	31.0503	1.05345	0.0751191	0.403833	0.393798	0.170819
1994	1.334	/	241.154	HMDB0015168	Cerulenin	C12H17NO3	223.121	1	[M+NH4]+	44.7	27.1	97.94			609.873	713.852	580.789	727.424	582.957	497.452	634.838	602.611	1.05348	0.0751614	0.389564	0.409422	0.163658
3717	7.664	/	495.167	HMDB0029905	Artonin T	C26H26O7	450.168	1	[M+FA-H]-	49.9	52.8	98.25			55.2974	68.793	105.237	76.1767	71.5416	69.8853	76.4425	72.5345	1.05388	0.0757073	0.44468	0.351952	0.0330471
5299	10.172	/	411.213	HMDB0060746	3-keto-Digoxigenin	C23H32O5	388.225	2	[M+Na]+	47.5	43.2	96.01			453.014	569.887	437.31	592.539	363.825	427.789	486.737	461.384	1.05495	0.0771752	0.410868	0.386297	0.162891
723	6.175	/	243.124	HMDB0253742	4-(4-Methylcyclohexyl)-4-oxobutanoic acid	C11H18O3	198.126	1	[M+FA-H]-	50.8	56.4	98.64			44.8865	87.9982	42.7499	46.8854	40.2881	79.0572	58.5449	55.4102	1.05657	0.0793902	0.465052	0.332498	0.0776861
2395	1.271	/	265.111	HMDB0000235	Thiamine	C12H17N4OS	265.112	3	[M+H]+	40.5	17.6	95.76	73.6	75.3	189.671	295.76	241.265	246.141	242.008	199.081	242.232	229.077	1.05743	0.0805596	0.395484	0.402871	0.103825
1066	5.113	178.063	179.07	HMDB0039471	3-(4-Hydroxy-2-methoxyphenyl)-2-propenal	C10H10O3	178.063	1	[M+H]+	52.5	65.5	98.3			284.998	371.938	303.207	338.207	290.084	278.952	320.048	302.414	1.05831	0.0817592	0.357591	0.446613	0.1612
6982	9.886	/	513.355	HMDB0034525	Barringtogenol C	C30H50O5	490.366	1	[M+Na]+	44.5	29.8	93.36			459.63	427.935	381.799	345.329	357.127	496.873	423.121	399.776	1.0584	0.081879	0.384132	0.415519	0.194718
1898	11.383	234.162	235.169	HMDB0036427	Procurcumenol	C15H22O2	234.162	2	[M+H]+	55.9	86.7	94.99			73.9237	114.107	89.7152	112.863	77.295	72.1053	92.5821	87.421	1.05904	0.0827537	0.415193	0.38175	0.132742
3084	9.877	446.304	445.297	HMDB0060129	24-Oxo-1alpha,23,25-trihydroxyvitamin D3	C27H42O5	446.303	2	[M-H]-	45.1	34.8	92.79			17.4276	17.7299	11.0189	27.4417	8.64636	7.50775	15.3922	14.5319	1.0592	0.0829703	0.473115	0.325034	0.296692
4596	4.994	/	581.189	HMDB0033282	8-Hydroxypinoresinol 4-glucoside	C26H32O12	536.189	3	[M+FA-H]-	41.9	18.1	94.97			184.73	347.799	151.973	184.44	250.582	209.953	228.168	214.992	1.06128	0.0858107	0.456101	0.340939	0.00384212
906	10.558	/	267.197	HMDB0036421	Valeranone	C15H26O	222.198	0	[M+FA-H]-	41.7	13.1	95.52			10.4291	11.2485	6.99886	12.3011	4.44704	10.272	9.55882	9.00669	1.0613	0.085836	0.456543	0.340518	0.212538
2884	14.103	292.276	293.284	HMDB0032147	Geranylcitronellol	C20H36O	292.277	1	[M+H]+	50.9	57.8	97.51			2.15518	2.90963	3.18532	2.72421	2.76127	2.28399	2.75004	2.58983	1.06186	0.0865995	0.377024	0.423631	0.123015
1617	9.723	332.197	331.19	HMDB0302941	Horminone	C20H28O4	332.199	5	[M-H]-	42.3	22.9	94.4			30.2645	38.5631	26.8374	20.9798	24.3493	44.6751	31.8883	30.0014	1.0629	0.0879991	0.451064	0.345761	0.210019
5197	7.856	/	408.274	HMDB0253988	Latanoprost acid	C23H34O5	390.241	2	[M+NH4]+	44.2	29	94.29			2.56237	5.19362	2.696	2.38598	2.71993	4.72316	3.484	3.27635	1.06338	0.0886519	0.439543	0.356998	0.0949641
5246	10.524	/	409.273	HMDB0251084	Dexanabinol	C25H38O3	386.282	3	[M+Na]+	43.1	24	95.6			46.02	62.3057	30.0414	97.3375	19.3949	13.3673	46.1224	43.3666	1.06355	0.0888841	0.457613	0.339502	0.493778
7030	4.731	516.126	539.115	HMDB0037343	2'',3''-Diacetylcosmosiin	C25H24O12	516.127	1	[M+Na]+	54.5	75.2	98.29			1736.04	1743.2	1889.24	1430.05	1886.04	1731.45	1789.49	1682.51	1.06358	0.0889335	0.3122	0.505568	0.218351
625	1.27	143.04	144.048	HMDB0246712	5-(1-Hydroxyethyl)-4-methylthiazole	C6H9NOS	143.04	0	[M+H]+	49	58.4	87.25			109.679	173.924	141.684	137.713	140.685	121.374	141.763	133.257	1.06383	0.0892614	0.383848	0.41584	0.111787
2447	9.637	/	393.19	HMDB0060094	12,20-Dioxo-leukotriene B4	C20H28O5	348.194	5	[M+FA-H]-	46.2	43.4	93.44			101.517	67.1994	108.086	47.7315	85.3373	127.119	92.2673	86.7294	1.06385	0.0892983	0.455234	0.341765	0.211806
3718	4.141	/	337.091	HMDB0000484	Vanillic acid	C8H8O4	168.042	2	[2M+H]+	42.1	19.7	93.21			300.859	311.958	304.264	250.638	327.72	282.98	305.694	287.113	1.06472	0.0904681	0.297634	0.526317	0.231934
7440	13.261	/	557.398	HMDB0242413	Deoxycholylphenylalanine	C33H49NO5	539.361	6	[M+NH4]+	44.5	34	95.53			157.291	136.198	92.0182	115.565	127.078	119.11	128.502	120.584	1.06566	0.0917488	0.390945	0.407884	0.108803
1089	4.772	292.062	291.055	HMDB0061068	S-methylazathioprine	C10H10N7O2S+	292.062	1	[M-H]-	39.5	13.5	85.1			17.806	28.6223	16.8596	33.9032	14.1	11.3734	21.0959	19.7922	1.06587	0.0920326	0.465656	0.331934	0.222187
1770	12.77	226.172	227.179	HMDB0031041	1,8,15-Heptadecatriene-11,13-diyne	C17H22	226.172	2	[M+H]+	54.6	78	96.83			41.596	44.6396	55.4336	41.4451	47.9394	43.5283	47.2231	44.3043	1.06588	0.0920465	0.337942	0.471158	0.173674
1242	1.122	/	192.123	HMDB0002023	Ethyladipic acid	C8H14O4	174.089	1	[M+NH4]+	40.6	13.7	90.79			52.492	43.4358	76.7693	65.7495	43.9418	52.1264	57.5657	53.9393	1.06723	0.093874	0.41311	0.383935	0.105445
633	6.398	230.152	229.145	HMDB0000623	Dodecanedioic acid	C12H22O4	230.152	1	[M-H]-	45.9	34.6	96.3	90.6		18.7416	14.6108	19.2117	16.9229	17.5078	14.8123	17.5214	16.4143	1.06744	0.0941602	0.350707	0.455056	0.174919
347	10.167	/	181.124	HMDB0032662	9-Hydroxy-10-undecenoic acid	C11H20O3	200.141	2	[M-H2O-H]-	41.5	12.4	97.08			8.57028	5.18324	9.21731	3.47305	5.72239	12.3225	7.65695	7.17265	1.06752	0.0942622	0.465067	0.332484	0.27253
1170	10.52	/	297.184	HMDB0031773	Phytocassane E	C20H28O3	316.204	7	[M-H2O-H]-	39.5	11.2	94.22			16.5595	15.957	19.815	13.1168	14.8166	21.0879	17.4438	16.3404	1.06753	0.0942702	0.411087	0.386066	0.204909
2529	1.842	/	275.037	HMDB0257778	Monoisoamyl dimercaptosuccinic acid	C9H16O4S2	252.049	5	[M+Na]+	47.4	52.4	90.29			14.9083	29.7302	14.8975	17.5326	17.2371	20.9989	19.8453	18.5895	1.06755	0.0943088	0.428882	0.367662	0.0250848
753	5.356	/	247.155	HMDB0245164	2-Hydroxypropyl octanoate	C11H22O3	202.157	1	[M+FA-H]-	47.5	42.9	95.68			16.1663	37.1971	55.4648	19.3445	47.2111	35.1905	36.2761	33.9153	1.06961	0.0970807	0.464125	0.333365	0.011917
1225	12.852	190.135	191.143	HMDB0059906	Megastigmatrienone	C13H18O	190.136	1	[M+H]+	51.3	63.7	94.45			19.1612	18.7369	19.609	18.2949	17.665	17.6487	19.1691	17.8695	1.07272	0.101279	0.0370989	1.43064	0.351838
3047	14.266	/	301.289	HMDB0041107	5-Eicosyne	C20H38	278.297	8	[M+Na]+	44.2	32	97.97			1.53657	2.38762	2.30072	2.16034	2.06321	1.57878	2.07497	1.93411	1.07283	0.101423	0.38443	0.415182	0.130926
2433	4.178	/	268.117	HMDB0038926	Samin	C13H14O5	250.084	2	[M+NH4]+	43.9	26.8	94.64			71.1556	56.7581	44.5271	87.1667	40.452	33.0327	57.4803	53.5505	1.07339	0.102168	0.43394	0.36257	0.253799
2687	11.743	/	281.226	HMDB0243888	1-Hexadecanethiol	C16H34S	258.238	6	[M+Na]+	51.8	72.5	93.08			19.0322	14.1951	12.1934	10.4746	14.1643	17.6515	15.1402	14.0968	1.07402	0.103018	0.40133	0.396498	0.181647
8069	6.438	638.233	639.24	HMDB0032326	Hexyl heptanoate	C35H34N4O8	638.238	7	[M+H]+	46.3	51.4	88.07			31.4606	40.0246	36.489	23.8978	33.4796	43.1293	35.9914	33.5023	1.0743	0.103394	0.390067	0.408861	0.217407
4668	8.508	382.139	383.146	HMDB0041102	Kanzonol O	C22H22O6	382.142	6	[M+H]+	47.8	60.7	85.28			10.9094	17.596	8.3393	20.1472	8.90284	5.24084	12.2816	11.4303	1.07448	0.103633	0.444329	0.352295	0.257112
2449	8.082	/	393.19	HMDB0033981	Cohumulone	C20H28O5	348.194	5	[M+FA-H]-	45.1	36	94.94			37.7328	57.2205	51.6522	27.667	34.5166	74.2436	48.8685	45.4757	1.07461	0.103808	0.454021	0.342924	0.263093
8956	7.985	/	1021.5	HMDB0293499	CDP-DG(PGJ2/i-14:0)	C46H75N3O17P2	1003.46	5	[M+NH4]+	46.1	41.2	95.06			11.1346	3.64172	9.44097	2.88132	7.10244	12.51	8.07244	7.49793	1.07662	0.106513	0.4447	0.351933	0.190498
1630	3.724	/	333.06	HMDB0029383	Chlorogenoquinone	C16H16O9	352.079	6	[M-H2O-H]-	51.8	72.5	92.77			22.2097	29.8909	25.0762	27.504	24.5794	19.4299	25.7256	23.8378	1.07919	0.109954	0.370227	0.431532	0.189133
6636	10.434	/	487.342	HMDB0041135	2-Deoxybrassinolide	C28H48O5	464.35	4	[M+Na]+	52.7	77.9	90.5			78.1208	140.706	109.389	206.265	67.8329	29.7432	109.405	101.281	1.08022	0.111323	0.448063	0.348661	0.437677
278	1.05	115.063	116.071	HMDB0000162	Proline	C5H9NO2	115.063	1	[M+H]+	50	55.4	95.63	86.5	76.3	419.648	210.627	358.448	237.198	378.069	299.169	329.574	304.812	1.08124	0.112684	0.407207	0.390185	0.115636
5141	12.378	/	405.351	HMDB0035515	3,5-Didecanoylpyridine	C25H41NO2	387.314	9	[M+NH4]+	42	26.3	93.73			157.813	179.292	158.515	117.288	169.82	171.197	165.207	152.768	1.08142	0.112931	0.333483	0.476927	0.244314
1483	4.313	326.101	325.094	HMDB0039169	6-O-p-Coumaroylglucose	C15H18O8	326.1	3	[M-H]-	39.4	14.4	86.38			10.8934	15.7636	12.0931	17.2925	8.22605	10.257	12.9167	11.9252	1.08314	0.115225	0.431638	0.36488	0.219035
2243	4.438	380.169	379.162	HMDB0031954	3-Methyl-3-butenyl apiosyl-(1->6)-glucoside	C16H28O10	380.168	2	[M-H]-	41.2	16.7	91.54			8.14759	13.2678	9.55577	10.259	7.86227	10.4648	10.3237	9.52869	1.08344	0.115615	0.399674	0.398294	0.154137
1456	1.781	206.058	207.065	HMDB0036627	Eugenin	C11H10O4	206.058	1	[M+H]+	51.4	69.9	87.89			43.3793	55.1948	45.8487	57.119	63.2851	12.6877	48.1409	44.3639	1.08514	0.117876	0.432136	0.364379	0.380675
1554	11.346	328.241	327.233	HMDB0002183	Docosahexaenoic acid	C22H32O2	328.24	1	[M-H]-	53.9	75.7	94.65			6.48123	2.27979	4.76712	3.44807	4.33597	4.68073	4.50938	4.15492	1.08531	0.118107	0.440633	0.355923	0.0151781
1069	4.688	178.063	179.07	HMDB0038712	Isosclerone	C10H10O3	178.063	1	[M+H]+	51.7	61.5	98.1			136.606	200.088	157.428	151.493	164.838	138.468	164.707	151.6	1.08646	0.119634	0.333916	0.476363	0.195213
1114	8.247	180.115	181.122	HMDB0030039	Jasmolone	C11H16O2	180.115	1	[M+H]+	53.2	70	97.66			30.2893	31.2782	37.5659	36.3126	28.2498	26.6476	33.0445	30.4034	1.08687	0.120178	0.321812	0.492397	0.241809
5838	11.745	438.349	439.356	HMDB0036787	alpha,gamma-Onoceradienedione	C30H46O2	438.35	2	[M+H]+	55	78.1	98.71			4333.34	4209.82	3223.81	3346.57	3842.05	3630.17	3922.32	3606.27	1.08764	0.121203	0.295524	0.529407	0.238985
661	7.144	236.142	235.134	HMDB0040778	Eremopetasidione	C14H20O3	236.141	1	[M-H]-	45.3	32.8	94.88			7.40135	6.58441	5.94757	7.40568	5.62175	5.28903	6.64444	6.10549	1.08827	0.122042	0.343483	0.464094	0.238822
4092	11.991	352.261	353.268	HMDB0011540	MG(0:0/18:3/0:0)	C21H36O4	352.261	2	[M+H]+	51	60.4	96.31			116.505	228.386	143.08	175.547	158.548	113.736	162.657	149.277	1.08963	0.123841	0.403983	0.393637	0.11432
361	7.616	/	185.101	HMDB0032327	Hexyl 3-mercaptobutanoate	C10H20O2S	204.118	2	[M-H2O-H]-	41.3	18	90.83			3.25967	5.53769	3.77586	2.31252	7.89658	1.32889	4.19107	3.84599	1.08972	0.123963	0.466131	0.331492	0.406877
849	8.199	/	261.111	HMDB0302335	Psilostachyin	C15H20O5	280.131	8	[M-H2O-H]-	46.5	48.5	92.89			4.70205	3.35767	5.27514	1.67771	2.82398	7.72608	4.44495	4.07593	1.09054	0.125041	0.459748	0.33748	0.39571
406	6.593	/	195.049	HMDB0040055	Ethyl 3-[(2-furanylmethyl)thio]propanoate	C10H14O3S	214.066	1	[M-H2O-H]-	50.8	58.8	97.08			273.958	205.654	235.051	289.394	183.975	181.919	238.221	218.429	1.09061	0.125133	0.392477	0.406186	0.231865
2246	9.778	/	379.211	HMDB0002752	Prostaglandin A2	C20H30O4	334.214	6	[M+FA-H]-	48.1	49.6	97.49			107.331	76.5466	116.258	51.2205	69.9143	153.654	100.045	91.5961	1.09225	0.127297	0.446727	0.349958	0.310651
2982	10.249	/	297.257	HMDB0252700	Geran-8-YL geran	C20H34	274.266	7	[M+Na]+	49.3	57.9	96.3			42.9947	40.4104	39.7674	37.8054	29.4067	45.4273	41.0575	37.5465	1.09351	0.128969	0.313472	0.503802	0.286709
2184	8.615	/	375.218	HMDB0041585	Tussilagonone	C21H30O3	330.219	2	[M+FA-H]-	43.7	25.3	95.6			10.5496	13.3033	4.9526	20.0747	3.32077	2.91197	9.60181	8.76915	1.09495	0.130869	0.47127	0.32673	0.465205
3693	11.991	334.25	335.258	HMDB0029583	Lycopersiconol	C21H34O3	334.251	1	[M+H]+	47.1	44.1	93.12			15.8194	30.0163	19.0783	23.3298	20.5138	15.4155	21.638	19.753	1.09543	0.131494	0.395282	0.403093	0.132531
4193	7.579	/	381.097	HMDB0252330	Flufenacet	C14H13F4N3O2S	363.066	8	[M+NH4]+	43.1	28	96.71			60.5969	166.005	91.1895	149.638	60.161	79.973	105.93	96.5908	1.09669	0.133158	0.430899	0.365625	0.118228
2511	8.869	272.177	273.184	HMDB0000151	Estradiol	C18H24O2	272.178	2	[M+H]+	44.6	31.8	93.63			29.6802	36.1782	39.1282	19.3092	23.5593	52.833	34.9955	31.9005	1.09702	0.133591	0.418215	0.3786	0.324778
4112	4.168	354.094	355.102	HMDB0003164	Chlorogenic acid	C16H18O9	354.095	2	[M+H]+	46.6	36.2	98.8			4972.05	5070.26	4858.07	3826.16	5067.94	4672.27	4966.79	4522.12	1.09833	0.135313	0.229669	0.638898	0.31967
5652	10.524	426.276	427.284	HMDB0242503	1alpha-Hydroxy-25,27-didehydrovitamin D3 26,23-lactone	C27H38O4	426.277	3	[M+H]+	48.5	54.2	91.43			67.7718	88.806	40.8073	148.35	28.8895	2.36396	65.795	59.8677	1.09901	0.1362	0.451623	0.345224	0.906271
2849	8.965	/	427.211	HMDB0247937	Acetylstrophanthidin	C25H34O7	446.23	4	[M-H2O-H]-	45.7	40	92.46			6.21669	5.28271	3.46301	7.93678	3.34108	2.333	4.98747	4.53695	1.0993	0.136583	0.449803	0.346977	0.289213
5827	9.841	/	439.209	HMDB0035849	Armillyl everninate	C24H32O6	416.22	0	[M+Na]+	41.7	17.8	90.7			17.8353	15.9263	11.3205	17.0736	9.34249	14.5705	15.0274	13.6622	1.09992	0.1374	0.379084	0.421264	0.234388
2062	10.87	/	245.153	HMDB0037605	(10betaH,11xi)-11-Hydroxy-13-nor-6-eremophilen-8-one	C14H22O2	222.162	9	[M+Na]+	51.9	72.1	97.41			194.859	123.343	213.157	327.287	82.0239	73.3711	177.12	160.894	1.10085	0.138615	0.439431	0.357109	0.431808
7642	5.12	/	577.225	HMDB0038934	Ssioriside	C27H38O12	554.236	1	[M+Na]+	55.4	80.3	97.55			60.331	46.7146	41.5129	42.8834	52.384	39.6121	49.5195	44.9598	1.10142	0.139361	0.328847	0.483006	0.244751
5870	5.423	/	919.092	HMDB0039265	Tellimagrandin II	C41H30O26	938.103	8	[M-H2O-H]-	40.1	12.5	97.26			160.898	209.312	215.112	241.124	167.928	122.21	195.107	177.087	1.10176	0.139807	0.397466	0.4007	0.241253
1310	11.313	196.125	197.132	HMDB0038163	Lactarofulvene	C15H16	196.125	1	[M+H]+	54.8	79.6	95.66			26.3673	25.4356	14.1218	28.5625	19.05	12.1721	21.9749	19.9282	1.1027	0.141043	0.407623	0.389742	0.212367
5336	1.623	/	413.141	HMDB0247827	Loganoside	C17H26O10	390.153	1	[M+Na]+	49.8	52.5	97.89	70.7		210.129	355.515	235.258	233.846	278.726	212.832	266.967	241.801	1.10408	0.142841	0.365635	0.436952	0.175826
99	1.693	132.043	131.035	HMDB0001844	Methylsuccinic acid	C5H8O4	132.042	2	[M-H]-	46.3	38.5	95.86	74.6		54.8165	40.7137	51.5945	46.3775	42.0336	44.4979	49.0416	44.303	1.10696	0.146602	0.260909	0.58351	0.281092
5638	7.219	810.314	809.306	HMDB0304577	isoorientin 6-O-hexoside	C42H50O16	810.31	5	[M-H]-	48.5	50	97.79			105.291	149.927	140.598	100.035	137.948	119.242	131.939	119.075	1.10803	0.147996	0.332279	0.478497	0.238636
3131	14.583	306.292	307.299	HMDB0033608	2-Heptadecylfuran	C21H38O	306.292	1	[M+H]+	50.7	57.7	97.1			0.575611	0.896962	0.546922	0.640724	0.623443	0.557764	0.673165	0.607311	1.10844	0.148526	0.360516	0.443076	0.188871
3483	10.794	477.286	476.279	HMDB0011507	LysoPE(18:2/0:0)	C23H44NO7P	477.286	1	[M-H]-	47.2	39.9	96.93			125.096	103.654	103.294	106.262	94.2357	98.9283	110.682	99.8087	1.10894	0.149177	0.208678	0.680524	0.325999
202	4.676	/	157.051	HMDB0302935	2-Hexen-4-olide	C6H8O2	112.052	2	[M+FA-H]-	45	32.4	94.6			38.5555	27.8885	28.7805	36.1777	24.6466	24.985	31.7415	28.6031	1.10972	0.1502	0.361748	0.441594	0.252321
6466	12.988	/	479.349	HMDB0002364	Oleanolic acid	C30H48O3	456.36	2	[M+Na]+	44.4	30.1	94.4	78.2		206.519	190.31	186.254	141.449	180.753	202.287	194.361	174.83	1.11172	0.152788	0.257965	0.588439	0.332408
1921	12.837	/	235.205	HMDB0032432	12-Methyltridecanal	C14H28O	212.214	10	[M+Na]+	44.2	32.5	98.85			29.4843	25.5205	31.0608	23.4638	26.5847	27.2239	28.6885	25.7575	1.11379	0.155483	0.189196	0.723087	0.351147
4482	11.789	/	371.221	HMDB0248693	Ataprost	C21H32O4	348.23	5	[M+Na]+	49.2	55.9	96.11			489.553	561.885	433.025	537.502	411.372	383.261	494.821	444.045	1.11435	0.156201	0.29389	0.531815	0.302231
69	5.281	120.058	119.05	HMDB0006236	Phenylacetaldehyde	C8H8O	120.058	2	[M-H]-	41	10	96.93	87.9		59.0107	34.223	72.7295	58.2315	44.4083	46.2864	55.3211	49.6421	1.1144	0.156265	0.39643	0.401834	0.136171
5582	9.881	/	425.193	HMDB0035027	Melleolide F	C23H30O6	402.204	4	[M+Na]+	47.9	49.3	94.29			27.6994	37.3373	34.0796	53.6439	19.7209	15.5	33.0388	29.6216	1.11536	0.157511	0.423062	0.373596	0.388863
1164	4.621	/	297.098	HMDB0302801	Cornoside	C14H20O8	316.116	1	[M-H2O-H]-	42.8	22.7	92.04			23.3625	20.1631	22.7072	19.977	24.7557	14.5723	22.0776	19.7683	1.11682	0.159394	0.330341	0.481037	0.289547
5593	11.277	/	425.341	HMDB0244674	3beta-Hydroxy-5alpha-cholestan-15-one	C27H46O2	402.35	5	[M+Na]+	48.8	53.3	95.81			71.3344	61.4622	40.9944	43.9354	55.2569	56.3949	57.9304	51.8624	1.117	0.159631	0.340797	0.467504	0.219433
408	1.013	196.058	195.051	HMDB0000625	Gluconic acid	C6H12O7	196.058	1	[M-H]-	45.4	29.4	98.46	94.2	94.9	1617.43	1281.86	1669.17	1560.01	1227.87	1300.59	1522.82	1362.82	1.1174	0.160147	0.271073	0.566914	0.299987
1175	12.181	298.251	297.244	HMDB0031127	5-Hexyltetrahydro-2-furanoctanoic acid	C18H34O3	298.251	1	[M-H]-	44.8	31.6	93.78			40.4009	35.0069	38.5026	30.1598	35.0683	36.6915	37.9701	33.9732	1.11765	0.160467	0.173551	0.760574	0.360227
6199	12.904	458.375	481.365	HMDB0036540	Heliantriol A1	C30H50O3	458.376	1	[M+Na]+	52.1	67.8	94.32			61.5413	54.5301	63.5664	47.4009	56.936	56.3708	59.8793	53.5692	1.11779	0.160652	0.178516	0.748323	0.36645
1058	14.624	176.156	177.164	HMDB0035180	4,6,8-Megastigmatriene	C13H20	176.157	0	[M+H]+	48.1	49.1	91.86			5.0921	5.10391	4.38458	5.5942	3.47324	3.96903	4.8602	4.34549	1.11845	0.161497	0.311294	0.506829	0.323062
592	4.459	140.047	141.055	HMDB0031735	Ethyl maltol	C7H8O3	140.047	1	[M+H]+	53.8	73.1	96.94			21.446	51.6996	31.0118	40.747	31.7891	20.5266	34.7191	31.0209	1.11922	0.162488	0.404312	0.393283	0.135657
2993	14.519	297.303	298.31	HMDB0031810	Tridemorph	C19H39NO	297.303	1	[M+H]+	39.8	3.5	96.42	86.2		1.7074	1.97861	2.01254	1.88501	1.66135	1.54291	1.89952	1.69643	1.11972	0.163134	0.188468	0.724761	0.357288
1530	3.904	/	327.109	HMDB0036562	Aucubin	C15H22O9	346.126	1	[M-H2O-H]-	40.5	10.7	93.6			19.7407	17.7197	20.7482	17.3134	16.269	18.3116	19.4029	17.298	1.12168	0.165664	0.129213	0.888692	0.386646
2950	13.64	/	296.294	HMDB0033609	2-Pentadecylfuran	C19H34O	278.261	1	[M+NH4]+	46.8	38.5	97.19			2.64698	4.34702	4.22541	3.56861	3.77143	2.6603	3.7398	3.33344	1.1219	0.165948	0.338633	0.470271	0.212049
5491	11.743	/	421.346	HMDB0302448	31-nor-Lanost-9(11)-en-3beta-ol	C28H46O	398.355	4	[M+Na]+	54.8	81.7	97.41			2472.17	2102.24	1549.38	1526.45	1664.15	2261.1	2041.26	1817.23	1.12328	0.167721	0.33631	0.47326	0.270425
47	5.008	103.993	102.986	CSID11534750	3-Sulfanylacrylic acid	C3H4O2S	103.993	2	[M-H]-	45.4	33.4	95.86			159.985	137.313	155.932	144.443	116.353	141.98	151.077	134.259	1.12527	0.170268	0.189429	0.722553	0.36408
1364	11.416	200.156	201.163	HMDB0036451	gamma-Calacorene	C15H20	200.157	1	[M+H]+	53.4	70.4	98.26			870.888	1145.28	1204.9	1246.17	1002.38	612.788	1073.69	953.779	1.12572	0.170849	0.353191	0.45199	0.290646
702	12.59	240.209	239.202	HMDB0029765	9-Pentadecenoic acid	C15H28O2	240.209	1	[M-H]-	45.8	32.7	97.23			11.3669	15.8324	16.8659	15.9674	11.9608	11.2053	14.6884	13.0445	1.12602	0.171236	0.333279	0.477192	0.258194
6893	10.96	/	507.308	HMDB0037607	Ganolucidic acid E	C30H44O5	484.319	1	[M+Na]+	56.7	91.3	93.84			92.0468	104.181	404.509	155.101	36.3526	341.548	200.246	177.667	1.12708	0.172596	0.443274	0.353328	0.254344
6120	11.691	454.308	477.297	HMDB0012556	13'-Carboxy-alpha-tocotrienol	C29H42O4	454.308	1	[M+Na]+	48.1	51.9	90.09			9.93193	16.9401	10.8686	20.6789	6.94454	5.76139	12.5802	11.1283	1.13047	0.176924	0.420029	0.37672	0.385353
422	10.365	196.147	195.139	HMDB0302621	Dodecadienoic acid	C12H20O2	196.146	1	[M-H]-	43.7	22.1	97.94			11.2493	10.0374	13.1299	5.99559	7.98223	16.4594	11.4722	10.1457	1.13074	0.177269	0.413413	0.383616	0.368416
1817	6.336	350.01	349.003	HMDB0240522	Genistein 7-sulfate	C15H10O8S	350.01	2	[M-H]-	50.8	68.4	87.88			8.09734	8.8136	8.85462	14.6481	4.53462	3.59518	8.58852	7.59264	1.13116	0.177809	0.443852	0.352762	0.442092
1294	9.794	194.131	195.138	HMDB0302242	Neocnidolide	C12H18O2	194.131	1	[M+H]+	42	14.1	97.23	78.5		29.4282	22.1614	35.4233	15.547	16.9479	44.3921	29.0043	25.629	1.1317	0.17849	0.407384	0.389997	0.373482
2934	10.96	/	295.241	HMDB0036845	Cembrene	C20H32	272.25	6	[M+Na]+	54.4	83.6	95.68			53.8008	38.7272	42.5985	41.2506	28.301	49.7493	45.0422	39.767	1.13265	0.179706	0.325615	0.487296	0.322124
867	9.64	264.209	263.202	HMDB0036153	Shyobunyl acetate	C17H28O2	264.209	1	[M-H]-	42.5	18.7	94.59			9.69816	6.71198	9.70283	4.03017	6.96233	12.0484	8.70432	7.68029	1.13333	0.180571	0.412427	0.384653	0.35028
1639	6.48	/	218.211	HMDB0303254	2-(L-Menthoxy)ethanol	C12H24O2	200.178	1	[M+NH4]+	41.5	11.8	97.18			27.5281	29.0491	28.4221	28.7016	22.5217	23.4943	28.3331	24.9058	1.13761	0.186003	0.151858	0.818562	0.41817
2237	13.013	255.256	256.263	HMDB0012273	Palmitic amide	C16H33NO	255.256	2	[M+H]+	44.5	27.4	97.94	94.5		4170.66	4611.84	4673.68	3376.89	4388.81	4053.31	4485.39	3939.67	1.13852	0.187159	0.16673	0.777986	0.402278
5154	4.731	/	407.097	HMDB0029549	Eleutheroside B1	C17H20O10	384.106	4	[M+Na]+	47.7	47.2	95.58			37.244	39.4489	40.975	25.9192	38.0083	39.4053	39.2227	34.4443	1.13873	0.187423	0.249803	0.602402	0.369358
6869	7.592	/	505.185	HMDB0247264	7-Hydroxystaurosporine	C28H26N4O4	482.195	2	[M+Na]+	45.5	39.3	90.43			14.206	22.8802	17.4585	17.3215	13.7732	16.7877	18.1816	15.9608	1.13914	0.187949	0.301215	0.521123	0.278549
6316	9.931	/	469.293	HMDB0034424	Spirotaccagenin	C27H42O5	446.303	1	[M+Na]+	47	45.2	91.01			21.9719	21.9713	19.2743	37.4766	5.43132	12.5664	21.0725	18.4915	1.13958	0.1885	0.425859	0.370734	0.556692
8076	5.496	640.212	641.219	HMDB0041086	Citbismine A	C35H32N2O10	640.206	10	[M+H]+	44.7	46.3	87.81			79.0331	116.701	104.195	69.6855	127.176	66.1339	99.9766	87.6651	1.14044	0.189588	0.359006	0.444898	0.314957
5534	10.114	422.207	423.214	HMDB0301987	Xanthoangelol G	C26H30O5	422.209	7	[M+H]+	40.7	19.6	91.62			23.4535	15.5961	15.8792	22.0859	13.604	12.3425	18.3096	16.0108	1.14358	0.193557	0.351486	0.454092	0.312936
5046	10.972	/	645.437	HMDB0294773	DG(12:0/22:6OH(14)/0:0)	C37H60O6	600.439	1	[M+FA-H]-	44.6	27.8	96.56			21.2005	17.7387	22.9875	10.1102	11.3705	32.6653	20.6422	18.0487	1.1437	0.193704	0.429503	0.367034	0.437458
2359	7.676	388.117	387.109	HMDB0029227	5-Hydroxy-3,3',4',7,8-pentamethoxyflavone	C20H20O8	388.116	2	[M-H]-	47.9	46.5	94.88			17.185	11.7188	15.1951	12.4001	12.9237	13.2341	14.6996	12.8526	1.14371	0.193715	0.246171	0.608763	0.329226
1619	10.514	332.197	331.19	HMDB0304821	11b-Hydroxyprogesterone	C20H28O4	332.199	6	[M-H]-	45.7	41	94.18			5.70809	5.65184	6.68679	4.9636	4.81785	5.99425	6.01557	5.25857	1.14396	0.194032	0.184038	0.735092	0.397398
1682	13.147	/	337.254	HMDB0002007	Tetracosahexaenoic acid	C24H36O2	356.272	0	[M-H2O-H]-	42	17.2	93.2			2.03952	3.30374	2.90676	3.08993	1.90057	2.22051	2.75001	2.40367	1.14409	0.194199	0.347998	0.458423	0.274319
397	11.75	124.089	125.096	HMDB0031414	2,3-Dimethyl-2-cyclohexen-1-one	C8H12O	124.089	1	[M+H]+	52.4	64	98.89			437.459	437.226	343.374	347.001	372.808	343.29	406.02	354.366	1.14576	0.196308	0.171471	0.765809	0.402233
3420	10.487	472.356	471.348	HMDB0256893	Pseudojujubogenin	C30H48O4	472.355	1	[M-H]-	53.9	77.8	92.65			40.941	31.3474	27.9372	27.4128	28.3162	31.7205	33.4085	29.1498	1.1461	0.196729	0.26655	0.574222	0.329744
2967	4.765	/	435.167	HMDB0062445	alpha-CEHC glucuronide	C22H30O10	454.184	2	[M-H2O-H]-	45.8	41	90.18			12.21	17.3984	14.5753	13.3923	13.889	11.2572	14.7279	12.8461	1.14648	0.197217	0.253268	0.59642	0.324198
2711	14.008	283.287	284.294	HMDB0034146	Octadecanamide	C18H37NO	283.288	2	[M+H]+	50.7	58.2	97.32	91.1		327.539	408.51	419.687	365.226	373.787	268.717	385.245	335.91	1.14687	0.197703	0.244977	0.610874	0.354319
128	3.937	138.032	137.025	HMDB0000500	4-Hydroxybenzoic acid	C7H6O3	138.032	2	[M-H]-	49.3	49.7	99	93.6		1280.06	1268.13	1322.5	1071.25	1184.33	1115.61	1290.23	1123.73	1.14817	0.199332	0.0269616	1.56925	0.477484
3472	6.358	/	475.165	HMDB0033277	8-Acetoxy-4'-methoxypinoresinol	C23H26O8	430.163	7	[M+FA-H]-	46.8	50.1	92.32			26.0232	19.4	21.5338	20.7769	21.9712	15.5352	22.319	19.4278	1.14882	0.200152	0.265745	0.575534	0.337994
3257	9.22	/	459.146	HMDB0061021	N-desalkyl delavirdine	C19H22N6O3S	414.147	0	[M+FA-H]-	50.1	58.2	92.58			52.1617	42.3391	72.7538	48.0592	47.2774	50.0831	55.7515	48.4732	1.15015	0.201823	0.315096	0.501557	0.270711
5857	13.234	/	907.686	HMDB0040508	Masticadienonic acid	C30H46O3	454.345	1	[2M-H]-	42.4	15.1	97.75			4.28141	3.34523	3.83012	2.4027	3.03347	4.51893	3.81892	3.31837	1.15084	0.202691	0.333311	0.47715	0.36351
791	9.584	252.173	251.166	HMDB0030918	1-Hydroxyepiacorone	C15H24O3	252.173	1	[M-H]-	49.8	53.6	96.66			64.8104	63.3846	63.6064	60.4074	47.816	58.3054	63.9338	55.5096	1.15176	0.203841	0.157122	0.803762	0.438474
933	3.994	168.042	169.049	HMDB0033129	3-Acetyl-4-hydroxy-6-methyl-2H-pyran-2-one	C8H8O4	168.042	1	[M+H]+	45.1	29.7	96.41			63.6684	87.0599	53.8662	44.7807	60.1162	72.5855	68.1982	59.1608	1.15276	0.205092	0.319988	0.494866	0.310335
4880	12.518	/	392.313	HMDB0241927	N-Palmitoyl Isoleucine	C22H43NO3	369.324	2	[M+Na]+	43.4	24.5	94.77			21.6422	80.1075	43.853	61.5452	28.8527	35.8513	48.5342	42.0831	1.1533	0.205762	0.408665	0.388633	0.0752303
2346	11.989	/	261.221	HMDB0243751	11-Hexadecenal	C16H30O	238.23	8	[M+Na]+	46.8	46.8	96.55			58.4567	94.1128	63.7878	67.6878	64.9925	54.7094	72.1191	62.4632	1.15458	0.207374	0.298312	0.525329	0.294877
1586	9.909	/	329.213	HMDB0035151	delta6-Dehydroferruginol	C20H28O	284.214	2	[M+FA-H]-	42.5	16.8	97.57			10.1854	10.8208	4.99447	15.8592	3.0546	3.60054	8.66689	7.50477	1.15485	0.207707	0.445915	0.350748	0.461066
6985	11.17	/	513.355	HMDB0034532	Camelliagenin C	C30H50O5	490.366	2	[M+Na]+	54.5	82.4	92.1			258.531	234.439	194.608	217.22	134.432	243.421	229.193	198.358	1.15545	0.208456	0.298846	0.524553	0.371202
5897	13.591	440.365	441.372	HMDB0039642	Rofficerone	C30H48O2	440.365	1	[M+H]+	56.1	85.2	96.67			73.5275	77.3075	71.0611	60.8787	61.8348	69.3049	73.9654	64.0061	1.1556	0.20864	0.0596103	1.22468	0.494473
681	1.043	147.053	148.06	HMDB0000148	Glutamic acid	C5H9NO4	147.053	1	[M+H]+	42.2	18.5	93.9	55.3	73.3	63.2631	85.4799	83.4972	62.1711	67.9433	70.6624	77.4134	66.9256	1.15671	0.210025	0.197968	0.703406	0.381814
2402	2.591	/	391.044	HMDB0030560	7,11,12-Triacetoxycoumestan	C21H14O9	410.064	5	[M-H2O-H]-	39.5	12.6	90.46			128.175	66.5138	93.1862	98.2475	42.1492	108.414	95.9583	82.937	1.157	0.210391	0.394738	0.403691	0.317225
592	10.365	224.141	223.134	HMDB0303570	Vomifoliol	C13H20O3	224.141	1	[M-H]-	51.8	69.5	91.06			20.0654	18.1459	25.4877	10.4434	14.6967	29.8897	21.233	18.3433	1.15753	0.211054	0.399191	0.39882	0.397425
6127	11.799	454.344	455.351	HMDB0035090	Ganoderic acid Y	C30H46O3	454.345	2	[M+H]+	56.2	88.3	94.77			818.305	922.967	841.8	977.276	653.607	599.84	861.024	743.574	1.15795	0.211577	0.271062	0.566932	0.396951
4601	11.277	/	379.299	HMDB0005096	N-Arachidonoylglycine	C22H35NO3	361.262	10	[M+NH4]+	47.9	53.6	96.45			103.073	85.636	76.6067	66.7408	77.4308	84.484	88.4386	76.2185	1.16033	0.214535	0.210535	0.676675	0.408644
4404	11.395	/	369.205	HMDB0302940	Carnosic acid 12-methyl ether	C21H30O4	346.214	5	[M+Na]+	41.9	18.5	96.69			43.9854	46.6822	30.66	50.4663	26.1211	27.9441	40.4425	34.8438	1.16068	0.214971	0.344591	0.462697	0.351364
951	10.464	274.193	273.186	HMDB0002725	Nandrolone	C18H26O2	274.193	0	[M-H]-	49.8	53.6	95.87			19.6945	21.6917	20.9678	14.4533	14.7814	24.478	20.7847	17.9042	1.16088	0.215218	0.319978	0.49488	0.398558
801	8.602	/	253.145	HMDB0036821	3-Hydroxy-beta-ionone	C13H20O2	208.146	1	[M+FA-H]-	51.2	59.6	97.99			19.2709	15.7693	17.5593	13.6508	13.3742	18.2846	17.5332	15.1032	1.16089	0.215236	0.220138	0.657305	0.40973
6443	10.772	477.285	478.292	HMDB0011507	LysoPE(18:2/0:0)	C23H44NO7P	477.286	2	[M+H]+	54.9	80.6	96.02			111.915	115.24	90.0448	93.525	93.1808	85.9733	105.733	90.8931	1.16327	0.218189	0.145996	0.83566	0.442022
6321	9.957	468.323	469.331	HMDB0038797	Uralenolide	C30H44O4	468.324	1	[M+H]+	51.5	64.8	93.69			135.559	114.171	120.656	205.074	62.669	50.3067	123.462	106.017	1.16455	0.219775	0.408592	0.38871	0.509956
1095	10.535	/	291.197	HMDB0013623	12(13)Ep-9-KODE	C18H30O4	310.214	0	[M-H2O-H]-	53.8	72.3	97.38			1996.1	2383.2	2949.94	1629.28	1769.43	2894.53	2443.08	2097.74	1.16462	0.219864	0.338995	0.469806	0.356096
6787	9.648	497.386	498.393	HMDB0242096	N-Nervonoyl Methionine	C29H55NO3S	497.39	8	[M+H]+	41.6	24.5	92.97			3834.84	4388.71	3717.88	3388.95	3276.93	3576.44	3980.48	3414.11	1.16589	0.221433	0.085982	1.06559	0.491181
347	1.402	120.057	121.065	HMDB0033910	Acetophenone	C8H8O	120.058	1	[M+H]+	41.4	9.94	98.14	83.7		432.474	267.603	243.269	652.673	55.1981	100.551	314.449	269.474	1.1669	0.222677	0.431265	0.365256	0.749989
8152	6.392	654.228	655.235	HMDB0258292	silvestrol	C34H38O13	654.231	5	[M+H]+	42.2	23.9	92.9			15.4878	25.8031	20.2336	15.8126	20.3012	16.604	20.5082	17.5726	1.16706	0.222873	0.283696	0.547147	0.316454
5365	13.939	412.37	413.377	HMDB0302265	Indosterol	C29H48O	412.371	1	[M+H]+	40.7	11.9	92.7			2.81587	2.64615	2.5456	1.98004	2.59753	2.28276	2.66921	2.28678	1.16724	0.223095	0.128326	0.891684	0.470157
1288	8.492	308.199	307.192	HMDB0033243	Corchorifatty acid D	C18H28O4	308.199	1	[M-H]-	50.7	59.2	95.88			62.6156	49.681	70.9689	18.1913	51.3216	87.1883	61.0885	52.2337	1.16952	0.22592	0.407271	0.390117	0.463621
764	5.1	/	249.062	CSID170998	Ketodeoxynonulosonic acid	C9H16O9	268.079	1	[M-H2O-H]-	56.4	86.4	96.31			78.5203	78.9285	80.1859	67.3791	66.1717	69.3038	79.2116	67.6182	1.17145	0.228299	0.00387801	2.41139	0.532994
1050	8.875	288.173	287.166	HMDB0000153	Estriol	C18H24O3	288.173	1	[M-H]-	42.3	17.6	95.24	76.3		9.56669	6.77821	9.57896	3.47822	3.73286	14.9151	8.64129	7.37541	1.17164	0.228524	0.433668	0.362843	0.535855
5048	9.78	/	645.437	HMDB0294777	DG(12:0/22:6OH(17)/0:0)	C37H60O6	600.439	1	[M+FA-H]-	42.4	20.9	92.02			4.97639	3.93486	4.73519	0.891363	1.49736	9.24399	4.54881	3.87757	1.17311	0.230338	0.450438	0.346365	0.748898
3538	11.488	481.317	480.31	HMDB0010381	LysoPC(15:0/0:0)	C23H48NO7P	481.317	2	[M-H]-	51.6	64.6	95.26			13.0813	13.4216	11.4149	11.6986	11.5737	9.02489	12.6392	10.7657	1.17402	0.231462	0.152904	0.81558	0.429404
6	1.303	/	72.0808	HMDB0302194	Methylajoene	C4H6	54.047	0	[M+NH4]+	50	51	98.87			112.725	126.061	140.325	139.989	88.4443	94.4241	126.37	107.619	1.17423	0.23172	0.258175	0.588087	0.412282
554	3.978	136.052	137.06	HMDB0031459	3-Methoxybenzaldehyde	C8H8O2	136.052	0	[M+H]+	47.2	41	95.3	83.6		181.19	184.818	199.082	138.498	223.772	118.136	188.364	160.135	1.17628	0.234227	0.304954	0.515766	0.418808
7282	9.512	/	539.297	HMDB0035719	Ganoderic acid B	C30H44O7	516.309	1	[M+Na]+	44.4	30.7	92.6			96.4496	137.883	84.9446	205.001	37.1478	29.029	106.426	90.3927	1.17737	0.235568	0.421442	0.375262	0.649099
3795	10.272	502.33	501.322	HMDB0034551	Medicagenic acid	C30H46O6	502.329	1	[M-H]-	52.8	72.2	92.61			44.6	51.0016	31.2123	70.0213	18.2517	19.37	42.2713	35.881	1.1781	0.23646	0.423522	0.373124	0.468474
237	5.283	164.048	163.04	HMDB0002641	2-Hydroxycinnamic acid	C9H8O3	164.047	2	[M-H]-	49.4	52.7	96.49	66.9		55.9609	48.4628	70.9047	42.781	54.474	51.1954	58.4428	49.4834	1.18106	0.240079	0.235556	0.627905	0.387667
3792	4.239	339.131	340.139	HMDB0013200	5-Hydroxytryptophol glucuronide	C16H21NO7	339.132	0	[M+H]+	42.3	25.2	86.77			6.47277	8.86156	6.53669	8.01203	7.14467	3.35097	7.29034	6.16922	1.18173	0.240898	0.325222	0.48782	0.38918
3609	4.535	/	487.146	HMDB0030294	1-O-E-Cinnamoyl-(6-arabinosylglucose)	C20H26O11	442.148	1	[M+FA-H]-	46.9	38	97.22			54.2583	74.3167	53.1751	53.7342	45.4515	53.9108	60.5834	51.0322	1.18716	0.247514	0.22026	0.657064	0.403953
2606	10.377	276.208	277.216	HMDB0006547	Stearidonic acid	C18H28O2	276.209	2	[M+H]+	46.7	37.5	98.12	67.9		941.115	794.808	1143.6	596.301	542.025	1286.05	959.841	808.127	1.18774	0.248214	0.349468	0.456593	0.431456
4348	5.221	/	551.213	HMDB0038170	Isolimonic acid	C26H34O10	506.215	0	[M+FA-H]-	42.9	21.6	93.14			79.8687	64.4537	73.7588	55.5878	71.4312	56.1165	72.6937	61.0452	1.19082	0.251954	0.159188	0.79809	0.455942
2931	9.79	294.219	295.226	HMDB0010203	13-HOTE	C18H30O3	294.219	2	[M+H]+	53.9	75	96.21			116.773	86.6678	145.476	54.3459	63.8179	174.578	116.306	97.5807	1.19189	0.253255	0.382053	0.417876	0.461118
3288	4.848	/	461.13	HMDB0034157	2-Hydroxybenzaldehyde O-[xylosyl-(1->6)-glucoside]	C18H24O11	416.132	3	[M+FA-H]-	51.2	66	92.88			22.6674	23.9792	16.9191	6.70051	22.2761	24.2851	21.1885	17.7539	1.19346	0.255146	0.371251	0.430333	0.444975
4254	11.485	/	540.33	HMDB0010382	LysoPC(16:0/0:0)	C24H50NO7P	495.332	0	[M+FA-H]-	53.1	68.9	96.97			69.1738	70.3258	65.0385	59.8658	61.1902	50.313	68.1793	57.123	1.19355	0.255262	0.0662678	1.1787	0.505944
1005	10.062	/	281.213	HMDB0301955	Arctiol	C16H28O	236.214	1	[M+FA-H]-	50.9	58.7	97.15			14.3679	8.28756	13.2644	5.56138	8.99113	15.4633	11.9733	10.0053	1.1967	0.259061	0.372671	0.428674	0.394843
6076	10.732	/	453.336	HMDB0303954	22,23-dihydroxy-campest-4-en-3-one	C28H46O3	430.345	4	[M+Na]+	51.6	68.5	94.52			674.388	641.599	551.846	461.999	502.894	594.763	622.611	519.885	1.19759	0.260139	0.133179	0.875564	0.506998
834	4.95	/	259.028	HMDB0170765	4-Allylphenol sulfate	C9H10O4S	214.03	1	[M+FA-H]-	42.7	17.9	96.53			96.6853	103.735	82.7465	102.577	52.9618	80.842	94.389	78.7935	1.19793	0.260542	0.274256	0.561844	0.425483
1743	12.406	/	341.27	HMDB0013622	-Nonadecenoic acid	C19H36O2	296.272	2	[M+FA-H]-	53.8	74	97.16			10.4125	5.65302	7.73557	6.0819	6.1704	7.55643	7.93368	6.60291	1.20154	0.264889	0.291325	0.535623	0.343138
1125	10.365	294.22	293.212	HMDB0301805	3-Oxo-2-(2-entenyl)cyclopentaneoctanoic acid	C18H30O3	294.219	0	[M-H]-	54.5	75.2	97.55			2260.73	1931.59	2755.07	1078.15	1479.43	3212.58	2315.79	1923.39	1.20402	0.267857	0.374386	0.426681	0.464496
623	6.584	228.136	227.129	HMDB0000933	Traumatic acid	C12H20O4	228.136	1	[M-H]-	46.2	37	95.79			32.6447	36.0365	22.1929	28.6306	23.9336	22.9101	30.2914	25.1581	1.20404	0.267885	0.247685	0.6061	0.372803
2863	7.624	/	293.172	HMDB0303264	Monomenthyl glutarate	C15H26O4	270.183	2	[M+Na]+	45.1	30.8	96.84			77.6554	61.8752	55.4704	56.3135	48.9102	56.5153	65.0003	53.913	1.20565	0.269814	0.172594	0.762975	0.484237
2228	10.364	/	378.19	HMDB0255699	Nolomirole	C19H27NO4	333.194	6	[M+FA-H]-	41.5	19.3	95.31			47.6053	41.2136	58.2196	21.324	37.045	63.2174	49.0128	40.5288	1.20933	0.274213	0.354928	0.44986	0.45477
208	1.006	/	159.03	HMDB0000150	Gluconolactone	C6H10O6	178.048	1	[M-H2O-H]-	44.1	29.8	92.51			72.1123	67.4084	65.6992	68.9486	51.712	48.8804	68.4066	56.5137	1.21044	0.275537	0.145959	0.83577	0.493753
5545	13.318	/	423.361	HMDB0030077	(3beta,4alpha,5alpha)-4-Methyl-8(14)-cholesten-3-ol	C28H48O	400.371	5	[M+Na]+	54.5	82.4	95.12			110.412	79.5486	44.7078	71.0486	41.7655	80.9052	78.2229	64.5731	1.21138	0.276657	0.342917	0.464811	0.297058
3326	11.846	316.24	317.247	HMDB0006002	Ethyltestosterone	C21H32O2	316.24	2	[M+H]+	52.5	68	96.63			124.702	125.401	104.927	87.2501	94.8782	110.87	118.343	97.6662	1.21171	0.277045	0.112584	0.948523	0.534823
4433	10.621	368.271	369.278	HMDB0036054	12'-Apo-b-carotene-3,12'-diol	C25H36O2	368.272	2	[M+H]+	43.9	30.1	91.82			36.8637	38.6839	42.7582	35.9815	27.5287	34.0744	39.4353	32.5282	1.21234	0.277795	0.105456	0.976927	0.532444
4043	5.243	/	353.12	HMDB0041438	Pseudomonine	C16H18N4O4	330.133	5	[M+Na]+	44.5	35.1	92.99			29.8772	29.3195	28.9735	25.5922	25.5372	21.5151	29.3901	24.2148	1.21372	0.279437	0.079006	1.10234	0.578307
3231	8.009	312.099	313.107	HMDB0036411	5-Hydroxy-4',7-dimethoxy-6-methylflavone	C18H16O5	312.1	2	[M+H]+	45.1	33.4	94.22			27.1554	23.9222	26.6195	22.7196	21.6015	19.5638	25.899	21.295	1.21621	0.282386	0.0499955	1.30107	0.577419
3679	9.792	334.211	335.219	HMDB0002752	Prostaglandin A2	C20H30O4	334.214	9	[M+H]+	42.8	29.3	94.87			762.166	569.572	969.822	328.893	426.489	1135.26	767.187	630.212	1.21735	0.283739	0.37124	0.430345	0.49392
972	4.034	/	277.039	HMDB0304915	2-(4-Methoxyphenyl)ethyl hydrogen sulfate	C9H12O5S	232.041	0	[M+FA-H]-	47.3	40.6	96.27			465.996	510.747	445.205	711.569	254.697	201.547	473.982	389.271	1.21762	0.284059	0.393282	0.405296	0.506017
5793	6.018	/	437.214	HMDB0030895	(11x)-11,12-Dihydroxy-1(10)-spirovetiven-2-one 12-glucoside	C21H34O8	414.225	1	[M+Na]+	44.2	29.3	93.17			76.268	99.3376	64.3471	152.775	19.2161	24.1222	79.9842	65.3712	1.22354	0.29106	0.412777	0.384285	0.74267
2245	10.679	/	379.211	HMDB0001244	15-Keto-13,14-dihydroprostaglandin A2	C20H30O4	334.214	5	[M+FA-H]-	51.6	72.9	91.37			4.22184	4.46221	4.37283	3.40678	3.36468	3.89875	4.35229	3.55674	1.22367	0.29122	0.0301228	1.52111	0.580612
2730	9.786	284.177	285.184	HMDB0254669	Methyltrienolone	C19H24O2	284.178	2	[M+H]+	50.5	58.4	96.09			32.0001	25.2632	36.1823	41.4664	20.3502	14.4801	31.1486	25.4323	1.22477	0.292505	0.333762	0.476563	0.479373
416	12.808	126.104	127.112	HMDB0030966	(3xi)-1,5-Octadien-3-ol	C8H14O	126.104	1	[M+H]+	50.6	55.5	98.61			96.6442	40.9078	104.105	76.6396	91.2649	28.9142	80.5522	65.6063	1.22781	0.29609	0.358535	0.445468	0.334695
1312	0.871	197.116	236.079	HMDB0029422	Histidine trimethylbetaine	C9H15N3O2	197.116	1	[M+K]+	40.6	14.6	89.49			419.969	761.28	407.821	657.653	459.506	176.709	529.69	431.289	1.22815	0.296492	0.359122	0.444758	0.424443
1014	2.344	/	282.99	HMDB0245592	1-Naphthalenesulfonic acid, 3,4-dihydro-3,4-dioxo-	C10H6O5S	237.994	9	[M+FA-H]-	48.6	58.5	94.43			97.1738	105.736	93.5279	65.2199	93.6409	82.3836	98.8125	80.4148	1.22879	0.297233	0.12248	0.911936	0.519557
2111	5.099	/	371.099	CSID10394547	1-O-(4-coumaroyl)-betaglucose	C15H18O8	326.1	1	[M+FA-H]-	46.5	37.3	96.38			4318.15	4015.18	4328.38	3484.68	3503.63	3309.84	4220.57	3432.71	1.22951	0.298088	0.0120493	1.91904	0.598054
7070	10.928	519.332	520.339	HMDB0010386	LysoPC(18:2/0:0)	C26H50NO7P	519.332	1	[M+H]+	57.6	91.4	97.82			224.086	171	192.067	165.003	135.668	176.403	195.718	159.025	1.23074	0.299522	0.137759	0.86088	0.537973
1059	4.387	177.079	178.086	HMDB0244545	5,6-Methylenedioxy-2-aminoindane	C10H11NO2	177.079	2	[M+H]+	48.1	45.8	97.08			84.0727	75.2829	98.4925	74.8908	62.8229	71.5927	85.9494	69.7688	1.23192	0.300905	0.114763	0.9402	0.54651
7532	5.65	/	589.188	HMDB0034675	2,3-Dihydro-3,5-dihydroxy-2-oxo-3-indoleacetic acid 5-[glucosyl-(1->4)-bglucoside]	C22H29NO15	547.154	2	[M+ACN+H]+	51.8	69	92.16			21.2686	50.5719	19.0929	29.6944	28.8819	15.2214	30.3111	24.5992	1.2322	0.301234	0.36656	0.435855	0.234732
2863	6.839	/	429.104	HMDB0041693	5-(3',5'-Dihydroxyphenyl)-gamma-valerolactone 3-O-glucuronide	C17H20O10	384.106	3	[M+FA-H]-	49.7	57.3	93.98			11.9858	8.85003	11.9317	24.6226	1.08057	0.880558	10.9225	8.86124	1.23262	0.301724	0.448079	0.348645	1.11242
5244	10.692	/	447.213	HMDB0040607	Kanzonol H	C26H32O5	424.225	2	[M+Na]+	44.2	29	93.82			20.7987	30.0677	17.3439	21.122	17.6854	16.439	22.7368	18.4154	1.23466	0.304112	0.25238	0.597945	0.42009
979	12.301	172.125	173.132	HMDB0040284	1,2-Dihydro-1,1,6-trimethylnaphthalene	C13H16	172.125	1	[M+H]+	51.1	59.3	97.31			200.739	181.905	147.598	119.551	138.536	170.44	176.748	142.842	1.23736	0.307267	0.172041	0.764367	0.523581
5791	13.74	/	868.511	HMDB0261119	PE(6 keto-PGF1alpha/18:0)	C43H80NO12P	833.542	0	[M+Cl]-	38.9	8.44	86.29			0.316607	0.529637	0.31793	0.288019	0.217236	0.435239	0.388058	0.313498	1.23783	0.307818	0.321922	0.492249	0.406923
6400	12.564	/	475.318	HMDB0249340	Parenabol	C30H44O3	452.329	1	[M+Na]+	42.1	18	94.39			59.7072	53.3896	48.1065	45.0972	45.3181	39.7812	53.7345	43.3988	1.23815	0.308191	0.0759639	1.11939	0.588216
4983	11.277	396.302	397.309	HMDB0038504	alpha-Micropteroxanthin B	C27H40O2	396.303	1	[M+H]+	56.1	88.3	93.61			208.14	162.838	144.398	113.951	143.939	158.292	171.792	138.727	1.23834	0.30841	0.191573	0.717665	0.506815
4553	6.203	374.136	397.125	HMDB0030598	Wikstromol	C20H22O7	374.137	1	[M+Na]+	47.4	42.5	95.45			67.5338	55.9591	66.4136	56.3456	54.6284	42.2914	63.3022	51.0884	1.23907	0.309258	0.114026	0.942996	0.553073
6478	12.843	/	480.382	HMDB0035728	Ganoderol A	C30H46O2	438.35	2	[M+ACN+H]+	46.3	40.9	92.67			31.633	25.8172	34.1721	20.2483	20.4007	33.1813	30.5408	24.6101	1.24099	0.311488	0.229474	0.639267	0.510297
2071	12.776	/	245.19	HMDB0038213	Humulol	C15H26O	222.198	9	[M+Na]+	55.4	89.3	97.57			320.007	340.045	401.971	294.979	357.392	202.191	354.008	284.854	1.24277	0.313559	0.205043	0.688155	0.502981
2808	2.043	289.142	290.149	HMDB0061151	Hydroxylated N-acetyl desmethyl frovatriptan	C15H19N3O3	289.143	2	[M+H]+	47.8	45.1	96.03			211.158	77.4724	103.756	72.1135	89.9739	153.609	130.795	105.232	1.24292	0.313735	0.360908	0.442604	0.30371
6665	4.94	/	491.152	HMDB0256772	Prim-O-glucosylcimifugin	C22H28O11	468.163	1	[M+Na]+	51.8	65.8	94.29			32.6294	45.276	35.981	25.1027	34.2185	32.0332	37.9621	30.4515	1.24664	0.318048	0.168283	0.773959	0.520151
2232	11.742	/	255.21	HMDB0302293	Aplotaxene	C17H28	232.219	8	[M+Na]+	51.3	70.1	96.01			34.7732	60.8904	31.0176	32.869	33.0347	35.6014	42.2271	33.835	1.24803	0.319649	0.301222	0.521113	0.368186
2406	1.069	392.113	391.106	HMDB0038066	Garcimangosone D	C19H20O9	392.111	5	[M-H]-	46.6	46.8	92.52			994.565	1135.37	753.065	879.28	916.42	512.807	961	769.502	1.24886	0.320611	0.249794	0.602417	0.440623
3989	7.103	/	517.187	HMDB0301812	Lappaol A	C30H32O9	536.205	1	[M-H2O-H]-	46.9	43.4	92.52			4.47019	5.25976	6.03899	2.60544	5.30963	4.70536	5.25632	4.20681	1.24948	0.321325	0.250281	0.601573	0.477557
2651	10.828	278.224	279.231	HMDB0248208	alpha-Eleostearic acid	C18H30O2	278.225	2	[M+H]+	52.9	69.5	97.26	87.8		607.647	595.582	711.079	294.643	417.007	819.201	638.103	510.284	1.25049	0.322488	0.304868	0.515888	0.536743
2466	13.542	/	270.279	HMDB0041335	8-Heptadecenal	C17H32O	252.245	2	[M+NH4]+	42.7	18.8	96.69			5.05638	4.69096	5.12232	3.93628	4.2546	3.6988	4.95655	3.96323	1.25063	0.32266	0.0255667	1.59232	0.637863
3103	6.018	306.089	307.096	HMDB0258477	8-Hydroxy-3-methyl-3,4-dihydrotetraphene-1,7,12(2H)-trione	C19H14O4	306.089	2	[M+H]+	50.2	62.5	90.53			19.4748	23.1665	22.7694	18.34	18.454	15.4458	21.8035	17.4133	1.25212	0.324377	0.0686568	1.16332	0.596361
776	9.46	250.157	249.15	HMDB0037064	FS4 toxin	C15H22O3	250.157	1	[M-H]-	43.2	20.7	96.43			24.7011	25.5248	26.8937	17.7024	15.9928	27.863	25.7065	20.5194	1.25279	0.325146	0.235171	0.628616	0.537617
182	1.31	/	151.026	HMDB0000139	Glyceric acid	C3H6O4	106.027	1	[M+FA-H]-	40.4	6.51	97.17			8.23775	5.10662	8.84587	5.14194	6.71935	5.84581	7.39675	5.90237	1.25318	0.325598	0.235717	0.62761	0.422055
763	1.894	/	249.05	HMDB0248121	Alconil	C15H9FN2O2	268.065	10	[M-H2O-H]-	39.1	15.7	90.35			10.8442	9.48937	17.0546	10.2265	6.89341	12.713	12.4627	9.94431	1.25325	0.325674	0.299135	0.524133	0.418567
1145	5.023	/	295.119	HMDB0002012	Ubiquinone-1	C14H18O4	250.121	1	[M+FA-H]-	43.3	21.5	96.47			5.98874	8.2741	5.7975	5.94195	4.8013	5.22076	6.68678	5.32134	1.2566	0.329522	0.17396	0.759551	0.50332
7246	3.88	/	535.178	HMDB0258278	sialosyl-Tn saccharide	C19H32N2O14	512.185	7	[M+Na]+	50.4	67.2	92.97			55.7581	58.4137	65.9496	45.8928	65.2824	32.0054	60.0405	47.7269	1.258	0.331134	0.226382	0.645159	0.525752
7730	14.153	588.439	611.428	HMDB0294917	DG(13:0/20:4+=O(15)/0:0)	C36H60O6	588.439	0	[M+Na]+	43.7	22.2	96.59			1.89069	4.50408	2.58173	1.71912	1.2021	4.20881	2.99217	2.37668	1.25897	0.332246	0.367398	0.434864	0.447485
842	2.344	/	261.008	HMDB0304930	3- Acetylphenol sulfate	C8H8O5S	216.009	1	[M+FA-H]-	51.1	59.1	97.45			446.206	335.444	418.67	302.488	390.318	260.482	400.107	317.763	1.25914	0.332435	0.168322	0.77386	0.514742
1527	7.303	328.095	327.088	HMDB0034109	Frenolicin B	C18H16O6	328.095	2	[M-H]-	49.3	53.4	95.34			39.5757	24.5701	34.9776	25.6039	27.5595	25.4267	33.0411	26.1967	1.26127	0.334878	0.182542	0.738637	0.481996
4637	7.336	380.217	381.224	HMDB0245561	20-Cooh ltb4	C21H32O6	380.22	7	[M+H]+	39.2	11.4	92.61			34.8505	45.1205	48.549	23.7506	33.1346	45.0055	42.84	33.9635	1.26135	0.334971	0.229307	0.639582	0.511505
4479	11.276	370.214	393.203	HMDB0255701	Nomegestrol acetate	C23H30O4	370.214	2	[M+Na]+	42.5	18.7	95.91			446.685	559.056	442.68	437.189	375.605	332.986	482.807	381.927	1.26414	0.338151	0.117961	0.928262	0.579943
5237	10.424	/	409.255	HMDB0038018	Cryptomeridiol 11-rhamnoside	C21H38O6	386.267	2	[M+Na]+	42.2	19.5	93.86			30.0418	67.7947	31.3743	36.2925	31.522	34.3713	43.0703	34.0619	1.26447	0.338532	0.330453	0.480891	0.30061
3221	13.498	/	455.354	HMDB0001023	4,4-Dimethylcholesta-8,14,24-trienol	C29H46O	410.355	1	[M+FA-H]-	51.6	64.2	95.21			0.891876	0.446292	0.38943	0.37712	0.411084	0.57777	0.575866	0.455325	1.26474	0.338837	0.339574	0.469066	0.330342
63	1.406	118.027	117.02	HMDB0000254	Succinic acid	C4H6O4	118.027	2	[M-H]-	43.2	18.7	99.57	86.6	87	618.226	576.954	746.2	495.017	505.303	534.395	647.127	511.572	1.26498	0.339111	0.0824273	1.08393	0.587202
965	11.028	276.209	275.202	HMDB0032672	4,8,12,15-Octadecatetraenoic acid	C18H28O2	276.209	1	[M-H]-	49.1	51.4	95.29			15.5669	21.8155	18.6661	14.9207	12.8312	16.5421	18.6828	14.7647	1.26537	0.339562	0.140205	0.853236	0.539182
78	1.418	85.0891	86.0964	HMDB0250671	Cyclopentylamine	C5H11N	85.0891	1	[M+H]+	44.5	28.7	94.59			1294.52	1463.51	1471.92	1531.64	957.438	852.313	1409.98	1113.8	1.26592	0.340191	0.203904	0.690575	0.55345
6423	5.734	/	499.123	HMDB0029291	3,4-Dicaffeoyl-1,5-quinolactone	C25H22O11	498.116	1	[M+H]+	54.5	76	98.4			4738.24	4808.67	4459.3	3354.17	3551.76	4157.35	4668.74	3687.76	1.26601	0.340289	0.0417631	1.37921	0.64626
6383	11.285	472.354	473.362	HMDB0035962	Ganoderic acid U	C30H48O4	472.355	1	[M+H]+	53.5	72.1	96.36			360.463	265.766	248.907	192.057	238.674	259.786	291.712	230.173	1.26736	0.34183	0.177559	0.750656	0.545267
814	4.551	/	197.081	HMDB0035721	Batatic acid	C10H12O4	196.074	1	[M+H]+	48.2	45	96.81			54.4064	54.3653	58.5802	48.8189	39.5583	43.6146	55.784	43.9973	1.2679	0.342438	0.0378682	1.42172	0.64628
1064	1.082	290.04	289.033	HMDB0001068	Sedoheptulose 7-phosphate	C7H15O10P	290.04	0	[M-H]-	42.9	17.9	97.11			438.128	511.819	368.709	425.139	384.259	230.073	439.552	346.491	1.26858	0.343218	0.220465	0.656661	0.486346
5735	7.975	/	433.31	HMDB0012958	gamma-Tocotrienol	C28H42O2	410.318	4	[M+Na]+	53.4	78	93.98			13.7436	13.4353	18.3125	22.2472	9.08029	4.53155	15.1638	11.953	1.26862	0.343257	0.350449	0.455375	0.592793
2106	11.616	/	247.205	HMDB0031111	5,10-Pentadecadien-1-ol	C15H28O	224.214	9	[M+Na]+	55.6	89.6	97.93			68.49	77.0893	64.8738	49.9968	52.088	63.5601	70.151	55.215	1.27051	0.345404	0.0771926	1.11242	0.624582
4473	4.02	/	371.167	HMDB0033009	Foeniculoside VIII	C16H28O8	348.178	1	[M+Na]+	50.3	60.2	92.33			22.9171	37.6112	21.6382	40.151	14.2777	10.235	27.3888	21.5546	1.27067	0.345591	0.358254	0.445809	0.544611
2856	3.826	/	428.157	HMDB0038630	Niazimin	C18H25NO8	383.158	2	[M+FA-H]-	52.5	66.4	98.38			53.3485	68.1825	60.3729	80.6681	28.1705	34.3108	60.6346	47.7164	1.27073	0.345655	0.328025	0.484094	0.533905
125	5.303	137.024	136.017	HMDB0304180	4-Hydroxybenzoate	C7H5O3-	137.024	2	[M-H]-	40.4	10.5	93.63			111.174	140.32	118.273	104.498	93.6667	92.3762	123.256	96.8469	1.27269	0.347878	0.0736586	1.13278	0.594024
5212	4.579	408.141	431.131	HMDB0041508	Marmesin galactoside	C20H24O9	408.142	4	[M+Na]+	49.9	58.9	94.88			50.4712	53.0811	68.7395	36.0243	45.6622	53.6591	57.4306	45.1152	1.27298	0.348207	0.167865	0.775039	0.551533
184	5.297	152.048	151.04	HMDB0032919	Ethyl 2-furanyl diketone	C8H8O3	152.047	2	[M-H]-	54.4	76.8	96.89			276.906	356.571	221.708	278.013	210.882	182.599	285.062	223.831	1.27356	0.348862	0.223633	0.650465	0.476001
3153	8.869	/	331.187	HMDB0036753	Yucalexin P15	C20H26O4	330.183	9	[M+H]+	40.4	17.1	94.82			380.048	485.883	533.292	193.276	293.709	611.273	466.407	366.086	1.27404	0.349408	0.312062	0.505759	0.554733
1814	8.682	/	347.223	HMDB0041928	Methenolone	C20H30O2	302.225	2	[M+FA-H]-	48.1	47.2	95.71			4.8833	7.40277	4.29748	7.58183	3.11259	2.32195	5.52785	4.33879	1.27405	0.349425	0.358731	0.445231	0.491928
6402	11.744	474.37	475.377	HMDB0039692	20,24-Epoxy-25,26-dihydroxydammaran-3-one	C30H50O4	474.371	1	[M+H]+	42.7	20.8	94.37			410.655	375.459	275.671	272.409	282.528	277.374	353.928	277.437	1.27571	0.351297	0.177006	0.752012	0.567849
4614	4.324	/	381.115	HMDB0258643	Sweroside	C16H22O9	358.126	1	[M+Na]+	46.8	39.9	95.77			144.698	211.504	187.641	158.116	149.209	118.494	181.281	141.94	1.27717	0.352952	0.15492	0.809892	0.543942
1946	7.201	/	359.114	HMDB0029304	3,4-DHPEA-EA	C19H22O8	378.131	1	[M-H2O-H]-	51.5	64.6	94.25			19.393	11.979	19.4886	12.2228	10.9113	16.617	16.9535	13.2503	1.27948	0.355558	0.231557	0.635343	0.480136
119	5.718	136.053	135.045	HMDB0002340	2-Methylbenzoic acid	C8H8O2	136.052	2	[M-H]-	45.5	31.4	98.19	85.9		1225.04	1137.5	1212.73	771.773	898.235	1120.66	1191.76	930.223	1.28115	0.357442	0.0895876	1.04775	0.606135
153	6.594	146.037	145.03	HMDB0033183	2-Benzofurancarboxaldehyde	C9H6O2	146.037	2	[M-H]-	49.2	56.5	92.02			30.1935	22.8829	28.7379	28.4366	17.8585	17.4206	27.2714	21.2386	1.28405	0.360703	0.197995	0.703346	0.538892
1115	12.42	180.151	181.158	HMDB0038108	Quinceoxepane	C12H20O	180.151	1	[M+H]+	46.3	45.3	87.78			10.1771	12.6102	10.8873	9.4777	6.84429	9.86389	11.2249	8.72863	1.28598	0.362872	0.116209	0.934761	0.603147
5724	3.231	/	433.146	HMDB0034588	Butyl 3-O-caffeoylquinate	C20H26O9	410.158	1	[M+Na]+	55.9	82.3	98.51			718.014	720.791	574.658	458.555	718.608	386.494	671.154	521.219	1.28766	0.364756	0.205721	0.68672	0.567966
950	1.99	170.058	171.065	HMDB0038760	Herierin III	C8H10O4	170.058	1	[M+H]+	47.4	39.9	97.8			142.543	167.539	146.394	70.1	149.41	134.662	152.159	118.057	1.28886	0.366091	0.206761	0.684531	0.563933
2329	8.77	/	261.182	HMDB0035887	Germacrenone	C15H26O2	238.193	1	[M+Na]+	43.9	23.1	96.83			117.499	77.3234	82.1643	51.0084	65.6903	98.0585	92.3288	71.5857	1.28977	0.367108	0.246049	0.608978	0.538282
1984	11.052	/	361.2	HMDB0005832	6b-Hydroxymethandienone	C20H28O3	316.204	6	[M+FA-H]-	44.4	33.2	95.59			88.6929	68.4203	95.8504	43.7183	53.0164	99.3299	84.3212	65.3548	1.29021	0.367601	0.274823	0.560947	0.545926
1223	1.078	303.143	302.136	HMDB0039423	N5-Acetyl-N2-gammaglutamylornithine	C12H21N3O6	303.143	0	[M-H]-	43.6	26.7	91.54			103.101	96.7708	107.52	92.3073	79.2877	66.5942	102.464	79.3964	1.29053	0.367968	0.068762	1.16265	0.61136
3473	9.231	/	347.182	HMDB0036690	3-Epinobilin	C20H26O5	346.178	9	[M+H]+	46.1	45.7	94.47			147.343	184.291	193.101	89.4307	119.547	197.568	174.912	135.515	1.29072	0.368175	0.242898	0.614576	0.562003
3371	8.268	/	321.112	HMDB0004808	7C-aglycone	C18H18O4	298.121	6	[M+Na]+	47.6	47.6	97.48			24.5963	17.2843	29.266	20.5633	16.8065	17.7115	23.7155	18.3604	1.29167	0.369233	0.188174	0.725439	0.520642
274	10.012	172.11	171.103	HMDB0094711	9-Oxo-nonanoic acid	C9H16O3	172.11	2	[M-H]-	43.5	22	97.66			33.3151	23.5806	30.5954	15.4263	19.8563	32.2313	29.1637	22.5046	1.2959	0.373953	0.245434	0.610065	0.547413
2262	5.315	382	380.993	HMDB0303771	Quercetin 3-sulfate	C15H10O10S	381.999	1	[M-H]-	53.9	76.6	94.43			399.558	511.982	443.855	510.014	289.992	245.748	451.798	348.585	1.29609	0.37417	0.24075	0.618433	0.541362
1689	3.599	340.08	339.073	HMDB0030821	Cichoriin	C15H16O9	340.079	2	[M-H]-	48.7	49.9	95.68			28.028	32.2458	33.4562	30.3368	28.5455	13.3724	31.2433	24.0849	1.29721	0.375417	0.222875	0.651939	0.527064
4068	3.784	/	353.157	HMDB0033111	Epijasminoside A	C16H26O7	330.168	0	[M+Na]+	46	33	96.94			19.3489	41.7907	14.4929	42.8014	6.30984	9.16535	25.2109	19.4255	1.29782	0.376092	0.391915	0.406808	0.610272
1956	8.966	/	359.223	HMDB0246255	3alpha-Hydroxytibolone	C21H30O2	314.225	2	[M+FA-H]-	54.5	77.9	97.13			33.5182	28.819	16.7914	37.8813	10.6927	12.3954	26.3762	20.3231	1.29784	0.376111	0.365659	0.436923	0.527528
5453	10.503	/	419.33	HMDB0303011	31-Nordehydrolanosterol	C28H44O	396.339	4	[M+Na]+	51.3	66.3	95.47			123.947	102.674	91.1741	75.8568	81.8068	86.4852	105.932	81.3829	1.30165	0.380337	0.0914939	1.03861	0.646104
4699	11.872	/	383.294	HMDB0006246	Tetracosatetraenoic acid (24:4n-6)	C24H40O2	360.303	5	[M+Na]+	52.6	72.1	96.33			51.1607	56.1503	39.7989	34.1689	37.4482	41.3935	49.0366	37.6702	1.30174	0.380437	0.111144	0.954113	0.619128
2878	11.052	/	429.187	HMDB0010317	17-beta-Estradiol glucuronide	C24H32O8	448.21	10	[M-H2O-H]-	39.1	15.2	90.83			9.21215	7.72397	9.3249	4.81016	6.02952	9.32766	8.75367	6.72244	1.30216	0.380902	0.200765	0.697313	0.580161
1581	8.858	330.181	329.174	HMDB0036753	Yucalexin P15	C20H26O4	330.183	6	[M-H]-	43.2	27.2	95.07			8.75444	10.0898	10.4749	3.95295	5.12642	13.4255	9.77303	7.50162	1.30279	0.381602	0.343287	0.464342	0.612112
6349	11.434	470.339	493.328	HMDB0302096	Kuguacin A	C30H46O4	470.34	1	[M+Na]+	55.8	86.1	94.66			1581.73	1372.48	1585.53	1058.86	1411.99	1010.45	1513.25	1160.43	1.30404	0.382985	0.0914234	1.03894	0.644113
3651	11.153	/	489.359	HMDB0035853	Fasciculol C	C30H52O6	508.376	1	[M-H2O-H]-	53	70.9	95.26			188.109	136.496	51.2498	113.107	67.0879	107.778	125.285	95.9909	1.30518	0.384244	0.343702	0.463818	0.237036
3683	9.323	/	335.219	HMDB0010221	9,10-DiHODE	C18H32O4	312.23	2	[M+Na]+	45.4	33.8	96.04			174.218	293.224	189.584	136.161	131.924	235.207	219.009	167.764	1.30546	0.384556	0.261178	0.583063	0.518845
5585	11.014	/	425.229	HMDB0254292	Macrolactin-A	C24H34O5	402.241	2	[M+Na]+	45.2	33.1	95.22			277.281	258.901	231.613	181.405	197.106	209.432	255.932	195.981	1.3059	0.385047	0.0386519	1.41283	0.691766
5408	7.224	416.146	417.154	HMDB0033280	8-Acetoxypinoresinol	C22H24O8	416.147	2	[M+H]+	52.8	69.1	96.69			83.327	152.41	135.078	81.8225	110.907	91.1888	123.605	94.6395	1.30606	0.385221	0.213947	0.669694	0.483864
3100	3.201	/	447.151	HMDB0041514	Benzyl O-[arabinofuranosyl-(1->6)-glucoside]	C18H26O10	402.153	1	[M+FA-H]-	42	16.6	95.21			38.3871	44.5499	35.1095	36.4742	28.268	25.6181	39.3488	30.1201	1.3064	0.385594	0.11287	0.947423	0.597689
200	10.011	156.115	155.108	HMDB0040210	2-Propenyl hexanoate	C9H16O2	156.115	2	[M-H]-	41	10.6	96.37			7.10142	4.87384	6.82458	3.23662	4.48464	6.66546	6.26661	4.79557	1.30675	0.385982	0.23522	0.628525	0.547125
1455	5.483	206.058	207.065	HMDB0030818	Scoparone	C11H10O4	206.058	1	[M+H]+	48	48.1	93.06	86.2		113.969	58.1558	154.348	64.36	82.3744	102.967	108.824	83.2339	1.30745	0.386754	0.291834	0.534864	0.361706
2548	10.624	274.193	275.2	HMDB0002725	Nandrolone	C18H26O2	274.193	1	[M+H]+	53.2	70.7	97.17			723.734	701.462	824.397	481.437	529.943	706.5	749.864	572.627	1.30952	0.389034	0.102803	0.987996	0.646244
2610	11.065	/	277.216	HMDB0003229	Palmitoleic acid	C16H30O2	254.225	8	[M+Na]+	51.6	69.5	97.4	68		746.283	613.437	898.593	373.701	448.25	901.483	752.771	574.478	1.31036	0.389959	0.270173	0.568358	0.580079
1203	5.315	302.043	301.036	HMDB0005794	Quercetin	C15H10O7	302.043	1	[M-H]-	52.3	66.8	95.87	87.1		225.081	275.198	246.718	261.895	166.398	141.693	248.999	189.995	1.31055	0.390175	0.186642	0.728991	0.572103
6963	8.328	/	512.373	HMDB0062314	1-docosanoyl-glycero-3-phosphate	C25H51O7P	494.337	4	[M+NH4]+	43.5	31.5	90.57			33.5495	28.3879	24.5769	20.0902	20.2976	25.4903	28.8381	21.9594	1.31325	0.393139	0.108692	0.963804	0.644743
7967	4.779	620.207	621.215	HMDB0036746	Matsutakeside I	C30H36O14	620.211	5	[M+H]+	54.1	86.3	90.25			80.389	134.059	95.597	68.155	93.548	74.2078	103.348	78.6369	1.31425	0.394238	0.197701	0.703992	0.54375
96	1.456	/	130.088	HMDB0250671	Cyclopentylamine	C5H11N	85.0891	4	[M+FA-H]-	46.5	37.8	99.16			131.776	107.778	124.518	104.394	86.1627	86.3991	121.358	92.3187	1.31455	0.39457	0.0585793	1.23226	0.64816
2010	10.824	/	363.216	HMDB0035311	Galanal A	C20H30O3	318.219	6	[M+FA-H]-	42.7	25.1	95.9			259.971	220.361	262	133.628	151.683	278.763	247.444	188.025	1.31602	0.396178	0.227247	0.643502	0.596791
1909	12.653	/	235.169	HMDB0037907	2,6,10,10-Tetramethyl-1-oxaspiro[4.5]decan-6-ol	C13H24O2	212.178	10	[M+Na]+	51.7	82.5	86.37			27.0328	35.1065	25.6944	22.3798	21.312	23.0371	29.2779	22.243	1.31628	0.396464	0.138032	0.860021	0.649996
4044	5.681	/	521.203	HMDB0038883	Sambacin	C26H36O12	540.221	1	[M-H2O-H]-	49.9	58.1	92.27			69.289	90.7963	77.9158	52.1595	70.8678	57.4089	79.3337	60.1454	1.31903	0.399479	0.102396	0.989717	0.613809
5718	7.156	840.326	839.319	HMDB0244359	11-Hydroxyaclacinomycin X	C42H52N2O16	840.332	7	[M-H]-	45.9	46.4	91.18			9.88713	12.3519	15.3846	4.46417	17.3878	6.5866	12.5412	9.47952	1.32298	0.403789	0.338554	0.470372	0.587941
29	5.879	97.9675	96.9602	HMDB0001448	Sulfate	H2O4S	97.9674	1	[M-H]-	45.5	35	94.06			65.789	72.4299	55.7751	47.4307	50.9655	47.675	64.6646	48.6904	1.32808	0.409339	0.0550189	1.25949	0.659609
1902	10.498	234.162	235.169	HMDB0036449	(1alpha,4beta,5beta)-4-Hydroxy-7(11),10(14)-guaiadien-8-one	C15H22O2	234.162	2	[M+H]+	56.9	91.1	95.35			157.728	209.791	164.434	186.079	118.767	95.0308	177.318	133.293	1.33029	0.411741	0.199254	0.700592	0.604577
3696	12.613	334.286	335.294	HMDB0002823	Docosatrienoic acid	C22H38O2	334.287	2	[M+H]+	45.4	33.4	95.61	87.9		10.0307	24.4513	14.2086	15.3135	8.76194	12.5219	16.2302	12.1991	1.33044	0.411904	0.290195	0.537311	0.414861
421	10.817	/	195.139	HMDB0010727	3-Oxododecanoic acid	C12H22O3	214.157	1	[M-H2O-H]-	41.5	13.7	95.24			13.5618	10.7041	13.4835	5.85265	6.74815	15.7682	12.5831	9.45632	1.33066	0.412139	0.284522	0.545885	0.615371
469	1.447	131.095	132.102	HMDB0000687	Leucine	C6H13NO2	131.095	0	[M+H]+	41	6.65	98.87	62.3		665.873	731.43	753.759	743.82	449.794	422.727	717.021	538.78	1.33082	0.412317	0.189646	0.722056	0.639144
7046	11.472	/	518.321	HMDB0010382	LysoPC(16:0/0:0)	C24H50NO7P	495.332	1	[M+Na]+	54.3	79.3	93.37			57.1164	91.2439	74.4436	60.3447	61.5975	45.4049	74.268	55.7824	1.33139	0.412932	0.161721	0.791233	0.582281
3452	12.769	474.371	473.364	HMDB0245562	20-Epi-Eldecalcitol	C30H50O4	474.371	1	[M-H]-	42.7	16.9	97.72			51.4672	60.176	12.7566	46.0309	15.1399	31.9657	41.4666	31.0455	1.33567	0.417566	0.363066	0.440015	0.239696
549	7.436	214.121	213.114	HMDB0030984	5-Hexyltetrahydro-2-oxo-3-furancarboxylic acid	C11H18O4	214.121	2	[M-H]-	46.9	39.7	96.8			18.2729	29.7196	14.9641	18.8031	12.1331	16.181	20.9855	15.7057	1.33617	0.418106	0.257347	0.589482	0.477126
4271	3.938	/	365.12	HMDB0013682	Coniferin	C16H22O8	342.131	1	[M+Na]+	42.7	19.6	95.67			110.877	103.141	110.15	74.4244	100.16	67.8954	108.056	80.8266	1.33689	0.418876	0.077437	1.11105	0.685643
2346	10.191	386.267	385.26	HMDB0036015	Mangalkanyl glucoside	C21H38O6	386.267	2	[M-H]-	51.4	63.6	95.53			8.64992	6.68458	8.21802	4.75049	5.26716	7.59272	7.85084	5.87012	1.33742	0.419457	0.139605	0.855098	0.628568
3375	11.689	/	467.317	HMDB0303399	Quillajasaponin	C30H46O5	486.335	1	[M-H2O-H]-	53.4	74.6	93.62			56.0153	48.288	44.7047	39.7369	35.0997	36.4811	49.6693	37.1059	1.33858	0.420707	0.0466925	1.33075	0.682385
667	1.313	146.037	147.044	HMDB0253625	Isocoumarin	C9H6O2	146.037	1	[M+H]+	45.3	36.3	90.85			43.8233	38.7897	46.9361	34.6921	33.854	28.1183	43.183	32.2215	1.34019	0.422442	0.0472293	1.32579	0.706323
4411	8.183	368.217	369.224	HMDB0001908	19-Hydroxy-PGE2	C20H32O6	368.22	8	[M+H]+	44.5	38.2	93.64			52.5475	42.0768	64.2346	22.1315	34.3567	61.7892	52.953	39.4258	1.3431	0.425571	0.262082	0.581562	0.607652
3080	1.085	303.142	304.15	HMDB0039423	N5-Acetyl-N2-gammaglutamylornithine	C12H21N3O6	303.143	2	[M+H]+	54.5	78.7	95.82			283.737	336.755	306.523	290.05	232.987	167.068	309.005	230.035	1.3433	0.425777	0.120803	0.917923	0.652211
5938	12.933	442.381	443.388	HMDB0036838	Betulin	C30H50O2	442.381	1	[M+H]+	56.3	84.4	97.75	67.2		16.7825	14.1915	16.8042	11.5495	14.7186	9.26319	15.9261	11.8437	1.34468	0.427266	0.103151	0.986526	0.668482
2747	1.084	285.132	286.139	HMDB0002171	Glycylprolylhydroxyproline	C12H19N3O5	285.132	2	[M+H]+	50.8	61.5	94.3			104.386	121.108	111.204	103.906	88.6338	57.7482	112.233	83.4294	1.34524	0.427866	0.124816	0.903729	0.648747
367	1.35	/	187.025	HMDB0032923	Kojic acid	C6H6O4	142.027	3	[M+FA-H]-	42	14.6	98.8			31.7308	26.992	33.4856	23.8927	26.6072	18.0265	30.7362	22.8422	1.34559	0.428238	0.0897174	1.04712	0.639293
1400	10.798	/	315.197	HMDB0248405	Androsta-4,16-dien-3-one	C19H26O	270.198	1	[M+FA-H]-	41.1	11.1	95.69			10.157	8.46876	7.48785	6.0521	4.46349	8.8716	8.70454	6.4624	1.34695	0.429698	0.187908	0.726055	0.615654
529	3.127	/	211.062	HMDB0029665	Ethyl vanillin	C9H10O3	166.063	2	[M+FA-H]-	51.3	61.2	97.87			59.1331	48.4672	69.1412	46.7357	48.6554	35.7518	58.9138	43.7143	1.3477	0.4305	0.116335	0.934289	0.619239
5248	10.822	/	681.436	HMDB0036928	Mactraxanthin	C40H60O6	636.439	5	[M+FA-H]-	40.8	19	90.56			8.63361	6.9855	9.8865	2.66292	3.36284	12.883	8.50187	6.30293	1.34888	0.431758	0.364089	0.438792	0.713329
5758	10.735	434.318	435.325	HMDB0035685	beta-Citraurol	C30H42O2	434.318	1	[M+H]+	57.4	93.6	94.9			280.302	263.502	222.157	183.266	225.236	158.327	255.32	188.943	1.35131	0.434358	0.0844947	1.07317	0.689782
6269	7.924	464.144	465.151	HMDB0258285	Sibenadet	C22H28N2O5S2	464.144	1	[M+H]+	39.8	14.8	85.01			16.3119	12.0141	14.891	10.8041	11.9189	9.23667	14.4056	10.6532	1.35223	0.435341	0.085606	1.0675	0.684664
726	10.061	150.141	151.148	HMDB0030944	Cystophorene	C11H18	150.141	1	[M+H]+	42.6	16.3	97.88			46.1388	24.9513	22.558	21.5775	16.4377	31.2204	31.2161	23.0785	1.3526	0.435737	0.274989	0.560684	0.515284
3135	2.499	/	308.197	HMDB0015453	Procaterol	C16H22N2O3	290.163	1	[M+NH4]+	43.4	22.7	96.12			51.025	20.2294	21.0925	19.3603	21.3637	27.4908	30.7823	22.7383	1.35376	0.436975	0.31879	0.496495	0.390113
3965	4.71	516.126	515.119	HMDB0304637	4,5-Dicaffeoylquinic acid	C25H24O12	516.127	0	[M-H]-	48.4	43.2	98.97	87.2		31663.3	27126.1	29833.9	20536.2	22018.8	22878.5	29541.1	21811.2	1.3544	0.437658	0.0196379	1.70691	0.721389
1170	11.931	186.141	187.148	HMDB0035759	7-Ethyl-5,6-dihydro-1,4-dimethylazulene	C14H18	186.141	1	[M+H]+	54.7	77.9	96.9			95.2318	94.1499	81.7451	65.5063	59.8047	74.3809	90.3756	66.564	1.35773	0.441191	0.0373111	1.42816	0.740982
6095	3.909	/	455.116	HMDB0248668	Asperulosidic acid	C18H24O12	432.127	1	[M+Na]+	49.7	52.3	97.84			218.953	164.706	495.567	214.474	267.319	165.307	293.075	215.7	1.35872	0.442245	0.316767	0.49926	0.332145
8285	6.322	678.289	679.296	HMDB0039005	Hv-NCC-1	C35H42N4O10	678.29	2	[M+H]+	51.2	63.4	94.69			32.2866	17.3633	19.3769	23.4142	15.3565	11.8975	23.0089	16.8894	1.36233	0.446073	0.254155	0.594902	0.557648
2879	8.019	/	315.193	HMDB0006285	4-oxo-Retinoic acid	C20H26O3	314.188	9	[M+H]+	38.6	10.2	92.27			23.6437	10.1928	7.17356	11.0745	6.34233	12.6337	13.67	10.0168	1.3647	0.448585	0.327727	0.484488	0.360825
150	1	146.022	145.014	HMDB0000208	Oxoglutaric acid	C5H6O5	146.022	2	[M-H]-	47.4	40.5	98.28	61.9		550.574	706.17	593.329	510.066	456.144	389.219	616.691	451.81	1.36494	0.448833	0.0699654	1.15512	0.674122
3408	9.298	/	323.127	HMDB0245779	3-(4-Carboxybenzylidene)-6-hydroxycamphor	C18H20O4	300.136	6	[M+Na]+	48.8	53.7	97.5			188.359	218.322	251.694	191.855	136.249	153.841	219.458	160.648	1.36608	0.450043	0.0942573	1.02569	0.688546
4900	10.248	392.253	393.26	HMDB0260493	MG(20:5OH/0:0/0:0)	C23H36O5	392.256	8	[M+H]+	39	10.5	92.93			31.6823	124.03	65.9692	49.2617	50.6093	62.3284	73.894	54.0665	1.36672	0.450723	0.316495	0.499634	0.252314
1900	4.73	/	357.06	HMDB0030563	3',4,4'-Trihydroxypulvinone	C17H12O6	312.063	7	[M+FA-H]-	46.2	48	90.27			23.2972	25.3745	48.4868	24.1962	18.4393	28.4121	32.3862	23.6826	1.36751	0.451553	0.270851	0.56727	0.482693
1623	7.673	/	331.25	HMDB0061663	12-hydroxyheptadecanoic acid	C17H34O3	286.251	2	[M+FA-H]-	41.7	13.4	96.98			35.3729	32.6256	33.2803	37.8049	18.7658	17.317	33.7596	24.6292	1.37071	0.454924	0.237711	0.623951	0.640749
244	3.628	166.027	165.02	HMDB0002334	Benzoquinoneacetic acid	C8H6O4	166.027	2	[M-H]-	53.8	74.6	96.87			42.9197	37.78	43.239	28.1241	21.1734	41.0433	41.3129	30.1136	1.3719	0.456177	0.142989	0.844698	0.66588
994	10.515	280.204	279.197	HMDB0112098	5-Pentyl-2-furanoctanoic acid	C17H28O3	280.204	1	[M-H]-	47.3	42.8	94.87			12.4904	15.6926	13.8053	7.79337	8.61768	14.188	13.9961	10.1997	1.37221	0.456501	0.157111	0.803792	0.656814
3633	9.131	332.196	333.203	HMDB0259665	Dehydroandrographolide	C20H28O4	332.199	9	[M+H]+	40.2	16.6	94.29			551.942	632.547	709.335	360.959	374.219	644.811	631.275	459.997	1.37235	0.456645	0.161368	0.792184	0.673584
548	7.284	/	213.114	HMDB0182798	6-exo-Hydroxyfenchone	C10H16O2	168.115	2	[M+FA-H]-	45.3	31.2	97.92			17.7436	15.2975	15.9236	9.51139	10.2395	15.831	16.3215	11.8606	1.37611	0.460599	0.117536	0.92983	0.682928
3246	6.88	458.252	457.245	HMDB0036123	[6]-Gingerdiol 5-O-betaglucopyranoside	C23H38O9	458.252	2	[M-H]-	44.4	31.3	92.73			23.8568	25.8799	22.2048	19.6546	18.558	14.0171	23.9805	17.4099	1.37741	0.461955	0.0539915	1.26767	0.691817
2877	10.325	292.203	293.211	HMDB0302724	12-Oxophytodienoic acid	C18H28O3	292.204	2	[M+H]+				86.9		50.7829	44.7732	55.3515	29.1597	32.1433	48.2446	50.3026	36.5159	1.37755	0.462108	0.118467	0.926403	0.700467
225	8.74	106.078	107.085	HMDB0059905	Ethylbenzene	C8H10	106.078	1	[M+H]+	49.7	52.1	98.15			242.712	137.844	129.199	107.983	138.561	123.498	169.918	123.347	1.37756	0.462114	0.244828	0.611139	0.570428
865	8.777	264.173	263.165	HMDB0032090	12-Oxo-2,3-dinor-10,15-phytodienoic acid	C16H24O3	264.173	1	[M-H]-	42.9	20.9	94.63			11.0634	8.3612	8.38677	4.75788	5.28907	10.1328	9.27045	6.7266	1.37818	0.462763	0.215157	0.667245	0.646551
887	10.047	/	265.217	HMDB0038685	Muricatacin	C17H32O3	284.235	1	[M-H2O-H]-	42.2	17.1	94.74			12.2711	14.0966	11.6047	5.36331	7.76802	14.3663	12.6575	9.16588	1.38093	0.465645	0.226706	0.644538	0.657416
4856	10.821	/	613.447	HMDB0295256	DG(PGJ2/15:0/0:0)	C38H64O7	632.465	0	[M-H2O-H]-	53.6	73.8	94.7			37.7382	30.4287	44.4963	9.1542	12.2349	60.179	37.5544	27.1894	1.38122	0.465938	0.372342	0.429058	0.802481
7323	5.46	/	543.24	HMDB0029771	7,8-Dihydrovomifoliol 9-[apiosyl-(1->6)-glucoside]	C24H40O12	520.252	1	[M+Na]+	40.6	8.15	96.05			61.0022	66.8231	44.5608	71.2214	27.929	25.5562	57.462	41.5689	1.38233	0.467104	0.268456	0.571128	0.661749
713	6.8	/	241.108	HMDB0302428	Loliolide	C11H16O3	196.11	2	[M+FA-H]-	52.2	64.4	98.81			49.7854	69.5057	45.159	30.5303	30.0991	58.2972	54.8167	39.6422	1.38279	0.46758	0.223224	0.651259	0.620996
5733	10.663	432.302	433.309	HMDB0036885	3-Hydroxy-8'-apo-epsilon-caroten-8'-al	C30H40O2	432.303	1	[M+H]+	52	70.3	91.7			91.7465	61.9634	52.7478	64.904	44.9142	39.2975	68.8192	49.7052	1.38455	0.469413	0.203577	0.691271	0.618176
3337	9.659	317.292	318.3	HMDB0004610	Phytosphingosine	C18H39NO3	317.293	2	[M+H]+	48.1	47.3	95.13			40.6	29.0528	39.3837	30.5048	25.5643	22.5567	36.3455	26.2086	1.38678	0.471737	0.0979239	1.00911	0.699756
533	5.149	/	211.098	HMDB0035235	2,4,7-Decatrienoic acid	C10H14O2	166.099	1	[M+FA-H]-	50.9	59.7	96.63			35.4734	43.5186	49.9323	36.4324	35.0222	21.3527	42.9747	30.9358	1.38916	0.474212	0.137777	0.860824	0.629671
1087	3.971	/	291.052	HMDB0029783	Mono-p-coumaroylmesotartaric acid	C14H14O8	310.069	4	[M-H2O-H]-	41.2	17.7	93.18			15.7786	16.7482	12.3188	15.3712	9.79156	7.08505	14.9485	10.7493	1.39065	0.475764	0.185013	0.732798	0.629493
6740	12.461	/	495.344	HMDB0002392	Maslinic acid	C30H48O4	472.355	2	[M+Na]+				89.9		748.289	701.427	474.615	564.583	369.119	444.734	641.444	459.479	1.39603	0.481325	0.146742	0.833446	0.664828
1701	8.943	/	339.124	HMDB0036837	Isocolumbin	C20H22O6	358.142	2	[M-H2O-H]-	56	88.7	93.38			18.9111	12.2273	11.9504	14.8938	7.88743	8.01745	14.3629	10.2662	1.39905	0.484445	0.224583	0.648623	0.609877
7131	6.434	/	525.23	HMDB0014433	Amcinonide	C28H35FO7	502.237	9	[M+Na]+	40.7	23.5	89.83			85.0033	83.7373	92.0382	98.9215	41.8426	45.601	86.9263	62.1217	1.39929	0.484694	0.235827	0.627406	0.701812
4420	10.237	559.389	558.381	HMDB0033678	gamma-Chaconine	C33H53NO6	559.387	2	[M-H]-	43	23.9	93.93			9.61342	5.41962	6.72611	3.24397	5.25166	7.03226	7.25305	5.17597	1.40129	0.48676	0.225605	0.646651	0.604117
3964	5.672	516.126	515.119	HMDB0030707	4,5-Di-O-caffeoylquinic acid	C25H24O12	516.127	0	[M-H]-	50	51.1	98.8	93.1		43186.7	40177.1	41725.3	24841	28744.1	35571.3	41696.4	29718.8	1.40303	0.488547	0.0416962	1.3799	0.742966
7422	4.273	556.119	557.126	HMDB0302946	Salvianolic acid K	C27H24O13	556.122	6	[M+H]+	51.3	72	91.07			78.4076	74.9486	80.5803	55.5233	64.7493	46.393	77.9789	55.5552	1.40363	0.489162	0.0353514	1.45159	0.771537
6106	4.544	/	455.152	HMDB0041515	Benzyl gentiobioside	C19H28O11	432.163	1	[M+Na]+	41.4	17.1	91.52			10.2788	35.8892	12.2363	18.639	12.8376	10.1152	19.4681	13.8639	1.40423	0.489776	0.333544	0.476847	0.301635
409	4.305	196.074	195.066	HMDB0040637	4-Hydroxy-6-methyl-3-(1-oxobutyl)-2H-pyran-2-one	C10H12O4	196.074	1	[M-H]-	54.2	76.7	95.53			54.5283	55.8996	58.6841	41.6772	43.7219	34.9597	56.3707	40.1196	1.40507	0.490637	0.0171685	1.76527	0.753408
8055	7.099	/	637.225	HMDB0304575	Chrysoeriol 7-O-neohesperidoside	C32H38O12	614.236	1	[M+Na]+	52.7	68.2	97.08			95.648	116.433	112.887	73.8315	84.7362	72.6873	108.323	77.085	1.40524	0.490815	0.0331072	1.48008	0.77615
3279	3.972	314.115	315.122	HMDB0041697	6'-Hydroxyenterolactone	C18H18O5	314.115	1	[M+H]+	47.8	45.3	94.7			74.332	102.906	109.712	49.9587	105.481	48.5718	95.6498	68.0038	1.40654	0.492146	0.216163	0.665218	0.660976
4373	10.656	/	553.315	HMDB0115485	PA(8:0/14:0)	C25H49O8P	508.317	1	[M+FA-H]-	42.8	20.3	94.16			67.396	41.7115	37.1308	33.4572	31.4159	38.9304	48.7461	34.6012	1.4088	0.494466	0.192118	0.716433	0.605323
4449	11.316	/	392.313	HMDB0000308	3b-Hydroxy-5-cholenoic acid	C24H38O3	374.282	9	[M+NH4]+	38.7	11.4	91.68			19.0013	67.1621	37.8614	23.8066	40.3092	23.8194	41.3416	29.3117	1.41041	0.496117	0.302247	0.519638	0.365363
888	10.619	164.084	165.091	HMDB0035213	beta-Thujaplicin	C10H12O2	164.084	1	[M+H]+	49.2	50.5	96.54			20.7962	22.8805	18.4097	14.6625	12.8348	16.3608	20.6955	14.6194	1.41562	0.501435	0.0422092	1.37459	0.78397
391	1.115	/	124.087	HMDB0245227	2-Methyleneglutaronitrile	C6H6N2	106.053	1	[M+NH4]+	41	13.4	93.01			100.789	33.596	79.0057	47.6331	40.8067	61.8179	71.1304	50.0859	1.42017	0.506061	0.261701	0.582195	0.442889
6354	11.112	470.339	471.346	HMDB0035334	Ganodermic acid Jb	C30H46O4	470.34	1	[M+H]+	55.7	85.6	94.27			339.807	285.123	280.027	286.247	186.667	163.223	301.652	212.046	1.42258	0.508511	0.114149	0.942529	0.738757
243	1.877	165.079	164.072	HMDB0000159	Phenylalanine	C9H11NO2	165.079	2	[M-H]-	50.7	57.8	98.2	81.6		146.859	118.05	197.922	125.013	81.7855	118.098	154.277	108.299	1.42455	0.510506	0.158054	0.801195	0.651114
4854	7.098	614.239	613.232	HMDB0304575	Chrysoeriol 7-O-neohesperidoside	C32H38O12	614.236	4	[M-H]-	47.7	48.4	94.99			27.4957	38.6091	35.596	19.8105	27.0206	24.4281	33.9003	23.7531	1.42719	0.513182	0.0831001	1.0804	0.708667
209	1.314	/	159.03	HMDB0031859	Norfuraneol	C5H6O3	114.032	2	[M+FA-H]-	45.3	29	99.85			33.609	42.5954	34.329	31.5876	20.8189	24.8486	36.8445	25.7517	1.43076	0.51678	0.0818498	1.08698	0.72394
4877	5.502	/	617.226	HMDB0029626	5alpha-Ethoxy-6beta-hydroxy-5,6-dihydrophysalin B	C30H36O11	572.226	4	[M+FA-H]-	48.3	51	94.52			61.516	73.5322	77.6815	57.4808	76.7948	14.336	70.9099	49.5372	1.43145	0.517474	0.250513	0.601169	0.679659
666	6.144	146.037	147.044	HMDB0001218	Coumarin	C9H6O2	146.037	1	[M+H]+	46.2	36.2	95.95			85.3579	80.088	86.2084	68.958	42.6805	64.0589	83.8848	58.5658	1.43232	0.51835	0.0609505	1.21502	0.771426
6043	9.786	/	451.32	HMDB0244149	1,24)-Dihydroxyvitamin D2	C28H44O3	428.329	4	[M+Na]+	54.3	81.1	94.96			151.582	133.893	143.495	149.382	83.1174	66.8373	142.99	99.7789	1.43307	0.519106	0.159459	0.797351	0.734458
5603	14.402	424.37	425.377	HMDB0035265	Anhydrosophoradiol	C30H48O	424.371	1	[M+H]+	54.5	76.6	96.7			39.3666	41.1758	36.3101	28.7663	28.2266	24.4954	38.9508	27.1628	1.43398	0.520022	0.0160404	1.79479	0.823073
903	1.889	/	166.086	HMDB0247063	6-Fluoromevalonate	C6H9FO3	148.054	8	[M+NH4]+	42.7	29.1	93.37			949.253	839.747	1304.56	853.573	566.289	735.982	1031.19	718.615	1.43497	0.521017	0.132989	0.876184	0.706663
4854	3.936	390.151	413.14	HMDB0250075	Chidamide	C22H19FN4O2	390.149	2	[M+Na]+	39.1	13.2	85.19			12.4379	10.5268	15.9133	13.0878	9.16009	4.72933	12.9593	8.9924	1.44114	0.527213	0.20057	0.697734	0.685675
901	4.764	/	267.087	HMDB0031668	Dihydrodeoxy-8-epiaustdiol	C12H14O4	222.089	0	[M+FA-H]-	47	40.1	95.14			16.7749	14.694	14.424	10.4409	9.80882	11.5912	15.2977	10.6136	1.44132	0.527391	0.0199656	1.69972	0.793666
6145	6.365	456.139	457.147	HMDB0251365	Dilmapimod	C23H19F3N4O3	456.141	4	[M+H]+	41.6	19.4	92.78			73.5858	75.2257	63.6435	48.736	52.423	46.1022	70.8183	49.087	1.44271	0.52878	0.0202359	1.69388	0.82811
1534	5.029	/	327.124	CSID4444821	molephantin	C19H22O6	346.142	1	[M-H2O-H]-	54.3	80.5	92.03			18.1566	16.1617	17.6577	12.3555	11.1205	12.4665	17.3254	11.9809	1.44609	0.532154	0.00996427	2.00155	0.806712
6265	4.845	464.093	465.1	HMDB0253683	Isoquercitroside	C21H20O12	464.095	5	[M+H]+	40.4	12.1	95.65			23.164	14.3671	20.338	16.9233	12.8874	10.0301	19.2897	13.2803	1.45251	0.538548	0.141379	0.849614	0.70978
3482	11.617	/	325.252	HMDB0030482	Cardanolmonoene	C21H34O	302.261	6	[M+Na]+	48.3	54.1	94.81			35.0245	37.8415	45.5865	26.7335	27.0118	27.795	39.4842	27.1801	1.45269	0.538723	0.0803502	1.09501	0.813697
5259	3.935	686.246	685.238	HMDB0258412	Specnuezhenide	C31H42O17	686.242	5	[M-H]-	45.3	40.4	91.68			18.8556	24.8403	23.8968	16.2935	13.2049	17.0282	22.5309	15.5089	1.45277	0.538809	0.0555463	1.25534	0.758651
576	3.951	138.032	139.039	HMDB0000500	4-Hydroxybenzoic acid	C7H6O3	138.032	0	[M+H]+	44.8	27.7	96.91	62.8		70.7379	115.377	118.246	77.7854	85.7638	45.6191	101.454	69.7228	1.4551	0.54112	0.167488	0.776016	0.661009
1136	1.094	/	184.073	HMDB0001161	4-Trimethylammoniobutanoic acid	C7H15NO2	145.11	2	[M+K]+	49.4	54.3	95.17			101.245	152.866	135.203	49.4725	94.3463	123.014	129.771	88.9443	1.45902	0.544997	0.17465	0.757831	0.707151
2791	2.33	422.083	421.076	HMDB0001124	Trehalose 6-phosphate	C12H23O14P	422.083	3	[M-H]-	46.1	43.9	89.73			34.4814	27.4503	34.3708	20.0824	20.2909	25.6278	32.1008	22.0004	1.4591	0.545084	0.0482585	1.31643	0.77929
4776	12.616	/	603.428	HMDB0294869	DG(13:0/PGE2/0:0)	C36H62O8	622.444	2	[M-H2O-H]-	48	48.8	92.98			1.22204	3.18923	2.53282	0.995526	0.746213	3.01068	2.3147	1.58414	1.46117	0.547124	0.318797	0.496486	0.638688
3589	10.655	486.335	485.327	HMDB0035295	(3beta,15alpha,)-3,15,22-Trihydroxylanosta-7,9(11),24-trien-26-oic acid	C30H46O5	486.335	1	[M-H]-	54.9	80.9	94.22			435.471	337.757	340.176	243.782	227.296	288.384	371.135	253.154	1.46604	0.551925	0.0558249	1.25317	0.781336
5124	9.652	/	659.416	HMDB0060814	Descladinose roxithromycin	C33H62N2O12	678.43	5	[M-H2O-H]-	39.8	13.7	91.34			3.67873	2.74627	3.52765	0.951108	1.32845	4.50668	3.31755	2.26208	1.46659	0.552469	0.292542	0.533812	0.793467
855	5.695	162.031	163.039	HMDB0002149	3 Hydroxycoumarin	C9H6O3	162.032	1	[M+H]+	54.5	74.8	98.95			4273.06	4117.03	4191.75	2627.75	2796.81	3143.8	4193.95	2856.12	1.46841	0.554253	0.00850015	2.07057	0.862283
821	1.424	258.036	257.028	HMDB0247896	Glucaron	C10H10O8	258.038	8	[M-H]-	39.5	12.3	94.4			42.5915	43.6988	75.0127	30.5549	35.6096	43.2241	53.7677	36.4629	1.47459	0.560311	0.180375	0.743823	0.661107
3510	9.123	326.151	327.159	HMDB0031534	Galeon	C20H22O4	326.152	2	[M+H]+	51.9	65.5	96.17			160.823	91.3259	111.898	65.3776	80.3792	101.079	121.349	82.2786	1.47485	0.560573	0.157479	0.802777	0.719178
6548	12.935	/	483.382	HMDB0035998	(3beta,24xi)-Cycloartane-3,24,25-triol	C30H52O3	460.392	0	[M+Na]+	41.8	13	96.18			5.94806	5.10675	7.05655	3.47945	5.13639	3.65968	6.03712	4.09184	1.4754	0.56111	0.0858866	1.06607	0.783214
7659	4.57	/	579.205	HMDB0035036	Glaucarubolone 15-O-betaglucopyranoside	C26H36O13	556.216	2	[M+Na]+	52	69.5	93.18			24.6268	30.3701	30.9367	7.31558	27.4323	23.3365	28.6445	19.3615	1.47946	0.565073	0.191617	0.717566	0.748653
1707	7.254	340.189	339.182	HMDB0244346	11-Dehydro-2,3-dinor-txb2	C18H28O6	340.189	2	[M-H]-	40.6	11.4	93.42			29.7884	33.0102	29.4757	17.1311	16.2461	28.9629	30.7581	20.78	1.48018	0.56577	0.0984684	1.0067	0.773427
1576	1.31	/	215.139	HMDB0061684	N-Acetylisoleucine	C8H15NO3	173.105	0	[M+ACN+H]+	41.7	13.1	96.13			32.6563	42.4348	27.8366	32.2345	21.4055	15.7376	34.3092	23.1259	1.48359	0.56909	0.153336	0.814357	0.740566
7961	9.287	620.165	621.172	HMDB0038937	Garcilivin B	C36H28O10	620.168	6	[M+H]+	49.1	57.6	94.68			47.8746	51.3566	67.5845	28.2351	39.8783	44.1692	55.6052	37.4275	1.48568	0.57112	0.0967731	1.01425	0.775658
2443	4.778	/	291.084	HMDB0002780	Catechin	C15H14O6	290.079	9	[M+H]+	37.3	2.26	94.59			29.2259	27.5193	35.9445	19.8179	20.5846	21.7058	30.8966	20.7028	1.49239	0.577624	0.038268	1.41716	0.845437
562	10.927	136.125	137.132	HMDB0061938	Isoterpinolene	C10H16	136.125	1	[M+H]+	48.8	46.2	98.99			480.299	176.601	281.919	172.234	219.328	237.307	312.94	209.623	1.49287	0.578087	0.240684	0.618553	0.566985
7101	5.864	522.1	523.107	HMDB0037457	Spinatoside	C23H22O14	522.101	1	[M+H]+	49.1	47.9	98.93			7004.42	8035.23	8636.61	5181.79	5470.08	5185.96	7892.08	5279.28	1.49492	0.580066	0.0200897	1.69703	0.863249
6782	12.514	/	497.36	HMDB0259600	Cholylsarcosine	C27H45NO6	479.325	3	[M+NH4]+	45.2	34.6	94.55			116.252	133.207	154.867	26.2402	137.095	106.979	134.775	90.1047	1.49576	0.580883	0.215834	0.665879	0.779672
662	0.991	/	146.117	HMDB0031603	Ethyl 4-pentenoate	C7H12O2	128.084	1	[M+NH4]+	45.6	34.1	95.16			194.661	202.168	141.046	180.366	119.772	59.2853	179.292	119.808	1.49649	0.581584	0.183891	0.73544	0.74685
2334	10.315	/	261.185	HMDB0036730	Tricyclohumuladiol	C15H26O2	238.193	8	[M+Na]+	52.2	71.7	98.03			45.9704	40.6705	39.3732	28.3271	35.5726	20.2838	42.0047	28.0612	1.4969	0.581976	0.0686245	1.16352	0.812792
3219	13.405	/	311.236	HMDB0011618	All-13,14-dihydroretinol	C20H32O	288.245	6	[M+Na]+	55.4	87	97.45			75.1012	54.4165	58.1193	42.9537	41.0494	41.1318	62.5457	41.7116	1.49948	0.584461	0.0988826	1.00488	0.843475
454	1.478	202.048	201.041	HMDB0240258	Succinylacetoacetate	C8H10O6	202.048	11	[M-H]-	44.5	39.2	95.02			45.0283	36.2318	37.1799	25.327	30.9565	22.6154	39.48	26.2996	1.50116	0.58608	0.0449701	1.34708	0.801533
6222	8.545	/	461.159	HMDB0030620	Morusinol	C25H26O7	438.168	4	[M+Na]+	51.4	63.9	97.77			25.1386	25.204	33.4024	15.0202	21.1184	19.3388	27.915	18.4925	1.50953	0.594103	0.0688805	1.1619	0.820006
1088	1.236	/	291.053	HMDB0041525	Coriandrone C	C13H10O5	246.053	9	[M+FA-H]-	42.2	27.6	92.68			133.439	222.668	156.084	156.453	120.49	62.2926	170.73	113.079	1.50983	0.594388	0.185586	0.731454	0.682223
2414	3.927	392.148	391.14	HMDB0039564	Marmesin rhamnoside	C20H24O8	392.147	1	[M-H]-	50.8	60.6	94.9			36.7326	42.7839	38.575	24.0872	36.3559	17.6375	39.3638	26.0269	1.51243	0.59687	0.101117	0.995174	0.762253
395	5.292	124.052	125.06	HMDB0040280	1-(2-Furanyl)-1-propanone	C7H8O2	124.052	1	[M+H]+	49.9	54.6	95.71			78.6613	94.4485	63.4603	65.7076	40.7374	49.5632	78.8567	52.0027	1.5164	0.600646	0.0989023	1.00479	0.801945
2162	6.355	/	251.125	HMDB0000933	Traumatic acid	C12H20O4	228.136	2	[M+Na]+	41.6	14.5	95.29			10.303	12.2924	11.334	9.04097	6.61198	6.72196	11.3098	7.4583	1.5164	0.600652	0.0371984	1.42948	0.85853
2999	10.132	/	299.161	HMDB0038994	Ginsenoyne C	C17H24O3	276.173	1	[M+Na]+	41.1	12.5	94.05			10.7832	16.3456	9.2537	12.7234	5.11102	6.14271	12.1275	7.99238	1.51738	0.601587	0.21451	0.668552	0.736698
847	1.304	262.08	261.073	HMDB0028815	Glutamylaspartic acid	C9H14N2O7	262.08	1	[M-H]-	43.6	22	96.61			3.55279	2.55312	3.2113	2.17967	2.28653	1.65584	3.10573	2.04068	1.52191	0.605884	0.0620239	1.20744	0.79221
567	7.188	/	217.051	HMDB0001892	Menadione	C11H8O2	172.052	2	[M+FA-H]-	53.2	70.1	97.9			30.186	19.3144	29.143	18.2716	18.0134	15.3147	26.2145	17.1999	1.5241	0.607962	0.0874209	1.05838	0.764826
4128	5.205	/	355.154	HMDB0035042	Gibberellin A45	C19H24O5	332.162	6	[M+Na]+	47.6	55.7	89.56			133.203	88.9419	108.333	61.4469	85.5294	69.5529	110.159	72.1764	1.52625	0.609994	0.0817064	1.08774	0.824826
505	5.702	134.037	135.044	HMDB0061916	Phenylglyoxal	C8H6O2	134.037	1	[M+H]+	43.2	19.2	98.12			468.937	448.049	462.328	295.411	304.578	298.727	459.771	299.572	1.53476	0.618014	0.00231183	2.63604	0.921122
1426	9.575	/	319.153	HMDB0301836	Pinolidoxin	C18H26O6	338.173	5	[M-H2O-H]-	42.1	23.8	93.12			9.2385	13.521	11.264	9.3535	6.13464	6.65085	11.3412	7.37966	1.53681	0.619943	0.088596	1.05259	0.784163
2569	1.445	/	276.144	HMDB0013130	Glutarylcarnitine	C12H21NO6	276.144	1	[M+H]+	45.9	35.6	94.69			38.6811	30.4488	38.9021	33.686	14.9003	21.6786	36.0106	23.4216	1.53749	0.620581	0.120386	0.919424	0.81441
3084	6.64	303.194	304.201	HMDB0015596	Vildagliptin	C17H25N3O2	303.195	2	[M+H]+	50.2	58.5	94.46			14.9303	3.19548	43.0567	5.69275	8.48388	25.594	20.3942	13.2569	1.53838	0.621414	0.361099	0.442373	0.181708
1332	8.341	/	311.093	HMDB0248975	Benzarone	C17H14O3	266.094	2	[M+FA-H]-	48.5	47.9	96.82			20.0567	14.9948	21.4041	10.4484	13.1222	13.0692	18.8185	12.2133	1.54082	0.6237	0.05969	1.2241	0.81439
1600	7.392	/	331.083	HMDB0030852	Asperxanthone	C16H14O5	286.084	2	[M+FA-H]-	43.7	24.5	95.65			13.7963	12.5073	12.7356	9.7569	8.81974	6.7514	13.013	8.44268	1.54134	0.624185	0.0247957	1.60562	0.839646
6987	10.249	/	514.388	HMDB0253065	Hederagenin	C30H48O4	472.355	2	[M+ACN+H]+	41.6	16.6	93.26			33.7924	22.6263	26.1122	15.1384	20.4805	17.8534	27.5103	17.8241	1.54343	0.626142	0.0784948	1.10516	0.842508
3240	4.765	458.179	457.172	HMDB0037108	3-Hydroxychavicol 1-[rhamnosyl-(1->6)-glucoside]	C21H30O11	458.179	1	[M-H]-	41.6	10.6	97.92			20.6296	19.2484	19.7889	13.0536	11.1745	14.3698	19.889	12.866	1.54586	0.628407	0.0108409	1.96493	0.87469
4191	8.764	/	358.227	HMDB0256288	Pentisomide	C19H33N3O	319.262	5	[M+K]+	51.3	71.6	90.25			14.6267	0.386677	1.43818	6.02369	2.16774	2.40017	5.48384	3.53054	1.55326	0.635298	0.389585	0.409398	0.395353
1399	9.303	316.202	315.195	HMDB0302915	Hardwickiic acid	C20H28O3	316.204	4	[M-H]-	40.6	12.9	94.09			11.1845	16.4116	11.2896	5.79546	7.16179	12.0409	12.9619	8.33273	1.55554	0.637415	0.146799	0.833276	0.776921
1374	8.572	314.246	313.239	HMDB0061650	9,10-Epoxyoctadecanoic acid	C18H34O4	314.246	1	[M-H]-	41	10.7	95.92	60.5		31.2267	19.9367	28.8806	16.042	14.8279	20.5326	26.6814	17.1342	1.5572	0.638957	0.0895111	1.04812	0.798812
5580	5.794	/	791.154	HMDB0037650	Epigallocatechin-(4beta->8)-epicatechin 3-O-gallate	C37H30O17	746.148	10	[M+FA-H]-	39.6	16.4	92.03			148.456	143.326	103.162	113.694	82.4446	56.7805	131.648	84.3063	1.56154	0.642972	0.111673	0.952051	0.772367
366	1.479	187.085	186.078	HMDB0012150	2-Keto-6-acetamidocaproate	C8H13NO4	187.084	2	[M-H]-	47.8	46.5	95.4			20.5965	15.8529	16.5257	11.8193	10.5631	11.5185	17.6584	11.3003	1.56265	0.643996	0.0321692	1.49256	0.865312
3057	5.391	302.042	303.049	HMDB0005794	Quercetin	C15H10O7	302.043	1	[M+H]+	52	65.6	95.95	97.4		109.607	135.311	133.141	79.7158	88.4862	73.7187	126.019	80.6402	1.56274	0.644073	0.0242065	1.61607	0.901667
4861	8.537	616.197	615.19	HMDB0036367	delta-Viniferin 3'''-glucoside	C34H32O11	616.194	4	[M-H]-	49.3	52.5	98.67			249.983	232.97	343.844	136.395	198.516	193.692	275.599	176.201	1.56412	0.645349	0.0884086	1.05351	0.805303
1835	10.318	/	231.174	HMDB0035862	6,10-Dimethyl-9-methylene-5-undecen-2-one	C14H24O	208.183	10	[M+Na]+	44.6	36.1	97.97			78.9769	67.3109	72.2767	50.5836	43.4708	45.5773	72.8549	46.5439	1.56529	0.646433	0.0134254	1.87207	0.926878
6923	11.384	/	509.323	HMDB0040499	18alpha-Hydroxyglycyrrhetic acid	C30H46O5	486.335	1	[M+Na]+	52.2	69.4	92.99			166.066	255.221	192.64	238.294	91.1718	62.0127	204.643	130.493	1.56823	0.649135	0.225252	0.647332	0.825257
4184	11.117	356.198	379.187	HMDB0040634	Piperochromanoic acid	C22H28O4	356.199	3	[M+Na]+	42.3	20.3	94.63			15.9542	21.6517	16.6716	14.3312	11.7708	8.43467	18.0925	11.5122	1.57159	0.652226	0.0785554	1.10482	0.848418
3304	9.338	315.277	316.284	HMDB0038057	Dehydrophytosphingosine	C18H37NO3	315.277	1	[M+H]+	46.7	39.4	95.69			46.7253	30.6459	32.226	26.1027	24.2408	19.3731	36.5324	23.2389	1.57204	0.652637	0.0925753	1.0335	0.847895
5	1.714	71.0735	72.0808	HMDB0031641	Pyrrolidine	C4H9N	71.0735	0	[M+H]+	44	21.4	98.86			282.983	263.21	257.65	197.897	120.857	191.841	267.947	170.198	1.57432	0.654732	0.0404119	1.39349	0.889843
224	1.472	162.053	161.046	HMDB0000355	3-Hydroxymethylglutaric acid	C6H10O5	162.053	2	[M-H]-	43.1	19.7	98.05	67.5		294.293	270.645	247.524	215.629	161.154	138.228	270.821	171.67	1.57756	0.657697	0.0407114	1.39028	0.852005
3391	4.587	/	469.172	HMDB0035249	Taraxinic acid glucosyl ester	C21H28O9	424.173	2	[M+FA-H]-	53.9	81.6	90.48			18.6508	18.8196	16.7571	7.988	13.3334	13.0329	18.0759	11.4514	1.57848	0.658539	0.0443985	1.35263	0.846285
5649	10.952	/	427.245	HMDB0000447	7a,12a-Dihydroxy-3-oxo-4-cholenoic acid	C24H36O5	404.256	2	[M+Na]+	54.9	80.9	95.75			0.599967	3.11057	0.401204	1.22834	0.773901	0.596294	1.37058	0.866177	1.58233	0.662054	0.362151	0.44111	0.109474
4297	11.453	/	365.283	HMDB0242038	N-Lauroyl Phenylalanine	C21H33NO3	347.246	10	[M+NH4]+	44.9	40.4	94.82			98.1506	83.4593	92.8751	37.4994	71.2806	64.6862	91.495	57.8221	1.58235	0.662072	0.0628134	1.20195	0.870288
450	5.872	/	200.072	HMDB0038338	alpha-Hydroxy-1-methyl-1H-indole-3-propanoic acid	C12H13NO3	219.09	1	[M-H2O-H]-	50	59.1	92.35			131.446	57.2511	147.944	85.7206	66.0324	60.8349	112.213	70.8626	1.58354	0.663149	0.196858	0.705848	0.614205
803	10.728	158.094	159.101	HMDB0060683	2-n-Propyl-4-oxopentanoic acid	C8H14O3	158.094	1	[M+H]+	42.7	16.8	97.93			137.438	128.818	111.188	68.0439	78.98	91.025	125.814	79.3497	1.58557	0.665002	0.0274844	1.56091	0.921699
3395	11.712	470.34	469.332	HMDB0034568	23-Hydroxy-3-oxocycloart-24-en-26-oic acid	C30H46O4	470.34	1	[M-H]-	53.8	71	98.68			643.013	382.636	414.115	289.027	282.124	334.23	479.921	301.794	1.59023	0.669235	0.154764	0.810331	0.802252
2773	10.551	286.229	287.236	HMDB0000305	Vitamin A	C20H30O	286.23	2	[M+H]+	49.2	54	94.37			40.6414	31.8072	28.8649	26.4187	19.3159	17.8761	33.7712	21.2036	1.59271	0.671483	0.0697671	1.15635	0.88505
2833	8.726	/	313.177	HMDB0061027	2-Hydroxyethinylestradiol	C20H24O3	312.173	9	[M+H]+	41.4	22.9	94.68			29.473	32.293	22.0552	19.7733	11.882	20.9123	27.9404	17.5225	1.59454	0.673141	0.0874351	1.05831	0.856254
1094	5.956	180.042	181.049	HMDB0000707	4-Hydroxyphenylpyruvic acid	C9H8O4	180.042	1	[M+H]+	44.5	26	97.69			446.241	452.246	356.464	86.2802	393.746	305.684	418.317	261.903	1.59722	0.675562	0.166523	0.778527	0.850941
1808	8.643	/	347.185	HMDB0006771	7a-Hydroxyandrost-4-ene-3,17-dione	C19H26O3	302.188	5	[M+FA-H]-	49.3	59.5	93.24			18.4429	11.8176	16.8087	13.5044	7.52011	8.44215	15.6897	9.82223	1.59737	0.675698	0.113092	0.946568	0.804522
5892	10.977	/	441.336	HMDB0006764	17a,20a-Dihydroxycholesterol	C27H46O3	418.345	7	[M+Na]+	43.7	29.4	96.62			97.8427	74.2054	79.7876	60.5879	43.6721	52.9813	83.9452	52.4138	1.60159	0.679502	0.0433417	1.36309	0.915778
441	0.84	129.079	130.086	HMDB0000070	Pipecolic acid	C6H11NO2	129.079	0	[M+H]+	46.1	33.6	96.79			38.1119	19.2673	46.263	12.746	24.7857	27.139	34.5474	21.5569	1.60261	0.680426	0.194184	0.711787	0.704592
975	7.187	/	277.072	HMDB0038911	5,7,9,11-Tridecatetrayne-1,2,3,4-tetrol	C13H12O4	232.074	1	[M+FA-H]-	47	41.5	94.95			43.6955	29.9156	38.9954	23.9246	25.9626	20.3705	37.5355	23.4192	1.60277	0.680563	0.0541897	1.26608	0.853466
6752	9.557	495.371	496.378	HMDB0248147	N(4)-Octadecyl-1-arabinofuranosylcytosine	C27H49N3O5	495.367	7	[M+H]+	39.8	20.4	86.42			118.46	133.104	108.933	83.7949	63.337	77.5508	120.166	74.8942	1.60447	0.682098	0.0242936	1.61451	0.934322
3625	4.875	332.183	355.172	HMDB0035634	Betulalbuside A	C16H28O7	332.184	1	[M+Na]+	42.8	19.6	96.04			71.0009	106.741	78.5313	95.0155	34.5823	30.118	85.4243	53.2386	1.60456	0.682175	0.202213	0.694191	0.849544
4445	10.107	/	562.316	HMDB0010387	LysoPC(18:3/0:0)	C26H48NO7P	517.317	1	[M+FA-H]-	54.6	78.7	95.47			11.2986	10.6931	11.1135	6.63277	6.62704	7.36788	11.0351	6.87589	1.6049	0.68248	0.0025455	2.59423	0.924237
4528	7.508	/	373.196	HMDB0012590	15-Oxo-lipoxin A4	C20H30O5	350.209	9	[M+Na]+	44.3	37.8	93.41			8.68874	30.1354	20.8502	15.3979	6.12882	15.468	19.8915	12.3316	1.61305	0.689793	0.248535	0.604613	0.593331
2193	10.625	/	376.175	HMDB0257468	Salmefamol	C19H25NO4	331.178	6	[M+FA-H]-	39.4	13.5	90.47			12.1173	10.0884	14.1174	5.12782	6.24761	11.0999	12.1077	7.49178	1.61613	0.692545	0.11517	0.93866	0.845241
4559	5.234	374.173	375.18	HMDB0033534	Fragransin C1	C21H26O6	374.173	0	[M+H]+	47.8	45.2	94.4			82.0687	75.8115	87.1396	35.7307	60.6912	55.0275	81.6733	50.4831	1.61783	0.694063	0.0401154	1.39669	0.913267
3458	9.982	475.27	474.263	HMDB0011509	LysoPE(18:3/0:0)	C23H42NO7P	475.27	1	[M-H]-	45.5	33	95.33			9.72717	10.5912	9.88989	6.53232	6.11666	6.0007	10.0694	6.21656	1.61977	0.695791	0.00311206	2.50695	0.928219
560	1.419	217.041	216.034	HMDB0006409	Tyramine-O-sulfate	C8H11NO4S	217.041	1	[M-H]-	47.6	51.4	88.46			79.2694	44.3685	25.2183	58.2337	14.3444	19.2844	49.6187	30.6208	1.62042	0.696371	0.293376	0.532576	0.694394
1850	1.117	/	233.063	HMDB0029952	altromanno-Heptose	C7H14O7	210.074	1	[M+Na]+	41.5	10.9	98.14			360.999	406.355	382.055	286.762	230.283	187.954	383.137	235	1.63037	0.705201	0.0258998	1.5867	0.939871
4888	9.276	620.168	619.161	HMDB0038937	Garcilivin B	C36H28O10	620.168	0	[M-H]-	44.1	29	91.75			13.8651	14.158	19.7822	7.18054	11.9078	10.2106	15.9351	9.76631	1.63164	0.706321	0.0818041	1.08722	0.847785
6588	10.182	484.318	485.325	HMDB0035256	24-Hydroxyglabrolide	C30H44O5	484.319	2	[M+H]+	54.3	80.2	93.28			127.802	251.684	79.8057	139.269	42.5794	99.3988	153.097	93.749	1.63305	0.707573	0.2614	0.582694	0.668756
4426	10.485	368.256	391.245	HMDB0254756	Misoprostol acid	C21H36O5	368.256	1	[M+Na]+	41.1	10.9	96.3			78.8549	174.452	87.4635	64.2108	67.9124	76.3287	113.59	69.484	1.63477	0.709084	0.223383	0.650949	0.736032
8100	5.043	/	647.194	HMDB0034843	Acteoside	C29H36O15	624.205	2	[M+Na]+	42.9	24.7	91.76			32.7093	36.454	35.7027	29.2755	18.854	16.0045	34.9554	21.378	1.63511	0.709386	0.0544883	1.2637	0.919204
596	10.344	140.084	141.091	HMDB0251369	5,5-Dimethyl-1,3-cyclohexanedione	C8H12O2	140.084	1	[M+H]+	42.9	18.5	97.23			49.4916	24.9875	42.0936	30.2406	21.7282	19.2744	38.8576	23.7477	1.63626	0.710405	0.135224	0.868946	0.807641
1208	7.449	302.079	301.072	HMDB0005782	Hesperetin	C16H14O6	302.079	1	[M-H]-	52.3	66.9	95.95	80.6		78.1174	64.5606	69.289	42.0482	43.6295	43.6902	70.6557	43.1227	1.63848	0.71236	0.0110997	1.95469	0.933221
4289	8.391	/	365.229	HMDB0245413	2,3-Dinor-TXB1	C19H34O5	342.241	1	[M+Na]+	43.5	23	96.3			164.604	179.504	242.207	87.4745	114.694	155.31	195.438	119.16	1.64014	0.713817	0.0892618	1.04933	0.885425
1741	8.355	/	341.234	HMDB0004667	13-HODE	C18H32O3	296.235	2	[M+FA-H]-	47.6	42.9	97.3			40.1532	91.1747	44.6744	21.6769	38.4585	47.0734	58.6674	35.7363	1.64168	0.715171	0.221713	0.654208	0.699849
3001	5.099	/	439.086	HMDB0039047	9-Hydroxy-4-methoxypsoralen 9-glucoside	C18H18O10	394.09	5	[M+FA-H]-	43.1	24.6	96.75			123.66	126.417	134.03	82.2021	80.123	71.4712	128.035	77.9321	1.64291	0.716253	0.00391616	2.40714	0.938005
5568	4.484	/	785.219	HMDB0037432	Kaempferol 3-(2''-rhamnosylrutinoside)	C33H40O19	740.216	6	[M+FA-H]-	50.9	70.4	91.42			37.2731	57.3524	47.728	33.4205	28.9246	24.2783	47.4512	28.8745	1.64336	0.71665	0.0665248	1.17702	0.857744
2945	12.488	434.34	433.333	HMDB0000359	3alpha,7alpha-Dihydroxycoprostanic acid	C27H46O4	434.34	1	[M-H]-	51.5	66.2	92.29			3.39417	1.41117	5.48379	1.32854	2.79349	2.11131	3.42971	2.07778	1.65066	0.723044	0.257662	0.588949	0.550623
6319	10.441	468.323	469.331	HMDB0040711	16beta-16-Hydroxy-3-oxo-1,12-oleanadien-28-oic acid	C30H44O4	468.324	1	[M+H]+	55.6	85.1	94.45			333.285	376.492	294.748	412.876	90.2809	105.038	334.841	202.732	1.65165	0.723905	0.247586	0.606274	0.949741
7917	14.012	/	613.443	HMDB0034194	Jurubine	C33H57NO8	595.408	2	[M+NH4]+	52.1	69.7	92.91			1.35123	2.6074	1.70616	0.975681	0.734816	1.71332	1.88826	1.14127	1.65452	0.726416	0.17294	0.762105	0.822905
942	4.718	274.015	273.008	HMDB0029200	Ferulic acid 4-O-sulfate	C10H10O7S	274.015	0	[M-H]-	48.1	49.7	91.22			49.8673	105.34	59.0852	74.3706	27.1137	27.9427	71.4308	43.1423	1.6557	0.727442	0.232302	0.633946	0.762541
6634	9.772	486.334	487.341	HMDB0034526	Bassic acid	C30H46O5	486.335	1	[M+H]+	53.5	75	93.34			83.3838	30.1734	82.7881	57.4094	19.3029	41.7393	65.4485	39.4838	1.6576	0.729097	0.221171	0.655271	0.693209
239	1.091	109.064	110.071	HMDB0246022	3,4-Diaminopyridine	C5H7N3	109.064	0	[M+H]+	51.1	60.2	95.64			125.348	180.608	120.477	54.6814	93.6968	108.83	142.144	85.7361	1.65793	0.729382	0.104512	0.980832	0.878784
4503	9.162	/	372.243	HMDB0256037	p-Fluorofentanyl	C22H27FN2O	354.211	5	[M+NH4]+	50.8	63	97.08			26.3904	1.06707	3.07929	11.3015	3.50034	3.6005	10.1789	6.13413	1.65939	0.730655	0.37505	0.425911	0.139188
3736	9.882	/	337.234	HMDB0004704	9,10-DHOME	C18H34O4	314.246	2	[M+Na]+	44	25.7	96.84			36.1442	36.9789	34.0544	19.7871	19.1887	25.5181	35.7258	21.4979	1.66182	0.732768	0.013981	1.85446	0.984346
112	5.698	/	133.03	HMDB0012308	Vanillin	C8H8O3	152.047	2	[M-H2O-H]-	48.9	48.1	98.12			1010.97	881.662	914.911	490.387	526.39	670.858	935.848	562.545	1.6636	0.734304	0.0173926	1.75964	0.939758
4153	5.005	534.137	533.13	HMDB0257353	Ruberythric acid	C25H26O13	534.137	0	[M-H]-	45.4	30.5	96.62			1427.89	1129.06	1318.68	657.556	761.541	908.335	1291.88	775.81	1.6652	0.735694	0.0267444	1.57277	0.928744
2860	8.717	292.165	293.172	HMDB0034930	(3beta,6beta)-Furanoeremophilane-3,6-diol 6-acetate	C17H24O4	292.167	10	[M+H]+	49.5	64.5	93.85			51.412	76.7243	50.012	46.4438	28.6408	31.6452	59.3828	35.5766	1.66915	0.739115	0.0994485	1.0024	0.894884
4711	9.276	/	597.178	HMDB0036569	Pallidol 3-glucoside	C34H32O11	616.194	2	[M-H2O-H]-	46.2	34.4	98.44			293.718	281.735	399.789	138.48	223.449	221.7	325.081	194.543	1.671	0.740709	0.0722536	1.14114	0.878744
5662	4.668	/	428.217	HMDB0001938	Lisinopril	C21H31N3O5	405.226	5	[M+Na]+	43.8	28.1	96.27			61.6036	53.6431	80.4067	48.0925	35.8879	32.709	65.2178	38.8965	1.6767	0.745627	0.0693433	1.159	0.923815
3009	2.767	/	439.162	HMDB0039852	Deoxynivalenol 3-glucoside	C21H30O11	458.179	1	[M-H2O-H]-	43.8	29.2	91.46			38.7879	25.1243	23.1794	14.0322	20.1262	17.7104	29.0305	17.2896	1.67908	0.747667	0.105566	0.976477	0.854476
722	9.188	150.104	151.112	HMDB0035824	Carvone	C10H14O	150.104	1	[M+H]+	49.5	51.1	97.55	86		129.871	57.4648	33.2798	80.6612	26.4674	24.1663	73.5384	43.7649	1.6803	0.748723	0.289136	0.538898	0.680668
4666	3.873	/	383.131	HMDB0037028	Deoxyloganic acid	C16H24O9	360.142	1	[M+Na]+	52.1	68.7	93.66			18.2694	15.6476	20.1493	10.5485	14.2935	7.28038	18.0221	10.7075	1.68314	0.751152	0.061694	1.20976	0.930117
1844	7.84	352.223	351.216	HMDB0005082	Lipoxin B4	C20H32O5	352.225	5	[M-H]-	47.4	46.5	96.79	66.1		18.7492	32.374	19.3547	15.1462	12.0988	14.4879	23.4926	13.911	1.68879	0.755986	0.155634	0.807895	0.842689
7047	10.106	517.316	518.323	HMDB0010387	LysoPC(18:3/0:0)	C26H48NO7P	517.317	1	[M+H]+	52.3	68	95.09			29.8914	29.5139	28.2012	19.9633	13.3558	18.361	29.2022	17.2267	1.69517	0.76143	0.0171007	1.76699	0.992055
5727	6.94	432.141	433.149	HMDB0031723	Trichocarposide	C22H24O9	432.142	1	[M+H]+	47.6	44.7	94.01			12.8178	18.0417	8.50968	5.75041	11.5345	5.92868	13.1231	7.73788	1.69595	0.762094	0.167953	0.774812	0.831594
4360	8.719	366.238	367.245	HMDB0256853	Prostaglandin E2 methyl ester	C21H34O5	366.241	7	[M+H]+	39.9	13.1	94.57			63.5108	80.5596	85.02	34.7506	47.1305	53.1908	76.3634	45.024	1.69606	0.762189	0.0424717	1.3719	0.956224
2011	11.646	/	363.216	HMDB0036698	Ineketone	C20H30O3	318.219	6	[M+FA-H]-	41.5	20	94.85			40.9331	30.8451	34.0986	21.823	17.2336	23.3425	35.2922	20.7997	1.69677	0.762787	0.0323106	1.49065	0.940682
1206	6.924	302.079	301.072	HMDB0040560	4',5,7-Trihydroxy-3-methoxyflavanone	C16H14O6	302.079	1	[M-H]-	53.7	73.4	96.84			101.786	88.7446	76.569	52.082	53.5665	51.542	89.0331	52.3968	1.69921	0.764862	0.0212595	1.67245	0.951866
2139	2.572	374.122	373.115	HMDB0258644	Swertiamarin	C16H22O10	374.121	2	[M-H]-	51.7	68.3	92.39			29.2924	46.711	24.6642	28.2535	18.9257	11.9974	33.5559	19.7256	1.70114	0.766499	0.160475	0.794594	0.8017
4005	8.474	/	351.214	HMDB0241734	4-Hydroxyoctanedioylcarnitine	C15H27NO7	333.179	3	[M+NH4]+	41.5	14.8	96.09			246.73	374.914	308.141	147.801	159.317	238.577	309.928	181.898	1.70386	0.768803	0.0746677	1.12687	0.935252
6317	10.65	468.323	491.312	HMDB0034515	Glabrolide	C30H44O4	468.324	1	[M+Na]+	49.5	55.1	94.38			176.014	152.249	139.239	112.353	74.9244	85.69	155.834	90.9891	1.71267	0.776245	0.0329009	1.48279	0.990187
835	6.235	/	259.028	HMDB0304933	3- Allylphenol sulfate	C9H10O4S	214.03	1	[M+FA-H]-	49.4	52.8	95.3			14.0998	24.2613	14.7268	13.5896	5.90032	11.5033	17.696	10.331	1.71289	0.776433	0.143424	0.843378	0.83639
4863	7.417	616.197	615.19	HMDB0036366	delta-Viniferin 3''-glucoside	C34H32O11	616.194	4	[M-H]-	43.9	35.2	89.56			17.6859	23.3516	23.4956	11.8054	12.3896	13.4473	21.511	12.5474	1.71438	0.777686	0.0588917	1.22995	0.949599
2041	11.387	/	365.231	HMDB0254962	Mutilin	C20H32O3	320.235	1	[M+FA-H]-	42.7	21.2	93.73			13.0021	6.34444	12.4512	7.37992	4.75446	6.35789	10.5993	6.16409	1.71952	0.782005	0.130612	0.884015	0.807571
6836	9.517	500.313	523.302	HMDB0033234	Ganoderic acid beta	C30H44O6	500.314	1	[M+Na]+	53.6	75.9	93.07			75.5729	165.671	74.2379	126.325	26.5663	30.2129	105.161	61.0346	1.72296	0.784893	0.265919	0.57525	0.891156
469	3.332	204.09	203.083	HMDB0000929	Tryptophan	C11H12N2O2	204.09	2	[M-H]-	50.3	55.2	98.69	92		145.371	171.467	133.014	119.349	73.4805	68.1587	149.951	86.9962	1.72365	0.785466	0.0562548	1.24984	0.922197
5170	10.301	/	407.219	HMDB0014961	Ethynodiol Diacetate	C24H32O4	384.23	1	[M+Na]+	43.9	25.6	95.52			355.178	340.826	307.335	214.725	173.485	193.634	334.447	193.948	1.72441	0.786107	0.0102044	1.99121	1.02592
2368	4.994	/	387.167	HMDB0032870	Jasmolone glucoside	C17H26O7	342.168	2	[M+FA-H]-	42.4	19.5	94.97			30.9695	26.6359	28.4093	21.59	14.4245	13.7165	28.6715	16.577	1.7296	0.790439	0.0300298	1.52245	0.951332
8143	15.428	/	653.474	HMDB0295491	DG(16:0/20:4+=O(5)/0:0)	C39H66O6	630.486	1	[M+Na]+	42.4	20	93			9.16125	13.6612	7.0305	4.82299	5.13184	7.22444	9.95099	5.72642	1.73773	0.797205	0.122994	0.910116	0.897123
3493	3.633	/	477.138	HMDB0039927	4'-O-Methylglucoliquiritigenin	C22H24O9	432.142	5	[M+FA-H]-	43.5	26.8	96.02			61.0793	37.9671	65.825	30.9501	28.5035	35.3177	54.9571	31.5904	1.73968	0.798819	0.0792626	1.10093	0.896727
2557	6.791	/	401.125	HMDB0030682	Cubebin	C20H20O6	356.126	2	[M+FA-H]-	48.6	51.5	93.68			12.791	9.84309	9.53729	6.17861	6.71138	5.59142	10.7238	6.16047	1.74074	0.799702	0.0315281	1.5013	0.961153
7423	5.003	/	557.126	HMDB0257353	Ruberythric acid	C25H26O13	534.137	1	[M+Na]+	47.3	43	94.72			331.272	213.548	225.33	115.688	125.393	201.074	256.717	147.385	1.74181	0.800588	0.0958668	1.01833	0.952264
3878	3.337	/	345.151	HMDB0031694	Butyl )-3-hydroxybutyrate glucoside	C14H26O8	322.163	2	[M+Na]+	44.5	30.4	94.4			23.0107	45.2014	25.0643	25.582	13.6918	14.0109	31.0921	17.7616	1.75053	0.807792	0.163088	0.787579	0.865904
493	9.578	208.183	207.176	HMDB0032215	2-Decylfuran	C14H24O	208.183	1	[M-H]-	40.9	10.6	95.52			7.02202	7.8816	7.40891	4.98714	3.28886	4.45285	7.43751	4.24295	1.75291	0.809753	0.0163559	1.78633	0.978497
976	6.721	/	277.072	HMDB0041325	Salfredin B11	C13H12O4	232.074	1	[M+FA-H]-	46.2	39.8	92.45			18.6083	25.48	25.0411	15.6402	11.8701	11.8677	23.0432	13.126	1.75553	0.811911	0.0370793	1.43087	0.952091
2998	6.79	/	439.071	HMDB0251262	Diflufenican	C19H11F5N2O2	394.074	3	[M+FA-H]-	41.2	13.6	96.22			123.986	144.355	114.378	88.8275	65.3416	63.7747	127.573	72.6479	1.75605	0.812333	0.0262432	1.58098	0.968273
6655	10.318	488.349	511.339	HMDB0034036	Pitheduloside I	C30H48O5	488.35	1	[M+Na]+	57.4	94	94.28			3289.57	3224.65	3448.2	1874.97	1750.56	2009.6	3320.81	1878.38	1.76792	0.822049	0.00375606	2.42527	1.05881
5439	4.324	/	419.152	HMDB0256725	Pradofloxacin	C21H21FN4O3	396.16	8	[M+Na]+	40.9	25.8	87.2			17.9798	20.7341	19.6176	9.30508	12.0392	11.5045	19.4438	10.9496	1.77576	0.828436	0.010905	1.96238	1.0458
1373	9.872	/	313.239	HMDB0030997	Cyclohexaneundecanoic acid	C17H32O2	268.24	1	[M+FA-H]-	41.5	11.8	96.38			46.8031	39.8424	38.4824	25.0857	21.6107	23.5872	41.7093	23.4279	1.78033	0.832142	0.0119391	1.92303	1.00706
3370	8.531	/	321.112	HMDB0253305	Hymenoxon	C15H22O5	282.147	6	[M+K]+	54.3	82.2	96.26			30.9079	22.502	38.8658	16.6696	21.0511	14.1094	30.7586	17.2767	1.78035	0.83216	0.0803618	1.09495	0.956091
5364	14.4	412.37	413.377	HMDB0255938	Oleanol	C29H48O	412.371	1	[M+H]+	52.6	70	93.94			4.53975	5.43884	4.36895	2.55421	2.66958	2.82989	4.78251	2.68456	1.78149	0.833083	0.0154783	1.81028	1.05049
1491	1.028	208.121	209.128	HMDB0060813	Descarbonyl-lacosamide	C11H16N2O2	208.121	2	[M+H]+	43	27.7	89.33			31.5787	36.0283	41.6968	19.4058	19.3888	22.5408	36.4346	20.4451	1.78206	0.83355	0.0220081	1.65742	1.03694
4940	10.736	394.287	395.294	HMDB0038506	7,8-Dehydro-beta-micropteroxanthin	C27H38O2	394.287	2	[M+H]+	55.5	86.8	93.02			117.808	80.6353	91.1744	53.1792	49.8438	59.3757	96.5391	54.1329	1.78337	0.834608	0.0416915	1.37995	1.02462
852	5.879	/	262.072	HMDB0252118	4-Ethoxymethylene-2-phenyl-2-oxazolin-5-one	C12H11NO3	217.074	0	[M+FA-H]-	52.5	64.6	98.22			4718.67	3751.23	5237.35	3041.27	2305.88	2320.74	4569.08	2555.96	1.78762	0.838038	0.0341195	1.467	0.977231
1650	5.68	218.094	219.101	HMDB0040358	Bitalin A	C13H14O3	218.094	1	[M+H]+	50.2	54.7	97.58			227.082	309.152	246.82	201.951	126.402	107.945	261.018	145.433	1.79477	0.843796	0.0611883	1.21333	0.99746
1469	11.696	324.267	323.259	HMDB0034957	8-Labdene-13,14,15-triol	C20H36O3	324.266	1	[M-H]-	49.2	52.7	94.65			4.9491	3.38119	4.31369	1.77717	1.68559	3.56466	4.21466	2.34247	1.79923	0.847384	0.0910035	1.04094	0.95805
173	0.986	/	149.046	HMDB0031212	Ethoxyacetic acid	C4H8O3	104.047	2	[M+FA-H]-	52.6	65.6	99.42			2005.45	3382.22	2634.59	1714.68	1319.72	1416.07	2674.09	1483.49	1.80257	0.850053	0.0686798	1.16317	0.940929
6657	11.141	488.349	489.357	HMDB0035957	Hovenolactone	C30H48O5	488.35	1	[M+H]+	43.8	26.3	93.9			44.9466	48.8634	43.551	29.0159	26.3039	20.8312	45.787	25.3837	1.8038	0.851037	0.011686	1.93233	1.05667
1552	8.46	328.225	327.218	HMDB0035919	Corchorifatty acid F	C18H32O5	328.225	1	[M-H]-	50.3	56.5	96.54	79.3		451.961	564.365	303.508	198.299	220.106	313.131	439.944	243.845	1.8042	0.851356	0.0980225	1.00867	0.912902
3206	9.134	310.214	311.221	HMDB0035337	Sterebin A	C18H30O4	310.214	1	[M+H]+	43.7	25.7	94.52			18.8813	28.5991	29.332	14.1332	13.4853	14.8283	25.6041	14.1489	1.80961	0.855683	0.0941546	1.02616	1.00144
1828	7.5	350.207	349.2	HMDB0002341	8-iso-15-keto-PGE2	C20H30O5	350.209	5	[M-H]-	46.4	40.8	97.17	71.3		22.6961	45.5478	23.0013	15.0263	14.7036	20.0079	30.4151	16.5792	1.83453	0.87541	0.184079	0.734996	0.871518
4230	11.902	/	537.319	HMDB0114750	LysoPA(22:1/0:0)	C25H49O7P	492.322	1	[M+FA-H]-	39.6	6.16	93.17			0.940366	0.655419	0.599099	0.286321	0.423081	0.485583	0.731628	0.398328	1.83675	0.877152	0.0736679	1.13272	0.964829
1952	10.566	/	359.184	HMDB0035200	Yucalexin B5	C20H26O3	314.188	6	[M+FA-H]-	47.5	49	95.4			16.0387	12.2288	18.5497	7.37725	7.17957	10.9039	15.6058	8.48691	1.8388	0.878767	0.0542052	1.26596	0.988545
4787	11.715	606.315	605.308	HMDB0015082	Fulvestrant	C32H47F5O3S	606.317	2	[M-H]-	47.9	49.7	92.21			14.5972	9.937	10.8851	6.22366	6.43596	6.52527	11.8064	6.39496	1.84621	0.884564	0.0838621	1.07643	1.0101
2659	3.674	410.158	409.151	HMDB0252130	Eurycomanol	C20H26O9	410.158	2	[M-H]-	43.6	22.8	96.95			364.436	387.243	402.173	222.562	163.843	237.737	384.617	208.047	1.8487	0.886514	0.0105449	1.97696	1.03616
3149	3.821	451.146	450.139	HMDB0038735	5-O-Feruloylnigrumin	C21H25NO10	451.148	4	[M-H]-	51	70.5	89.43			8.19739	6.40875	5.53386	5.79806	2.18229	2.80883	6.71333	3.59639	1.86668	0.900478	0.102825	0.9879	0.973015
7525	7.219	/	565.206	HMDB0041308	Italidipyrone	C29H34O10	542.215	3	[M+Na]+	42.4	22.1	93.64			68.1142	32.4165	29.8663	22.4762	29.4434	17.6445	43.4657	23.188	1.87449	0.906496	0.171273	0.76631	0.899947
2537	9.582	/	275.161	HMDB0035613	Epioxylubimin	C15H24O3	252.173	2	[M+Na]+	48.4	48.4	95.64			53.3815	67.5804	63.0945	31.1249	31.1185	35.912	61.3521	32.7185	1.87515	0.907009	0.0143852	1.84209	1.09322
1601	4.658	216.078	217.086	HMDB0032656	6-(2-Methoxyvinyl)-7-methyl-2H-1-benzopyran-2-one	C13H12O3	216.079	1	[M+H]+	50.3	57.1	95.62			50.3595	64.6743	54.8993	38.6281	42.777	8.88194	56.6444	30.0957	1.88214	0.912377	0.0997011	1.0013	1.01002
1587	7.832	330.241	329.234	HMDB0004710	9,10,13-TriHOME	C18H34O5	330.241	1	[M-H]-	46.8	38.5	96.94			1450.42	1940.12	1364.09	752.683	698.133	1070.77	1584.88	840.529	1.88557	0.915	0.0466343	1.33129	1.01768
963	10.284	/	275.202	HMDB0112093	5-Heptyl-2-furanheptanoic acid	C18H30O3	294.219	1	[M-H2O-H]-	50.2	54.6	96.97			355.613	370.004	389.91	141.129	164.781	284.763	371.842	196.891	1.88857	0.917293	0.0380787	1.41932	1.03449
1221	5.767	190.11	191.118	HMDB0004095	5-Methoxytryptamine	C11H14N2O	190.111	1	[M+H]+	40.6	12.2	92.16			22.3169	26.9847	32.6845	16.9189	11.9226	14.4615	27.3287	14.4343	1.89331	0.920913	0.0382843	1.41698	1.06421
4046	5.29	522.21	521.203	HMDB0032907	Isolariciresinol 9-O-betaglucoside	C26H34O11	522.21	0	[M-H]-	46.2	38.1	93.04	73.4		206.288	179.959	184.995	79.5523	117.578	103.146	190.414	100.092	1.90238	0.927809	0.0120036	1.92069	1.05521
4885	4.837	/	393.115	HMDB0040865	Linusitamarin	C17H22O9	370.126	1	[M+Na]+	46.9	40.4	95.08			28.0429	36.1027	22.4352	15.8009	17.6484	12.0243	28.8603	15.1578	1.90398	0.929019	0.0561429	1.25071	1.04973
2143	11.203	248.214	249.221	HMDB0060512	Sterol	C17H28O	248.214	2	[M+H]+	54.4	78.7	95.23			36.2542	28.5275	25.6118	20.8982	7.08127	19.1717	30.1312	15.7171	1.9171	0.938926	0.0776367	1.10993	1.03896
6351	11.689	470.339	471.346	HMDB0029345	Murrayenol	C30H46O4	470.34	1	[M+H]+	56.1	87.6	93.73			168.493	218.773	95.4378	130.449	46.1921	74.7516	160.901	83.7975	1.92012	0.941196	0.148341	0.828739	0.955881
42	1.3	102.032	101.025	HMDB0001259	Succinic acid semialdehyde	C4H6O3	102.032	2	[M-H]-	47.3	39.1	99.25	67.2		190.54	218.724	218.478	125.489	110.075	90.6232	209.247	108.729	1.92448	0.944472	0.00975934	2.01058	1.06351
832	6.495	160.089	161.096	HMDB0038790	3-Phenyl-4-pentenal	C11H12O	160.089	1	[M+H]+	48.1	44.4	96.84			81.4716	97.719	88.0375	94.8051	21.0196	22.9452	89.076	46.2566	1.92569	0.945376	0.187532	0.726925	1.10474
4443	5.172	369.205	370.212	HMDB0249436	Bulaquine	C21H27N3O3	369.205	2	[M+H]+	41.4	13.3	95.84			11505.6	8430.04	10428.8	5589.61	4594.95	5568.82	10121.5	5251.13	1.92749	0.946722	0.0225453	1.64694	1.1102
201	5.868	157.089	156.082	HMDB0302388	2,6-Dimethylquinoline	C11H11N	157.089	2	[M-H]-	41.8	18.5	92.63			109.728	92.6003	124.658	72.086	45.7919	51.5808	108.995	56.4862	1.92959	0.948296	0.0301087	1.52131	1.04658
1936	1.176	/	359.06	HMDB0010314	BetaGlucopyranuronic acid	C13H14O9	314.064	6	[M+FA-H]-	41.2	18.4	94.52			41.1099	30.8698	60.6845	19.7485	25.6256	23.3393	44.2214	22.9045	1.93069	0.949115	0.0952821	1.02099	0.971935
5588	7.916	424.243	425.25	HMDB0260498	MG(20:53OH(5,6,15)/0:0/0:0)	C23H36O7	424.246	7	[M+H]+	43.2	29.6	94.4			21.5155	49.3577	16.3607	13.6096	13.0816	18.4471	29.078	15.0461	1.93259	0.950539	0.232676	0.633248	0.830476
401	3.919	/	193.051	HMDB0034493	Valtrate	C10H12O5	212.068	1	[M-H2O-H]-	48	43.2	98.63			315.222	154.441	237.608	122.715	146.39	96.7018	235.757	121.936	1.93345	0.95118	0.098759	1.00542	0.954058
6376	9.309	/	473.195	HMDB0257249	Rivenprost	C24H34O6S	450.208	4	[M+Na]+	40.4	13.8	92.43			27.8256	29.2994	24.2498	22.5594	8.99741	10.5291	27.125	14.0286	1.93354	0.951245	0.0681494	1.16654	1.07795
248	3.674	166.063	165.056	HMDB0041611	Ethyl 2-furanacrylate	C9H10O3	166.063	2	[M-H]-	50.9	58.9	97.43			47.7015	45.9426	46.0045	22.5981	21.4477	28.1298	46.5495	24.0585	1.93484	0.952218	0.00444753	2.35188	1.08851
2554	3.928	/	401.11	HMDB0252696	Gentiopicroside	C16H20O9	356.111	1	[M+FA-H]-	45.2	32.5	94.54			62.5968	29.5765	51.611	23.3117	29.6567	21.0529	47.9281	24.6738	1.94247	0.957893	0.100713	0.996915	0.946116
5529	11.63	770.61	769.603	HMDB0116400	DG(11M5/13D5/0:0)	C48H82O7	770.606	5	[M-H]-	40.7	14.7	95.09			13.5835	9.0086	9.55146	5.412	3.87731	7.25793	10.7145	5.51575	1.94253	0.957939	0.0636769	1.19602	1.02821
2243	4.82	/	279.12	HMDB0039127	Pisatoside	C10H15NO7	261.085	5	[M+NH4]+	46.1	39.5	96.94			38.079	45.857	49.3941	16.8464	28.19	23.5076	44.4434	22.848	1.94518	0.959901	0.0269471	1.56949	1.09618
684	9.419	/	237.15	HMDB0036684	2,4,5,7alpha-Tetrahydro-1,4,4,7a-tetramethyl-1H-inden-2-ol	C13H20O	192.151	2	[M+FA-H]-	51	57.9	98.93			42.4083	30.5439	46.828	15.1273	15.3532	30.9609	39.9267	20.4805	1.9495	0.963107	0.0753981	1.12264	1.02857
531	3.967	/	211.065	HMDB0253146	Hexanesulfonic acid	C6H14O3S	166.066	1	[M+FA-H]-	43.2	24.1	93.6			48.0559	31.1327	41.3754	22.0478	22.0374	17.5225	40.188	20.5359	1.95696	0.968615	0.0385536	1.41393	1.0448
5105	5.633	404.146	405.154	HMDB0304572	Kaempferol 7-O-neohesperidoside	C21H24O8	404.147	2	[M+H]+	49.4	58.2	91.1			26.5898	34.6373	23.2898	22.6292	13.6548	6.80455	28.1723	14.3629	1.96147	0.971936	0.0919722	1.03634	1.05054
2354	1.542	261.157	262.165	HMDB0013132	Hydroxyvalerylcarnitine	C12H23NO5	261.158	1	[M+H]+	45.4	31.5	96.87			47.8155	82.3543	40.0941	50.3788	25.5076	10.5504	56.7546	28.8123	1.96981	0.978055	0.16867	0.772962	1.00644
1666	6.003	/	337.057	HMDB0041709	Caffeoyl C1-glucuronide	C15H16O10	356.074	1	[M-H2O-H]-	44.3	28.4	94.7			33.336	32.7683	21.7426	19.7761	12.9219	11.7166	29.2823	14.8049	1.97788	0.983957	0.0556461	1.25457	1.02801
2118	3.362	/	249.061	HMDB0304400	Arogenate	C10H12NO5-	226.072	0	[M+Na]+	41.6	11.5	96.93			17.7219	34.6384	17.2486	16.3967	9.50527	9.26451	23.203	11.7222	1.97941	0.985069	0.138933	0.857194	0.989518
3657	5.774	/	491.083	HMDB0041832	Baicalin	C21H18O11	446.085	1	[M+FA-H]-	45.6	34.1	95.27			712.343	767.588	929.128	352.043	471.642	393.168	803.02	405.618	1.97974	0.985314	0.0184202	1.7347	1.08146
2323	8.545	/	261.146	HMDB0038256	Geranyl acetoacetate	C14H22O3	238.157	2	[M+Na]+	41.4	12.2	96.58			27.4449	21.6767	17.7601	12.1557	10.6888	10.9212	22.2939	11.2553	1.98075	0.986049	0.038318	1.4166	1.1183
1324	4.869	/	311.078	HMDB0240529	Hydroxytyrosol 3'-glucuronide	C14H18O9	330.095	1	[M-H2O-H]-	49.3	55.2	93.01			28.2018	46.2407	39.603	18.9797	21.6374	16.9239	38.0152	19.1803	1.98199	0.986947	0.0472025	1.32603	1.03675
848	5.17	/	162.091	HMDB0006215	Naphthalene epoxide	C10H8O	144.058	2	[M+NH4]+	41.3	15.1	94.43			41.6109	31.135	34.7339	22.2185	14.4883	17.3819	35.8266	18.0296	1.98711	0.990668	0.026276	1.58044	1.12951
906	5.171	166.063	167.07	HMDB0247918	Acetovanillone	C9H10O3	166.063	1	[M+H]+	51.6	62.1	97.33			388.206	388.549	422.14	169.672	228.544	200.85	399.632	199.689	2.00127	1.00092	0.00660278	2.18027	1.15867
1032	10.332	286.215	285.207	HMDB0000672	Hexadecanedioic acid	C16H30O4	286.214	1	[M-H]-	48.2	45.3	96.71	77.5		99.116	61.1958	72.9814	37.9923	35.7227	42.7273	77.7644	38.8141	2.00351	1.00253	0.0484156	1.31501	1.06653
606	3.665	226.084	225.077	HMDB0303044	Verbenalol	C11H14O5	226.084	2	[M-H]-	52.8	67.9	98.07			105.29	125.426	91.0421	42.4705	39.1329	78.5829	107.253	53.3955	2.00865	1.00622	0.0505329	1.29643	1.07266
2471	5.686	396.016	395.008	HMDB0303623	Persicarin	C16H12O10S	396.015	1	[M-H]-	47	40.7	95.69			2533.46	2721.66	2856.51	1068.06	1516.42	1453.65	2703.87	1346.04	2.00876	1.0063	0.00774779	2.11082	1.1056
1254	8.934	/	305.176	HMDB0038580	Cibaric acid	C18H28O5	324.194	1	[M-H2O-H]-	51.9	65	95.98			74.6764	45.7538	68.1982	21.5148	25.9902	46.3773	62.8761	31.2941	2.0092	1.00662	0.0756659	1.1211	1.04416
480	5.103	132.057	133.065	HMDB0059602	Indanone	C9H8O	132.058	1	[M+H]+	52	64.2	96.61			124.669	133.482	106.736	77.0807	59.7472	44.3287	121.629	60.3855	2.01421	1.01021	0.0234328	1.63018	1.13476
2485	4.31	396.164	395.157	HMDB0039953	1-(3-Methylbutanoyl)-6-apiosylglucose	C16H28O11	396.163	2	[M-H]-	46.5	44.2	91.11			30.751	27.9256	28.599	10.4774	16.5672	16.0653	29.0919	14.3699	2.0245	1.01756	0.0109568	1.96032	1.10492
5565	6.802	/	425.12	HMDB0029540	Nobiletin	C21H22O8	402.131	2	[M+Na]+	43.2	24.4	93.53	61.1		14.4188	11.87	12.1612	6.24404	6.52052	6.20611	12.8167	6.32356	2.02681	1.01921	0.0331451	1.47958	1.17467
1299	8.547	/	196.169	HMDB0038194	Geijerone	C12H18O	178.136	1	[M+NH4]+	44.2	26.1	96.5			29.0104	17.426	16.0801	6.28592	10.3216	14.2359	20.8388	10.2811	2.0269	1.01928	0.10441	0.981258	1.06414
7127	4.776	/	525.157	HMDB0253489	Inolitazone	C27H26N4O4S	502.167	2	[M+Na]+	42.1	22.3	90.34			435.015	471.034	496.957	201.637	216.042	274.08	467.669	230.586	2.02817	1.02018	0.00871799	2.05958	1.16844
432	5.881	129.058	130.065	HMDB0034244	Isoquinoline	C9H7N	129.058	1	[M+H]+	50.5	55.7	97.29	86.3		223.447	189.579	232.951	127.605	99.0492	91.4264	215.326	106.027	2.03086	1.02209	0.0144581	1.83989	1.15962
1119	1.31	/	182.081	HMDB0012175	5-Acetamidovalerate	C7H13NO3	159.09	0	[M+Na]+	45.3	29.7	97.61			200.668	215.727	221.353	118.104	121.289	74.292	212.583	104.562	2.03308	1.02367	0.01345	1.87128	1.14799
663	8.792	/	235.134	HMDB0241923	N-Palmitoyl Cysteine	C14H22O4	359.249	1	[2M-H]-	49.6	53.8	95.29			13.8419	10.0428	13.8555	8.61004	4.35064	5.57335	12.5801	6.17801	2.03627	1.02593	0.0443502	1.3531	1.07347
603	3.334	226.072	225.065	HMDB0011105	5-Acetylamino-6-formylamino-3-methyluracil	C8H10N4O4	226.07	9	[M-H]-	43.2	28	97.71			28.1493	48.0893	25.6783	22.4793	14.0774	13.4661	33.9723	16.6743	2.03741	1.02673	0.105033	0.978674	1.00524
5751	8.643	/	435.177	HMDB0249269	Bisindolylmaleimide i	C25H24N4O2	412.19	5	[M+Na]+	43.2	28.1	93.19			28.3345	11.59	22.8196	17.9773	8.70537	4.0588	20.9147	10.2471	2.04103	1.02929	0.16092	0.793389	1.01347
3624	6.83	/	487.256	HMDB0062591	Prostaglandin G2 2-glyceryl Ester	C23H38O8	442.257	16	[M+FA-H]-	39.4	18.7	94.81			12.811	36.8405	26.1504	19.0222	11.3035	6.78296	25.2673	12.3696	2.0427	1.03048	0.16477	0.783121	0.889949
3220	12.945	456.361	455.354	HMDB0002395	Ursolic acid	C30H48O3	456.36	1	[M-H]-	45.1	28.3	98.49	95		3.95156	2.4055	2.70342	1.87855	1.49752	1.05564	3.02016	1.47723	2.04447	1.03173	0.0667157	1.17577	1.04759
7454	5.77	/	559.18	HMDB0240735	Isolariciresinol glucuronide	C26H32O12	536.189	2	[M+Na]+	47.8	47.9	94.03			43.1178	75.1256	54.5039	46.8413	23.4024	14.2135	57.5824	28.1524	2.04538	1.03237	0.109272	0.961491	1.07207
6662	9.696	/	490.388	HMDB0037779	Ganoderiol E	C30H48O4	472.355	2	[M+NH4]+	54.6	82.3	92.49			26.0069	29.9257	33.1535	16.3463	14.9033	12.2136	29.6954	14.4877	2.04969	1.03541	0.0145444	1.8373	1.16314
2959	6.145	/	435.13	HMDB0304725	Procyanidin dimer B7	C20H22O8	390.131	2	[M+FA-H]-	46.7	39.7	95.86			15.7106	28.4819	19.4004	8.13109	10.0418	12.7414	21.1976	10.3048	2.05707	1.04059	0.0760266	1.11903	1.04684
556	9.584	/	215.129	HMDB0256048	1,2-Cyclohexanediol, 1-methyl-4-(1-methylethenyl)-	C10H18O2	170.131	2	[M+FA-H]-	44.8	28	98.36			16.4776	12.5262	18.6242	6.00842	6.5519	10.4613	15.876	7.67388	2.06883	1.04882	0.0433477	1.36303	1.09655
738	10.129	152.047	153.054	HMDB0031609	Phenoxyacetic acid	C8H8O3	152.047	1	[M+H]+	51.4	62.4	95.94			28.9579	33.4067	26.6306	16.7583	13.1155	13.1312	29.6651	14.335	2.06942	1.04923	0.0135052	1.8695	1.17972
4415	11.158	/	557.347	HMDB0036672	3alpha-Acetoxy-11-keto-beta-boswellic acid	C32H48O5	512.35	6	[M+FA-H]-	40.3	14.1	93.76			19.0572	18.1592	3.55214	10.2139	3.7329	5.7182	13.5895	6.555	2.07315	1.05183	0.216792	0.663956	0.663477
1423	3.353	204.09	205.097	HMDB0000929	Tryptophan	C11H12N2O2	204.09	1	[M+H]+	43.5	20	98.21	79		346.848	647.824	336.383	295.198	186.436	155.48	443.685	212.371	2.08919	1.06295	0.116297	0.934432	1.0595
1173	11.393	298.251	297.244	HMDB0034297	Ricinoleic acid	C18H34O3	298.251	1	[M-H]-	43.8	24.6	95.2			164.103	72.4235	121.78	63.8349	46.7282	59.8688	119.435	56.8106	2.10234	1.072	0.100354	0.998466	1.01742
522	10.062	/	209.155	HMDB0036139	Menthone 1,2-glyceryl ketal	C13H24O3	228.173	1	[M-H2O-H]-	44.3	26.9	95.92			10.3338	9.03905	9.59892	4.25029	4.67192	4.83138	9.65727	4.58453	2.10649	1.07484	0.00317662	2.49803	1.1585
3628	10.408	488.351	487.343	HMDB0035118	Madasiatic acid	C30H48O5	488.35	1	[M-H]-	52.9	72.2	93.96			252.08	209.428	161.407	131.177	69.6362	94.8192	207.638	98.5441	2.10706	1.07523	0.0477692	1.32085	1.09479
1195	0.868	/	189.16	HMDB0005015	Gabapentin	C9H17NO2	171.126	1	[M+NH4]+	47.1	39	96.99			22.0564	17.0834	27.9796	6.56469	12.0566	13.2059	22.3731	10.6091	2.10887	1.07647	0.0580812	1.23596	1.12497
746	4.913	247.999	246.992	HMDB0304904	Dihydroxyphenylacetic acid sulfate	C8H8O7S	247.999	1	[M-H]-	49	53.2	92.52			51.6096	51.0416	44.1968	30.8566	19.198	19.1821	48.9493	23.0789	2.12095	1.08471	0.0165701	1.78068	1.13455
6697	4.608	492.16	493.168	HMDB0250017	Picroside I	C24H28O11	492.163	6	[M+H]+	48.9	56.6	94.37			54.1475	60.4307	62.0591	22.0289	33.4663	27.7225	58.8791	27.7392	2.12259	1.08583	0.0101338	1.99423	1.19767
2359	8.25	/	262.216	HMDB0031867	4-Acetyl-6-tert-butyl-1,1-dimethylindane	C17H24O	244.183	1	[M+NH4]+	43.1	24.9	92.33			13.9094	14.3353	12.0234	8.76506	6.14259	4.04702	13.4227	6.31822	2.12444	1.08708	0.0268088	1.57172	1.17065
817	4.347	159.068	160.076	HMDB0001190	Indoleacetaldehyde	C10H9NO	159.068	1	[M+H]+	43	20.6	95.18			29.5005	10.4328	33.5251	6.61183	14.8133	13.1335	24.4861	11.5195	2.12562	1.08788	0.154619	0.810736	0.92228
3429	10.386	/	323.161	HMDB0256291	Pentoprilat	C16H19NO5	305.126	4	[M+NH4]+	42.3	18.5	97.27			48.5918	24.4255	31.5229	9.02023	15.9715	24.1564	34.8467	16.3827	2.12705	1.08885	0.107946	0.966793	1.09676
6291	6.889	466.22	467.227	HMDB0036600	T2 Toxin	C24H34O9	466.22	2	[M+H]+	48.3	50.2	93.34			17.4621	24.4335	17.1499	6.01573	3.36877	18.3593	19.6818	9.24792	2.12824	1.08966	0.123785	0.907331	1.18039
4410	4.486	558.069	557.062	HMDB0037333	8-Hydroxyluteolin 4'-methyl ether 8-glucoside-3'-sulfate	C22H22O15S	558.068	2	[M-H]-	48.6	51.5	94.18			185.769	196.193	202.037	105.598	93.5491	73.1346	194.666	90.7606	2.14483	1.10087	0.00515559	2.28772	1.15596
3523	10.893	/	327.229	HMDB0036754	Yucalexin P21	C20H32O2	304.24	3	[M+Na]+	44.3	31.7	93.41			55.527	39.813	23.0937	14.8902	22.3607	17.9175	39.4779	18.3895	2.14677	1.10217	0.108264	0.965517	1.06727
6572	4.777	/	485.165	HMDB0039233	Verbasoside	C20H30O12	462.174	5	[M+Na]+	42.7	20.7	98.23			36.7293	38.3461	41.2973	16.3523	14.5738	23.2427	38.7909	18.0563	2.14834	1.10322	0.0119096	1.9241	1.21004
6452	5.39	478.074	479.081	HMDB0029212	Quercetin 3-O-glucuronide	C21H18O13	478.075	1	[M+H]+	48	45	96.24			117.147	158.349	149.102	68.1334	70.7538	57.8941	141.533	65.5938	2.15772	1.10951	0.0172286	1.76375	1.20157
2793	0.957	422.083	421.076	HMDB0006789	Lactose 6-phosphate	C12H23O14P	422.083	1	[M-H]-	54.6	76.5	98.09			194.424	395.366	238.209	142.453	146.339	93.8687	276	127.554	2.16379	1.11356	0.098569	1.00626	1.04355
333	1.306	181.074	180.067	HMDB0000158	Tyrosine	C9H11NO3	181.074	2	[M-H]-	52	64.7	97.44	83.7		22.334	20.5137	28.3495	10.0075	13.9931	8.84719	23.7324	10.9493	2.16749	1.11603	0.0271469	1.56628	1.13705
1451	3.31	324.049	323.042	HMDB0257208	Ribavirin monophosphate	C8H13N4O8P	324.047	7	[M-H]-	40.6	14	96.83			10.7517	6.60411	7.87572	3.2358	4.71518	3.67684	8.4105	3.87594	2.16992	1.11764	0.0466975	1.33071	1.12257
3783	11.082	/	339.191	HMDB0012452	all-18-Hydroxyretinoic acid	C20H28O3	316.204	7	[M+Na]+	44.9	38.1	94.76			75.9026	74.5459	88.0329	24.3203	33.1329	51.9076	79.4938	36.4536	2.18069	1.12478	0.0261603	1.58236	1.2012
4462	5.509	370.141	371.148	HMDB0034867	Xanthohumol B	C21H22O6	370.142	1	[M+H]+	48.2	46.5	95.97			139.052	149.708	158.221	81.7828	72.8019	49.8263	148.993	68.137	2.18667	1.12874	0.0108964	1.96272	1.21437
4081	7.833	352.222	353.229	HMDB0001220	Prostaglandin E2	C20H32O5	352.225	9	[M+H]+	41.1	20.4	94.55			860.571	1298	893.539	395.176	382.432	613.779	1017.37	463.795	2.19358	1.13329	0.0475122	1.32319	1.18524
5539	10.314	/	423.325	HMDB0253301	hydroxyvitamin d3	C27H44O2	400.334	4	[M+Na]+	51.2	65.6	95.78			93.8018	63.0229	86.976	32.8311	33.9288	43.9333	81.2669	36.8977	2.20249	1.13914	0.0290603	1.5367	1.20881
8605	4.509	786.221	809.21	HMDB0304570	Auriculatin 4-O-glucoside	C34H42O21	786.222	1	[M+Na]+	51.7	64.9	95.04			21.7276	30.1831	29.9775	13.4881	10.6999	12.7086	27.2961	12.2989	2.2194	1.15017	0.0218481	1.66059	1.21722
3808	4.664	340.131	341.138	HMDB0301942	Dihydrowighteone	C20H20O5	340.131	1	[M+H]+	48.8	48	97.44			319.938	413.342	361.252	167.868	190.108	134.259	364.844	164.079	2.22359	1.15289	0.0144599	1.83983	1.22905
1639	10.769	/	333.205	HMDB0001320	11a-Hydroxy-9,15-dioxoprost-13-enoic acid	C20H32O5	352.225	6	[M-H2O-H]-	49.5	59.9	94.34			114.092	71.7359	100.515	38.0662	42.0158	48.2846	95.4475	42.7889	2.23066	1.15747	0.0330518	1.4808	1.16031
3450	12.645	/	473.328	HMDB0243913	1-Keto-24-methylcalcifediol	C28H44O3	428.329	1	[M+FA-H]-	53.5	69.6	98.83			10.3197	12.2767	12.8882	6.50993	4.50847	4.86751	11.8282	5.29531	2.23371	1.15944	0.0119646	1.9221	1.18226
1822	1.072	350.102	349.095	HMDB0249178	Biapenem	C15H18N4O4S	350.105	7	[M-H]-	46.6	52.7	88.34			332.442	616.227	394.854	289.145	224.122	87.1256	447.841	200.131	2.23774	1.16204	0.0970711	1.01291	1.06881
4365	10.944	/	389.266	HMDB0062744	7alpha-hydroxy-3-oxochol-4-en-24-oic Acid	C24H36O4	388.261	8	[M+H]+	53.9	85.9	92.01			100.897	49.477	56.6159	30.5684	33.3007	28.0577	68.9967	30.6423	2.25168	1.171	0.140251	0.853095	1.15232
5531	5.172	422.193	423.201	CSID16079293	1,4-Bis(3,4,5-trimethoxyphenyl)-1,4-butanediol	C22H30O8	422.194	1	[M+H]+	44.9	31.3	94.96			144.476	137.566	142.085	53.2987	66.9335	67.2073	141.375	62.4798	2.26274	1.17807	0.00344795	2.46244	1.26713
131	10.868	94.0781	95.0854	HMDB0061889	1,3,5-Heptatriene	C7H10	94.0783	1	[M+H]+	51.5	59.8	99.11			503.583	337.669	760.291	219.774	233.778	253.743	533.848	235.765	2.26432	1.17908	0.0926923	1.03296	1.13288
1227	6.462	304.095	303.088	HMDB0029231	3-Methyl-epicatechin	C16H16O6	304.095	1	[M-H]-	54.6	80.7	93.97			15.2711	12.7546	13.5106	6.27499	6.45983	5.52553	13.8455	6.08678	2.27468	1.18566	0.00524453	2.28029	1.20996
2524	0.812	/	274.139	HMDB0245937	3-Methylthymidine	C11H16N2O5	256.106	1	[M+NH4]+	48.5	48.3	95.94			20.7587	3.43979	19.1294	4.61241	3.63488	10.6166	14.4426	6.28798	2.29686	1.19966	0.200901	0.697019	0.793014
1476	5.108	208.073	209.081	HMDB0029185	5-(3',4'-Dihydroxyphenyl)-gamma-valerolactone	C11H12O4	208.074	1	[M+H]+	52.4	65.8	97.63			250.204	296.193	241.472	133.151	111.848	96.8901	262.623	113.963	2.30446	1.20443	0.0106072	1.9744	1.26723
3249	13.646	/	457.333	HMDB0038657	Ergost-4-ene-3,6-dione	C28H44O2	412.334	1	[M+FA-H]-	55.7	85	95.1			2.23339	1.74536	1.52693	0.843301	0.770855	0.77317	1.83523	0.795775	2.30621	1.20552	0.021978	1.65801	1.20083
1797	7.524	/	345.229	HMDB0011562	MG(14:1/0:0/0:0)	C17H32O4	300.23	2	[M+FA-H]-	44.3	27.3	96.45			49.3983	34.6914	41.0838	15.8312	18.0972	20.1226	41.7245	18.017	2.31584	1.21154	0.0186389	1.72958	1.20959
503	4.678	/	209.082	HMDB0000329	2-Phenylbutyric acid	C10H12O2	164.084	1	[M+FA-H]-	51	60.5	96.04			49.6641	37.7189	54.0745	19.2754	23.6306	17.5948	47.1525	20.1669	2.33811	1.22534	0.0197989	1.70336	1.20478
3401	12.288	470.34	469.333	HMDB0011628	Glycyrrhetinic acid	C30H46O4	470.34	1	[M-H]-				80.2		30.8605	22.6261	28.6122	12.8514	9.96927	12.2736	27.3663	11.6981	2.33938	1.22613	0.0146729	1.83348	1.2198
3507	10.071	/	327.156	HMDB0060379	3-Polyprenyl-4-hydroxy-5-methoxybenzoate	C18H24O4	304.167	2	[M+Na]+	42.6	19	96.32			51.2323	45.4405	36.5281	18.7739	10.8277	27.3069	44.4003	18.9695	2.34062	1.22689	0.0365211	1.43746	1.24559
998	5.443	174.068	175.075	HMDB0031845	3-Propylidene-1(3H)-isobenzofuranone	C11H10O2	174.068	1	[M+H]+	47.2	40.3	96.67			128.614	138.347	137.67	83.8873	69.0385	19.0077	134.877	57.3111	2.35342	1.23476	0.0378034	1.42247	1.22575
7333	6.814	544.156	545.162	HMDB0253290	Hydroxyrubicin	C27H28O12	544.158	5	[M+H]+	42.2	24.1	92.71			36.1452	43.0559	33.3594	18.8482	19.4988	9.44004	37.5201	15.929	2.35546	1.23601	0.0234914	1.62909	1.24766
2053	1.101	/	245.063	HMDB0010325	Ethyl glucuronide	C8H14O7	222.074	1	[M+Na]+	41	11	95.46			45.3785	40.443	42.907	13.2541	23.8284	17.4872	42.9095	18.1899	2.35898	1.23816	0.0110195	1.95784	1.27992
546	7.396	136.052	137.06	HMDB0029686	4-Methoxybenzaldehyde	C8H8O2	136.052	1	[M+H]+				85.2		425.559	577.37	419.259	213.452	216.53	172.287	474.062	200.756	2.36138	1.23963	0.022387	1.65	1.27111
851	1.405	/	262.01	CSID141574	Stizolobic acid	C9H9NO6	227.043	10	[M+Cl]-	44.8	40.1	94.56			24.9131	19.5236	36.4493	11.1135	14.4425	8.69383	26.962	11.4166	2.36165	1.2398	0.0649123	1.18767	1.15473
2905	6.94	432.143	431.135	HMDB0031723	Trichocarposide	C22H24O9	432.142	2	[M-H]-	45.1	35.6	91.82			17.9028	11.5224	12.3787	7.53427	5.17375	4.88492	13.9346	5.86431	2.37618	1.24864	0.040742	1.38996	1.19731
862	4.674	162.068	163.075	HMDB0033833	Methyl cinnamate	C10H10O2	162.068	2	[M+H]+	41.8	12.5	98.68	63.6		700.09	890.387	760.877	384.675	335.843	266.491	783.785	329.003	2.3823	1.25235	0.0121704	1.91469	1.28659
2135	3.639	/	373.115	HMDB0034249	Caryoptosidic acid	C16H24O11	392.132	2	[M-H2O-H]-	46.1	37.6	95.37			69.8471	65.0828	73.0926	32.5528	29.2741	25.4902	69.3408	29.1057	2.38238	1.2524	0.00283527	2.5474	1.24507
470	8.745	204.115	203.108	HMDB0303698	Plastoquinone	C13H16O2	204.115	2	[M-H]-	42.9	20.9	95.62			4.05788	1.73083	1.45466	1.99626	0.587267	0.447645	2.41446	1.01039	2.38963	1.25679	0.192432	0.715724	1.08638
1004	10.307	/	281.212	HMDB0031851	3-(5,6,6-Trimethylbicyclo[2.2.1]hept-1-yl)cyclohexanol	C16H28O	236.214	0	[M+FA-H]-	51.4	62.1	95.38			13.7407	11.8713	14.1081	4.78963	4.63	7.12338	13.24	5.51434	2.40102	1.26365	0.00986439	2.00593	1.24802
920	8.642	/	269.176	HMDB0000560	Goshuyic acid	C14H24O2	224.178	1	[M+FA-H]-	43.1	18.9	97.8			23.2855	34.2714	24.1728	15.3905	7.93649	10.6988	27.2432	11.3419	2.402	1.26424	0.0380768	1.41934	1.20378
1180	4.987	/	299.02	HMDB0303817	3,4',5,6,7,8-Hexahydroxyflavone	C15H10O8	318.038	1	[M-H2O-H]-	49.5	52.3	96.68			202.191	215.763	218.004	130.189	57.5158	75.7058	211.986	87.8036	2.41432	1.27162	0.0173337	1.76111	1.23157
2096	9.427	/	247.13	HMDB0112084	3-Methyl-5-pentyl-2-furanpropanoic acid	C13H20O3	224.141	1	[M+Na]+	42.2	17.9	94.62			12.4429	13.7222	14.8967	2.83429	5.80506	8.33848	13.6872	5.65928	2.41855	1.27414	0.0268818	1.57054	1.27123
4618	3.884	/	381.115	HMDB0029651	Phlorisobutyrophenone 2-glucoside	C16H22O9	358.126	1	[M+Na]+	49.6	54.4	94.05			23.4242	16.4823	24.9325	10.5485	13.8669	2.32058	21.613	8.912	2.42516	1.27808	0.0652866	1.18518	1.23458
600	3.744	/	225.044	HMDB0001087	5-Methylthioribose	C6H12O4S	180.046	3	[M+FA-H]-	46.5	41.3	94.98			16.1691	17.9172	11.2881	12.3361	4.03997	2.25883	15.1248	6.21162	2.43492	1.28387	0.0934155	1.02958	1.21063
2440	0.949	/	268.982	HMDB0001489	Ribose 1-phosphate	C5H11O8P	230.019	1	[M+K]+	46.2	34.5	98.04			223.374	561.593	290.727	184.983	164.234	92.3391	358.565	147.185	2.43615	1.2846	0.127168	0.895621	1.13697
779	5.865	155.073	156.081	HMDB0033123	4-Phenylpyridine	C11H9N	155.073	1	[M+H]+	49	51.1	95.07			66.0186	57.3808	74.6641	33.6295	25.3483	21.5228	66.0212	26.8335	2.4604	1.29889	0.0143827	1.84216	1.3083
665	10.281	236.178	235.171	HMDB0039525	Dihydro-alpha-santalic acid	C15H24O2	236.178	1	[M-H]-	50.3	55.3	97.53			121.327	122.358	124.908	39.1013	41.6476	68.396	122.864	49.7149	2.47138	1.30532	0.0333871	1.47642	1.2698
4772	5.172	/	387.18	HMDB0036665	Blumealactone A	C20H28O6	364.189	5	[M+Na]+	52.7	73.1	96.05			435.736	406.641	445.811	141.414	187.836	191.23	429.396	173.494	2.475	1.30743	0.00436655	2.35986	1.33208
293	6.328	/	173.119	HMDB0031296	2-Octen-1-ol	C8H16O	128.12	2	[M+FA-H]-	42	14.7	98.15			34.7728	18.0131	29.576	9.11423	12.3349	11.1489	27.454	10.866	2.52659	1.33719	0.0523712	1.28091	1.21502
4214	6.012	/	361.052	HMDB0001517	AICAR	C9H15N4O8P	338.063	1	[M+Na]+	46.1	36.5	95.68			11.206	14.0654	9.16814	6.23014	3.28483	4.04591	11.4799	4.52029	2.53963	1.34462	0.0333433	1.47699	1.30939
3703	3.886	494.236	493.229	HMDB0041054	Ustiloxin D	C23H34N4O8	494.238	2	[M-H]-	40.5	10.5	94.72			14.193	22.3394	17.55	10.2169	5.47599	5.58992	18.0275	7.09427	2.54113	1.34547	0.0376565	1.42416	1.24049
5658	11.715	426.385	427.393	HMDB0033195	Camelliol C	C30H50O	426.386	2	[M+H]+	49.3	56.6	92.26			17.6384	9.32242	8.53773	3.22877	4.60787	6.10751	11.8328	4.64805	2.54576	1.3481	0.0956182	1.01946	1.24672
2078	5.865	/	246.076	HMDB0094723	2-hydroxyphenylpropionylglycine	C11H13NO4	223.084	9	[M+Na]+	50.7	65.2	98.43			307.323	254.853	336.611	143.968	109.982	98.7995	299.596	117.583	2.54795	1.34934	0.0133646	1.87404	1.33738
1657	11.377	/	335.221	HMDB0035380	Sterebin G	C20H34O5	354.241	6	[M-H2O-H]-	43.3	30.6	92.49			12.6846	6.62447	9.91148	4.23124	3.45047	3.66822	9.74017	3.78331	2.57451	1.3643	0.0497939	1.30282	1.23773
179	3.676	/	150.032	HMDB0060244	Phosphodimethylethanolamine	C4H12NO4P	169.05	0	[M-H2O-H]-	44.7	26.3	97.51			14.6442	15.7872	35.9801	7.64656	7.21755	10.9133	22.1372	8.59247	2.57634	1.36532	0.172886	0.762239	1.1408
2377	5.873	263.079	264.086	HMDB0246176	Bolton-Hunter reagent	C13H13NO5	263.079	1	[M+H]+	46.5	37.4	96.56			238.333	198.153	261.809	112.196	84.0633	74.1883	232.765	90.1492	2.582	1.36849	0.0136875	1.86368	1.34595
236	3.951	/	163.04	HMDB0030968	2,4,6-Octatriyn-1-ol	C8H6O	118.042	2	[M+FA-H]-	42.7	21.2	95.34			51.7059	72.0566	54.627	23.7303	23.1013	21.9185	59.4631	22.9167	2.59475	1.37559	0.050009	1.30095	1.2889
5279	6.61	/	691.17	CSID4445091	Hellicoside	C29H36O17	656.195	9	[M+Cl]-	47.2	49	96.28			86.8161	65.3665	78.678	24.5704	28.6547	35.4864	76.9535	29.5705	2.60238	1.37983	0.0114654	1.94061	1.30161
4014	9.759	350.245	351.252	HMDB0005972	Tetrahydrodeoxycortisol	C21H34O4	350.246	2	[M+H]+	44.3	28.1	95.33			25.2762	137.283	88.1969	23.3513	32.2071	40.2735	83.5852	31.944	2.61662	1.38771	0.172223	0.763909	0.932565
6691	5.77	492.09	493.097	HMDB0240536	Isorhamnetin 3-glucuronide	C22H20O13	492.09	1	[M+H]+	51.9	63.1	97.69			911.117	1455.12	1345.39	439.434	475.358	501.91	1237.21	472.234	2.61991	1.38952	0.0658896	1.18118	1.33138
7828	5.812	/	603.204	HMDB0038261	7-epi-Syringaresinol 4'-glucoside	C28H36O13	580.216	1	[M+Na]+	49.9	64.2	86.69			40.0452	28.4626	22.5177	14.6969	12.3938	7.61548	30.3418	11.5687	2.62275	1.39108	0.0499997	1.30103	1.30948
2266	1.039	257.102	258.11	HMDB0000086	Glycerophosphocholine	C8H20NO6P	257.103	2	[M+H]+	41.5	19.7	89.9			36.5019	59.6636	32.4369	27.5278	13.8282	7.41127	42.8675	16.2558	2.63706	1.39893	0.0830103	1.08087	1.28867
221	5.931	162.032	161.025	HMDB0002149	3 Hydroxycoumarin	C9H6O3	162.032	2	[M-H]-	56.4	85	98.93			4226.78	3811.07	4053.43	1006.58	1918.02	1659.4	4030.43	1528	2.63771	1.39929	0.00692644	2.15949	1.30393
5098	4.44	/	653.138	HMDB0039320	Kaempferol 3-rhamnoside 7-galacturonide	C27H28O16	608.138	3	[M+FA-H]-	50.3	63.2	92.35			24.1967	29.9921	28.7553	5.77522	10.5306	14.9435	27.648	10.4164	2.65427	1.40832	0.0181394	1.74138	1.29653
1380	5.684	316.059	315.051	HMDB0256564	Pinoquercetin	C16H12O7	316.058	1	[M-H]-	47.5	42	96.04			453.833	484.043	525.852	231.473	80.0295	237.67	487.909	183.057	2.66533	1.41432	0.0177424	1.75099	1.29387
3377	11.284	/	467.317	HMDB0035261	24-Hydroxyglycyrrhetic acid	C30H46O5	486.335	1	[M-H2O-H]-	54.6	83.2	91.13			40.9759	19.0018	13.4571	12.0483	6.43364	9.06459	24.4783	9.18218	2.66585	1.4146	0.148898	0.82711	1.12666
3074	6.442	302.21	303.217	HMDB0015216	Emedastine	C17H26N4O	302.211	1	[M+H]+	42	15.2	96.24			489.495	385.078	494.337	191.517	161.101	156.342	456.303	169.654	2.68962	1.4274	0.00996392	2.00157	1.3851
1340	5.861	199.063	200.07	HMDB0253476	INDOPHENOL	C12H9NO2	199.063	1	[M+H]+	49.2	51.3	96.32			106.839	91.0565	124.791	50.9519	40.6675	27.9982	107.562	39.8726	2.69765	1.4317	0.0175747	1.75511	1.36558
6482	4.707	/	481.131	HMDB0041336	7-Hydroxy-4-methylphthalide O-[arabinosyl-(1->6)-glucoside]	C20H26O12	458.142	1	[M+Na]+	54.4	75.5	97.93			1175.27	928.8	1359.49	389.437	535.942	352.423	1154.52	425.934	2.71056	1.43859	0.0204775	1.68872	1.36982
2079	4.317	245.116	246.123	HMDB0060861	OR-1896	C13H15N3O2	245.116	1	[M+H]+	42.8	20.5	94.86			31.2588	6.16336	25.9591	5.18366	5.27089	12.8374	21.1271	7.76399	2.72117	1.44423	0.161554	0.791683	1.03719
4585	3.94	/	379.1	HMDB0252696	Gentiopicroside	C16H20O9	356.111	1	[M+Na]+	48	46	95.41			192.745	98.5345	150.468	52.1208	69.3359	40.2047	147.249	53.8872	2.73254	1.45025	0.0533767	1.27265	1.32808
1829	3.974	/	231.17	HMDB0094812	7-nonenoylglycine	C11H19NO3	213.136	2	[M+NH4]+	41.4	12	96.72			54.984	45.7889	40.2037	20.8884	14.7738	15.6092	46.9922	17.0905	2.74961	1.45923	0.0145807	1.83622	1.39724
1634	5.861	/	218.081	HMDB0247062	6-Fluorohomovanillic acid	C9H9FO4	200.048	7	[M+NH4]+	43.5	28.3	97.29			80.7933	68.1626	91.7137	37.7875	26.4369	23.1156	80.2232	29.1133	2.75555	1.46234	0.0148174	1.82923	1.38997
49	8.886	80.0625	81.0698	HMDB0251502	1,3,5-Hexatriene	C6H8	80.0626	1	[M+H]+	52.4	63.6	99.52			172.799	121.965	119.345	37.4175	48.4228	64.0449	138.036	49.9617	2.76284	1.46615	0.0267123	1.57329	1.38634
2156	8.501	374.21	373.203	HMDB0030456	Macrophorin B	C22H30O5	374.209	2	[M-H]-	46.5	41.6	92.96			12.6835	7.97269	8.0775	4.08462	3.4323	2.76572	9.5779	3.42755	2.79439	1.48253	0.0737893	1.13201	1.31226
786	5.361	/	251.06	HMDB0245244	2-(3-Mercaptopropyl)pentanedioic acid	C8H14O4S	206.061	1	[M+FA-H]-	49.2	52.5	95			78.6264	88.4476	64.7379	44.5217	19.373	16.5624	77.2706	26.819	2.88119	1.52666	0.0274164	1.56199	1.34333
763	2.38	154.026	155.034	HMDB0000152	Gentisic acid	C7H6O4	154.027	1	[M+H]+	44.7	29.4	94.83	73.2		60.0965	66.8063	55.5542	25.0806	17.2149	20.7818	60.819	21.0258	2.89259	1.53236	0.00639711	2.19402	1.4411
2757	6.038	418.163	417.156	HMDB0303494	Syringaresinol	C22H26O8	418.163	1	[M-H]-				86.7		28.9262	30.4479	26.0817	11.4413	9.27736	8.77394	28.4853	9.83086	2.89754	1.53483	0.00317608	2.49811	1.37952
3216	11.286	/	455.317	HMDB0037380	(6alpha,)-6-Hydroxy-4,7,22-ergostatrien-3-one	C28H42O2	410.318	2	[M+FA-H]-	49.1	52.9	94.36			8.75255	8.55004	12.0045	3.16215	3.23836	3.70967	9.76904	3.37006	2.89877	1.53544	0.0485815	1.31353	1.36809
1857	5.179	232.11	233.117	HMDB0036605	Pterosin E	C14H16O3	232.11	1	[M+H]+	48.8	50.4	95.13			63.2098	59.3692	66.0531	18.2878	25.1748	21.4888	62.8773	21.6504	2.90421	1.53814	0.00364125	2.43875	1.44745
692	4.242	/	239.056	HMDB0000954	Ferulic acid	C10H10O4	194.058	1	[M+FA-H]-	52.6	66.1	98.3			637.816	411.883	537.388	191.403	191.479	162.624	529.029	181.835	2.90938	1.54071	0.0192776	1.71495	1.36057
2741	10.586	416.218	415.211	HMDB0248571	Arenobufagin	C24H32O6	416.22	1	[M-H]-	42.3	22.6	90.48			5.395	3.97533	4.88325	1.5328	1.40401	1.92926	4.7512	1.62202	2.92918	1.5505	0.0105468	1.97688	1.38363
4300	12.23	/	547.328	HMDB0035751	Ganolucidic acid B	C30H46O6	502.329	0	[M+FA-H]-	53.4	71.6	95.49			34.5569	35.5607	32.8675	18.3632	9.5133	7.05407	34.3284	11.6435	2.94828	1.55987	0.0125648	1.90084	1.36954
1620	6.05	216.151	217.158	HMDB0035965	5beta-1,3,7(11)-Eudesmatrien-8-one	C15H20O	216.151	1	[M+H]+	48.3	48.4	94.43			138.076	168.147	136.152	81.4027	35.2478	32.7663	147.458	49.8056	2.96068	1.56593	0.0218091	1.66136	1.43663
990	2.362	173.069	174.076	HMDB0006488	N-Acetylglutamate 5-semialdehyde	C7H11NO4	173.069	0	[M+H]+	41.9	16.8	93.05			24.7077	25.6631	24.9892	8.52135	10.2821	6.59874	25.12	8.46739	2.96668	1.56885	0.00357985	2.44614	1.45767
4286	9.968	/	365.211	HMDB0060710	17-Hydroxymethylethisterone	C22H30O3	342.219	5	[M+Na]+	46	41.2	94.93			21.8822	21.9136	16.9635	6.7735	4.94614	8.74906	20.2531	6.8229	2.9684	1.56968	0.0126449	1.89808	1.44974
7983	5.614	624.168	625.175	HMDB0037746	Keioside	C28H32O16	624.169	2	[M+H]+	54.2	77.4	95.61			336.926	375.575	403.139	114.106	134.365	126.963	371.88	125.144	2.97161	1.57124	0.00469335	2.32852	1.46155
603	1.409	141.043	142.05	HMDB0001280	2-Aminomuconic acid semialdehyde	C6H7NO3	141.043	0	[M+H]+	48.2	47.3	93.76			47.2522	40.216	85.6422	20.201	22.6973	14.932	57.7035	19.2768	2.99342	1.58179	0.119444	0.922836	1.36272
437	1.533	129.058	130.065	HMDB0033731	Quinoline	C9H7N	129.058	0	[M+H]+	39.7	1.41	97.26	75.5		34.3084	38.47	43.3188	12.3408	15.285	11.0362	38.6991	12.8873	3.00287	1.58634	0.00769259	2.11393	1.45983
7043	3.906	/	517.225	HMDB0041054	Ustiloxin D	C23H34N4O8	494.238	4	[M+Na]+	42.6	21.3	96.07			66.0232	91.0312	107.816	45.6994	20.9197	20.9032	88.2902	29.1741	3.02632	1.59756	0.0356512	1.44793	1.42398
1131	11.287	294.22	293.212	HMDB0247705	9-HOTrE	C18H30O3	294.219	1	[M-H]-				89.5		140.084	86.3451	216.041	30.8684	40.1307	75.1909	147.49	48.73	3.02668	1.59774	0.0899862	1.04582	1.30631
1974	3.873	/	361.13	HMDB0036893	Gibberellin A75	C19H24O8	380.147	1	[M-H2O-H]-	51.7	65.4	95.01			19.2853	21.5854	21.1841	4.58023	11.3374	4.58095	20.6849	6.83287	3.02726	1.59801	0.0154368	1.81144	1.38675
5231	10.29	/	409.235	HMDB0000385	12a-Hydroxy-3-oxocholadienic acid	C24H34O4	386.246	1	[M+Na]+	43.7	23.4	96.16			187.998	148.753	161.631	50.4133	51.8086	61.9347	166.127	54.7189	3.03601	1.60218	0.00728749	2.13742	1.4776
825	4.247	160.052	161.06	HMDB0032394	6-Methylcoumarin	C10H8O2	160.052	0	[M+H]+	52.9	68	96.59			265.407	174.212	212.36	64.9569	91.229	56.8962	217.326	71.0274	3.05975	1.61342	0.0219284	1.65899	1.45661
2810	4.968	423.078	422.071	HMDB0256509	Phtpp	C20H11F6N3O	423.081	4	[M-H]-	41.4	22.7	89.37			43.2257	87.7485	76.5152	14.4995	23.0761	30.1283	69.1631	22.5679	3.06466	1.61573	0.0519801	1.28416	1.3381
899	1.451	/	267.074	CSID67033284	N-Carbamoylcytidine	C10H14N4O6	286.091	0	[M-H2O-H]-	47.3	44.2	92.72			4.60062	3.71932	3.29186	1.26344	1.31433	1.20203	3.8706	1.25993	3.07207	1.61921	0.0114716	1.94038	1.40956
6026	4.82	450.113	451.121	HMDB0041768	Phloretin 2'-O-glucuronide	C21H22O11	450.116	6	[M+H]+	50.5	63.5	96.39			219.272	250.799	282.46	83.9631	79.5038	78.5496	250.843	80.6722	3.10942	1.63664	0.0071651	2.14478	1.48744
1761	4.49	/	227.125	HMDB0039974	p-Menthane-1,2,8,9-tetrol	C10H20O4	204.136	1	[M+Na]+	42	15.3	96.14			27.2754	28.1802	13.3608	10.3302	5.62293	6.17328	22.9388	7.37547	3.11015	1.63698	0.0592112	1.2276	1.40063
7571	6.204	/	573.158	HMDB0029808	Castavinol	C26H30O13	550.169	0	[M+Na]+	42.6	22.3	91.09			18.8113	26.3546	28.6081	4.30551	6.99732	12.3148	24.5914	7.87256	3.12368	1.64325	0.0294417	1.53104	1.45479
2803	5.166	/	421.187	HMDB0039557	12alpha-Hydroxy-13,18-dehydroparain	C21H28O6	376.189	1	[M+FA-H]-	50.8	58.8	96.55			327.978	335.164	364.047	96.0211	120.817	111.656	342.396	109.498	3.12697	1.64476	0.00172438	2.76337	1.43392
5985	5.759	/	1007.21	HMDB0039864	3-O-betaGalactopyranosylcinnamtannin B1	C51H46O23	1026.24	10	[M-H2O-H]-	36.2	3.17	88.98			92.2779	79.3695	112.176	18.6507	35.0649	36.9423	94.6077	30.2193	3.13071	1.64649	0.0160307	1.79505	1.40902
466	5.918	/	203.035	HMDB0244101	1,2-Naphthoquinone	C10H6O2	158.037	2	[M+FA-H]-	52.2	70.5	92.71			73.8221	71.1774	67.8606	3.39874	5.78532	58.7884	70.9534	22.6575	3.13156	1.64688	0.125335	0.901929	1.62437
5644	9.574	/	427.209	HMDB0039558	1alpha-O-Methylquassin	C23H32O6	404.22	0	[M+Na]+	40.7	11.2	92.62			26.1884	24.7125	28.5988	11.7638	7.30219	6.27791	26.4999	8.44796	3.13684	1.64931	0.00774769	2.11083	1.48832
941	1.409	169.037	170.045	HMDB0246241	2,5-Dioxopyrrolidin-1-yl acrylate	C7H7NO4	169.038	0	[M+H]+	44.7	25.9	98.12			49.9851	43.4466	94.4338	22.3426	23.3964	14.0571	62.6218	19.932	3.14177	1.65158	0.121677	0.914792	1.38882
1446	11.95	322.251	321.244	HMDB0061645	3,4-Dimethyl-5-pentyl-2-furannonanoic acid	C20H34O3	322.251	1	[M-H]-	45.6	34.3	95.17			3.88898	2.80181	4.06774	0.922877	0.882297	1.6137	3.58618	1.13963	3.1468	1.65389	0.0189392	1.72264	1.41924
921	7.576	/	269.176	HMDB0031885	6-Hydroxypentadecanedioic acid	C15H28O5	288.194	1	[M-H2O-H]-	43.1	23.5	93.01			14.5265	12.515	11.7316	5.57204	4.9014	1.80009	12.9244	4.09118	3.15908	1.65951	0.0137465	1.86181	1.39128
4602	5.595	582.232	581.225	HMDB0041148	Lyoniresinol 9-glucoside	C28H38O13	582.231	2	[M-H]-	52.4	67.6	96.53			267.884	251.955	262.772	53.8106	94.9337	98.9282	260.871	82.5575	3.15987	1.65986	0.00345211	2.46192	1.43234
1070	8.756	290.152	289.145	HMDB0303566	Tulipinolide	C17H22O4	290.152	1	[M-H]-	41.9	17.3	93.6			5.37	5.33079	4.53924	3.13396	0.903777	0.745869	5.08001	1.59453	3.18589	1.6717	0.0305545	1.51493	1.43407
5031	7.024	644.249	643.242	HMDB0304576	Kaempferide 3-glucoside-7-rhamnoside	C33H40O13	644.247	4	[M-H]-	50.9	67.2	91.41			24.2479	28.6713	28.9736	11.1065	6.68048	7.82814	27.2976	8.53836	3.19705	1.67674	0.00574893	2.24041	1.43737
1391	1.511	/	203.139	HMDB0094731	5-Hepteneoylglycine	C9H15NO3	185.105	1	[M+NH4]+	42.9	19.4	95.56			46.3647	44.0612	41.6461	15.8486	11.831	13.1248	44.024	13.6015	3.23671	1.69453	0.0032121	2.49321	1.52361
2165	5.194	250.12	251.127	HMDB0032116	Helinorbisabone	C14H18O4	250.121	1	[M+H]+	46.2	38.2	94.54			70.7182	63.8746	65.0193	17.4079	22.8359	20.4897	66.5374	20.2445	3.28668	1.71663	0.00305907	2.51441	1.53351
5381	5.448	/	719.095	HMDB0060465	cyclic GMP-AMP	C20H24N10O13P2	674.1	4	[M+FA-H]-	47.3	51	90.63			157.508	203.882	225.106	95.7439	39.6607	42.2415	195.499	59.2154	3.30149	1.72312	0.0210456	1.67684	1.43705
1923	5.079	358.142	357.135	HMDB0035698	Matairesinol	C20H22O6	358.142	2	[M-H]-	45.1	35.7	92.13	61.3		35.1079	35.1162	32.3919	17.2503	3.4755	10.1267	34.2053	10.2842	3.32602	1.7338	0.0154489	1.8111	1.4553
916	5.268	270.089	269.082	HMDB0037319	2'-O-Methylisoliquiritigenin	C16H14O4	270.089	1	[M-H]-	52.1	67.3	93.87			66.8291	30.4108	75.3879	10.0026	19.8827	21.7561	57.5426	17.2138	3.34281	1.74106	0.07043	1.15224	1.35886
1048	9.225	/	177.127	HMDB0302814	Terpinenol	C10H18O	154.136	14	[M+Na]+	47	50.8	99.24			79.4399	90.6081	76.8363	33.7117	12.5837	26.9621	82.2947	24.4192	3.37009	1.75279	0.00995359	2.00202	1.52747
3308	5.616	316.058	317.065	HMDB0249594	Capillarisin	C16H12O7	316.058	1	[M+H]+	55.2	80.6	96.73			1065.31	1125.03	1234.66	358.222	318.653	333.582	1141.67	336.819	3.38955	1.76109	0.00343044	2.46465	1.55152
1688	1.532	220.085	221.092	HMDB0000472	5-Hydroxytryptophan	C11H12N2O3	220.085	1	[M+H]+	49.8	55	95.29			33.6165	36.2813	28.3201	11.5208	10.2506	7.14749	32.7393	9.63964	3.39632	1.76397	0.00818326	2.08707	1.54056
1533	5.766	/	327.124	HMDB0041372	Alectrol	C19H22O6	346.142	1	[M-H2O-H]-	53.8	77.8	92.41			30.931	32.7167	31.2499	11.9566	10.0251	5.94348	31.6325	9.3084	3.39828	1.7648	0.00329984	2.48151	1.46632
203	1.522	158.085	157.077	HMDB0255591	Nicotyrine	C10H10N2	158.084	2	[M-H]-	43.4	30.1	89.06			14.4946	12.6727	12.98	5.31419	3.77004	2.67857	13.3824	3.92093	3.41308	1.77107	0.00498476	2.30236	1.47237
7478	4.666	/	561.193	HMDB0036783	Diosbulbinoside F	C26H34O12	538.205	1	[M+Na]+	51.3	59.5	98.39			2033.95	2966.29	2461.45	716.897	910.122	530.862	2487.23	719.294	3.45788	1.78989	0.0158067	1.80116	1.53653
1390	2.646	/	203.139	HMDB0031181	Homodihydrojasmone	C12H20O	180.151	9	[M+Na]+	45.3	42.5	94.14			28.9919	34.315	53.8216	14.6647	12.2039	6.72342	39.0428	11.1973	3.48679	1.8019	0.0462683	1.33472	1.49663
7538	5.508	/	568.239	HMDB0030557	Tracheloside	C27H34O12	550.205	0	[M+NH4]+	44.5	29.2	93.37			35.2479	40.6025	33.7684	13.1148	12.2034	5.59325	36.5396	10.3038	3.54622	1.82628	0.00869852	2.06055	1.55548
142	1.406	143.058	142.051	HMDB0061705	6-Oxopiperidine-2-carboxylic acid	C6H9NO3	143.058	2	[M-H]-	45.8	38.4	92.83			175.415	118.303	284.044	58.1408	63.4081	41.308	192.587	54.2856	3.54766	1.82687	0.0708239	1.14982	1.41155
2695	2.049	/	282.079	HMDB0014623	Lenalidomide	C13H13N3O3	259.096	21	[M+Na]+				64.2		18.9028	24.2326	18.6012	6.84995	2.96432	7.57181	20.5789	5.79536	3.55092	1.82819	0.0144697	1.83954	1.55639
5862	5.679	912.146	911.138	HMDB0031899	Theacitrin C	C44H32O22	912.139	8	[M-H]-	42.3	23.4	97.18			1557.27	1419.3	1695.33	415.82	420.112	479.079	1557.3	438.337	3.55274	1.82893	0.00257263	2.58962	1.51421
39	1.012	/	100.041	HMDB0061877	4-Amino-3-hydroxybutyrate	C4H9NO3	119.058	1	[M-H2O-H]-	49	51.1	95.42			40.7858	31.174	78.5025	11.406	17.4209	13.4089	50.1541	14.0786	3.56243	1.83286	0.134839	0.870186	1.40017
3640	3.97	490.169	489.162	HMDB0032743	Phloroacetophenone 6'-[xylosyl-(1->6)-glucoside]	C21H30O13	490.169	1	[M-H]-	51.4	67.4	91.09			13.9692	10.7128	13.6117	3.5141	5.51719	1.61263	12.7646	3.54797	3.59771	1.84708	0.0145069	1.83843	1.48054
635	3.364	230.163	229.156	HMDB0028920	Isoleucyl-Valine	C11H22N2O3	230.163	1	[M-H]-	47.1	42.2	94.59			7.68278	10.4228	11.4612	3.34765	1.99895	2.87097	9.85561	2.73919	3.598	1.84719	0.0149108	1.8265	1.49717
1702	10.661	220.182	221.19	HMDB0038211	Humulenol I	C15H24O	220.183	2	[M+H]+	51.8	63.4	97.76			328.884	340.122	308.539	78.6886	108.504	84.1655	325.849	90.4526	3.60242	1.84897	0.00294299	2.53121	1.59024
141	1.015	/	142.051	HMDB0029423	Acetylhomoserine	C6H11NO4	161.069	1	[M-H2O-H]-	47.1	41.1	95.72			76.9342	63.1239	153.52	21.6311	33.0712	26.3136	97.8595	27.0053	3.62372	1.85747	0.133579	0.87426	1.41524
3931	5.223	/	349.089	HMDB0304581	hydroxymedioresinol	C15H18O8	326.1	2	[M+Na]+	46.6	40.1	94.55			26.53	40.7509	35.7416	13.6538	8.40313	6.3104	34.3408	9.45579	3.63172	1.86065	0.0207645	1.68268	1.55922
4744	4.63	/	600.194	HMDB0253936	Lac Dye	C26H35N3O11	565.227	4	[M+Cl]-	39.1	5.81	94.06			58.4257	85.2934	80.3186	15.8464	25.0926	20.2925	74.6792	20.4105	3.65886	1.87139	0.0133765	1.87366	1.50606
1258	4.241	192.079	193.086	HMDB0030580	Shinanolone	C11H12O3	192.079	1	[M+H]+	48	43.2	97.35			478.42	297.146	364.827	88.7739	135.92	85.9289	380.131	103.541	3.67131	1.8763	0.0232284	1.63398	1.57455
2780	1.495	287.195	288.203	HMDB0028923	Leucyl-Arginine	C12H25N5O3	287.196	1	[M+H]+	50.8	60	95.6			112.472	100.083	102.202	36.4176	24.2635	25.0496	104.919	28.5769	3.67146	1.87636	0.00392658	2.40599	1.60108
4924	4.243	/	395.131	HMDB0039234	Citrusin E	C17H24O9	372.142	1	[M+Na]+	53.6	73.2	96.35			2741.27	1735.93	2089.79	535.694	795.14	445.715	2189	592.183	3.69649	1.88615	0.022281	1.65206	1.57886
3552	8.955	/	329.172	HMDB0012799	5'-Carboxy-gamma-chromanol	C18H26O4	306.183	2	[M+Na]+	46.8	40.8	95.12			64.7591	42.0563	65.4386	15.1036	13.3471	17.9713	57.418	15.474	3.71062	1.89166	0.0512807	1.29005	1.58234
3155	5.334	/	451.089	HMDB0012199	Chorismate	C10H10O6	226.048	1	[2M-H]-	48.8	46.7	98.22			150.815	209.025	221.626	73.7175	41.2445	40.6847	193.822	51.8822	3.7358	1.90142	0.0157045	1.80398	1.51477
550	5.439	136.052	137.06	HMDB0256000	Oxonol	C8H8O2	136.052	0	[M+H]+	52.1	62.8	98.07			512.167	494.929	369.307	135.281	135.733	96.8289	458.801	122.615	3.74182	1.90374	0.0113711	1.9442	1.59971
2169	4.637	/	375.145	HMDB0033538	Fragransol B	C19H22O5	330.147	1	[M+FA-H]-	45.1	31.1	96.07			120.362	147.664	138.136	44.0146	36.7478	26.0272	135.387	35.5965	3.80338	1.92728	0.00450393	2.34641	1.53856
564	2.384	217.989	216.982	HMDB0059968	3-hydroxybenzoic acid-3-O-sulphate	C7H6O6S	217.989	1	[M-H]-	46.1	36.4	95.85			122.755	77.1456	90.0361	26.9476	23.9046	25.0603	96.6457	25.3042	3.81936	1.93333	0.0565486	1.24758	1.53425
899	1.408	/	166.047	HMDB0061705	6-Oxopiperidine-2-carboxylic acid	C6H9NO3	143.058	1	[M+Na]+	46.6	36.7	97.13			13.4238	13.0425	25.9353	4.56392	5.65302	3.4983	17.4672	4.57175	3.82068	1.93383	0.105837	0.975363	1.54189
2553	2.034	402.093	401.085	HMDB0001117	4'-Phosphopantothenoylcysteine	C12H23N2O9PS	402.086	16	[M-H]-	40.9	25.2	95.79			16.9662	19.219	14.5205	4.5713	2.31184	6.37321	16.9019	4.41878	3.82501	1.93546	0.0108241	1.96561	1.54522
6920	6.539	508.228	509.236	HMDB0038611	Gibberellin A37 glucosyl ester	C26H36O10	508.231	5	[M+H]+	44.5	35.6	92.29			27.7085	22.8909	22.285	12.4482	2.04934	4.43843	24.2948	6.31199	3.84899	1.94448	0.0230572	1.63719	1.6383
1214	5.102	190.063	191.07	HMDB0040326	7-Hydroxy-2,5-dimethyl-4H-1-benzopyran-4-one	C11H10O3	190.063	1	[M+H]+	54.3	74.5	98.23			942.998	1166.03	870.931	329.968	271.351	171.247	993.32	257.522	3.85723	1.94756	0.0108891	1.96301	1.61373
2591	8.915	/	277.177	HMDB0029604	Lubiminol	C15H26O3	254.188	1	[M+Na]+	47.5	42.2	97.06			84.3012	78.5588	81.4173	29.5286	17.7771	15.8709	81.4258	21.0589	3.86658	1.95106	0.00421631	2.37507	1.62996
4613	4.641	/	583.204	HMDB0249346	Borapetoside	C26H34O12	538.205	2	[M+FA-H]-	47.1	39.9	97.39			1360	1683.19	1569.41	468.898	435.759	284.842	1537.53	396.5	3.87777	1.95523	0.00460077	2.33717	1.54871
2970	5.017	/	435.188	HMDB0039214	Butyl )-3-hydroxybutyrate [arabinosyl-(1->6)-glucoside]	C19H34O12	454.205	1	[M-H2O-H]-	39.5	5.27	93.65			29.7999	35.523	29.8868	15.1863	4.82556	4.42094	31.7366	8.14427	3.8968	1.96229	0.0152509	1.8167	1.5591
4426	7.819	/	559.256	HMDB0258551	Sucrose monolaurate	C24H44O12	524.283	7	[M+Cl]-	41.1	20.1	93.56			87.8669	78.6842	75.279	31.2696	16.9898	13.3483	80.61	20.5359	3.92533	1.97281	0.00600887	2.22121	1.55804
2146	4.614	/	250.107	HMDB0030813	Cassiachromone	C13H12O4	232.074	1	[M+NH4]+	41.1	11	95.69			59.1608	58.5353	48.0402	26.7392	6.76393	8.64696	55.2454	14.05	3.93205	1.97528	0.018274	1.73817	1.64571
575	1.594	220.004	218.997	HMDB0304923	2-Methoxyhydroquinone sulfate	C7H8O6S	220.004	1	[M-H]-	51.8	70.2	90.83			15.0411	18.8612	15.4044	6.58646	3.11179	2.82687	16.4356	4.17504	3.93663	1.97696	0.0102333	1.98998	1.55636
6973	3.993	/	513.158	HMDB0032743	Phloroacetophenone 6'-[xylosyl-(1->6)-glucoside]	C21H30O13	490.169	1	[M+Na]+	48.8	46.7	98.41			25.2759	19.2607	20.0234	5.69279	5.04516	5.53374	21.52	5.42389	3.96763	1.98828	0.0314179	1.50282	1.64642
2475	1.75	/	395.03	CSID20153577	1,6-Dihydroxycyclohexa-2,4-diene-1,4-dicarboxylate	C8H6O6-2	198.018	5	[2M-H]-	44.1	28.8	96.98			60.8421	55.9984	66.7694	27.563	11.3545	7.13211	61.2033	15.3499	3.98722	1.99538	0.0120127	1.92036	1.56636
5249	7.833	/	681.459	HMDB0295080	DG(PGE2/0:0/14:0)	C37H64O8	636.46	1	[M+FA-H]-	48.1	47.9	94			7.9299	19.2739	8.46708	2.59663	1.88471	4.4218	11.8903	2.96771	4.00655	2.00236	0.137793	0.860771	1.47586
8705	6.055	828.28	829.288	HMDB0012254	Maltopentaose	C30H52O26	828.275	6	[M+H]+	52.1	81	86.9			18.1327	15.4591	20.276	4.25919	5.1019	4.07553	17.9559	4.47887	4.00902	2.00325	0.00700911	2.15434	1.6486
6308	5.031	/	469.131	HMDB0035007	Lucuminic acid	C19H26O12	446.142	1	[M+Na]+	47.3	40.1	97.46			185.557	234.231	172.279	71.7194	35.7225	39.8484	197.356	49.0968	4.01973	2.0071	0.0128551	1.89092	1.64263
2455	10.588	/	393.229	HMDB0006757	11b,21-Dihydroxy-5b-pregnane-3,20-dione	C21H32O4	348.23	1	[M+FA-H]-	53.3	72.1	95.86			18.526	13.2111	20.0462	1.89446	4.08019	6.90203	17.2611	4.29223	4.02148	2.00773	0.0201971	1.69471	1.5669
5172	5.576	668.27	667.262	HMDB0036527	Myricanol 5-[arabinosyl-(1->6)-glucoside]	C32H44O15	668.268	3	[M-H]-	49.4	52.5	97.47			151.787	107.088	142.858	18.9131	40.9881	39.4879	133.911	33.1297	4.04202	2.01508	0.0121525	1.91533	1.56885
7702	5.102	/	586.249	HMDB0039231	Citrusin B	C27H36O13	568.216	1	[M+NH4]+	53.3	70.6	97.06			57.2884	81.5984	60.9177	24.0843	16.6166	8.71106	66.6015	16.4707	4.04364	2.01566	0.017753	1.75073	1.6298
968	1.528	172.037	173.044	CSID388830	3-Dehydroshikimic acid	C7H8O5	172.037	0	[M+H]+	41.2	9.55	96.98			45.0275	51.9684	44.2313	13.6313	9.11946	12.1619	47.0757	11.6376	4.04516	2.0162	0.00445329	2.35132	1.6591
2257	11.149	256.182	257.19	HMDB0248849	Bakuchiol	C18H24O	256.183	2	[M+H]+	46.7	38.8	96.82			66.5347	75.2923	65.1528	17.0368	18.4307	15.0022	68.9933	16.8233	4.10106	2.036	0.00345612	2.46141	1.66865
3731	6.27	/	337.162	HMDB0029848	Carveol glucoside	C16H26O6	314.173	2	[M+Na]+	40.3	8.39	94.94			31.2335	29.0544	25.7947	10.2678	6.4953	4.02219	28.6942	6.92842	4.14152	2.05016	0.0075148	2.12408	1.6636
5294	5.365	/	411.198	HMDB0034207	6'-Apiosyllotaustralin	C16H27NO10	393.163	3	[M+NH4]+	46.9	41.7	95.96			28.4108	21.5074	20.6944	7.14338	4.31392	5.51363	23.5375	5.65698	4.1608	2.05686	0.0121352	1.91595	1.66853
411	1.701	126.043	127.05	HMDB0000262	Thymine	C5H6N2O2	126.043	0	[M+H]+	48.6	46.6	96.96	92	79.2	77.9985	77.0563	77.117	26.3211	13.9886	14.8363	77.3906	18.382	4.21012	2.07386	0.0171156	1.76661	1.68331
522	10.871	134.109	135.117	HMDB0059812	Butylbenzene	C10H14	134.11	1	[M+H]+	46.8	36.1	99.08			588.84	355.739	467.046	114.839	107.449	112.232	470.542	111.507	4.21986	2.07719	0.0204469	1.68937	1.66484
2585	9.926	/	277.141	HMDB0241923	N-Palmitoyl Cysteine	C14H22O4	359.249	2	[M+H]+	42.6	19.4	95.49			25.0746	36.781	15.6502	8.04629	4.09941	6.1573	25.8352	6.101	4.23459	2.08222	0.0566047	1.24715	1.61005
2391	1.69	/	265.079	HMDB0000273	Thymidine	C10H14N2O5	242.09	1	[M+Na]+	41.3	12.8	95.3			47.8675	48.2685	44.702	16.0699	9.30974	7.56271	46.946	10.9808	4.27528	2.09602	0.00443713	2.3529	1.6899
3462	9.876	/	325.141	HMDB0000530	6-Ketoestriol	C18H22O4	302.152	1	[M+Na]+	41.4	13.3	95.43			19.7755	20.3003	15.8067	8.87011	1.85545	2.33945	18.6275	4.355	4.27727	2.09669	0.0203287	1.69189	1.70992
1297	4.581	/	308.114	HMDB0037846	N-(1-Deoxy-1-fructosyl)phenylalanine	C15H21NO7	327.132	1	[M-H2O-H]-	50.4	56.9	96.47			257.531	245.967	198.247	84.4812	28.9197	50.657	233.915	54.686	4.27742	2.09674	0.00955935	2.01957	1.60913
8224	7.023	/	667.235	HMDB0304576	Kaempferide 3-glucoside-7-rhamnoside	C33H40O13	644.247	2	[M+Na]+	53.3	72.6	96.37			65.6497	79.3667	66.6695	13.3316	17.7829	17.9697	70.562	16.3614	4.31271	2.1086	0.00508359	2.29383	1.69592
8839	6.559	/	897.35	HMDB0039542	Olitoriusin	C41H62O19	858.389	2	[M+K]+	50.3	56.6	96.99			30.8274	28.3875	39.2633	4.61631	9.76509	8.42125	32.8261	7.60088	4.31872	2.1106	0.0121099	1.91686	1.68065
627	4.441	143.073	144.081	HMDB0243964	1-Naphthylamine	C10H9N	143.073	1	[M+H]+				82.3		150.932	103.967	121.108	34.0986	26.2838	26.2383	125.336	28.8736	4.34084	2.11798	0.0122021	1.91356	1.69253
714	4.942	/	241.12	HMDB0252174	Fasoracetam	C10H16N2O2	196.121	2	[M+FA-H]-	49	50.9	95.98			28.7292	19.492	22.3112	6.28843	3.99202	5.8438	23.5108	5.37475	4.3743	2.12905	0.0126223	1.89886	1.62094
2125	5.223	248.105	249.112	HMDB0033515	Citreovirenone	C14H16O4	248.105	1	[M+H]+	52.4	66.4	97.39			1467.09	1547.26	1316.23	276.435	395.799	315.577	1443.53	329.271	4.38401	2.13225	0.00369337	2.43258	1.7079
1642	1.527	/	219.05	HMDB0246202	Cytosine-5-carboxylic acid	C5H5N3O3	155.033	6	[M+ACN+Na]+	40.9	13	98.29			39.154	49.4211	43.17	10.8305	8.11129	11.0148	43.915	9.98554	4.39786	2.1368	0.00553677	2.25674	1.70622
2038	12.522	366.22	365.212	HMDB0030597	Umbelliprenin	C24H30O3	366.219	1	[M-H]-	44.9	29.5	96.45			9.77475	11.0625	7.55944	1.93761	1.2921	3.17873	9.46557	2.13615	4.43114	2.14768	0.0131757	1.88023	1.6308
1661	2.367	218.126	219.134	HMDB0029043	Serylleucine	C9H18N2O4	218.127	1	[M+H]+	47.3	41.4	96.39			62.7488	55.2203	55.4723	15.1924	11.0773	12.8116	57.8138	13.0271	4.43797	2.1499	0.00332211	2.47859	1.71791
739	11.516	152.047	153.054	HMDB0001101	p-Anisic acid	C8H8O3	152.047	1	[M+H]+				89.8		55.0704	96.2125	62.5274	19.1698	14.9439	12.9998	71.2701	15.7045	4.53819	2.18212	0.0688617	1.16202	1.68881
189	2.352	/	152.012	HMDB0304122	3-Dehydroshikimate	C7H7O5-	171.03	2	[M-H2O-H]-	52.5	68.1	96.57			14.1747	21.0724	17.2028	6.18031	2.49802	2.83811	17.4833	3.83881	4.55436	2.18725	0.0152962	1.81542	1.63577
3032	10.529	300.172	301.179	HMDB0000010	2-Methoxyestrone	C19H24O3	300.173	4	[M+H]+	39.5	6.38	95.56			54.1122	41.0861	35.6511	9.89235	10.1031	8.66575	43.6165	9.55372	4.56539	2.19074	0.0152378	1.81708	1.71951
1828	3.418	/	231.17	HMDB0094811	6-nonenoylglycine	C11H19NO3	213.136	2	[M+NH4]+	40.9	8.85	97.8			37.3235	30.6987	33.1955	11.1077	6.16971	4.76837	33.7392	7.34858	4.59126	2.19889	0.00673521	2.17165	1.72984
907	4.252	166.063	167.07	HMDB0005175	Homovanillin	C9H10O3	166.063	0	[M+H]+	52.3	68.4	93.64			141.336	164.545	156.008	41.3844	34.4146	23.3052	153.963	33.0347	4.66065	2.22053	0.0038698	2.41231	1.73727
1914	3.89	/	357.12	HMDB0247433	8-Epiloganic acid	C16H24O10	376.137	1	[M-H2O-H]-	47.6	45.4	93.91			40.1854	26.3896	32.3185	8.2063	8.0916	4.90784	32.9645	7.06858	4.66353	2.22142	0.0133783	1.8736	1.6443
1525	5.336	/	327.088	HMDB0255985	Oxindanac	C17H14O4	282.089	1	[M+FA-H]-	54.1	78.2	94.12			39.8116	46.2976	42.4426	9.49667	11.379	6.55131	42.8506	9.14233	4.68705	2.22868	0.0023374	2.63127	1.66041
1293	9.225	/	195.138	HMDB0035723	p-Menthane-2,3-diol	C10H20O2	172.146	13	[M+Na]+	48	54.8	99.02			31.4312	38.5356	30.0802	11.0191	6.24061	4.0428	33.349	7.10085	4.69648	2.23158	0.0095647	2.01933	1.73625
2919	11.305	294.219	317.208	HMDB0010224	9-HOTE	C18H30O3	294.219	1	[M+Na]+	41.7	12.9	97.34			149.165	76.4817	122.366	14.5027	21.9292	37.1137	116.004	24.5152	4.73192	2.24243	0.0341433	1.46669	1.71258
2911	5.601	/	295.188	HMDB0035918	7(14)-Bisabolene-2,3,10,11-tetrol	C15H28O4	272.199	1	[M+Na]+	40.5	8.1	95.91			72.5263	50.3237	48.4674	19.8362	7.3179	8.84665	57.1058	12.0002	4.75872	2.25057	0.0215303	1.66695	1.74234
1861	2.646	232.142	233.149	HMDB0029065	Threonylleucine	C10H20N2O4	232.142	2	[M+H]+	41.8	15.8	95.03			31.3486	26.9099	28.5222	6.03835	5.68881	6.02381	28.9269	5.91699	4.88879	2.28948	0.00303519	2.51781	1.77385
4703	5.587	/	595.204	HMDB0302482	2-Hydroxyarctiin	C27H34O12	550.205	4	[M+FA-H]-	40.2	10.4	95.01			48.9021	67.668	52.3959	12.8262	9.87268	11.7521	56.322	11.4836	4.90454	2.29412	0.03264	1.48625	1.68522
6173	6.84	/	459.089	HMDB0041418	Taxifolin 3-arabinoside	C20H20O11	436.101	1	[M+Na]+	47.9	46	94.98			12.3086	21.2995	13.0984	3.55642	2.43918	3.46529	15.5689	3.15363	4.93681	2.30358	0.0708309	1.14978	1.7394
5405	5.607	416.146	417.154	HMDB0040545	4'-Methylliquiritigenin 7-rhamnoside	C22H24O8	416.147	2	[M+H]+	52.4	71.6	92.12			53.0541	59.7959	54.4858	19.6113	5.8999	8.10565	55.7786	11.2056	4.97773	2.31549	0.00699682	2.1551	1.78486
8344	5.579	/	691.256	HMDB0036527	Myricanol 5-[arabinosyl-(1->6)-glucoside]	C32H44O15	668.268	3	[M+Na]+	55.5	85.7	95.02			94.8675	69.6369	85.4626	9.47649	18.3165	22.3858	83.3223	16.7263	4.98153	2.31659	0.00923987	2.03433	1.77215
935	8.427	168.09	169.097	HMDB0259943	xymedon	C8H12N2O2	168.09	1	[M+H]+	47.6	46.5	92.67			14.0268	6.74653	9.07929	1.40328	1.94651	2.62015	9.95088	1.98998	5.0005	2.32207	0.043003	1.3665	1.73737
3368	2.479	/	321.058	HMDB0029918	Arabinofuranobiose	C10H18O9	282.095	2	[M+K]+	46	35.1	97.19			31.1919	35.2076	29.3299	8.35285	6.90172	3.72327	31.9098	6.32594	5.04427	2.33465	0.00510278	2.29219	1.77896
3125	6.33	450.117	449.109	HMDB0301924	Aromadendrin 3-galactoside	C21H22O11	450.116	1	[M-H]-	47.9	45.2	95.6			17.9079	11.9114	18.3639	4.79447	2.02808	2.72529	16.061	3.18261	5.0465	2.33528	0.016098	1.79323	1.6917
5618	6.344	/	805.297	HMDB0060169	Mono(glucosyluronic acid)bilirubin	C39H44N4O12	760.296	4	[M+FA-H]-	49.7	68.3	84.55			14.9245	15.7466	14.6331	3.04063	3.28652	2.58215	15.1014	2.96977	5.08505	2.34626	0.000872425	3.05927	1.71319
3770	5.216	/	499.125	HMDB0038776	Medicarpin 3-O-(6'-malonylglucoside)	C25H26O12	518.142	1	[M-H2O-H]-	47.5	46	92.33			44.0776	36.2361	50.1071	7.90808	10.0332	7.6811	43.4736	8.54078	5.09012	2.3477	0.00669341	2.17435	1.70553
987	3.237	280.062	279.055	CSID67160014	2,2-Dimethyl-1-(sulfomethyl)-1,3-cyclopentanedicarboxylic acid	C10H16O7S	280.062	2	[M-H]-	45.4	35.9	93.1			20.4126	32.2762	15.2824	7.06334	3.16804	2.99425	22.6571	4.40855	5.13936	2.36159	0.0460319	1.33694	1.66489
1667	12.072	218.167	219.174	HMDB0252704	Germacrone	C15H22O	218.167	1	[M+H]+	56.4	86	97.9			769.306	1084.5	763.778	188.735	157.746	155.106	872.528	167.196	5.2186	2.38366	0.0422109	1.37457	1.7929
2607	6.379	406.127	405.12	HMDB0038330	Benzyl 2,6-dihydroxybenzoate 2-glucoside	C20H22O9	406.126	2	[M-H]-	43.2	25.3	92.8			23.889	13.4916	26.9391	2.86887	2.29147	7.11334	21.4399	4.09123	5.24046	2.38969	0.0348892	1.45731	1.70722
7850	5.599	/	605.22	HMDB0041148	Lyoniresinol 9-glucoside	C28H38O13	582.231	1	[M+Na]+	55	82.3	93.62			458.874	390.747	460.17	62.6686	87.9844	99.2375	436.597	83.2969	5.24146	2.38997	0.00392242	2.40645	1.80944
4846	5.089	/	613.216	HMDB0039231	Citrusin B	C27H36O13	568.216	2	[M+FA-H]-	47	38.5	99.14			703.688	756.15	710.583	169.586	157.157	85.0887	723.474	137.277	5.27016	2.39785	0.00162121	2.79016	1.72242
5813	5.557	/	873.287	HMDB0249794	Cellopentaose	C30H52O26	828.275	17	[M+FA-H]-	46.1	54.1	93.58			155.38	83.3775	141.774	20.1901	38.4959	13.1675	126.844	23.9512	5.29594	2.40489	0.0285061	1.54506	1.69184
5173	5.252	668.27	667.263	HMDB0037590	Ichangic acid 17-betaglucopyranoside	C32H44O15	668.268	2	[M-H]-	46.4	38.6	95.78			74.5506	38.5078	54.6838	6.09685	16.7408	8.7936	55.9141	10.5437	5.30306	2.40682	0.0320966	1.49354	1.69925
3352	5.219	/	357.169	HMDB0035403	Gingerenone A	C21H24O5	356.162	1	[M+H]+	48.7	50.2	94.84			62.5533	57.668	66.0391	23.2141	6.69761	4.79256	62.0868	11.5681	5.36707	2.42414	0.00935297	2.02905	1.84378
2397	4.024	264.147	265.154	HMDB0015568	Vorinostat	C14H20N2O3	264.147	1	[M+H]+	49.2	50.8	97			1257.63	1769.86	926.582	259.523	269.772	205.88	1318.02	245.059	5.3784	2.42718	0.0302821	1.51881	1.78558
2753	4.231	418.148	417.14	HMDB0031350	Oleoside dimethyl ester	C18H26O11	418.148	0	[M-H]-	43.3	23.8	92.69			110.144	44.5786	74.394	11.8098	17.5946	12.9992	76.3723	14.1345	5.40323	2.43382	0.0530581	1.27525	1.67496
1187	6.614	188.12	189.127	HMDB0037292	2-Butyl-3-phenyl-2-propen-1-al	C13H16O	188.12	1	[M+H]+	44.8	28.5	97.12			49.4203	42.915	51.2885	10.7575	7.6987	7.62297	47.8746	8.69306	5.50722	2.46132	0.00379778	2.42047	1.8357
695	11.427	148.125	149.132	HMDB0059834	Pentylbenzene	C11H16	148.125	1	[M+H]+	46.1	32.6	98.96			1783.97	1326.09	1470.58	271.958	272.836	285.531	1526.88	276.775	5.51668	2.4638	0.00722641	2.14108	1.83505
2823	5.438	290.094	291.101	HMDB0039500	N-Malonyltryptophan	C14H14N2O5	290.09	2	[M+H]+	48.5	48.4	96.51			36.2959	43.8972	41.1769	11.4424	5.68921	4.12424	40.4566	7.08529	5.70995	2.51348	0.00574524	2.24069	1.85352
3210	6.048	/	455.229	HMDB0252457	Forskolin	C22H34O7	410.23	1	[M+FA-H]-	40.3	8.65	93.77			48.4253	62.6999	56.095	17.2674	9.11348	2.58433	55.74	9.65506	5.77314	2.52936	0.00843242	2.07405	1.7676
3354	6.355	466.112	465.104	HMDB0127728	Catechin 3'-glucuronide	C21H22O12	466.111	1	[M-H]-	53	70.4	95.84			21.1915	44.9591	35.9985	12.18	2.86941	2.35192	34.0497	5.80043	5.87021	2.55341	0.0411987	1.38512	1.77333
5608	5.886	/	803.226	HMDB0034569	Rubrofusarin 6-[glucosyl-(1->3)-glucosyl-(1->6)-glucoside]	C33H42O20	758.227	2	[M+FA-H]-	40.6	9.11	96.24			69.1407	63.9207	58.9936	9.54763	10.1232	12.3522	64.0183	10.6743	5.9974	2.58434	0.00173922	2.75964	1.8031
3840	10.855	/	343.151	HMDB0041824	alpha-Zearalenol	C18H24O5	320.162	2	[M+Na]+	47.1	41.5	96.15			129.329	124.732	97.3604	18.7565	18.4963	21.0798	117.14	19.4442	6.02444	2.59083	0.0267973	1.57191	1.88238
3461	4.174	/	475.11	HMDB0039285	6'-O-Galloylsucrose	C19H26O15	494.127	1	[M-H2O-H]-	48.1	57.6	84.73			56.3798	40.4402	54.4581	9.07796	7.56599	8.1685	50.426	8.27082	6.09686	2.60807	0.0310975	1.50727	1.80101
1477	4.034	/	325.057	HMDB0303755	Malic acid p-coumarate	C13H12O7	280.058	0	[M+FA-H]-	41.7	13.7	95.26			433.221	413.889	390.863	82.6537	53.6285	66.2804	412.658	67.5208	6.11156	2.61154	0.00131544	2.88093	1.81157
3354	10.994	318.219	341.208	HMDB0005081	5-HEPE	C20H30O3	318.219	9	[M+Na]+	50.4	68.2	93.61			98.5326	111.403	77.6137	15.8957	17.3379	13.47	95.8499	15.5679	6.1569	2.62221	0.00910689	2.04063	1.88739
1383	2.443	316.08	315.073	HMDB0303826	Protocatechuic acid 4-glucoside	C13H16O9	316.079	1	[M-H]-	50.3	60.2	93.03			1232.73	1199.36	1331.67	249.331	153.917	206.576	1254.59	203.275	6.17189	2.62571	0.00140927	2.851	1.81691
2632	5.439	/	279.101	HMDB0251110	Dehydroxymethylepoxyquinomicin	C13H11NO5	261.064	14	[M+NH4]+	52	77	97.63			142.942	162.705	148.932	42.0397	20.2891	11.0473	151.526	24.4587	6.19518	2.63115	0.00505469	2.29631	1.90232
7469	6.024	/	561.157	HMDB0034265	Lippioside I	C25H30O13	538.169	1	[M+Na]+	48.6	46.2	98.47			260.48	245.777	267.139	47.4567	40.1733	36.8796	257.799	41.5032	6.21154	2.63495	0.00160708	2.79396	1.90251
8373	6.798	/	701.146	HMDB0246040	3,4,5-Tricaffeoylquinic acid	C34H30O15	678.158	2	[M+Na]+	51	63.9	93.54			141.563	162.11	161.236	42.4274	19.0178	11.1645	154.97	24.2032	6.40285	2.67871	0.0052511	2.27975	1.9214
4197	11.981	/	535.304	HMDB0030199	Frangulanine	C28H44N4O4	500.336	2	[M+Cl]-	43.8	28.7	92.89			1.29599	0.687778	0.611858	0.159396	0.0983359	0.136462	0.865209	0.131398	6.58465	2.71911	0.0962465	1.01662	1.79736
2158	5.438	/	251.106	HMDB0029388	Cucurbic acid	C12H20O3	212.141	9	[M+K]+	52.7	76.5	96.48			29.3249	32.007	33.0665	8.02089	3.63533	2.60966	31.4661	4.75529	6.61707	2.72619	0.0041363	2.38339	1.93842
1574	3.354	/	215.115	HMDB0003633	N-Methyltyramine	C9H13NO	151.1	1	[M+ACN+Na]+	39	6.47	90.12			57.3189	52.9117	58.3437	7.33074	7.05194	11.0753	56.1914	8.486	6.62166	2.72719	0.00244807	2.61118	1.93867
5671	6.382	/	429.115	HMDB0039039	Apiumetin glucoside	C20H22O9	406.126	0	[M+Na]+	47.4	43.7	93.56			13.9861	11.868	19.3415	2.31358	1.83459	2.51313	15.0652	2.22044	6.7848	2.76231	0.0175055	1.75682	1.92696
1382	1.026	/	315.072	CSID388647	Lombricine	C6H15N4O6P	270.073	5	[M+FA-H]-	49.6	59.6	93.99			970.462	1137.84	1005.43	191.759	132.732	132.23	1037.91	152.24	6.81757	2.76926	0.00190349	2.72045	1.86156
1183	3.925	300.085	299.078	HMDB0041271	Salicylic acid betaglucoside	C13H16O8	300.085	1	[M-H]-	42.8	17.5	98.12			419.958	366.804	313.609	87.7897	40.5749	32.0414	366.79	53.4687	6.85991	2.77819	0.00621067	2.20686	1.86304
957	4.014	276.03	275.023	HMDB0041724	Dihydroferulic acid 4-O-sulfate	C10H12O7S	276.03	0	[M-H]-	50.8	58.5	95.71			1343.7	1886.5	1481.35	384.357	167.723	133.642	1570.51	228.574	6.87093	2.78051	0.00943017	2.02548	1.86025
4775	5.342	/	387.18	HMDB0036666	Blumealactone B	C20H28O6	364.189	5	[M+Na]+	50	59.4	96.33			89.5548	103.227	103.298	11.7158	18.0337	13.124	98.6931	14.2912	6.90588	2.78783	0.00317328	2.49849	1.95386
6804	6.565	/	499.214	HMDB0304627	Fuscaxanthone A	C29H32O6	476.22	11	[M+Na]+	37.8	13.7	86.88			10.6737	10.225	12.5257	2.52872	0.657192	1.54613	11.1415	1.57735	7.06341	2.82037	0.00557967	2.25339	1.97138
4214	6.031	538.168	537.161	HMDB0034265	Lippioside I	C25H30O13	538.169	2	[M-H]-	39.8	6.79	94.16			78.1583	70.0678	84.3866	7.08025	5.98188	19.6397	77.5376	10.9006	7.11315	2.83049	0.00394763	2.40366	1.91046
5951	6.621	972.499	971.492	HMDB0035269	Azukisaponin IV	C48H76O20	972.493	6	[M-H]-	52.5	75.9	93.14			28.7037	13.1538	12.8082	0.486095	2.66187	4.47898	18.2219	2.54231	7.16744	2.84146	0.107025	0.970514	1.86334
5834	6.417	/	439.23	HMDB0253989	latrunculin a	C22H31NO5S	421.192	9	[M+NH4]+	42.5	32.5	89.57			298.927	254.047	224.082	60.0776	19.9841	28.2028	259.019	36.0882	7.17738	2.84346	0.00768146	2.11456	1.98158
1434	11.426	204.187	205.195	HMDB0302240	Germacrene D	C15H24	204.188	1	[M+H]+	54.4	75.1	98.5			5707.41	4281.37	5422.51	779.038	656.316	696.036	5137.1	710.463	7.23063	2.85412	0.0257719	1.58885	1.97519
2230	7.187	254.188	277.177	CSID8575532	Kikkanol D	C15H26O3	254.188	1	[M+Na]+	41.1	11.5	95.72			620.41	791.151	718.028	141.968	71.3605	74.1537	709.863	95.8274	7.40772	2.88903	0.00529851	2.27585	1.9895
750	8.735	152.12	153.127	HMDB0059875	Carvotanacetone	C10H16O	152.12	1	[M+H]+	48	43	98.3			295.196	189.482	182.649	28.0749	27.1423	32.5417	222.443	29.253	7.6041	2.92678	0.0564102	1.24864	1.98866
3605	5.841	/	487.088	HMDB0033894	Tricin 7-glucuronoside	C23H22O13	506.106	0	[M-H2O-H]-	50.3	62	90.04			81.9577	90.5837	96.3416	10.5859	10.6553	13.382	89.6277	11.5411	7.76599	2.95717	0.00167568	2.77581	1.92854
7420	4.553	/	557.09	HMDB0301863	Apigenin 7-(6''-malonylglucoside)	C24H22O14	534.101	1	[M+Na]+	49.4	55.3	92.84			65.7654	60.0818	76.875	14.4141	1.90498	9.6612	67.5741	8.6601	7.80293	2.96402	0.00681908	2.16627	2.03284
230	11.319	108.094	109.101	HMDB0303832	1,3,5-octatriene	C8H12	108.094	1	[M+H]+	46.6	35.3	98.83			3636.89	3105.04	2670.17	413.89	437.547	347.733	3137.37	399.724	7.84885	2.97248	0.00666413	2.17626	2.01647
3114	7.232	/	447.261	CSID389911	Erythronolide B	C21H38O7	402.262	2	[M+FA-H]-	38.8	1.66	94.52			22.9147	11.2783	13.4702	1.41842	1.29666	3.21326	15.8877	1.97611	8.0399	3.00718	0.0782542	1.10649	1.9244
519	11.427	134.109	135.117	HMDB0037013	p-Mentha-1,3,8-triene	C10H14	134.11	1	[M+H]+	47.8	41.7	99.17			1953.79	1548.59	1731.38	191.191	281.252	173.677	1744.59	215.373	8.1003	3.01798	0.00453087	2.34382	2.03434
499	1.318	/	209.049	CSID67173957	5,6-Dideoxy-1-thioxylo-hexofuranose	C6H12O3S	164.051	2	[M+FA-H]-	45.1	34	94.58			135.726	108.454	115.461	18.5865	10.9337	13.8318	119.88	14.4507	8.29583	3.05239	0.00310051	2.50857	1.95765
149	4.042	146.022	145.014	CSID67497982	2-Hydroxy-1,3-dioxepane-4,7-dione	C5H6O5	146.022	1	[M-H]-	53.2	71.9	95.71			231.074	212.451	225.561	41.7897	15.0766	22.7641	223.029	26.5434	8.40241	3.0708	0.00149141	2.8264	1.9719
245	6.884	110.073	111.08	HMDB0061891	2,4-Heptadienal	C7H10O	110.073	1	[M+H]+				93.2		119.917	176.733	132.23	27.6313	11.3611	11.846	142.96	16.9461	8.43616	3.07659	0.0119822	1.92146	2.05127
3080	7.261	/	445.245	HMDB0260537	MG(0:0/5-iso PGF2VI/0:0)	C21H36O7	400.246	2	[M+FA-H]-	38.7	3.27	93.11			24.2505	22.6965	22.0738	2.39583	3.04173	2.6258	23.007	2.68778	8.55982	3.09758	0.000902554	3.04453	1.97236
4685	5.33	382.201	405.19	HMDB0258916	Tetramethylchromanol glucoside	C20H30O7	382.199	5	[M+Na]+	54	80	95.43			352.439	396.218	396.496	43.8626	73.7698	15.9889	381.718	44.5404	8.57014	3.09932	0.00356594	2.44783	2.06723
1517	1.31	210.056	211.063	HMDB0011714	Vanilpyruvic acid	C10H10O5	210.053	15	[M+H]+	39.6	19.1	94.67			76.0642	73.8492	56.7592	11.5326	5.39763	6.74322	68.8909	7.89116	8.73014	3.126	0.00686438	2.1634	2.07255
1194	8.056	/	189.127	HMDB0030252	Limonene aldehyde	C11H18O	166.136	13	[M+Na]+	46.5	47.4	98.66			162.344	96.109	96.5186	15.2973	14.6443	8.97632	118.324	12.9726	9.12102	3.1892	0.0631863	1.19938	2.07069
7871	5.333	/	607.235	HMDB0257476	Sampatrilat	C26H40N4O9S	584.252	9	[M+Na]+	42.1	24.9	95.63			480.527	505.658	525.17	47.7395	52.3675	63.1231	503.785	54.41	9.25905	3.21086	0.00151357	2.82	2.10192
814	8.838	256.074	255.067	HMDB0030808	Pinocembrin	C15H12O4	256.074	1	[M-H]-	46.4	37.6	95.88			123.134	88.4188	56.7445	11.2559	8.94883	8.71027	89.4325	9.63834	9.27883	3.21394	0.0321498	1.49282	1.96821
8125	5.349	648.241	649.248	HMDB0030069	Chalcomoracin	C39H36O9	648.236	7	[M+H]+	41.6	28.6	87.17			16.7256	16.5624	17.5107	3.02794	1.53568	0.861758	16.9329	1.80846	9.36318	3.227	0.0025625	2.59134	2.11528
3350	5.79	318.205	319.212	HMDB0029850	Citronellol glucoside	C16H30O6	318.204	2	[M+H]+	43.2	21.5	97.25			10737.6	12679.7	14092.9	3514.18	211.215	260.789	12503.4	1328.73	9.41006	3.2342	0.0100716	1.9969	2.28514
3025	6.208	/	441.214	HMDB0029622	Isopetasoside	C21H32O7	396.215	1	[M+FA-H]-	42.7	19.1	95.39			52.3606	59.9281	50.1184	9.71364	4.35994	2.58057	54.1357	5.55138	9.75176	3.28566	0.00271561	2.56613	2.03727
2686	10.936	280.203	281.211	HMDB0012535	12-HHT	C17H28O3	280.204	1	[M+H]+	44.2	26.3	95.99			6.75252	10.5909	11.3161	1.45664	0.696547	0.769422	9.55319	0.974202	9.80617	3.29369	0.0452688	1.3442	2.10752
4320	8.868	/	367.115	HMDB0040465	Perilloside B	C16H24O7	328.152	2	[M+K]+	49.3	52.2	96.47			13.2309	19.0621	13.4753	1.03459	2.42924	1.18969	15.2561	1.55117	9.83521	3.29796	0.0345225	1.4619	2.12269
6417	13.57	/	476.409	HMDB0039212	Soyasapogenol F	C30H50O3	458.376	1	[M+NH4]+	49	50	96.36			3.00892	3.71822	3.4565	0.375479	0.369235	0.264011	3.39454	0.336241	10.0956	3.33565	0.00371255	2.43033	2.13662
4278	12.335	/	365.172	HMDB0254307	Malabaricone B	C21H26O4	342.183	2	[M+Na]+	42.4	18.9	95.42			23.1217	34.4317	17.0619	1.81253	3.03142	2.32296	24.8718	2.38897	10.4111	3.38005	0.0296215	1.52839	2.12363
3314	1.779	/	463.111	CSID67492633	3,4,5-Trihydroxy-3,4-dimethoxy-1,5-cyclohexadiene-1-carboxylic acid	C9H12O7	232.058	3	[2M-H]-	52.5	72.7	93.64			33.2468	22.7219	36.6416	4.41275	2.78596	1.61943	30.8701	2.93938	10.5023	3.39263	0.0121492	1.91545	2.04996
6583	6.463	/	485.238	HMDB0029349	Neryl rhamnosyl-glucoside	C22H38O10	462.246	5	[M+Na]+	40.3	8.79	97.92			41.2221	53.0882	42.5492	7.37288	2.66845	2.68859	45.6198	4.24331	10.751	3.4264	0.00620408	2.20732	2.18065
335	1.383	182.044	181.037	HMDB0001973	9-Methyluric acid	C6H6N4O3	182.044	3	[M-H]-	46	35.6	97.47	78.4		0.17122	0.156637	4.75222	0.15503	0.16464	0.151876	1.69336	0.157182	10.7732	3.42938	0.294732	0.530573	0.986124
4146	5.169	534.101	533.094	HMDB0303671	Luteolin 7-(6''-malonylglucoside)	C24H22O14	534.101	2	[M-H]-	41.8	16.2	95.05			594.674	327.729	521.645	81.534	23.9275	27.754	481.349	44.4052	10.8399	3.43828	0.0186687	1.72889	2.07733
3391	3.938	/	323.073	HMDB0041271	Salicylic acid betaglucoside	C13H16O8	300.085	1	[M+Na]+	47.6	41.2	98.08			533.167	484.258	393.373	74.0569	31.8325	23.6991	470.266	43.1962	10.8868	3.4445	0.00666942	2.17591	2.18627
2512	3.871	/	397.118	HMDB0001013	Cotinine glucuronide	C16H20N2O7	352.127	7	[M+FA-H]-	49.8	60.8	96.06			5.64966	4.63594	4.74589	0.531946	0.464465	0.342009	5.0105	0.44614	11.2308	3.48938	0.0149417	1.8256	2.08964
1868	1.702	232.157	233.164	HMDB0060725	2,6-Pipecoloxylidide	C14H20N2O	232.158	1	[M+H]+	45.5	31.1	98.09			663.362	669.252	602.863	59.8178	60.0529	51.3964	645.159	57.089	11.3009	3.49837	0.00855264	2.0679	2.19322
5447	6.21	/	419.203	HMDB0029622	Isopetasoside	C21H32O7	396.215	2	[M+Na]+	48.4	48.1	95.92			71.4676	75.5179	54.2416	13.579	2.28646	1.92099	67.0757	5.92882	11.3135	3.49997	0.00913658	2.03922	2.26481
[truncated: 39 more rows]

## Sheet: sum hca
No	RT [min]	Molecular_Weight	m/z	Compound_ID	Compound_name	Formula	Monoisotopic_Mass	Delta(ppm)	Adduct	Score (QI)	Fragmentation Score (QI)	Isotope Similarity (QI)	mzCloud Best Match (Thermo)	mzVault Best Match (Thermo)	DR_AZ4-R1	DR_AZ4-R2	DR_AZ4-R3	DR_CAL2-R1	DR_CAL2-R2	DR_CAL2-R3	AVE(AZ4_DR)	AVE(CAL2_DR)	FC(AZ4_DR/CAL2_DR)	Log2(FC)	T-Test	Log10(p value)	VIP
[truncated: 275 more rows]

[truncated: 1 more sheets: sum path]
