# Supplementary material for: Metabolomics reveal drought-stress responses in guayule, a semi-arid rubber crop
Source: Metabolomics. 2026 Jun 16;22(4):97. doi: 10.1007/s11306-026-02487-5 (PMC13272222; doi:10.1007/s11306-026-02487-5)
Supplement: Supplementary file 7 — Supplementary file7 (XLSX 944 KB) [file 11306_2026_2487_MOESM7_ESM.xlsx]

## Sheet: sum table
No	RT [min]	Molecular_Weight	m/z	Compound_ID	Compound_name	Formula	Monoisotopic_Mass	Delta(ppm)	Adduct	Score (QI)	Fragmentation Score (QI)	Isotope Similarity (QI)	mzCloud Best Match (Thermo)	mzVault Best Match (Thermo)	DR_AZ4-R1	DR_AZ4-R2	DR_AZ4-R3	IR_AZ4-R1	IR_AZ4-R2	IR_AZ4-R3	DR_CAL2-R1	DR_CAL2-R2	DR_CAL2-R3	IR_CAL2-R1	IR_CAL2-R2	IR_CAL2-R3	AVE(AZ4)	AVE(CAL2)	FC(AZ4/CAL2)	Log2(FC)	T-Test	Log10(p value)	VIP
2615	5.992	406.221	405.214	HMDB0038691	Kiwiionoside	C19H34O9	406.22	1	[M-H]-	46.5	39.1	95.42			0.962237	0.930894	0.971257	0.907816	0.862431	0.99254	157.708	144.638	109.361	135.527	158.358	196.928	0.937862	150.42	0.00623496	-7.3254	0.000286572	3.54277	3.24366
4685	4.581	/	593.152	HMDB0254749	Mirificin	C26H28O13	548.153	4	[M+FA-H]-	54.6	86.7	90.99			0.346225	0.554642	0.330542	0.399372	0.402572	0.372129	40.8988	61.8721	67.2847	23.1404	56.8526	71.758	0.400914	53.6344	0.00747493	-7.06372	0.00203221	2.69203	3.15872
3489	3.657	/	477.097	HMDB0041676	4'-Methyl-epigallocatechin 7-glucuronide	C22H24O13	496.122	13	[M-H2O-H]-	45.5	51.6	90.19			0.72242	0.482404	0.315504	0.3033	0.302824	0.32775	77.1296	79.7226	67.0912	2.94337	27.8401	21.7988	0.409034	46.0876	0.00887513	-6.81602	0.0195582	1.70867	2.88913
7774	4.619	594.158	595.165	HMDB0040831	Rheinoside C	C27H30O15	594.158	1	[M+H]+	49.9	55.8	94.65			0.277247	0.337603	0.251382	0.225586	0.237445	0.249174	28.9551	27.8964	21.6139	8.81978	18.0576	29.1426	0.263073	22.4142	0.0117369	-6.41281	0.00280579	2.55194	3.13136
2776	3.679	/	288.134	HMDB0028881	Histidylaspartic acid	C10H14N4O5	270.096	13	[M+NH4]+	48	57.6	96.37			0.889699	0.321299	0.754531	0.324408	1.30227	0.600606	25.5859	23.3127	62.0593	87.2287	56.3008	67.0506	0.698802	53.5897	0.0130399	-6.26093	0.00620374	2.20735	3.08875
3955	6.254	/	513.199	CSID141888	Paucin	C23H32O10	468.2	3	[M+FA-H]-	40.3	10	94.36			2.11673	1.18176	1.89846	1.71181	3.31589	3.00711	184.809	182.486	127.656	37.3738	159.445	102.402	2.2053	132.362	0.0166611	-5.90737	0.00438573	2.35796	2.85832
3738	6.246	/	496.209	HMDB0006595	Alpha-Trisaccharide	C20H37NO14	515.221	11	[M-H2O-H]-	45.9	52.5	89.12			0.575454	0.520254	0.532344	0.551125	0.659457	0.601067	45.3026	44.436	27.663	13.2221	40.2396	17.4821	0.573283	31.3909	0.0182627	-5.77495	0.00510822	2.29173	2.82396
1121	1.947	/	182.165	HMDB0039979	2,5-Diethyl-3,6-dimethylpyrazine	C10H16N2	164.131	0	[M+NH4]+	43.9	23.7	96.3			1.42031	0.987097	2.53006	1.11667	1.58738	0.741693	54.2432	70.6107	77.9887	37.9679	57.0307	68.857	1.3972	61.1164	0.0228613	-5.45095	0.0007302	3.13656	2.92092
5226	7.341	/	677.191	HMDB0031994	Licorice glycoside D1	C35H36O15	696.205	4	[M-H2O-H]-	43.5	31.3	91.07			0.325271	0.263904	0.291116	0.260941	0.291613	0.262999	14.2177	11.4177	8.38104	13.133	10.6457	15.7016	0.282641	12.2495	0.0230737	-5.43761	0.000445498	3.35115	2.78796
5689	6.095	/	827.224	HMDB0301961	Kaempferol 3-rhamnosyl-(1->3)(4'''-acetylrhamnosyl)(1->6)-glucoside	C35H42O20	782.227	2	[M+FA-H]-	44.2	24.9	98			0.579828	0.505074	0.511379	0.571923	0.517939	0.597058	9.52518	17.6326	17.2359	39.3391	28.7994	23.2226	0.5472	22.6258	0.0241848	-5.36976	0.00576948	2.23886	2.73204
2830	7.84	/	291.158	HMDB0240213	Prostaglandin lactone-diol	C15H24O4	268.167	1	[M+Na]+	41.5	11.6	96.79			0.316963	0.379773	0.317732	0.325325	0.334133	6.69043	37.6769	6.14857	70.3758	44.3223	41.5226	92.5724	1.39406	48.7698	0.0285845	-5.12862	0.0144619	1.83978	2.93225
3443	7.808	/	324.18	HMDB0035781	Naematolone	C17H22O5	306.147	1	[M+NH4]+	44.6	28.3	96.16			0.137696	0.169051	0.149448	0.247779	0.157163	0.648642	4.68658	0.581443	19.6811	5.15851	5.44883	14.6403	0.25163	8.36612	0.0300772	-5.05518	0.0372193	1.42923	2.51784
2804	5.487	422.216	421.208	HMDB0032960	1-Octen-3-yl primeveroside	C19H34O10	422.215	1	[M-H]-	41.9	17.4	93.62			0.806765	1.09104	0.870281	2.25863	1.00056	2.54087	43.4696	40.4288	33.7922	35.6874	48.9176	40.4602	1.42802	40.4593	0.0352953	-4.82438	7.95987e-05	4.09909	2.65793
2400	3.627	264.147	265.154	HMDB0033463	Subaphylline	C14H20N2O3	264.147	1	[M+H]+	41.5	16.1	92.76			0.397645	0.548018	0.465488	0.391036	0.459257	0.407766	11.5574	6.0986	11.5493	22.8522	12.7919	4.86895	0.444868	11.6197	0.0382856	-4.70705	0.00368245	2.43386	2.62384
5679	7.325	824.423	823.416	HMDB0036943	Oleragenoside	C42H64O16	824.419	5	[M-H]-	52.7	77.5	91.64			0.178947	0.170674	0.262069	0.187658	0.196526	0.189138	2.62112	9.27099	11.3469	0.196545	0.190263	0.18532	0.197502	3.96852	0.0497672	-4.32866	0.0809268	1.09191	1.39356
5677	6.149	824.423	823.416	HMDB0039448	Licoricesaponin J2	C42H64O16	824.419	4	[M-H]-	54	83.7	91.68			2.12927	0.448805	1.77156	0.509174	0.490507	0.503933	11.1438	44.5897	48.0336	1.73732	1.16734	0.376969	0.975541	17.8415	0.0546783	-4.19289	0.0801268	1.09622	1.46072
5005	5.945	/	637.216	HMDB0038749	Osmanthuside B	C29H36O13	592.216	2	[M+FA-H]-	48.2	48.2	95.34			4.08906	9.81511	8.17217	9.68539	12.9118	7.891	177.461	159.857	127.849	172.026	135.331	160.836	8.76075	155.56	0.0563175	-4.15027	7.2231e-05	4.14128	2.44649
577	5.635	/	219.088	HMDB0060684	2-Propylglutaric acid	C8H14O4	174.089	1	[M+FA-H]-	53	67.1	99.41			35.9764	29.2858	17.4237	53.5052	58.1666	7.28388	609.858	663.154	498.431	225.732	795.31	744.143	33.6069	589.438	0.0570152	-4.13251	0.00250203	2.60171	2.38559
2190	4.859	251.079	274.068	HMDB0029355	N-Phenylacetylaspartic acid	C12H13NO5	251.079	1	[M+Na]+	43	19	97.68			16.7252	24.074	27.3543	24.0572	25.8727	40.6267	466.265	456.449	391.603	570.166	494.103	360.04	26.4517	456.438	0.0579524	-4.10899	0.000237943	3.62353	2.53209
5570	5.644	788.184	787.177	HMDB0304328	Delphinidin 3-O-glucosyl-5-O-caffeoylglucoside	C36H36O20	788.18	5	[M-H]-	47.8	53.7	90.85			1.77138	1.63217	1.6587	1.63963	1.61876	1.95036	59.1107	37.8253	28.7993	4.58306	10.2295	31.9266	1.71183	28.7457	0.0595509	-4.06973	0.0206699	1.68466	2.16492
782	4.839	251.08	250.072	HMDB0029355	N-Phenylacetylaspartic acid	C12H13NO5	251.079	1	[M-H]-	51.2	58.5	98.72			84.3281	128.861	125.896	119.624	120.651	176.532	2225.74	2117.86	1855.69	2321.44	2090.37	1652.17	125.982	2043.88	0.0616386	-4.02002	6.67642e-05	4.17546	2.41011
3586	7.847	330.144	331.151	HMDB0039240	Gibberellin A88	C19H22O5	330.147	9	[M+H]+	45.2	41.9	94.15			9.57406	11.0811	15.3491	23.9393	4.22684	54.574	215.939	57.2489	461.426	231.219	271.921	662.491	19.7907	316.708	0.062489	-4.00025	0.0212033	1.6736	2.36784
5215	4.328	/	409.186	HMDB0002220	N-Acetyl-6-Ofucosylglucosamine	C14H25NO10	367.148	3	[M+ACN+H]+	45.2	33.9	95.56			0.813243	0.665792	1.59621	0.550457	0.878494	0.788732	12.5648	16.6365	19.7287	5.47421	10.0976	17.5265	0.882155	13.6714	0.0645257	-3.95398	0.00425784	2.37081	2.43696
3677	4.781	/	335.207	HMDB0028940	Leucyl-Tryptophan	C17H23N3O3	317.174	2	[M+NH4]+	49.1	52.2	95.3			5.5609	3.99594	6.75609	3.47352	4.19023	2.08663	83.2865	122.043	115.752	20.4112	29.073	24.5385	4.34389	65.8507	0.0659657	-3.92214	0.0252993	1.59689	2.27936
2097	7.517	246.125	269.114	HMDB0036488	Annuolide C	C15H18O3	246.126	2	[M+Na]+	47.1	40.6	97.42			6.3459	5.38595	9.06853	24.5246	4.95893	38.5803	142.888	32.0917	374.233	167.634	159.543	449.905	14.8107	221.049	0.0670018	-3.89966	0.0251136	1.60009	2.29586
5909	6.075	/	941.482	HMDB0041020	Momordin Ie	C46H72O17	896.477	8	[M+FA-H]-	41.9	27.2	90.58			0.79458	0.668969	0.698763	0.765066	0.77498	0.847669	3.40973	22.8656	35.8244	0.951673	0.826355	0.82365	0.758338	10.7836	0.0703234	-3.82985	0.0971062	1.01275	1.31901
2132	7.949	374.091	373.084	HMDB0166847	Ethyl gallate 4-glucuronide	C15H18O11	374.085	16	[M-H]-	47.9	63.2	92.88			0.16289	0.229008	0.658471	0.183	0.172026	0.189183	5.88551	8.7973	5.63672	0.733473	0.843881	0.587336	0.265763	3.74737	0.0709199	-3.81767	0.0454811	1.34217	1.91249
4589	3.661	582.157	581.15	HMDB0034570	Norrubrofusarin 6-beta-gentiobioside	C26H30O15	582.158	2	[M-H]-	48.5	53.1	91.06			4.0563	2.8246	3.24493	2.07053	0.959041	0.935524	49.398	47.7057	38.8579	8.68577	25.4254	18.1742	2.34849	31.3745	0.0748534	-3.73979	0.0100235	1.99898	2.19036
480	4.841	207.09	206.082	HMDB0000512	N-Acetylphenylalanine	C11H13NO3	207.09	1	[M-H]-	53.2	70.1	97.36			1.45083	3.08534	5.26425	2.45835	2.05071	3.56507	40.6383	42.8903	36.238	46.6655	40.9409	30.4654	2.97909	39.6397	0.0751542	-3.734	8.09259e-05	4.09191	2.33276
3999	8.905	350.172	373.161	HMDB0301857	Arctiopicrin	C19H26O6	350.173	2	[M+Na]+	48.5	50.8	94.31			2.1509	1.90776	2.6442	3.05716	1.47223	11.144	32.4405	6.74933	57.4224	36.0546	45.6177	118.667	3.72937	49.4919	0.0753531	-3.73019	0.0308142	1.51125	2.21716
2472	8.207	/	271.13	HMDB0036641	Artabsin	C15H20O3	248.141	2	[M+Na]+	43.5	23.2	96.11			5.19502	3.81406	4.21147	7.76618	5.18167	13.3812	39.5757	9.77238	189.193	53.3546	62.249	151.081	6.5916	84.2043	0.078281	-3.67519	0.0384254	1.41538	2.05704
1563	1.926	/	213.207	HMDB0255917	Octylguanidine	C9H21N3	171.174	1	[M+ACN+H]+	44.6	34.8	89.85			27.0187	21.1854	45.4177	30.5701	28.2215	28.8223	294.93	398.367	418.435	230.29	390.876	524.012	30.206	376.152	0.0803026	-3.63841	0.00140003	2.85386	2.36125
6301	14.625	/	467.388	HMDB0304265	Arabidiol	C30H52O2	444.397	4	[M+Na]+	52.9	74.7	94.61			0.0999273	0.0382096	0.0908121	0.236408	0.300218	0.305869	1.06144	0.739798	0.905098	1.61835	4.34208	4.35932	0.178574	2.17101	0.0822537	-3.60377	0.0341782	1.46625	2.18275
6422	6.194	476.132	477.139	HMDB0037450	Orientin 7,3'-dimethyl ether	C23H24O11	476.132	1	[M+H]+	44.1	25.9	95.48			8.59558	6.27577	6.21528	9.75678	8.08137	1.06459	115.19	110.317	121.706	21.2751	34.1267	53.2652	6.66489	75.9799	0.0877192	-3.51096	0.0159999	1.79588	2.17444
204	5.225	158.095	157.087	HMDB0000909	4-Hydroxycyclohexylacetic acid	C8H14O3	158.094	2	[M-H]-	55.8	85.4	95.49			14.3852	11.489	13.1873	10.1893	18.5094	9.58382	183.578	200.541	184.489	71.6785	148.774	89.8666	12.8907	146.488	0.0879982	-3.50638	0.00340113	2.46838	2.17879
8729	6.781	/	833.428	HMDB0039352	Azukisaponin III	C42H66O15	810.44	2	[M+Na]+	45.9	34.8	96.86			2.65721	1.08835	1.80086	0.481357	0.43015	0.182732	5.9923	27.8039	32.63	0.982121	0.628245	0.758912	1.10678	11.4659	0.0965277	-3.37291	0.0978977	1.00923	1.35904
58	5.065	117.058	116.051	HMDB0000738	Indole	C8H7N	117.058	2	[M-H]-	44.7	33	92.53			6.83396	4.13995	9.11366	2.58705	3.15837	11.1707	80.5857	56.7858	76.0474	42.6342	64.9153	59.5804	6.16728	63.4248	0.0972377	-3.36234	0.000408843	3.38844	2.20855
4839	7.41	614.145	613.137	HMDB0001176	Cytidine 5'-monophosphate-N-acetylneuraminic acid	C20H31N4O16P	614.147	4	[M-H]-	48.4	53.6	93.7			6.32501	2.14098	4.90172	2.62236	1.65781	3.9937	27.6702	37.1633	31.0907	39.1285	48.4417	36.2043	3.60693	36.6164	0.0985058	-3.34365	1.56414e-05	4.80572	2.20013
3274	6.198	314.079	315.086	HMDB0035208	Aflatoxin B2	C17H14O6	314.079	2	[M+H]+				80		44.6393	36.1051	32.9356	53.4491	42.4424	8.74345	531.635	518.789	570.831	104.175	168.352	259.745	36.3858	358.921	0.101376	-3.30222	0.0152903	1.81558	2.10222
57	3.666	116.084	115.077	HMDB0244061	1,2-Cyclohexanediol	C6H12O2	116.084	2	[M-H]-	44.8	28.8	97.41			29.938	31.0585	23.2477	14.6946	8.53757	8.00111	286.638	272.415	231.641	48.0536	136.713	123.704	19.2463	183.194	0.105059	-3.25072	0.0103563	1.98479	2.01185
2729	12.621	/	285.184	HMDB0037832	Vetiveryl acetate	C17H26O2	262.193	7	[M+Na]+	44.5	33.8	97.06			14.7485	9.98419	12.1448	21.4063	20.5536	23.0825	74.5014	158.069	192.271	214.28	200.469	123.216	16.9866	160.468	0.105857	-3.23981	0.00293694	2.5321	2.18696
3462	6.197	/	475.125	HMDB0033987	Ononin	C22H22O9	430.126	2	[M+FA-H]-	49.1	51.1	97.16			12.7145	5.75694	9.3361	12.673	6.52087	9.05928	121.524	117.61	112.167	30.5494	54.3585	82.5417	9.34345	86.4585	0.108069	-3.20998	0.0062154	2.20653	2.0385
8496	4.447	/	739.241	HMDB0304551	HMBOA dihexose	C27H39NO20	697.207	0	[M+ACN+H]+	52.1	65.9	94.8			0.916395	1.02509	1.32465	1.34473	1.12877	1.01315	18.9578	21.9489	11.9267	3.93448	1.89127	3.53403	1.12547	10.3655	0.108578	-3.2032	0.0416803	1.38007	1.8585
477	3.67	/	205.072	HMDB0059722	Mono-methyl-adipate	C7H12O4	160.074	2	[M+FA-H]-	52.2	63.3	99.48			662.167	649.237	489.451	316.339	186.022	174.029	5708	5411.03	4701.62	1053.85	2799.98	2610.65	412.874	3714.19	0.111161	-3.16927	0.00922366	2.0351	1.99523
3124	5.915	/	449.076	HMDB0240568	Urolithin a 8-glucuronide	C19H16O10	404.074	9	[M+FA-H]-	44.8	41.9	91.51			4.2191	3.08465	4.52501	6.1843	12.6775	7.92974	31.8198	46.3041	86.3674	99.8371	48.1158	33.7222	6.43671	57.6944	0.111566	-3.16404	0.00912547	2.03974	2.05991
4932	6.073	/	395.204	HMDB0040701	9-Hydroxy-7-megastigmen-3-one glucoside	C19H32O7	372.215	1	[M+Na]+	40.2	7.74	94.32			3.63283	4.44164	2.17422	2.40085	2.6647	2.14548	38.3998	16.4935	13.0213	28.8792	25.4314	30.4314	2.90995	25.4428	0.114373	-3.12819	0.00418989	2.3778	2.14865
5623	7.14	808.428	807.421	HMDB0038739	Licoricesaponin B2	C42H64O15	808.425	5	[M-H]-	46.4	51.2	87.04			1.75324	0.440629	1.4845	0.298429	0.292401	0.31606	3.92173	17.0002	17.7588	0.387914	0.343591	0.390866	0.76421	6.63385	0.115198	-3.11781	0.0914394	1.03887	1.02719
2024	6.483	366.005	364.998	HMDB0038472	Luteolin 7-sulfate	C15H10O9S	366.005	2	[M-H]-	53.4	78.4	91.04			10.9582	9.90003	11.1869	13.1481	19.7018	11.7751	139.708	124.415	145.702	70.3012	94.1786	79.4372	12.7784	108.957	0.117279	-3.09198	0.00170909	2.76723	2.06683
1354	6.519	/	313.072	HMDB0011679	DHAP(6:0)	C9H17O7P	268.071	10	[M+FA-H]-	50.4	66.8	96.34			28.385	15.4393	16.8978	34.4067	41.1831	8.57874	237.345	216.113	296.319	127.454	184.774	173.304	24.1485	205.885	0.117291	-3.09184	0.00132358	2.87825	2.06096
4916	5.097	/	623.164	HMDB0301972	2''-O-alphaRhamnosyl-6-C-fucosyl-luteolin	C27H30O14	578.164	4	[M+FA-H]-	52.4	74.2	92.73			18.6166	12.5266	15.8865	16.2644	14.0993	11.6939	92.3736	208.191	196.999	65.1357	89.5988	83.8044	14.8479	122.684	0.121026	-3.04661	0.0107297	1.96941	1.98937
5687	6.005	/	825.431	HMDB0039561	Cynarasaponin F	C41H64O14	780.43	4	[M+FA-H]-	52.3	70	96.15			7.52908	1.31021	2.71924	1.47433	1.21385	1.39698	19.363	74.1207	27.2586	3.17006	2.43436	0.766377	2.60728	21.1855	0.123069	-3.02246	0.0988614	1.00497	1.1514
371	5.059	189.079	188.072	HMDB0002302	Indole-3-propionic acid	C11H11NO2	189.079	2	[M-H]-	51.1	62.4	95.24			12.8435	6.9836	14.6255	18.5244	12.2796	23.658	151.316	112.264	143.433	73.0054	119.602	113.956	14.8191	118.929	0.124604	-3.00458	5.15879e-05	4.28745	2.05857
2357	5.937	388.116	387.109	HMDB0029979	2'-Hydroxy-3,4',5',7,8-pentamethoxyflavone	C20H20O8	388.116	2	[M-H]-	47.6	46.2	94.37			9.04622	4.67136	10.0963	5.06868	7.272	5.04198	70.112	76.9054	40.5133	33.3032	44.1108	60.0634	6.86608	54.168	0.126755	-2.97988	0.00239491	2.62071	2.02972
8027	5.678	/	633.178	HMDB0003265	Hesperidin	C28H34O15	610.19	1	[M+Na]+	44.9	36	89.68	70		3.78412	3.73026	3.37072	2.94521	3.20581	3.80563	29.0049	44.913	37.7655	15.742	16.9744	18.9398	3.47363	27.2233	0.127598	-2.97033	0.00798069	2.09796	2.0761
8024	5.147	/	633.178	HMDB0302773	Calceolarioside E	C28H34O15	610.19	2	[M+Na]+	54.7	82.5	92.97			31.7184	18.2403	24.2135	26.0358	23.7316	19.5235	138.548	261.167	302.783	129.218	139.981	140.529	23.9105	185.371	0.128987	-2.9547	0.00618617	2.20858	2.08581
2440	4.769	/	393.156	HMDB0035044	Gibberellin A63	C19H24O6	348.157	2	[M+FA-H]-	47.8	45.7	95.5			4.48674	5.83392	5.89796	5.13198	5.13423	6.34444	21.4762	63.8171	59.6737	45.2806	31.9283	26.5005	5.47154	41.4461	0.132016	-2.92121	0.00646562	2.18939	1.97318
2586	5.534	404.205	403.198	HMDB0039947	Pisumionoside	C19H32O9	404.205	1	[M-H]-	43.5	23.2	95.97			6.87144	7.26281	5.32594	6.55488	5.01144	6.27343	54.254	47.1483	50.8816	39.1571	44.0627	45.2775	6.21666	46.7969	0.132843	-2.9122	6.16654e-05	4.20996	2.03842
4473	5.043	/	565.158	HMDB0301671	3-Hydroxyphloretin 2'-O-xylosyl-glucoside	C26H32O15	584.174	2	[M-H2O-H]-	51.9	66.7	95.14			32.1042	24.0983	41.095	38.3369	32.0848	40.0467	156.958	229.84	271.81	187.055	400.839	305.014	34.6277	258.586	0.133912	-2.90065	0.00308717	2.51044	2.00152
1671	6.08	338.116	337.108	HMDB0033315	Moracin H	C20H18O5	338.115	1	[M-H]-	51.3	62.7	95.34			0.760225	0.669867	0.668551	2.56035	1.60391	1.12978	9.95485	5.22576	5.42683	9.51447	8.61181	14.3173	1.23212	8.84183	0.139351	-2.84321	0.000969577	3.01342	1.97375
2266	6.638	382.037	381.029	HMDB0029202	hesperetin 3'-O-sulfate	C16H14O9S	382.036	2	[M-H]-	52.6	72.1	92.64			9.43059	17.5474	16.9101	18.5271	8.72878	27.74	185.333	108.997	107.248	112.337	71.5271	122.027	16.4807	117.911	0.139772	-2.83886	0.000317446	3.49833	1.99286
4671	1.655	/	590.237	HMDB0012212	Dihydrozeatin-9-N-glucoside-O-glucoside	C22H35N5O11	545.233	9	[M+FA-H]-	51.9	73.5	96.15			2.29752	2.16804	4.75903	2.03504	1.86601	2.21179	25.4059	26.7466	21.0083	10.2228	14.0335	11.6578	2.55624	18.1791	0.140614	-2.83019	0.00494882	2.3055	1.9525
8642	11.193	/	803.354	HMDB0034871	Spinacoside D	C40H60O14	764.398	10	[M+K]+	46.8	50.9	93.88			0.208062	1.11499	0.554906	3.14489	1.48991	10.6151	12.2846	6.5298	4.24992	31.7643	21.4684	42.3836	2.85464	19.7801	0.144319	-2.79267	0.0365832	1.43672	1.99355
3204	6.249	/	455.12	HMDB0033694	Caffeic acid [apiosyl-(1->6)-glucosyl] ester	C20H26O13	474.137	1	[M-H2O-H]-	55.1	85.6	90.8			7.58789	5.89774	2.52731	2.40608	1.28223	2.38129	17.5901	38.5376	34.0971	20.1774	24.5384	14.9066	3.68042	24.9746	0.147367	-2.76252	0.00392888	2.40573	1.94737
2977	6.008	438.099	437.092	HMDB0059614	Riboflavin cyclic-4',5'-phosphate	C17H19N4O8P	438.094	11	[M-H]-	43.5	31.5	98.3			50.1308	71.3896	69.9449	71.0995	64.4523	107.364	555.631	316.465	263.187	301.006	632.654	868.29	72.3968	489.539	0.147888	-2.75742	0.0101102	1.99524	1.90281
2657	5.819	/	409.118	HMDB0060982	Hydroxytorsemide	C16H20N4O4S	364.121	2	[M+FA-H]-	37.4	4.48	84.29			3.04794	3.4584	7.90613	2.80677	3.50572	8.14967	37.5821	29.0645	33.5478	24.4825	43.4617	26.2852	4.81244	32.404	0.148514	-2.75133	0.000435023	3.36149	1.99152
3576	6.673	330.073	331.081	HMDB0029263	3,7-Dimethylquercetin	C17H14O7	330.074	1	[M+H]+	51.9	66.3	94.89			2.72536	1.45313	2.41287	5.01173	3.29702	0.874133	20.9478	24.4303	24.2705	10.8909	12.0387	12.9989	2.62904	17.5962	0.14941	-2.74265	0.00389769	2.40919	2.01191
3004	5.731	440.114	439.107	HMDB0240703	Isolariciresinol sulfate	C20H24O9S	440.114	0	[M-H]-	54	77.9	92.33			3.86836	5.79808	6.33236	4.57295	6.82744	6.54795	45.9118	28.5909	20.1826	20.0167	41.9059	64.1786	5.65786	36.7977	0.153756	-2.70129	0.00914838	2.03866	1.8807
7880	5.777	608.173	609.18	HMDB0038819	Calendoflaside	C28H32O15	608.174	2	[M+H]+	56.8	88.2	97.86			53.5214	80.0214	82.2439	57.1438	51.2512	61.5898	622.672	544.112	513.014	276.289	273.578	265.913	64.2952	415.93	0.154582	-2.69356	0.00573783	2.24125	1.98526
3475	5.352	476.19	475.183	HMDB0035635	Kanokoside A	C21H32O12	476.189	1	[M-H]-	46.2	34.3	97.88			21.3976	17.0274	15.1978	18.5801	17.4586	23.5633	67.9245	127.789	161.983	184.632	113.479	74.408	18.8708	121.703	0.155057	-2.68913	0.00497779	2.30296	1.89592
466	1.746	130.122	131.129	HMDB0246298	4-(Aminobutyl)guanidine	C5H14N4	130.122	0	[M+H]+	41.5	13.4	94.26			108.473	101.901	101.419	81.3097	59.5989	72.7346	531.064	443.929	569.072	418.955	680.14	744.42	87.5727	564.597	0.155107	-2.68867	0.000949819	3.02236	2.02437
5592	7.789	794.45	793.442	HMDB0034533	Spinasaponin A	C42H66O14	794.445	5	[M-H]-	54.9	88.2	92.11			2.17885	0.510524	0.934585	0.375082	0.616527	0.347335	0.484636	8.17987	19.6222	1.72932	0.769174	0.261936	0.82715	5.17452	0.15985	-2.64521	0.124335	0.905406	0.846984
4591	5.016	/	581.153	HMDB0033706	Salviaflaside methyl ester	C25H28O13	536.153	4	[M+FA-H]-	45.9	41.7	92.4			17.3295	13.5162	31.4498	7.41515	10.0451	2.97586	44.6808	82.9438	147.36	79.3611	84.5628	68.8141	13.7886	84.6205	0.162947	-2.61753	0.00164713	2.78327	1.87768
4790	5.769	608.175	607.168	HMDB0038810	Rhamnetin 3-(4-rhamnosylrhamnoside)	C28H32O15	608.174	2	[M-H]-	49.2	58.2	89.8			7.88449	6.4948	11.3041	9.65179	7.22508	9.00311	65.6812	86.6206	67.0808	25.926	39.8252	29.7179	8.59389	52.4753	0.16377	-2.61026	0.00909121	2.04138	1.82422
155	6.916	146.095	145.087	HMDB0002207	3-Hydroxyisoheptanoic acid	C7H14O3	146.094	2	[M-H]-	43.7	22.7	98.37			28.0959	22.6693	32.9073	26.6645	14.0622	28.8072	174.952	141.225	162.251	112.366	175.146	163.878	25.5344	154.97	0.16477	-2.60147	0.00015344	3.81406	1.92153
5644	6.797	/	809.437	HMDB0036358	Momordin I	C41H64O13	764.435	5	[M+FA-H]-	51.3	65.7	97.06			9.13418	3.2733	7.18358	0.858979	1.28285	0.350601	18.8741	99.9798	9.67684	2.94411	1.05225	0.4071	3.68058	22.1557	0.166123	-2.58967	0.143589	0.842879	0.727045
8938	6.99	/	995.48	HMDB0039009	Calendasaponin B	C48H76O20	972.493	2	[M+Na]+	56.7	88	97.93			13.9352	2.1116	6.9818	5.55485	6.63955	0.84984	10.3326	53.3226	136.429	6.3202	6.88199	2.76398	6.01215	36.0083	0.166966	-2.58238	0.133033	0.87604	1.12567
2768	12.569	286.193	287.2	HMDB0249339	Boldenone	C19H26O2	286.193	2	[M+H]+	40.6	10.1	95.14			1.78013	1.39077	1.54884	2.6808	2.86191	2.12485	7.45373	14.2758	14.3077	14.3876	13.504	10.1339	2.06455	12.3438	0.167254	-2.57989	0.00099814	3.00081	1.96705
2018	11.082	/	243.138	HMDB0037606	13-Nor-6-eremophilene-8,11-dione	C14H20O2	220.146	9	[M+Na]+	49.7	61.3	97.5			9.64502	21.2402	17.5961	34.5463	23.9473	57.988	141.223	88.3983	59.6209	182.779	197.554	309.562	27.4938	163.19	0.168478	-2.56937	0.0161465	1.79192	1.8566
2031	5.95	/	365.146	HMDB0010347	Octanoylglucuronide	C14H24O8	320.147	2	[M+FA-H]-	42.8	24.4	91.77			1.71822	3.2035	1.74625	1.40123	1.73424	2.5943	4.38598	7.25025	1.15277	21.4747	20.9037	17.729	2.06629	12.1494	0.170074	-2.55577	0.0340285	1.46816	1.44666
3166	9.885	452.296	451.289	CSID29747423	2-Biphenylyl heptyl sebacate	C29H40O4	452.293	8	[M-H]-	39.8	10.1	97.87			1.06022	0.784366	1.32042	0.518687	0.984672	0.665011	9.3009	6.41598	5.64566	2.4811	3.59613	3.90356	0.888895	5.22389	0.17016	-2.55504	0.00965498	2.01525	1.80537
4898	5.579	/	621.185	HMDB0256632	Plantamajoside	C29H36O16	640.2	3	[M-H2O-H]-	53.7	81.3	91.12			10.2287	6.84945	9.2092	7.18681	8.99871	9.76909	40.3611	60.8812	47.9698	52.1088	57.4091	48.243	8.70699	51.1622	0.170184	-2.55483	0.00014987	3.82428	1.9129
5952	6.986	972.499	971.492	HMDB0033580	28-Glucosylarjunolate 3-[rhamnosyl-(1->3)-glucuronide]	C48H76O20	972.493	6	[M-H]-	55.3	86.4	96.85			35.5463	20.023	18.8343	12.3971	16.4063	2.20125	25.5343	123.362	419.286	16.7841	23.7823	7.95567	17.568	102.784	0.170922	-2.54859	0.135104	0.869332	0.945138
1992	8.579	/	241.119	HMDB0030759	Pterosin B	C14H18O2	218.131	2	[M+Na]+	43.4	24.3	95.38			1.19806	2.13374	2.03326	1.71671	2.6817	2.4531	8.45378	4.33993	4.99244	9.99735	22.9001	19.3919	2.03609	11.6793	0.174334	-2.52007	0.0283505	1.54744	1.75074
627	4.786	/	228.088	CSID67157768	N-[2,4-Hexadienoyl]alanine	C9H13NO3	183.09	2	[M+FA-H]-	43.2	22.6	95.56			1.45898	2.69601	2.46335	3.59496	4.92438	6.25433	25.7686	22.4931	13.9264	16.2011	21.1765	23.1399	3.56533	20.4509	0.174336	-2.52006	0.000402409	3.39533	1.89246
4804	5.142	610.19	609.183	HMDB0302773	Calceolarioside E	C28H34O15	610.19	1	[M-H]-	47.6	47.1	91.87			109.751	63.6049	117.254	89.452	76.8889	53.0093	376.266	742.976	727.804	300.834	359.469	393.31	84.9934	483.443	0.175808	-2.50792	0.00644904	2.1905	1.81576
1518	1.302	/	326.111	HMDB0037843	N-(1-Deoxy-1-fructosyl)threonine	C10H19NO8	281.111	6	[M+FA-H]-	49.6	56.1	98.99			3.22922	2.42123	4.33002	4.5836	5.41129	4.28526	19.0321	18.4553	19.2342	24.0204	28.6322	27.0469	4.04344	22.7368	0.177836	-2.49138	0.000412705	3.38436	1.87731
3841	6.005	/	505.136	HMDB0041385	6''-Acetylliquiritin	C23H24O10	460.137	2	[M+FA-H]-	46.5	42.4	92.39			4.1081	7.88049	9.17916	11.1941	4.23229	11.0264	63.7014	26.5171	17.4795	23.0975	47.3261	86.2465	7.93677	44.0613	0.18013	-2.47289	0.021727	1.663	1.71532
7909	6.555	/	613.152	HMDB0037420	Maysin 3'-methyl ether	C28H30O14	590.164	1	[M+Na]+	44.5	33.1	91.09			6.0302	5.52464	7.06481	6.35773	4.79689	7.3411	32.767	35.4343	23.1688	3.89175	34.4077	76.1398	6.18589	34.3016	0.180339	-2.47122	0.0185035	1.73275	1.55148
1725	2.476	/	341.088	CSID21865861	dehypoxanthine futalosine	C14H16O7	296.09	2	[M+FA-H]-	45.9	34.6	97.46			44.4135	40.2632	55.7686	22.4346	26.3382	37.8004	223.143	235.082	198.486	123.532	227.347	243.159	37.8364	208.458	0.181506	-2.46191	4.89142e-05	4.31056	1.85647
2322	5.326	/	385.115	HMDB0030678	Linocinnamarin	C16H20O8	340.116	2	[M+FA-H]-	40.7	9.58	96.35			154.989	177.144	140.966	161.469	131.394	243.882	709.924	821.137	941.127	1493.2	917.625	672.496	168.307	925.918	0.181773	-2.45979	0.000452685	3.3442	1.84638
2737	5.313	416.169	415.162	HMDB0041274	Phenylethyl primeveroside	C19H28O10	416.168	2	[M-H]-	47.2	43.7	94.18			8.25207	13.7645	7.68143	9.90124	9.67652	14.1774	48.6423	67.6759	58.8088	49.272	68.5278	54.5279	10.5755	57.9091	0.182623	-2.45306	0.000120174	3.92019	1.8731
4208	12.123	358.287	359.294	HMDB0006323	Tetracosapentaenoic acid (24:5n-3)	C24H38O2	358.287	2	[M+H]+	50.1	56.3	96.12			15.4629	5.73636	27.7459	22.2375	23.6126	25.788	127.389	160.71	120.905	57.535	89.9817	100.829	20.0972	109.558	0.183438	-2.44663	0.00308896	2.51019	1.88746
2000	5.132	/	363.076	HMDB0002937	Tamarixetin	C16H14O7	318.074	12	[M+FA-H]-	38.8	10.3	96.81			16.2271	20.5116	13.758	19.6353	17.1984	21.0527	113.808	94.515	102.323	63.2494	111.516	101.356	18.0638	97.7944	0.184713	-2.43665	1.96405e-05	4.70685	1.84788
146	3.66	144.079	143.072	HMDB0001988	4-Hydroxycyclohexylcarboxylic acid	C7H12O3	144.079	2	[M-H]-	53.5	73.1	96.82			32.7229	37.6588	27.4958	36.2579	23.2576	21.9337	308.997	211.286	185.527	41.7836	117.021	103.538	29.8878	161.359	0.185225	-2.43265	0.0197138	1.70523	1.62618
7346	1.674	545.237	546.244	HMDB0012212	Dihydrozeatin-9-N-glucoside-O-glucoside	C22H35N5O11	545.233	7	[M+H]+	49.9	60.3	96.97			26.2756	33.1433	36.3425	29.1017	18.7512	22.1639	241.561	223.989	154.51	88.5287	95.8437	83.5783	27.6297	148.002	0.186685	-2.42132	0.0120287	1.91978	1.83242
710	9.194	242.095	241.087	HMDB0035019	Phenethyl salicylate	C15H14O3	242.094	1	[M-H]-	47.1	39.2	97.7			7.52089	4.67629	9.29063	6.42083	5.61686	5.82894	25.0325	39.0612	40.2548	22.9398	42.3753	37.458	6.55907	34.5203	0.190007	-2.39588	0.00106532	2.97252	1.82271
1957	9.365	360.231	359.223	HMDB0004038	Resolvin D5	C22H32O4	360.23	2	[M-H]-	45.8	38.2	93.08			1.76879	1.9562	0.352919	1.77542	1.51407	2.62249	6.61082	2.13454	2.27492	21.2142	13.9011	6.02766	1.66498	8.69387	0.191512	-2.38449	0.0517269	1.28628	1.46433
3888	9.026	/	345.239	CSID28639142	5-HETrE	C20H34O3	322.251	1	[M+Na]+	39.8	5.38	95.2			18.0022	8.75884	18.069	17.8549	17.6258	18.2423	52.5638	95.6431	111.16	130.622	72.0221	49.9636	16.4255	85.3292	0.192496	-2.3771	0.00614686	2.21135	1.83425
2474	8.012	/	271.13	HMDB0035132	Heliannuol B	C15H20O3	248.141	2	[M+Na]+	45.9	35.1	96.53			1.2837	1.6148	1.41287	1.86547	2.1664	4.44704	12.498	4.64544	12.0203	6.5806	8.50683	20.5548	2.13171	10.801	0.197362	-2.34108	0.0157604	1.80243	1.78084
5491	4.513	/	757.224	HMDB0041149	Glucoliquiritin apioside	C32H40O18	712.221	7	[M+FA-H]-	49.2	65.2	87.99			2.4595	1.58711	2.55997	2.23708	1.79986	1.06734	11.3699	15.9987	10.7531	5.30779	7.42376	8.35049	1.95181	9.86729	0.197806	-2.33784	0.00542241	2.26581	1.74375
4665	4.602	/	589.17	HMDB0041413	Marmesin rutinoside	C26H34O13	554.2	1	[M+Cl]-	52.8	67.4	97.74			2.22896	5.11179	4.84924	4.13266	3.32088	4.68541	15.7722	15.9898	16.1526	28.5921	23.8116	22.5228	4.05482	20.4735	0.198052	-2.33605	0.00140899	2.85109	1.80702
5102	5.348	/	404.154	HMDB0303782	Zeatin glucoside	C16H23N5O6	381.165	0	[M+Na]+	41.8	21.8	87.66			4.93853	7.35328	5.24585	4.56387	3.07644	5.06309	24.2264	28.0006	27.1323	25.5696	20.2578	25.3542	5.04018	25.0901	0.200883	-2.31557	4.08781e-06	5.38851	1.89284
5206	5.342	/	409.11	HMDB0240445	3,4-Dihydroxyphenylvaleric acid 3 glucuronide	C17H22O10	386.121	2	[M+Na]+	51.4	60.7	98.21			55.392	81.359	57.6946	60.9019	46.4552	90.0774	240.431	321.94	341.161	441.282	300.486	294.987	65.3134	323.381	0.20197	-2.30779	6.29768e-05	4.20082	1.87265
2441	3.91	/	393.156	CSID390385	Eurycomalactone	C19H24O6	348.157	2	[M+FA-H]-	49.3	58.5	90.36			4.36747	6.25979	7.3893	4.41629	3.74499	4.74173	16.9017	46.8791	43.4662	12.1442	16.751	15.6167	5.15326	25.2931	0.203741	-2.29519	0.0238577	1.62237	1.63604
4285	6.548	/	545.166	CSID390892	Pinocembrin 7-rhamnosylglucoside	C27H32O13	564.184	0	[M-H2O-H]-	45.9	38.8	91.58			11.0743	7.31427	9.27622	6.28248	13.9787	9.09634	42.8893	39.4534	28.6028	9.12843	50.471	107.192	9.50371	46.2894	0.205311	-2.28412	0.0219393	1.65878	1.49999
5790	6.245	/	867.443	HMDB0248186	alpha-Acetyldigoxin	C43H66O15	822.44	6	[M+FA-H]-	44	34.1	92.71			8.94155	3.09086	4.72575	1.60426	3.47569	0.982084	9.3445	30.8737	61.506	3.58408	4.5982	0.790963	3.80337	18.4496	0.206149	-2.27824	0.110266	0.957559	0.845086
1273	5.277	/	307.14	HMDB0031897	Phaseolic acid	C12H22O6	262.142	2	[M+FA-H]-	40.5	8.72	95.44			4.55143	4.71534	4.91191	5.82909	3.49592	7.42943	25.9139	21.0173	24.5922	19.3599	31.1746	26.1903	5.15552	24.708	0.208657	-2.26079	1.58847e-05	4.79902	1.79174
2574	6.545	404.111	403.104	HMDB0041782	Resveratrol 3-O-glucuronide	C20H20O9	404.111	2	[M-H]-	51.9	66.9	94.91			3.61228	4.01388	4.24601	6.87167	4.93139	8.49099	15.5917	25.0634	24.5828	33.2653	27.5311	25.3043	5.36104	25.2231	0.212545	-2.23416	9.6753e-05	4.01434	1.77017
4574	11.079	/	415.187	HMDB0029531	4',7-Dihydroxy-3',8-diprenylflavanone	C25H28O4	392.199	2	[M+Na]+	47.7	44.4	95.83			22.3618	45.7139	33.4318	83.2237	54.7408	144.385	224.725	148.035	114.699	387.188	397.407	519.135	63.9761	298.531	0.214303	-2.22228	0.0174529	1.75813	1.69364
630	6.783	230.062	229.054	HMDB0062720	Thymol Sulfate	C10H14O4S	230.061	1	[M-H]-	46.1	37.8	94.22			0.433501	0.580558	0.441786	1.00869	0.312627	1.37828	4.96119	1.26607	2.50777	1.11365	3.65415	5.71355	0.692574	3.20273	0.216245	-2.20926	0.0223863	1.65002	1.56922
3644	6.999	490.242	489.235	HMDB0266571	PA(2:0/18:3(10,12,15)-OH(9))	C23H39O9P	490.233	18	[M-H]-	44.9	46.9	96.09			5.24962	11.0335	7.36011	9.95276	9.91311	21.124	48.0469	24.6941	24.6472	69.7489	63.8647	66.5409	10.7722	49.5905	0.217223	-2.20275	0.0073208	2.13544	1.68268
3284	5.98	462.117	461.109	HMDB0302930	Hispiduloside	C22H22O11	462.116	0	[M-H]-	52	66	94.48			37.575	45.008	47.8984	42.5935	42.3384	59.35	273.556	267.467	192.089	102.507	150.55	274.64	45.7939	210.135	0.217926	-2.19809	0.00468955	2.32887	1.69628
154	0.917	146.069	145.062	HMDB0000641	Glutamine	C5H10N2O3	146.069	2	[M-H]-	48.8	52.1	93.54	80.3		56.7883	52.6269	81.8101	45.1798	63.784	56.6394	150.478	137.935	228.571	270.085	331.804	499.407	59.4714	269.713	0.220498	-2.18116	0.0140305	1.85293	1.6463
976	11.739	/	173.096	HMDB0032213	2-4-7-Decatrienal	C10H14O	150.104	15	[M+Na]+	51.3	75.6	96.26			1.47624	2.43452	2.12808	3.90837	7.46471	6.92613	10.3739	5.22007	4.50739	24.5151	32.7712	32.739	4.05634	18.3545	0.221	-2.17788	0.0410242	1.38696	1.46475
669	6.11	/	236.057	HMDB0000763	5-Hydroxyindoleacetic acid	C10H9NO3	191.058	1	[M+FA-H]-	52.6	75.6	88.81			11.9348	10.1979	9.06565	7.83982	11.6722	13.2616	70.5402	43.0497	47.6655	34.4941	45.24	48.3231	10.662	48.2188	0.221117	-2.17712	0.000143411	3.84342	1.73556
1785	3.907	346.142	345.135	HMDB0253695	Isotaxiresinol	C19H22O6	346.142	2	[M-H]-	52	67.6	94.71	70.3		3.28358	3.68711	4.79841	3.13514	3.00984	3.40669	13.3273	32.0765	28.5653	8.07262	1.98771	12.3297	3.55346	16.0598	0.221264	-2.17616	0.0393445	1.40512	1.28028
335	1.383	182.044	181.037	HMDB0001973	9-Methyluric acid	C6H6N4O3	182.044	3	[M-H]-	46	35.6	97.47	78.4		0.17122	0.156637	4.75222	0.196299	0.193078	0.195349	0.15503	0.16464	0.151876	0.203721	0.194235	24.6541	0.944134	4.25394	0.221944	-2.17174	0.206908	0.684223	0.220069
446	12.62	130.042	131.049	CSID9990041	1H-Inden-1-one	C9H6O	130.042	1	[M+H]+	50.8	64.6	90.52			9.18187	10.8176	9.60868	12.0849	14.4865	12.5571	29.0918	46.5623	58.1014	63.6377	66.0116	43.1436	11.4561	51.0914	0.224228	-2.15696	0.00246306	2.60853	1.77416
1966	6.414	/	361.094	HMDB0041790	Violanone	C17H16O6	316.095	2	[M+FA-H]-	54.1	76.2	96.58			11.6649	10.5765	13.0537	7.36121	8.28426	7.57844	48.3397	41.1452	32.7039	54.0193	45.1459	38.4393	9.75317	43.2989	0.225252	-2.15039	0.000257965	3.58844	1.73965
3633	5.885	490.111	489.104	HMDB0038816	2''-O-Acetylisoorientin	C23H22O12	490.111	1	[M-H]-	54.8	84.1	90.87			18.9196	31.8887	18.4886	40.2547	55.0169	52.5645	139.341	147.521	135.727	189.85	173.949	175.143	36.1888	160.255	0.22582	-2.14675	1.48231e-05	4.82906	1.74422
3244	5.552	/	457.208	HMDB0303146	Sonchuside C	C21H32O8	412.21	1	[M+FA-H]-	40.4	6.68	96.26			3.4164	6.45653	6.63268	4.43694	3.97222	8.12912	24.0527	10.9766	6.68312	20.7201	31.2385	52.6496	5.50731	24.3868	0.225832	-2.14668	0.0325358	1.48764	1.49597
2128	9.937	/	371.187	CSID10128336	Moxestrol	C21H26O3	326.188	3	[M+FA-H]-	48.9	51.3	96.56			5.95102	9.02431	7.72372	4.42444	7.62711	5.73925	24.8675	14.6016	21.0454	30.8768	42.8605	44.0051	6.74831	29.7095	0.227143	-2.13833	0.00725223	2.13953	1.65475
3485	13.34	/	325.288	HMDB0036759	Pregeijerene	C12H18	162.141	2	[2M+H]+	47.7	48.9	92.06			1.22977	0.437425	1.2954	0.890675	0.940413	1.50083	6.23684	4.30859	3.79745	3.32684	4.41311	5.52777	1.04908	4.60176	0.227974	-2.13306	0.000999536	3.0002	1.78429
3888	7.429	/	507.13	HMDB0029281	bfructosyl-a(6-O-)-feruloylglucoside	C21H28O12	472.158	6	[M+Cl]-	43.1	33.9	88.11			36.8881	20.2872	50.4692	12.0613	7.65502	9.06175	112.843	152.549	142.967	42.9233	55.5998	90.4268	22.7371	99.5515	0.228395	-2.13039	0.00923906	2.03437	1.63718
735	5.589	246.101	245.093	HMDB0013713	N-Acetyltryptophan	C13H14N2O3	246.1	1	[M-H]-	53.4	70.1	97.51			51.6148	21.9112	98.5075	114.358	72.731	387.954	148.555	235.089	377.873	423.797	932.436	1147.68	124.513	544.239	0.228783	-2.12795	0.0407962	1.38938	1.58345
1413	3.479	203.079	226.068	HMDB0240731	Adipoylglycine	C8H13NO5	203.079	2	[M+Na]+	39.7	8.5	91.86			9.85926	3.86763	6.18504	6.63214	12.7487	4.3057	43.4854	25.618	25.8402	40.9583	24.3674	29.7265	7.26641	31.666	0.229471	-2.12362	0.00138817	2.85756	1.77438
324	5.524	180.064	179.056	HMDB0001860	Paraxanthine	C7H8N4O2	180.065	6	[M-H]-	43.2	27.9	94.77			7.22147	6.554	16.3543	6.45427	2.8791	7.63321	30.9992	32.427	26.3517	43.059	37.8497	33.1931	7.84939	33.98	0.231001	-2.11403	6.24102e-05	4.20474	1.73635
4657	2.879	/	383.094	HMDB0035476	6'-Methoxypolygoacetophenoside	C15H20O10	360.106	2	[M+Na]+	43.6	23.5	96.39			155.252	199.365	163.854	99.2957	102.987	177.776	790.55	599.684	550.75	524.307	597.786	786.287	149.755	641.561	0.233423	-2.09898	0.000369386	3.43252	1.79145
2049	5.997	368.021	367.014	HMDB0000218	Orotidylic acid	C10H13N2O11P	368.026	13	[M-H]-	45.9	47.3	96.27			12.0758	17.2594	16.9348	18.9601	13.4487	33.0256	125.574	55.1551	57.0926	59.1132	62.4145	118.92	18.6174	79.7115	0.23356	-2.09814	0.00791421	2.10159	1.66048
3242	6.092	458.179	457.172	HMDB0029909	Gein	C21H30O11	458.179	1	[M-H]-	40	8.47	92.55			40.2017	47.2095	45.4971	53.8187	44.6332	48.1183	262.63	179.664	177.83	137.035	177.523	260.129	46.5797	199.135	0.23391	-2.09597	0.001749	2.75721	1.69706
1715	1.437	341.134	340.127	HMDB0006591	Lactosamine	C12H23NO10	341.132	6	[M-H]-	50.7	63.4	96.47			20.0665	13.1811	16.2418	13.8049	12.8467	15.4267	60.0161	61.7741	59.1636	59.2361	74.9697	72.5026	15.2613	64.6104	0.236205	-2.08189	3.52824e-05	4.45244	1.72469
2745	10.257	416.33	415.322	HMDB0001903	Calcitriol	C27H44O3	416.329	1	[M-H]-	51.5	67.2	91.63			2.36419	3.55182	3.84559	2.57863	2.6254	2.24823	18.3668	18.6372	16.5122	3.68299	7.95104	7.00646	2.86898	12.0261	0.238562	-2.06756	0.0195769	1.70826	1.47409
2082	3.779	/	368.162	CSID67492630	N-Formylmethionylleucylproline	C17H29N3O5S	387.183	7	[M-H2O-H]-	44.8	38.8	92.93			102.244	77.5569	114.561	155.808	97.6146	204.689	516.382	605.094	713.148	426.538	490.501	400.464	125.412	525.354	0.238719	-2.06661	0.000120014	3.92077	1.69584
2231	6.643	380.021	379.014	HMDB0041778	Tectorigenin 7-sulfate	C16H12O9S	380.02	2	[M-H]-	49.9	62.2	89.34			9.21375	11.0837	9.52776	7.87329	9.70876	7.46464	57.9326	35.2878	33.7113	37.1923	31.6797	33.6391	9.14532	38.2405	0.239153	-2.06399	0.000186887	3.72842	1.685
205	3.468	/	158.083	HMDB0062769	Epsilon-caprolactam	C6H11NO	113.084	3	[M+FA-H]-	49.5	51.4	99.31			12.6052	9.70979	11.5084	15.5048	16.3669	19.2869	47.9586	28.6012	31.5796	90.6556	85.3612	69.499	14.1637	58.9425	0.240296	-2.05711	0.0115003	1.93929	1.58639
778	8.923	250.157	249.15	HMDB0039156	3beta-Hydroxycinnamolide	C15H22O3	250.157	1	[M-H]-	49.3	52.1	95.7			4.59886	3.623	8.63141	21.5632	6.48253	13.8321	29.3283	8.67536	63.1704	27.4991	33.3677	82.3187	9.7885	40.7266	0.240347	-2.05681	0.0320368	1.49435	1.44339
1906	5.978	358.106	357.099	HMDB0257186	Retusin	C19H18O7	358.105	2	[M-H]-	43.6	29.3	91.24			6.31042	6.65397	9.74565	7.71479	5.45203	4.62744	29.2295	35.3392	23.6897	17.7947	22.8186	38.7751	6.75072	27.9411	0.241605	-2.04928	0.0023059	2.63716	1.66194
7638	4.621	576.181	577.189	HMDB0304618	Derriscannoside A	C28H32O13	576.184	6	[M+H]+	53.4	81.9	91.47			36.8435	60.1742	36.7778	24.9234	38.4814	49.1593	132.049	149.575	108.462	222.143	193.87	206.081	41.0599	168.697	0.243395	-2.03863	0.00201919	2.69482	1.73131
2363	11.004	/	262.216	HMDB0037811	Vetiverol	C15H24O	220.183	1	[M+ACN+H]+	56.6	88.9	95.24			6.61561	9.84109	10.4423	4.60095	11.1601	12.1056	34.5521	19.6971	25.514	48.2941	55.4037	39.1981	9.12761	37.1099	0.245962	-2.02349	0.00603208	2.21953	1.6805
5985	4.502	/	447.162	HMDB0062702	N,N'-diacetylchitobiose	C16H28N2O11	424.169	8	[M+Na]+	47.7	52.1	96.46			5.18661	5.13723	4.80551	2.38341	1.6587	2.20197	10.3463	27.2328	27.9015	6.33576	6.1337	8.86358	3.56224	14.4689	0.246199	-2.0221	0.0425875	1.37072	1.50349
3855	13.341	/	343.299	HMDB0242058	N-Myristoyl Proline	C19H35NO3	325.262	11	[M+NH4]+	43.1	30.9	96.06			1.58334	1.34057	1.92814	0.975822	2.44495	1.87997	8.89463	6.14809	5.4416	4.92573	6.9132	8.74378	1.69213	6.8445	0.247225	-2.0161	0.00134651	2.87079	1.7377
91	3.677	130.063	129.056	HMDB0033286	Sherry lactone	C6H10O3	130.063	3	[M-H]-	40.8	10	97.03			33.203	33.5005	29.5768	25.3476	19.4719	36.6359	206.291	133.177	169.931	43.9601	84.7083	78.0727	29.6226	119.357	0.248186	-2.01051	0.0172968	1.76203	1.49992
5023	10.752	398.318	399.325	HMDB0241938	N-Stearoyl Asparagine	C22H42N2O4	398.314	9	[M+H]+	42.5	25.9	96.3			36.7437	51.0671	48.7015	63.6525	54.5303	54.6459	240.359	262.919	200.611	121.975	187.385	224.794	51.5568	206.34	0.249863	-2.00079	0.00162186	2.78999	1.72344
5150	5.01	/	665.174	HMDB0029908	Camellianin A	C29H32O15	620.174	6	[M+FA-H]-	48.9	59.4	92.03			19.9664	13.5503	19.2097	11.8646	5.65488	4.12131	68.5711	91.1188	76.566	12.7547	22.0766	26.3484	12.3945	49.5726	0.250027	-1.99984	0.033948	1.46919	1.34883
4273	4.766	544.052	543.045	HMDB0037596	8-Hydroxyluteolin 8-glucoside 3'-sulfate	C21H20O15S	544.052	0	[M-H]-	49.6	60.2	87.96			10.9361	19.3723	11.3942	10.8679	11.9397	15.6033	101.843	40.8942	37.8799	59.048	31.5003	48.276	13.3522	53.2403	0.250792	-1.99544	0.0141644	1.8488	1.58133
2094	8.089	370.179	369.171	HMDB0240429	4-Androsten-3beta,17beta-diol 17-sulfate	C19H30O5S	370.181	7	[M-H]-	39.1	13.1	90.4			0.435377	1.28805	0.401608	1.25305	1.84626	1.74208	5.91659	1.69876	0.809509	3.06496	7.35035	8.9314	1.16107	4.6286	0.250847	-1.99512	0.0388533	1.41057	1.3078
3663	5.544	/	491.12	HMDB0038821	Calycosin 7-galactoside	C22H22O10	446.121	1	[M+FA-H]-	42.3	17.3	94.79			26.4681	29.9642	33.5405	22.7927	20.0347	37.4886	133.349	89.8028	78.9394	53.0291	109.524	213.998	28.3815	113.107	0.250926	-1.99467	0.0158956	1.79872	1.56285
6474	2.282	/	480.16	HMDB0001533	5,10-Methylene-THF	C20H23N7O6	457.171	0	[M+Na]+	44.3	29.3	92.36			3.81996	0.785986	4.56852	4.09978	4.58047	8.47538	6.26507	4.29716	21.26	21.2068	24.2069	27.6142	4.38835	17.475	0.251121	-1.99354	0.0226807	1.64434	1.44412
7764	13.238	/	593.275	HMDB0035988	Ganoderic acid F	C32H42O9	570.283	5	[M+Na]+	54.4	80.1	97.75			22.8718	12.2853	13.7205	4.93034	5.31685	4.80683	55.9194	64.1211	71.5569	13.8103	18.4565	30.6362	10.6553	42.4167	0.251205	-1.99307	0.0251973	1.59865	1.54085
5752	5.558	/	435.198	HMDB0039636	Abscisic alcohol 11-glucoside	C21H32O8	412.21	1	[M+Na]+	50	55.7	95.87			6.86238	14.2347	13.1817	11.6785	9.38394	16.635	36.5402	17.9812	12.9002	41.1693	66.5113	110.921	11.996	47.6706	0.251644	-1.99054	0.0513135	1.28977	1.37901
2899	6.898	432.106	431.099	HMDB0040542	Kaempferol 3-O-alpharhamnofuranoside	C21H20O10	432.106	1	[M-H]-	55.5	87.5	91.52			4.3506	6.79305	16.693	10.9249	8.02331	10.3252	23.5764	31.7448	36.6879	38.2619	46.4291	49.1932	9.51835	37.6489	0.252819	-1.98382	0.00028821	3.54029	1.65196
1245	3.853	306.132	305.125	CSID9747860	1,4,7,10,13,16-Hexaoxacyclononadecane-17,19-dione	C13H22O8	306.131	1	[M-H]-	43.5	24.6	94.92			3.47993	0.911874	4.13857	3.04543	4.14132	4.48452	14.5771	10.5706	9.27946	13.2673	16.6898	15.4073	3.36694	13.2986	0.25318	-1.98176	0.000126303	3.89859	1.63728
2758	6.771	/	287.125	HMDB0036773	Tavulin	C15H20O4	264.136	2	[M+Na]+	42.6	19.3	95.94			11.0978	27.5572	10.0899	13.5918	10.0003	8.47958	64.5739	17.4279	53.0045	49.7485	53.0421	79.9599	13.4694	52.9595	0.254335	-1.9752	0.00316797	2.49922	1.60312
4646	10.756	/	381.315	HMDB0255827	Nymphayol	C25H42O	358.324	5	[M+Na]+	50.2	60.6	96.34			48.2649	62.1686	60.6618	64.2576	69.4828	73.4823	270.511	309.736	237.069	150.527	228.622	271.568	63.053	244.672	0.257704	-1.95621	0.00133805	2.87353	1.71159
2816	4.775	/	423.167	HMDB0036694	15-Hydroxyleptocarpin	C20H26O7	378.168	2	[M+FA-H]-	44	27.2	95.43			8.46779	12.8562	10.2577	9.38328	11.6214	12.2552	30.1116	71.9881	72.4526	24.8145	28.6655	23.302	10.8069	41.889	0.25799	-1.95461	0.0229571	1.63908	1.49561
452	5.399	202.03	201.023	HMDB0062551	4-Ethylphenylsulfate	C8H10O4S	202.03	0	[M-H]-	46.1	39.9	90.46			8.30817	11.2864	11.2526	7.16715	6.55009	8.00129	22.2208	29.5042	23.2382	47.7532	45.5532	34.5832	8.76095	33.8088	0.259132	-1.94824	0.00404033	2.39358	1.61621
3366	5.953	468.109	467.102	HMDB0301926	Epigallocatechin 3-caffeate	C24H20O10	468.106	7	[M-H]-	39.6	16.1	90.05			4.33268	5.57366	4.34134	6.15751	6.00647	12.3984	36.7706	14.3407	13.6474	9.56913	31.0989	43.5729	6.46834	24.8333	0.260471	-1.94081	0.023266	1.63328	1.46012
1719	3.995	342.095	341.088	HMDB0036937	1-O-Caffeoylglucose	C15H18O9	342.095	1	[M-H]-	48	47.2	94			70.7827	64.3559	89.8554	52.1112	43.4008	62.9491	367.485	231.535	196.156	181.714	222.138	265.14	63.9092	244.028	0.261893	-1.93295	0.000367772	3.43442	1.62399
1636	5.902	334.163	333.156	HMDB0040461	1,5-Dibutyl methyl hydroxycitrate	C15H26O8	334.163	1	[M-H]-	40.3	7.84	95.11			9.56573	8.9507	10.3192	21.0176	25.8496	22.7205	58.6182	54.1893	49.6022	63.221	73.196	75.4091	16.4039	62.3726	0.262998	-1.92688	6.04487e-05	4.21861	1.64176
290	5.213	/	173.082	HMDB0031484	2-Heptenoic acid	C7H12O2	128.084	2	[M+FA-H]-	45.6	32.1	97.83			1.93943	3.10309	1.20213	1.73256	6.41822	1.57274	10.1779	5.66415	8.24795	2.00782	31.2318	3.3295	2.66136	10.1099	0.263244	-1.92553	0.0810397	1.0913	1.16506
2291	3.966	/	382.178	CSID61893	Oxiperomide	C20H23N3O2	337.179	1	[M+FA-H]-	48.5	47.3	96.85			823.895	656.05	1269.23	1982.77	1164.6	1735.98	6020.42	4366.45	4317.58	5572.37	4228.05	4143.53	1272.09	4774.73	0.26642	-1.90822	5.35077e-05	4.27158	1.63099
1016	5.538	284.057	283.05	HMDB0060791	6-Thioinosinic acid	C10H12N4O4S	284.058	4	[M-H]-	43.5	29.3	92.33			29.0959	13.8671	35.7379	27.2012	25.5052	23.1054	100.754	85.5777	72.0869	65.6306	123.461	132.239	25.7521	96.6249	0.266517	-1.9077	0.00227623	2.64278	1.5992
1826	7.85	/	231.138	HMDB0303805	3-Oxo-alpha-ionol	C13H20O2	208.146	10	[M+Na]+	51.4	73.4	94.6			3.7398	7.50061	3.83811	6.70115	17.9751	18.4524	36.8747	51.8429	32.7627	20.9372	26.1665	47.4362	9.7012	36.0034	0.269453	-1.8919	0.00240342	2.61917	1.65914
5948	2.413	/	444.222	HMDB0031763	Methyl 7-epi-12-hydroxyjasmonate glucoside	C19H30O9	402.189	1	[M+ACN+H]+	46.6	37.6	97.22			17.9781	18.5042	16.7298	7.54829	5.50716	6.45773	57.7899	48.3474	67.8194	39.9971	23.1007	32.7913	12.1209	44.9743	0.269507	-1.89161	0.00267996	2.57187	1.61978
6305	5.548	/	469.113	HMDB0040803	Kaempferide 3-rhamnoside	C22H22O10	446.121	7	[M+Na]+	49.9	63.5	93.88			32.2223	23.3475	29.0878	35.8489	31.1241	33.1634	119.848	90.378	84.9981	67.6805	149.701	169.951	30.799	113.759	0.270738	-1.88503	0.0065027	2.18691	1.62779
3745	5.301	/	497.134	HMDB0034753	7-Hydroxybutylidenephthalide 7-(6-malonylglucoside)	C21H24O11	452.132	8	[M+FA-H]-	53.4	82.6	93.18			18.5374	26.5249	22.5011	42.0818	81.7267	61.9815	215.905	66.6835	54.5408	159.982	202.785	235.158	42.2256	155.842	0.27095	-1.8839	0.0161955	1.7906	1.44684
5649	10.952	/	427.245	HMDB0000447	7a,12a-Dihydroxy-3-oxo-4-cholenoic acid	C24H36O5	404.256	2	[M+Na]+	54.9	80.9	95.75			0.599967	3.11057	0.401204	1.29697	3.56754	4.23104	1.22834	0.773901	0.596294	41.4453	3.82905	0.770294	2.20122	8.1072	0.271514	-1.8809	0.205552	0.687079	0.230377
4192	7.455	/	535.219	HMDB0061687	Estradiol acetate glucuronide	C26H34O9	490.22	1	[M+FA-H]-	41.3	15	92.37			24.5285	16.2545	19.7734	18.1514	18.668	25.1111	71.1035	52.5895	35.5651	22.8861	103.49	162.245	20.4145	74.6466	0.273482	-1.87048	0.039748	1.40068	1.33296
3787	7.082	/	501.141	HMDB0248802	Azilsartan	C25H20N4O5	456.143	1	[M+FA-H]-	42.6	23	91.31			3.69015	1.38543	1.73146	2.54612	0.942225	5.70871	21.3914	5.78285	4.18035	2.78735	9.02172	15.0839	2.66735	9.70793	0.27476	-1.86376	0.0475146	1.32317	1.33298
7947	4.856	/	619.163	HMDB0302534	Isoeriocitrin	C27H32O15	596.174	1	[M+Na]+	48.3	45.9	96.9			61.256	63.9524	74.0895	41.9871	41.5771	44.9798	122.149	257.496	253.434	179.976	185.24	193.823	54.6403	198.686	0.275008	-1.86245	0.000348325	3.45801	1.65141
2972	5.426	437.196	436.188	HMDB0255144	N-Formyl-Met-Leu-Phe	C21H31N3O5S	437.198	7	[M-H]-	47.2	55.9	88.36			4.31366	3.32094	5.46483	10.2565	9.75721	10.8204	22.4868	38.5282	31.0625	21.9163	27.9235	17.1131	7.32226	26.5051	0.276259	-1.85591	0.000771512	3.11266	1.57131
2360	10.482	/	262.216	HMDB0038208	Humuladienone	C15H24O	220.183	1	[M+ACN+H]+	49.2	51.6	96.05			4.32848	6.17222	4.96566	4.51649	4.52336	5.47111	19.5467	10.0112	12.934	20.2713	23.3105	20.9174	4.99622	17.8318	0.280185	-1.83555	0.00368731	2.43329	1.616
2125	10.291	/	371.187	HMDB0256861	Prostratin	C22H30O6	390.204	2	[M-H2O-H]-	44.9	34.7	91.99			1.03422	1.48041	1.58184	0.806205	2.12183	0.957927	4.30467	2.80257	3.7117	5.05034	6.31343	6.21798	1.33041	4.73345	0.281065	-1.83102	0.00257658	2.58896	1.5519
3332	5.323	464.226	463.219	HMDB0031367	Linalool oxide D 3-[apiosyl-(1->6)-glucoside]	C21H36O11	464.226	1	[M-H]-	51.4	64.5	93.96			15.6316	32.3435	18.2345	19.1172	20.3654	21.666	75.6006	65.9623	53.9263	61.7841	102.255	92.3633	21.2264	75.3152	0.281834	-1.82708	0.00144663	2.83964	1.58284
2293	9.772	/	259.167	HMDB0036680	Cyperolone	C15H24O2	236.178	2	[M+Na]+	48.1	44.5	97.79			127.022	383.172	131.407	135.91	325.224	408.951	947.002	541.387	564.415	973.466	1216.76	1113.71	251.948	892.79	0.282203	-1.8252	0.0016669	2.77809	1.60459
1412	6.265	/	317.067	HMDB0038549	Toralactone	C15H12O5	272.068	2	[M+FA-H]-	51.9	66.4	95.21			8.85904	11.259	12.7904	6.59958	3.3954	11.4877	31.8075	38.6802	31.3929	31.7376	27.3315	30.5216	9.06518	31.9119	0.284069	-1.81569	1.58474e-05	4.80004	1.59391
1940	2.551	/	359.099	HMDB0034060	6-O-Acetylarbutin	C14H18O8	314.1	1	[M+FA-H]-	54.2	74.3	97.92			37.1056	31.1466	44.2771	37.0752	24.982	59.4671	129.948	141.414	108.326	102.878	136.703	203.787	39.0089	137.176	0.284372	-1.81415	0.000394009	3.40449	1.58264
8457	4.696	722.239	723.246	HMDB0041437	Citbismine D	C40H38N2O11	722.248	12	[M+H]+	42.5	38.4	87.27			7.17399	10.487	9.48456	7.43803	6.84398	7.46019	22.3075	25.6903	22.2692	30.3012	26.5173	44.659	8.14796	28.6241	0.284654	-1.81272	0.000732869	3.13497	1.62924
7241	5.873	534.1	535.108	HMDB0301693	Kaempferol 3-O-(6-malonyl-glucoside)	C24H22O14	534.101	1	[M+H]+	46.8	41.2	94.65			4.85811	10.9402	14.1967	15.0455	20.409	22.6854	48.5958	46.66	38.8225	60.1141	61.9591	52.5458	14.6891	51.4496	0.285506	-1.80841	0.000109199	3.96178	1.63279
3058	5.536	/	445.118	HMDB0040556	5-Hydroxyflavone	C21H20O8	400.116	10	[M+FA-H]-	48.5	57.5	95.73			61.0377	26.3434	53.1478	48.9516	40.8636	37.1973	183.836	151.113	124.373	91.749	181.54	201.318	44.5902	155.655	0.286469	-1.80355	0.00197371	2.70472	1.54146
7085	5.845	520.194	543.183	HMDB0301807	Pinoresinol	C26H32O11	520.194	0	[M+Na]+	39.6	7.87	90.34			9.67461	12.0028	9.25917	4.11302	7.39927	10.8882	14.8054	42.1459	28.5689	45.0865	17.1944	35.283	8.88951	30.514	0.291326	-1.7793	0.0111787	1.95161	1.51091
2570	3.518	275.163	276.17	HMDB0246810	5-Hydroxyprimaquine	C15H21N3O2	275.163	1	[M+H]+	47	45.4	90.79			6.21116	6.3582	6.48667	8.26802	10.2031	6.26303	27.8697	40.6539	23.491	15.51	19.5904	22.9604	7.29836	25.0126	0.291787	-1.77701	0.00192382	2.71584	1.58841
3868	8.984	344.089	345.096	HMDB0040321	3',8-Dihydroxy-4',5',7-trimethoxyflavone	C18H16O7	344.09	2	[M+H]+	48.7	52.1	93.2			10.914	6.57254	9.53595	6.44492	7.20633	9.82608	31.0933	38.939	51.2459	13.4415	21.0067	15.8916	8.41664	28.603	0.294257	-1.76485	0.0217102	1.66334	1.47124
6623	5.336	/	487.214	HMDB0031367	Linalool oxide D 3-[apiosyl-(1->6)-glucoside]	C21H36O11	464.226	1	[M+Na]+	54.8	81.2	94.19			14.4518	27.9847	14.6042	20.6116	22.8615	26.1898	68.5435	68.5123	48.7563	79.2085	81.0089	84.0039	21.1173	71.6722	0.294637	-1.76299	8.10849e-05	4.09106	1.61988
2613	6.01	/	405.156	HMDB0039100	4-Acetylzearalenone	C20H24O6	360.157	2	[M+FA-H]-	40.7	11	94.13			4.15797	5.73301	5.71983	6.18067	9.53776	7.14699	14.2428	14.9359	15.9405	33.7703	28.2599	22.6919	6.4127	21.6402	0.296333	-1.75471	0.00734933	2.13375	1.50037
2203	6.087	/	377.146	HMDB0028808	Glutaminyltryptophan	C16H20N4O4	332.148	3	[M+FA-H]-	49.6	65.7	85.52			1.9412	1.39975	0.707328	3.39083	3.8767	7.64638	6.40625	1.88237	2.33016	18.3106	16.5136	18.5247	3.16036	10.6613	0.296434	-1.75422	0.0524809	1.28	1.14121
3343	8.322	/	463.307	HMDB0303029	Furost-5-ene-3beta,22,26-triol	C26H42O4	418.308	1	[M+FA-H]-	51.5	63.7	95.26			5.09491	2.14262	5.77694	7.62305	8.46812	4.16086	27.1732	32.5731	24.1004	5.61885	12.048	10.5963	5.54442	18.685	0.296731	-1.75277	0.0272769	1.5642	1.28862
3083	1.446	/	342.14	HMDB0006591	Lactosamine	C12H23NO10	341.132	2	[M+H]+	49.6	54.3	96.76			19.2389	16.7772	18.6591	21.633	16.2438	18.245	70.5743	55.7619	50.7875	69.483	64.7662	59.7001	18.4662	61.8455	0.298585	-1.74378	0.000190088	3.72105	1.63392
1409	12.04	202.172	203.179	HMDB0059857	beta-Vetivenene	C15H22	202.172	1	[M+H]+	51.9	64.3	96.69			578.711	595.427	532.879	546.392	497.742	568.702	1936.69	1617.26	1660.26	2148.99	2011.15	1739.21	553.309	1852.26	0.298721	-1.74313	0.000173423	3.76089	1.63816
4697	4.846	596.175	595.168	HMDB0302534	Isoeriocitrin	C27H32O15	596.174	1	[M-H]-	47.3	38.7	99.29			235.963	187.174	246.971	198.35	159.994	165.061	412.869	872.114	822.717	602.746	641.646	639.611	198.919	665.284	0.298999	-1.74179	0.00184585	2.7338	1.53023
7946	5.187	/	619.162	HMDB0005811	Eriocitrin	C27H32O15	596.174	2	[M+Na]+	45.9	33.5	97.7			290.536	217.182	282.665	317.459	259.418	301.174	620.411	877.35	965.151	1112.73	919.175	1077.63	278.073	928.741	0.299408	-1.73982	7.49537e-05	4.12521	1.6078
2088	8.073	370.106	369.099	HMDB0303339	Lunatone	C20H18O7	370.105	3	[M-H]-	48.4	53.7	91.21			12.0136	9.59138	17.9013	6.73791	6.49541	2.46762	26.5466	44.982	39.0016	20.9983	24.8412	27.4154	9.2012	30.6309	0.30039	-1.73509	0.00161031	2.79309	1.48569
5178	4.197	/	669.132	HMDB0036264	Quercetin 7-glucuronide 3-rhamnoside	C27H28O17	624.133	3	[M+FA-H]-	50	55.5	97.78			84.3235	100.165	103.015	90.7987	86.7239	69.2324	310.936	357.217	314.563	294.007	235.446	262.691	89.0431	295.81	0.301015	-1.73209	1.31084e-05	4.88245	1.55527
6490	6.095	/	481.167	HMDB0029909	Gein	C21H30O11	458.179	1	[M+Na]+	45.8	31.7	98.4			213.684	254.76	250.286	301.175	221.121	317.839	1101.14	936.478	772.965	600.293	716.09	1028.58	259.811	859.257	0.302367	-1.72563	0.00159968	2.79597	1.60164
1026	6.326	/	284.033	HMDB0003074	Delphinidin	C15H11O7+	303.05	0	[M-H2O-H]-	42.1	27.5	83.58			4.33647	6.54962	6.9703	6.72181	8.30471	9.44456	25.8909	22.5004	23.9877	20.5628	26.2394	20.3434	7.05458	23.2541	0.303369	-1.72085	7.95327e-06	5.09945	1.55999
238	6.779	164.084	163.077	HMDB0005809	Eugenol	C10H12O2	164.084	2	[M-H]-	48.1	47.3	95.76	67.7		2.95185	2.76526	2.89198	2.83775	2.00277	4.06455	17.0754	4.81446	8.12635	3.96354	8.87918	14.871	2.91903	9.62166	0.303381	-1.7208	0.0255762	1.59216	1.33639
1086	1.447	/	180.088	HMDB0041561	1,5-Anhydrofructose	C6H10O5	162.053	7	[M+NH4]+	40.5	14.1	96.87			138.551	121.168	134.91	149.641	119.695	136.794	494.299	415.733	366.763	480.917	468.773	409.34	133.46	439.304	0.303798	-1.71882	0.000141926	3.84794	1.6257
4911	1.312	393.153	394.16	HMDB0252619	gamma-Glutamylfelinylglycine	C15H27N3O7S	393.157	10	[M+H]+	41.9	27.8	92.35			10.8676	4.47909	10.8222	6.60761	8.09928	10.6798	24.1265	12.2884	37.1184	23.431	34.2577	34.7046	8.59261	27.6544	0.310713	-1.68634	0.00629377	2.20109	1.48755
2616	9.454	406.273	405.265	HMDB0000502	3-Oxocholic acid	C24H38O5	406.272	2	[M-H]-	55.8	86.1	94.97			21.1166	18.6028	21.0033	12.8376	19.5482	10.6495	77.0968	102.079	84.5307	20.6183	27.981	21.352	17.293	55.6095	0.310972	-1.68514	0.0398367	1.39972	1.17038
2502	8.934	/	273.146	HMDB0035798	Piperdial	C15H22O3	250.157	2	[M+Na]+	41.3	14.2	94.57			18.1688	18.6523	7.27518	8.36047	26.5405	21.4835	33.8059	15.4437	78.5531	40.4564	51.5637	103.247	16.7468	53.8449	0.311019	-1.68493	0.0338085	1.47097	1.3223
23	8.224	94.0421	93.0348	HMDB0000228	Phenol	C6H6O	94.0419	2	[M-H]-	40.2	5.55	97.96	85		53.3059	49.0018	68.2126	89.6323	86.8063	89.0183	94.0017	64.7086	64.415	231.452	325.99	613.633	72.6629	232.367	0.312708	-1.67711	0.0814895	1.0889	0.998374
5705	8.241	836.459	835.452	HMDB0034546	Lucyoside M	C44H68O15	836.456	4	[M-H]-	46.8	41.2	97.86			77.0448	28.2487	59.035	14.2487	40.467	5.30262	29.6822	171.728	447.894	42.5683	21.766	3.62399	37.3911	119.544	0.312782	-1.67677	0.153485	0.813933	0.402154
2064	8.412	/	367.119	HMDB0041167	Shinpterocarpin	C20H18O4	322.121	1	[M+FA-H]-	50	55.5	96.23			8.04881	8.22161	12.6039	6.51835	5.50699	6.65543	28.2967	25.7945	21.1072	16.8635	27.9887	31.982	7.92585	25.3388	0.312796	-1.67671	0.000202656	3.69324	1.51014
4550	7.177	/	575.124	HMDB0040477	Buddlenoid A	C30H26O13	594.137	8	[M-H2O-H]-	46.1	48.1	90.87			1.71241	1.9723	5.5547	3.96397	4.50156	6.98989	11.3487	12.4738	12.7161	12.0355	16.6712	13.2585	4.1158	13.084	0.314568	-1.66855	0.000108018	3.9665	1.52675
4562	10.623	/	577.27	HMDB0240597	LysoPI(18:2/0:0)	C27H49O12P	596.296	14	[M-H2O-H]-	38.4	13	93.89			0.962701	1.09754	1.39612	2.52387	3.73771	4.78902	3.7498	1.55809	2.20902	14.1901	13.423	10.8531	2.41783	7.66384	0.315485	-1.66436	0.0567069	1.24636	1.0919
1569	3.315	330.096	329.088	HMDB0302470	Vanilloyl glucose	C14H18O9	330.095	2	[M-H]-	49.1	53.7	94.51			9.86026	9.67641	14.5156	6.92365	12.9295	9.42567	32.7931	41.4272	21.7116	28.1068	25.2093	50.7914	10.5552	33.3399	0.316593	-1.6593	0.00529976	2.27574	1.47249
2648	10.287	278.188	279.195	HMDB0030974	8-Acetoxy-4-acoren-3-one	C17H26O3	278.188	1	[M+H]+	41.4	12.7	96			1.62263	3.9625	0.524635	3.20708	5.79327	2.60277	11.3954	5.8325	9.29263	6.97684	9.37865	13.0577	2.95215	9.32229	0.316676	-1.65892	0.0021397	2.66965	1.51126
773	8.382	/	249.15	HMDB0036150	4,11,13,15-Tetrahydroridentin B	C15H24O4	268.167	0	[M-H2O-H]-	42.5	20.2	92.83			8.57447	2.54114	5.04386	4.05164	4.51517	3.46594	24.0386	8.47341	7.43407	13.387	17.85	17.8267	4.6987	14.8349	0.316732	-1.65867	0.0118684	1.92561	1.38815
1982	8.988	238.193	261.182	HMDB0038138	alpha-Bisabolol oxide C	C15H26O2	238.193	2	[M+Na]+	42	14.5	97.62			33.1032	25.0869	23.7708	35.6501	27.9653	56.2917	104.467	87.8842	71.8254	43.9858	147.633	178.975	33.6447	105.795	0.318017	-1.65282	0.0182185	1.73949	1.41914
4673	6.478	592.18	591.173	HMDB0037417	Isowertin 2''-rhamnoside	C28H32O14	592.179	2	[M-H]-	52.9	72.7	94.19			27.521	34.9651	33.668	42.1135	55.6235	54.5966	94.1254	111.806	138.961	121.592	148.76	160.979	41.4146	129.371	0.320124	-1.6433	0.000112891	3.94734	1.50419
7742	8.673	590.175	591.183	HMDB0252936	Grape seed extract	C32H30O11	590.179	5	[M+H]+	45.7	40.4	94.1			13.4055	13.4221	18.6276	15.6471	11.7393	17.326	38.6363	43.8914	38.1468	45.4363	56.6274	58.6523	15.0279	46.8984	0.320435	-1.6419	0.000755925	3.12152	1.56842
4369	4.303	/	553.214	HMDB0038117	6-O-Oleuropeoylsucrose	C22H36O13	508.216	0	[M+FA-H]-	49.6	57.8	90.18			4.3646	4.03515	4.83816	4.51964	6.15305	3.83728	9.64473	8.44754	13.281	35.0427	12.6173	7.51621	4.62465	14.4249	0.320602	-1.64115	0.036303	1.44006	1.2817
3109	6.978	448.231	447.224	HMDB0029348	Neryl arabinofuranosyl-glucoside	C21H36O10	448.231	1	[M-H]-	40.9	8.63	97.54			55.7558	74.98	72.1082	84.0432	89.3651	91.4341	170.82	233.576	263.017	294.135	263.612	227.616	77.9477	242.129	0.321926	-1.6352	5.04702e-05	4.29697	1.50704
1959	11.338	/	359.26	HMDB0060043	13-HDoHE	C22H34O	314.261	2	[M+FA-H]-	48.2	48.8	93.92			1.41192	1.02522	1.73156	1.27526	1.35941	0.546827	5.41042	6.89572	6.60758	0.710466	1.47932	1.40141	1.22503	3.75082	0.326604	-1.61438	0.0588258	1.23043	0.925088
5691	1.299	828.278	827.271	HMDB0003255	Amylopectin	C30H52O26	828.275	5	[M-H]-	50.4	60.3	97.05			41.2186	35.1968	24.5519	30.8883	8.69759	9.53667	147.399	105.826	72.2592	41.4347	26.6032	62.4588	25.015	75.9968	0.329158	-1.60315	0.0223846	1.65005	1.24338
6345	6.973	/	471.22	HMDB0029348	Neryl arabinofuranosyl-glucoside	C21H36O10	448.231	1	[M+Na]+	47.8	44	96.62			44.4312	63.0333	56.4194	69.8318	71.2293	75.5807	138.964	206.234	232.533	227.439	167.615	168.148	63.421	190.155	0.333522	-1.58415	0.000968241	3.01402	1.52918
292	0.859	174.112	173.105	HMDB0000517	Arginine	C6H14N4O2	174.112	2	[M-H]-	49.4	56.9	92.19	88.8		37.6334	10.1736	95.6755	5.87535	2.41443	3.44153	19.9696	104.741	301.974	4.39847	6.84395	26.3265	25.869	77.3755	0.33433	-1.58065	0.163818	0.785638	0.767545
1739	12.25	/	341.213	HMDB0030454	Macrophorin A	C22H32O4	360.23	1	[M-H2O-H]-	44.5	28.4	95.84			1.94537	1.71133	1.34949	2.82903	1.67935	3.11918	4.9607	5.28116	7.42183	9.24863	5.21875	5.5805	2.10562	6.28526	0.33501	-1.57772	0.00228056	2.64196	1.44585
4938	11.245	394.214	417.203	HMDB0035074	beta-Bixin	C25H30O4	394.214	1	[M+Na]+	50.7	59.6	95.5			41.5938	17.0839	42.9672	35.8159	34.6926	56.2178	132.625	33.8296	24.0367	83.8735	229.489	173.852	38.0619	112.951	0.336977	-1.56928	0.0581806	1.23522	1.03136
4005	5.996	/	519.114	HMDB0037342	Apigenin 7-O-(6''-O-acetylglucoside)	C23H22O11	474.116	1	[M+FA-H]-	48.4	49.6	93.54			10.0996	19.976	18.7522	27.3303	21.9352	27.3807	68.5059	72.3392	86.8662	43.1257	38.8772	61.47	20.9123	61.864	0.338037	-1.56475	0.00122012	2.9136	1.40593
103	0.853	132.09	131.083	HMDB0000214	Ornithine	C5H12N2O2	132.09	2	[M-H]-	42.2	17	96.59	77		17.1399	2.71267	36.7721	1.54191	1.425	0.993771	7.70736	38.2215	119.079	1.62277	2.3473	10.1746	10.0976	29.8588	0.338177	-1.56415	0.168383	0.773703	0.788693
4038	1.884	/	353.084	HMDB0240531	Hydroxytyrosol 4'-glucuronide	C14H18O9	330.095	1	[M+Na]+	45.7	33.7	96.65			142.043	185.29	161.561	143.324	156.376	107.105	579.697	473.836	522.531	223.926	299.041	501.969	149.283	433.5	0.344368	-1.53798	0.00659073	2.18107	1.43848
682	1.31	148.038	149.046	HMDB0011676	Xylono-1,5-lactone	C5H8O5	148.037	8	[M+H]+	40	11.1	98.4			6.01045	5.63761	5.46935	4.62721	5.37015	5.92846	15.4815	14.6364	14.2549	16.1269	19.2532	16.0502	5.5072	15.9672	0.344907	-1.53572	6.54956e-06	5.18379	1.53739
100	0.902	132.054	131.047	HMDB0000168	Asparagine	C4H8N2O3	132.053	1	[M-H]-	45.3	33.8	94.69	70.6		52.0622	33.9551	75.5319	101.994	62.4879	80.1261	89.0118	76.7333	178.677	214.132	259.206	356.151	67.6929	195.652	0.345987	-1.53121	0.0282285	1.54931	1.22304
5179	4.547	670.176	669.169	HMDB0037469	Spinacetin 3-gentiobioside	C29H34O18	670.175	3	[M-H]-	49.1	56.7	92.65			29.9876	31.8997	33.1538	25.0843	21.2284	12.8398	67.8369	96.2707	109.069	71.2459	47.0521	53.675	25.6989	74.1916	0.346386	-1.52955	0.00558348	2.25309	1.36313
3028	3.442	/	441.251	HMDB0254731	Milciclib	C25H32N8O	460.27	2	[M-H2O-H]-	48.3	51.1	92.34			82.2802	113.327	198.358	128.387	109.895	97.349	466.916	388.228	335.848	226.307	340.194	334.48	121.599	348.662	0.34876	-1.51969	0.000410929	3.38623	1.42031
3453	1.304	324.105	325.112	HMDB0251271	Difructose anhydride III	C12H20O10	324.106	2	[M+H]+	41.7	15.4	95.09			8.23782	8.85272	5.41275	3.68293	4.74954	5.74421	23.3871	20.364	19.4328	6.33102	28.8245	5.94747	6.11333	17.3811	0.351722	-1.50749	0.03025	1.51927	1.20286
6675	10.779	/	491.276	HMDB0248458	Antcin B	C29H40O5	468.288	1	[M+Na]+	41.4	15	92.67			46.9143	21.7956	11.2271	39.5916	11.7485	14.1763	102.222	76.3565	73.0139	32.0002	29.7214	97.8467	24.2422	68.5267	0.353763	-1.49914	0.0145004	1.83862	1.32104
3018	5.675	300.063	301.07	HMDB0029676	Diosmetin	C16H12O6	300.063	2	[M+H]+	51.2	61.8	96.52	85.5		30.1676	26.1081	39.7708	34.4203	34.7147	33.5805	83.6974	93.0192	93.5328	46.1338	114.264	129.67	33.127	93.3862	0.354731	-1.4952	0.00156204	2.80631	1.422
2499	5.602	/	273.087	HMDB0248259	Alrestatin	C14H9NO4	255.053	2	[M+NH4]+	47.3	41.4	96.87			4.11525	1.75463	7.50291	7.59722	4.02226	27.2762	7.18038	8.95115	16.5075	18.9349	42.3182	53.0232	8.71142	24.4859	0.355773	-1.49097	0.0713855	1.14639	1.23066
7210	4.34	/	531.204	HMDB0038117	6-O-Oleuropeoylsucrose	C22H36O13	508.216	2	[M+Na]+	52.9	73.2	93.22			5.80341	12.3506	6.08398	10.0195	7.80635	6.21391	23.2126	19.3858	18.6655	44.7179	17.2777	12.4129	8.04629	22.6121	0.355841	-1.4907	0.015469	1.81054	1.34951
5918	5.264	/	443.148	HMDB0030688	Cyclomulberrin	C25H24O6	420.157	3	[M+Na]+	40.6	16.5	89.87			39.4249	26.8145	47.2529	3.35132	0.517522	3.73468	144.655	147.046	26.0775	0.950167	1.22831	19.9197	20.1826	56.646	0.356294	-1.48886	0.152721	0.8161	0.509046
2303	3.487	/	383.099	HMDB0029681	3-O-p-Coumaroylquinic acid	C16H18O8	338.1	2	[M+FA-H]-	48.8	52.1	94.05			9.16368	11.735	9.66304	7.10513	4.40768	7.3926	37.3831	37.4782	29.1022	7.67146	11.4946	15.2193	8.24452	23.0581	0.357554	-1.48377	0.0346217	1.46065	1.12318
2528	5.595	/	398.089	HMDB0015487	Acenocoumarol	C19H15NO6	353.09	2	[M+FA-H]-	46	36.9	95.25			68.105	50.2024	52.9402	38.3766	65.1256	57.7798	204.252	142.661	197.597	84.712	122.627	174.094	55.4216	154.324	0.359125	-1.47744	0.00494382	2.30594	1.35082
167	5.899	148.053	147.045	HMDB0000930	Cinnamic acid	C9H8O2	148.052	2	[M-H]-	42.8	21	95.11	88.7		18.7472	11.1462	13.4516	14.9628	13.7057	9.8103	33.5209	47.3006	47.1412	30.8929	34.3169	33.0247	13.6373	37.6995	0.361737	-1.46699	0.000735497	3.13342	1.39932
143	0.978	/	142.999	HMDB0002070	4-Hydroxy-2-oxoglutaric acid	C5H6O6	162.016	1	[M-H2O-H]-	47.2	43.6	94.1			28.1745	27.2575	16.8454	118.225	32.5858	135.066	103.226	76.877	106.471	342.138	105.607	255.682	59.6925	165	0.361773	-1.46684	0.0444241	1.35238	1.28206
5099	5.657	654.181	653.174	HMDB0037579	Limocitrin 3-rutinoside	C29H34O17	654.18	2	[M-H]-	47.3	40.9	98.34			405.131	569.745	531.557	363.841	346.787	364.515	1702.23	1935.81	1409.12	693.209	583.329	804.014	430.263	1187.95	0.362188	-1.46519	0.022117	1.65527	1.23284
5156	1.298	666.224	665.216	HMDB0258892	Tetraglucoside	C24H42O21	666.222	3	[M-H]-	50.4	58.6	96.78			39.4793	35.0254	25.9807	28.1443	7.32775	10.2401	137.79	90.6754	65.8953	38.7056	24.9659	44.5578	24.3663	67.0982	0.363143	-1.46139	0.032504	1.48806	1.15231
1182	6.323	300.064	299.057	HMDB0302564	3-O-Methylkaempferol	C16H12O6	300.063	1	[M-H]-	55.8	84.1	96.65			185.498	238.518	258.896	320.502	321.899	377.739	878.688	787.064	841.137	676.72	758.224	714.825	283.842	776.109	0.365724	-1.45117	1.1984e-05	4.9214	1.42452
3039	4.994	/	443.12	HMDB0030055	Taraxacoside	C18H22O10	398.121	1	[M+FA-H]-	48.8	47.6	98.07			71.4205	79.1222	100.965	83.4668	52.8372	74.9638	248.752	230.543	253.588	144.617	175.027	212.093	77.1293	210.77	0.36594	-1.45032	0.00100134	2.99942	1.39044
3713	4.371	/	495.118	HMDB0037476	Neocarthamin	C21H22O11	450.116	8	[M+FA-H]-	45.8	44.2	93.43			22.2675	13.5883	21.8961	22.4992	37.2919	30.9717	84.7319	70.7651	62.6378	47.4395	69.1299	69.9466	24.7525	67.4418	0.367019	-1.44607	0.000199108	3.70091	1.39139
415	6.012	196.074	195.067	HMDB0303913	4-hydroxy-3-methoxybenzoic acid ethyl ester	C10H12O4	196.074	2	[M-H]-	54.3	77.5	96.25			9.16599	11.5776	10.2533	11.648	13.6256	11.609	24.3234	23.7698	20.2216	48.2996	37.4468	30.7805	11.3132	30.8069	0.36723	-1.44524	0.00824248	2.08394	1.35439
7607	6.869	/	575.188	HMDB0302299	Arctignan C	C30H32O10	552.2	0	[M+Na]+	44.6	30.9	92.27			30.8821	38.6592	13.2759	18.7021	21.1929	23.8361	52.4635	62.6025	50.2805	137.366	25.7952	69.1325	24.4247	66.2733	0.368545	-1.44009	0.02614	1.58269	1.24022
7366	6.327	548.116	549.123	HMDB0037455	Chrysoeriol 7-O-(6''-malonyl-glucoside)	C25H24O14	548.117	1	[M+H]+	52.9	68	97.77			123.203	173.685	175.782	199.136	193.091	226.995	598.573	570.171	623.927	351.105	438.287	378.455	181.982	493.42	0.368818	-1.43902	0.00251939	2.59871	1.43899
4633	9.708	380.198	403.187	HMDB0036621	Conferone	C24H28O4	380.199	2	[M+Na]+	49.1	51.4	96.06			66.1289	149.845	130.392	263.016	250.417	434.781	326.946	296.903	206.259	651.654	1056.92	952.647	215.763	581.888	0.370798	-1.43129	0.048427	1.31491	1.16997
3254	7.313	460.138	459.131	HMDB0030869	Wistin	C23H24O10	460.137	2	[M-H]-	44.3	35.8	88.75			1.92598	1.52405	2.15131	2.79499	5.65199	3.61012	8.63011	5.01119	4.94398	8.32788	8.79419	11.7836	2.94307	7.91516	0.371827	-1.4273	0.00424744	2.37187	1.32901
2277	5.187	258.052	259.06	HMDB0033911	5,6,8-Trihydroxy-2-methylbenzo[g]chromen-4-one	C14H10O5	258.053	1	[M+H]+	49	50.7	95.9			44.4675	31.4967	47.6764	33.1551	29.2586	31.3262	78.4171	116.659	112.793	81.518	88.5015	103.243	36.2301	96.8552	0.374065	-1.41864	0.000410966	3.38619	1.45305
214	1.299	/	160.062	HMDB0001514	Glucosamine	C6H13NO5	179.079	2	[M-H2O-H]-	46.1	40.5	92.44			6.02204	4.72854	6.97326	7.61348	8.21275	6.16673	11.1052	10.3272	10.2271	37.5555	20.7206	16.2243	6.61947	17.6933	0.374122	-1.41842	0.040374	1.3939	1.19843
7479	4.909	/	561.194	HMDB0039230	Citrusin A	C26H34O12	538.205	1	[M+Na]+	54.2	73.7	98.76			728.665	487.152	805.221	297.428	728.846	459.428	755.145	1077.39	1369.91	1684.6	2280.18	2196.67	584.457	1560.65	0.374496	-1.41698	0.0130241	1.88525	1.314
3737	3.932	497.173	496.165	HMDB0015308	Idarubicin	C26H27NO9	497.169	8	[M-H]-	47.4	52.2	93.71			10.3976	9.23468	10.5433	11.4278	7.30666	11.06	22.7736	25.7465	29.3537	28.2321	26.0084	26.8748	9.995	26.4982	0.377195	-1.40662	4.37343e-06	5.35918	1.41016
3083	10.271	/	445.296	HMDB0005814	Testosterone enanthate	C26H40O3	400.298	2	[M+FA-H]-	45	32	94.94			5.82985	6.30671	4.75225	6.09975	6.36632	4.09546	19.3075	25.1093	21.2226	5.77561	9.54167	7.0433	5.57506	14.6667	0.380118	-1.39548	0.0354122	1.45085	1.07774
1870	7.751	356.09	355.083	HMDB0033659	Dihydrohydroxy-O-methylsterigmatocystin	C19H16O7	356.09	2	[M-H]-	52	65.5	96.36			2.75617	1.76335	2.50096	1.41739	0.784689	1.21382	4.61902	6.63971	4.91616	4.23294	4.15904	2.71779	1.7394	4.54744	0.3825	-1.38647	0.00216122	2.6653	1.30953
3117	9.636	448.319	447.312	HMDB0032783	Porrigenin A	C27H44O5	448.319	1	[M-H]-	40.7	9.03	96.18			36.0848	27.0474	36.2535	29.8995	35.396	26.1795	99.9543	155.23	124.709	26.1383	52.8911	40.0021	31.8101	83.1542	0.382544	-1.3863	0.0452003	1.34486	1.00859
342	7.41	/	181.087	HMDB0030990	alpha-Carboxy-delta-nonalactone	C10H16O4	200.105	2	[M-H2O-H]-	42.5	21.2	93.77			4.88217	3.62555	4.52041	5.61663	8.06012	4.31666	33.3064	5.25834	3.51266	10.692	13.0304	14.6829	5.17026	13.4138	0.385444	-1.37541	0.0630713	1.20017	0.917361
4521	3.766	/	571.205	HMDB0035039	Phaseolus epsilon	C25H34O12	526.205	3	[M+FA-H]-	48.6	53.9	92.45			5.65704	4.58265	10.5452	4.4633	8.61221	4.93815	15.1222	8.7327	16.9348	16.9914	22.0264	20.4658	6.46643	16.7122	0.386928	-1.36986	0.00193005	2.71443	1.29642
4390	6.872	/	555.189	HMDB0039697	Isophysalin B	C28H30O9	510.189	3	[M+FA-H]-	47.6	44.9	96.75			17.8973	22.4632	23.0816	19.5516	22.1933	18.5757	39.6802	63.3564	39.197	64.8223	51.5748	59.8249	20.6271	53.0759	0.388634	-1.36351	0.00193288	2.71379	1.35922
8352	4.92	692.228	693.235	HMDB0030074	Albanin F	C40H36O11	692.226	3	[M+H]+	43.1	32.7	86.29			16.1788	9.42511	10.524	4.90834	7.9104	6.65444	26.3332	38.4642	33.3411	15.9569	18.4282	10.4949	9.26685	23.8364	0.388769	-1.36302	0.0217106	1.66333	1.25365
3015	6.332	300.063	301.07	HMDB0253076	Hematein	C16H12O6	300.063	2	[M+H]+	49.3	57.2	91.62			12.618	19.089	17.2806	28.7797	15.2365	26.0122	62.6149	61.7307	65.2565	36.4149	35.9331	44.1203	19.836	51.0117	0.388852	-1.36271	0.00345792	2.46118	1.37033
8114	4.853	/	649.173	HMDB0040470	5-Methyleriodictyol 7-[glucosyl-(1->4)-galactoside]	C28H34O16	626.185	1	[M+Na]+	53.9	74	97.19			50.2262	45.524	63.9935	30.4446	36.4851	46.3284	78.3549	169.334	130.531	86.3296	119.738	116.489	45.5003	116.796	0.389571	-1.36004	0.00168751	2.77275	1.37443
5626	6.52	/	427.136	HMDB0039273	Pinostilbenoside	C21H24O8	404.147	1	[M+Na]+	47.8	44.6	95.34			48.5321	52.5935	55.3113	58.6961	62.2663	77.9162	90.0766	116.321	77.6281	239.619	193.61	190.94	59.2193	151.366	0.391233	-1.3539	0.0204346	1.68963	1.24726
5605	4.266	/	801.213	HMDB0040294	Quercetin 3-[rhamnosyl-(1->2)-rhamnosyl-(1->6)-glucoside]	C33H40O20	756.211	4	[M+FA-H]-	49.9	60.7	93.82			24.5073	26.4133	22.2293	19.7068	22.4804	16.7474	50.2275	55.3979	47.1419	65.2147	62.4427	57.0431	22.0141	56.2446	0.391399	-1.35329	1.60603e-05	4.79425	1.37185
2894	4.86	/	295.081	HMDB0029943	Arbutin	C12H16O7	272.09	8	[M+Na]+	43.7	29.7	97.33			72.9855	62.5016	84.7025	57.3685	45.2463	49.5579	146.762	228.134	189.006	110.115	127.354	149.639	62.0604	158.502	0.391544	-1.35275	0.00143884	2.84199	1.37815
1266	6.101	192.151	193.159	HMDB0034671	5,8-Megastigmadien-4-one	C13H20O	192.151	1	[M+H]+	49.5	51.4	97.01			59.4276	20.8142	10.2849	8.69956	9.08739	7.53419	41.378	50.4574	40.9989	59.5007	55.7292	47.0454	19.308	49.1849	0.392559	-1.34902	0.0102812	1.98795	1.46145
4285	12.007	/	365.21	HMDB0031059	2-Hydroxy-6-(8,11,14-pentadecatrienyl)benzoic acid	C22H30O3	342.219	5	[M+Na]+	47.9	49.2	96.07			3.49232	3.85568	3.23019	3.13754	5.50313	2.26105	8.66158	4.25927	5.34296	8.78129	16.0394	11.4781	3.57999	9.09376	0.393675	-1.34492	0.015389	1.81279	1.22283
1473	3.538	/	324.073	HMDB0037261	DHBOA-Glc	C14H17NO9	343.09	2	[M-H2O-H]-	51.5	65.2	94.45			15.2532	11.919	14.753	17.0784	16.1283	23.7907	25.5319	33.4715	37.1818	62.1428	61.5683	31.2916	16.4871	41.8647	0.393819	-1.3444	0.012583	1.90021	1.27005
1784	4.728	346.142	345.135	HMDB0036892	Gibberellin A80	C19H22O6	346.142	2	[M-H]-	49	53	94.51			28.4789	8.35898	30.9239	6.93929	6.69084	8.4559	20.669	55.25	55.1318	38.3041	32.9894	25.7438	14.9746	38.0147	0.393917	-1.34404	0.0145181	1.83809	1.28048
4892	13.107	620.266	619.259	HMDB0302162	Methyl phaeophorbide b	C36H36N4O6	620.263	4	[M-H]-	48.2	57.3	88.22			1.67237	1.46516	2.32739	0.500877	1.01877	0.471952	3.59821	5.72012	4.37079	1.55328	1.53148	2.13183	1.24275	3.15095	0.394406	-1.34225	0.0346528	1.46026	1.13451
7304	11.876	/	541.334	HMDB0240603	LysoPS(18:1/0:0)	C24H46NO9P	523.291	16	[M+NH4]+	42.6	34.8	95.02			4.35888	8.94814	6.1853	5.36973	3.68265	2.83766	17.7621	18.7836	30.1328	3.29697	3.56309	5.92001	5.23039	13.2431	0.394953	-1.34025	0.0900547	1.04549	0.824147
93	1.008	131.058	130.051	HMDB0000766	N-Acetylalanine	C5H9NO3	131.058	2	[M-H]-	50.3	59	94.2	80.5	81	25.8244	16.2235	23.6338	32.8934	36.8924	35.0834	52.96	39.857	35.2071	139.035	89.4318	73.6968	28.4251	71.698	0.396457	-1.33477	0.0347365	1.45921	1.15025
5260	4.715	/	410.207	HMDB0243705	Fingolimod phosphate ester	C19H34NO5P	387.217	0	[M+Na]+	44.3	26.8	94.99			24.8503	23.4361	29.4645	20.4559	24.4037	22.4881	53.1536	65.7526	62.1015	86.2142	55.4121	41.5257	24.1831	60.6933	0.398447	-1.32754	0.000766345	3.11558	1.3759
4322	4.716	/	367.136	HMDB0033067	erythro-Anethole glycol 2-glucoside	C16H24O8	344.147	1	[M+Na]+	45	30.4	96.25			18.5735	42.5488	25.6059	16.2375	20.3563	23.1513	73.6199	58.9833	45.6494	81.9569	40.9848	63.2192	24.4122	60.7356	0.401942	-1.31494	0.00205751	2.68666	1.35057
2503	6.437	/	273.146	HMDB0039644	Heliannuol A	C15H22O3	250.157	1	[M+Na]+	47.6	44.1	95.41			8.76711	12.2188	10.2162	10.713	18.1447	10.0956	34.7482	18.6182	11.9155	22.147	32.2228	53.7795	11.6926	28.9052	0.404514	-1.30574	0.0339888	1.46866	1.16781
3929	4.422	348.048	349.055	HMDB0012152	2-O-(6-Phospho-alpha-mannosyl)glycerate	C9H17O12P	348.046	5	[M+H]+	51.2	63.6	97.72			12.7556	10.7222	11.8194	10.544	25.6854	10.7096	13.1848	17.4349	31.3375	76.0472	54.8747	10.2357	13.706	33.8525	0.404875	-1.30445	0.0858492	1.06626	0.896689
4778	12.336	/	387.192	HMDB0006762	17alpha,21-Dihydroxypregnenolone	C21H32O4	348.23	2	[M+K]+	45.5	35.2	95.07			3.86452	16.433	9.74493	3.32412	2.55637	8.86041	15.9861	10.0223	15.6037	10.9965	30.9673	26.445	7.4639	18.3368	0.407045	-1.29674	0.0254276	1.59469	1.2666
444	5.674	200.105	199.098	HMDB0034971	Nepetalinic acid	C10H16O4	200.105	2	[M-H]-	46.6	42.6	92.14			12.6586	12.3638	13.9386	16.4381	18.0764	29.8612	44.9112	32.3414	36.6452	40.3047	57.5877	40.6159	17.2228	42.0677	0.409406	-1.28839	0.000811041	3.09096	1.31531
1836	6.498	352.026	351.019	HMDB0240547	Naringenin 7-sulfate	C15H12O8S	352.025	2	[M-H]-	48	53.4	88.74			5.16729	2.4978	4.67424	2.27723	2.44965	2.69486	12.0591	8.20374	5.91067	9.20212	6.41203	6.46293	3.29351	8.04176	0.409551	-1.28788	0.00288715	2.53953	1.26788
5090	13.106	/	403.281	HMDB0011545	MG(0:0/20:3/0:0)	C23H40O4	380.293	1	[M+Na]+	54.2	79.5	92.58			1.11447	0.872601	1.19361	0.945536	0.893932	1.23025	1.78138	1.58871	1.48151	2.00895	3.43024	4.83293	1.04173	2.52062	0.413284	-1.27479	0.0385528	1.41394	1.17515
905	5.191	166.026	167.034	HMDB0002107	Phthalic acid	C8H6O4	166.027	1	[M+H]+	46.3	37.6	95.25			29.0023	16.3797	25.8675	24.416	18.7327	22.7599	45.6963	69.6242	63.4708	47.3653	47.1876	58.1813	22.8597	55.2542	0.413718	-1.27328	0.000784372	3.10548	1.36126
4506	10.865	/	372.347	CSID4472354	21-Oxodocosanoic acid	C22H42O3	354.313	2	[M+NH4]+	56.1	87.7	95.34			2.99582	12.2697	1.68055	1.48017	2.37684	0.939832	27.8365	9.90176	8.83864	2.86883	1.46258	1.50307	3.62382	8.73523	0.414851	-1.26933	0.158009	0.801318	0.773109
405	2.177	/	195.028	HMDB0060951	Fluorobenzoylpropionic acid	C10H8F2O3	214.044	7	[M-H2O-H]-	45.1	37.6	95.09			26.0268	45.0133	17.0063	50.6227	59.2664	49.2747	113.91	77.4081	42.1176	78.8567	145.129	132.068	41.2017	98.2482	0.419363	-1.25373	0.0155754	1.80756	1.14705
5030	3.754	399.179	400.186	HMDB0254007	Lenapenem	C18H29N3O5S	399.183	9	[M+H]+	45.7	46.8	91.91			17.7665	8.59917	12.8596	7.70004	7.39592	6.89677	20.9381	47.6746	39.2698	11.7884	14.6455	11.3158	10.203	24.272	0.420361	-1.2503	0.0611055	1.21392	1.0552
8158	4.283	656.158	657.165	HMDB0037541	Patuletin 3-gentiobioside	C28H32O18	656.159	2	[M+H]+	54.1	79.9	93.05			10.286	15.5683	12.026	8.90524	8.53983	5.72323	34.6037	31.1333	22.2028	18.6413	14.997	22.5331	10.1748	24.0185	0.423622	-1.23915	0.00431451	2.36507	1.27491
6396	4.306	/	497.163	HMDB0038680	Musabalbisiane A	C23H28O12	496.158	6	[M+H]+	45.9	47.4	88.67			20.9601	19.8671	25.3232	13.9252	10.3553	7.48221	53.008	69.5381	51.2786	17.918	15.9613	23.3302	16.3189	38.5057	0.423804	-1.23853	0.0502408	1.29894	1.05177
5909	7.259	/	442.279	HMDB0005022	Pravastatin	C23H36O7	424.246	1	[M+NH4]+	45.1	28.4	98.64			58.9555	32.3048	72.9212	25.889	49.347	23.6085	42.519	127.252	241.255	98.3495	54.4051	55.7746	43.8377	103.259	0.424539	-1.23603	0.0677799	1.1689	1.00388
824	7.989	/	257.082	HMDB0032039	Benzoin	C14H12O2	212.084	1	[M+FA-H]-	45.1	31.2	95.7			4.20043	4.44375	6.6988	7.3101	3.84983	1.59513	15.4915	10.5419	10.4371	8.72486	10.3608	10.4745	4.68301	11.0051	0.42553	-1.23267	0.00148256	2.82899	1.2185
3758	1.89	338.097	339.105	HMDB0301709	5-p-Coumaroylquinic acid	C16H18O8	338.1	8	[M+H]+	39.8	3.87	94.69			141.689	156.919	146.671	56.4386	48.7268	57.6771	217.101	468.68	290.304	153.451	134.329	163.595	101.354	237.91	0.426017	-1.23102	0.0330501	1.48083	1.1716
5791	13.74	/	868.511	HMDB0261119	PE(6 keto-PGF1alpha/18:0)	C43H80NO12P	833.542	0	[M+Cl]-	38.9	8.44	86.29			0.316607	0.529637	0.31793	0.697231	0.844817	0.77295	0.288019	0.217236	0.435239	2.58035	2.84992	1.7869	0.579862	1.35961	0.426491	-1.22941	0.102725	0.988324	0.520992
1888	4.769	234.089	235.096	HMDB0035712	Aloesol	C13H14O4	234.089	1	[M+H]+	49.8	54	96.16			10.665	16.4104	10.3124	13.6176	22.2182	14.9595	22.1546	51.4673	47.2882	27.7954	22.0002	35.9911	14.6972	34.4495	0.426631	-1.22894	0.0142106	1.84739	1.2314
4543	9.996	/	374.316	HMDB0242027	N-Lauroyl Arginine	C18H36N4O3	356.279	9	[M+NH4]+	41.7	22.3	96.4			5.94038	0.840237	15.5978	2.43959	2.5797	2.45049	3.17861	5.41856	32.1186	7.7602	7.00617	14.3714	4.9747	11.6422	0.427297	-1.22669	0.12505	0.902916	1.06185
3568	4.421	/	330.1	HMDB0030563	3',4,4'-Trihydroxypulvinone	C17H12O6	312.063	9	[M+NH4]+	42.8	33.8	90.35			14.7437	8.04498	11.4851	5.35739	11.6173	11.1006	7.28691	34.5305	40.7362	15.1096	17.7543	30.0419	10.3915	24.2432	0.428635	-1.22218	0.0408266	1.38906	1.02148
2063	11.312	/	245.153	HMDB0036791	Isokobusone	C14H22O2	222.162	9	[M+Na]+	50.2	63.8	97.46			121.611	63.159	110.137	118.445	95.4732	120.911	311.357	82.0646	46.7408	198.981	525.624	300.891	104.956	244.276	0.429661	-1.21873	0.0792125	1.10121	0.744664
2916	10.515	432.324	431.317	HMDB0062794	3beta,4beta-dihydroxycholest-5-en-26-oate(1-)	C27H44O4	432.324	2	[M-H]-	43.8	30.4	90.88			4.76633	4.17018	5.55649	3.94468	3.64391	3.97611	10.9211	16.5588	14.8661	5.18693	7.75634	5.07661	4.34295	10.061	0.431663	-1.21202	0.0311751	1.50619	1.05543
195	0.908	155.07	154.062	HMDB0000177	Histidine	C6H9N3O2	155.069	2	[M-H]-	52	65.4	96.82	91.7		81.4433	73.697	94.38	19.3176	19.1142	74.0135	25.4177	100.7	174.652	193.944	70.5388	272.82	60.3276	139.679	0.431902	-1.21122	0.06202	1.20747	0.896473
1114	5.14	294.095	293.088	HMDB0303141	Tuliposide B	C11H18O9	294.095	1	[M-H]-	47.4	40.9	96.91			16.6476	17.274	17.7688	17.1704	12.2664	17.1801	41.6014	55.1225	39.551	29.8061	28.5286	32.2684	16.3845	37.813	0.433304	-1.20655	0.0049755	2.30316	1.2447
679	1.038	238.069	237.062	HMDB0244292	Keto-3-deoxymanno-octulosonic acid	C8H14O8	238.069	0	[M-H]-	42.1	19.2	91.46			61.2282	59.8342	49.4896	90.045	69.0259	100.608	133.261	127.03	111.555	264.533	193.74	159.845	71.7051	164.994	0.434592	-1.20227	0.00568518	2.24526	1.20504
3972	13.106	348.266	349.273	HMDB0112073	12,15-Epoxy-13,14-dimethyleicosa-12,14,16-trienoic acid	C22H36O3	348.266	1	[M+H]+	55.8	84.6	95.93			9.74991	6.60374	9.71149	9.53145	10.5324	11.7672	15.8094	16.3923	14.8051	15.0806	30.0293	40.6879	9.64936	22.1341	0.43595	-1.19776	0.0343912	1.46355	1.1538
105	0.943	133.038	132.03	HMDB0000191	Aspartic acid	C4H7NO4	133.038	2	[M-H]-	47.3	42.6	96.15	62.3	91.2	54.4564	43.0221	63.8537	88.7795	104.522	119.832	92.2749	106.135	160.601	224.225	221.228	281.695	79.0776	181.026	0.436829	-1.19486	0.0192149	1.71636	1.12222
8113	5.196	/	649.173	HMDB0030121	Kuwanon L	C35H30O11	626.179	7	[M+Na]+	41.4	24.5	90.87			245.311	167.327	241.918	240.951	191.704	243.43	356.461	531.75	560.185	471.543	515.648	605.777	221.773	506.894	0.437514	-1.1926	0.000188373	3.72498	1.31256
2133	5.227	374.101	373.093	HMDB0033841	Menadiol disuccinate	C19H18O8	374.1	3	[M-H]-	43.9	30	93.16			32.9025	28.4394	36.6362	39.9366	30.439	40.7316	63.3345	92.054	101.092	72.9644	73.7032	73.5691	34.8475	79.4529	0.438594	-1.18904	0.000931227	3.03094	1.26942
3076	6.72	/	445.209	HMDB0036571	Linalool 3,7-oxide beta-primeveroside	C21H36O11	464.226	1	[M-H2O-H]-	44.6	33.8	91.02			2.74721	27.2585	3.78131	5.02953	5.11711	6.81583	22.3639	11.1204	14.5269	19.1062	22.8759	25.6249	8.45825	19.2697	0.438941	-1.1879	0.0307841	1.51167	1.28771
4224	4.894	/	537.198	HMDB0035036	Glaucarubolone 15-O-betaglucopyranoside	C26H36O13	556.216	0	[M-H2O-H]-	48.8	46.5	97.4			828.79	496.844	839.099	615.445	813.766	520.441	832.018	1678.26	1429.09	2013.33	1826.83	1591.07	685.731	1561.77	0.439074	-1.18746	0.00165582	2.78099	1.19814
2577	1.482	404.133	403.125	HMDB0041550	Oleoside 11-methyl ester	C17H24O11	404.132	2	[M-H]-	47.6	42.8	97.04			56.1826	51.7004	52.1021	49.6354	39.5547	57.5623	119.064	124.705	138.19	81.4367	123.433	110.149	51.1229	116.163	0.440097	-1.18411	0.00011542	3.93772	1.26168
279	4.966	/	172.098	HMDB0302903	Norhygrine	C7H13NO	127.1	3	[M+FA-H]-	46.7	38.7	98.3			25.9318	21.5323	23.9715	39.8813	38.0499	59.0944	78.7533	25.9298	39.5373	118.761	107.851	100.492	34.7435	78.5541	0.442288	-1.17694	0.0320367	1.49435	0.991435
1723	1.982	/	223.144	HMDB0060748	3-O-Methyl-a-methyldopamine	C10H15NO2	181.11	2	[M+ACN+H]+	45.6	31.2	98.93			16.0022	6.43635	28.8017	4.34959	8.25851	3.16633	16.8207	22.2417	38.2871	16.4794	21.425	35.9903	11.1691	25.2074	0.443089	-1.17433	0.0302772	1.51888	1.26353
5126	12.322	/	405.203	HMDB0033543	Assafoetidin	C24H30O4	382.214	1	[M+Na]+	44	25.8	95.6			15.7645	39.2542	19.5663	11.198	25.6237	20.9198	40.6016	30.7556	40.5789	41.7123	75.3537	68.0935	22.0544	49.5159	0.4454	-1.16683	0.0112576	1.94855	1.20243
3127	5.509	450.117	449.11	HMDB0033850	Astilbin	C21H22O11	450.116	2	[M-H]-	52	69.4	92.63	71.8		18.08	15.4265	21.6961	13.1009	10.9559	10.1129	40.1561	51.0112	47.6797	20.7647	18.8048	21.0151	14.8954	33.2386	0.448136	-1.15799	0.0258661	1.58727	1.05325
4580	5.32	/	579.209	HMDB0248568	Arctiin	C27H34O11	534.21	2	[M+FA-H]-	51.3	65.5	93.68			184.825	40.5179	164.875	172.155	235.442	180.055	161.874	242.772	298.532	676.359	418.31	382.262	162.978	363.351	0.448542	-1.15669	0.0262475	1.58091	1.04268
4595	10.842	/	401.172	HMDB0253237	Hydrastine	C21H21NO6	383.137	3	[M+NH4]+	46.3	39.6	95.23			30.4024	53.8398	38.247	119.967	107.709	187.19	111.727	113.053	88.4741	262.008	199.154	420.285	89.5591	199.117	0.449781	-1.1527	0.0651325	1.1862	1.03926
6725	6.055	494.106	495.113	HMDB0038866	Quercetagetin 3'-methylether 7-glucoside	C22H22O13	494.106	1	[M+H]+	46.6	40.9	93.07			42.0652	57.5213	39.2199	40.1365	19.9521	22.2295	83.4338	54.6025	35.3972	124.646	95.7008	97.5512	36.8541	81.8886	0.450052	-1.15184	0.0137853	1.86058	1.10787
3017	5.991	300.063	301.07	HMDB0250025	5,3',4'-Trihydroxy-7-methoxy-4-phenylcoumarin	C16H12O6	300.063	2	[M+H]+	52.3	68.7	94.74			33.5435	36.1324	30.5665	22.9781	21.5425	19.7692	82.5399	88.6555	77.0465	25.9067	37.4191	53.9616	27.422	60.9216	0.450121	-1.15162	0.0247488	1.60645	1.09871
3474	4.702	/	475.182	HMDB0032622	Phenethyl rutinoside	C20H30O10	430.184	1	[M+FA-H]-	48.6	48.8	95.32			20.1408	42.948	21.5856	41.1936	40.1712	48.2456	109.852	71.255	59.4456	131.586	47.0494	56.7898	35.7141	79.3296	0.450199	-1.15137	0.0229276	1.63964	1.09833
1106	5.526	180.078	181.086	HMDB0062773	10-hydroxy-decadien-4-ynoic Acid	C10H12O3	180.079	1	[M+H]+	50.2	54.8	97.2			38.8268	40.1424	36.4806	29.2727	29.5258	28.8285	75.1124	78.9749	71.9065	73.2285	72.6754	76.1212	33.8461	74.6698	0.453277	-1.14153	1.49923e-05	4.82413	1.32407
13	1.353	89.0479	88.0406	HMDB0000056	beta-Alanine	C3H7NO2	89.0477	2	[M-H]-	41.5	11.7	98.47			35.5205	29.8648	35.8222	53.0169	62.5431	50.1816	71.2276	53.8253	44.788	199.031	126.284	92.6488	44.4915	97.9675	0.454146	-1.13877	0.0531109	1.27482	0.979142
4297	8.011	/	547.159	HMDB0248023	Adozelesin	C30H22N4O4	502.164	5	[M+FA-H]-	40.6	18.4	90.56			2.92411	0.239286	10.6629	4.21506	3.46167	4.05872	7.44541	13.1879	5.86432	8.29309	10.2242	10.7889	4.26029	9.30063	0.458064	-1.12638	0.0185919	1.73068	1.20416
157	11.789	96.0574	97.0647	HMDB0245089	2-Cyclohexen-1-one	C6H8O	96.0575	1	[M+H]+	51.5	61.5	97.04			28.5362	32.0038	27.7713	25.3249	29.151	28.3728	51.1049	38.1389	43.6569	60.4666	91.0258	89.1759	28.5267	62.2615	0.458175	-1.12603	0.0179933	1.74489	1.16687
2650	6.112	/	409.06	HMDB0040609	Theaflavic acid	C21H16O10	428.074	9	[M-H2O-H]-	41.1	22.8	93.14			32.1826	53.1913	44.4288	25.6738	29.3793	26.3596	113.398	65.2021	54.4864	52.698	79.5385	95.0699	35.2026	76.7321	0.458773	-1.12415	0.00550896	2.25893	1.14728
2850	0.989	/	292.197	HMDB0028802	Glutaminyllysine	C11H22N4O4	274.164	2	[M+NH4]+	39	7.13	90.02			77.813	24.3285	135.631	13.3192	8.43851	9.16754	33.431	136.358	373.583	10.4123	10.1271	20.8176	44.783	97.4548	0.459526	-1.12178	0.211725	0.674227	0.439017
2893	5.192	/	295.081	HMDB0258606	Sulfoxaflor	C10H10F3N3OS	277.05	9	[M+NH4]+	39.5	13.4	94.51			73.2973	64.244	77.9196	57.224	45.2429	65.7388	113.752	143.23	168.383	123.319	113.486	163.934	63.9444	137.684	0.464429	-1.10647	0.00107767	2.96751	1.26043
8242	4.579	670.173	671.181	HMDB0037469	Spinacetin 3-gentiobioside	C29H34O18	670.175	2	[M+H]+	52.2	67.6	95.2			28.6026	43.5348	18.3664	26.2867	18.8008	17.3894	77.7863	74.71	53.2479	46.7018	33.2985	43.3851	25.4968	54.8549	0.464804	-1.10531	0.00873932	2.05852	1.17212
4969	5.49	/	633.147	HMDB0035216	10-Acetoxyoleuropein	C27H34O15	598.19	19	[M+Cl]-	47.5	65.6	91			31.9534	16.1545	28.808	25.8554	16.1504	15.3691	28.5854	41.0996	48.4193	38.7744	58.5667	73.433	22.3818	48.1464	0.46487	-1.1051	0.0072497	2.13968	1.11606
4085	12.941	/	353.247	HMDB0006528	Docosapentaenoic acid (22n-3)	C22H34O2	330.256	6	[M+Na]+	52.3	71.3	97.21			3.48847	3.16229	3.85267	5.55942	4.27786	6.29231	7.61408	8.0672	7.40898	14.8593	11.1493	8.16287	4.43883	9.54363	0.46511	-1.10436	0.00549102	2.26035	1.19166
7715	2.245	/	588.226	HMDB0034611	Rutaretin 9-rutinoside	C26H34O14	570.195	5	[M+NH4]+	40.2	13.6	93.14			19.7202	16.2547	20.8583	13.3314	12.2562	9.77669	28.1183	63.4468	49.9639	22.3429	16.2862	18.0119	15.3662	33.0284	0.465244	-1.10394	0.0596286	1.22455	0.984878
3618	4.286	332.053	333.06	HMDB0033648	4',5,6,7,8-Pentahydroxy-3'-methoxyflavone	C16H12O8	332.053	2	[M+H]+	53.3	76.9	91.72			27.0104	32.0127	22.0038	18.5451	13.5113	13.9806	63.0568	54.8261	38.1635	32.4119	33.3798	46.4546	21.1773	44.7155	0.473602	-1.07825	0.00500118	2.30093	1.18308
4066	4.812	/	353.157	HMDB0005796	Picrocrocin	C16H26O7	330.168	1	[M+Na]+	43.1	24.5	92.9			3.56296	11.0724	3.60226	2.92227	2.68373	4.8626	12.7337	2.16723	2.95311	7.13717	11.8974	23.4777	4.78437	10.0611	0.475533	-1.07238	0.104541	0.980715	0.702644
3547	5.414	/	329.149	HMDB0033361	Norisodomesticine	C18H17NO4	311.116	2	[M+NH4]+	49.7	54.2	96.48			104.161	84.005	130.472	119.611	97.4093	87.8967	272.419	304.532	292.04	96.2141	145.134	200.415	103.926	218.459	0.475722	-1.07181	0.0228379	1.64134	1.06461
5711	6.716	838.441	837.434	HMDB0040957	Talinumoside I	C43H66O16	838.435	7	[M-H]-	52.3	78.8	90.49			8.27783	2.74199	4.36245	2.89318	2.78446	0.32515	6.16914	9.7893	19.4207	3.48917	4.50543	1.45358	3.56418	7.47121	0.477055	-1.06777	0.114606	0.940793	0.740335
404	3.199	195.09	194.083	HMDB0060065	N-methyl-4,6,7-trihydroxy-1,2,3,4-tetrahydroisoquinoline	C10H13NO3	195.09	2	[M-H]-	45.6	34.3	95.63			9.7709	8.32877	9.48143	5.58178	10.6015	6.89714	16.8599	19.0339	22.205	15.9524	15.1718	16.5166	8.44359	17.6233	0.479116	-1.06155	0.000216936	3.66367	1.17886
3341	5.192	318.073	319.081	HMDB0002937	Tamarixetin	C16H14O7	318.074	2	[M+H]+	46	40.2	92.19			13.035	9.97774	11.2634	9.63495	8.63053	7.85482	13.7066	23.6081	27.4651	18.6649	18.5627	23.8985	10.0661	20.9843	0.479695	-1.05981	0.00414084	2.38291	1.19289
4345	6.833	/	551.192	HMDB0251819	enrasentan	C29H30O8	506.194	1	[M+FA-H]-	46.3	38.6	94.03			51.9896	52.1927	53.7849	47.0053	51.8281	46.3919	56.0255	104.102	73.585	178.061	115.409	103.252	50.5321	105.073	0.480926	-1.05611	0.0122813	1.91076	1.06126
3165	4.091	/	310.106	HMDB0258079	1-Galactopyranosyl-5-fluorouracil	C10H13FN2O7	292.071	6	[M+NH4]+	44.6	36.9	93.63			10.893	14.9922	39.0061	32.0437	13.375	28.9021	49.0045	55.9058	57.4135	47.6647	38.1328	40.4535	23.202	48.0958	0.482413	-1.05166	0.00344555	2.46274	1.19428
4619	6.501	/	381.13	HMDB0030573	Sanshodiol	C20H22O6	358.142	2	[M+Na]+	46.4	41.2	92.85			11.296	3.89384	14.832	10.6414	12.1016	9.70567	14.1086	8.79214	6.06933	53.4978	20.4085	26.5983	10.4118	21.5791	0.482493	-1.05142	0.101641	0.992933	0.709278
5950	7.561	/	444.295	HMDB0013653	Prostaglandin D2-1-glyceryl ester	C23H38O7	426.262	2	[M+NH4]+	53.8	72.7	97.9			27.0093	23.8841	34.9588	16.541	26.326	15.1782	26.8992	51.5657	127.398	46.8969	24.8232	20.4014	23.9829	49.6641	0.482902	-1.0502	0.101672	0.9928	0.794641
8327	1.308	/	689.21	HMDB0001296	Maltotetraose	C24H42O21	666.222	2	[M+Na]+	57.2	89.1	98.71	87.3		145.923	146.185	118.102	95.1242	29.0816	40.7057	348.544	267.763	189.122	164.145	82.2381	132.578	95.8536	197.398	0.485585	-1.0422	0.0411343	1.3858	1.01504
4217	6.27	360.084	361.091	HMDB0033819	Jaceidin	C18H16O8	360.085	3	[M+H]+	53.1	73.6	94.75			9.53255	9.22335	7.81329	9.43733	10.6313	10.5104	32.8272	20.9071	21.5489	11.498	13.966	16.8309	9.52469	19.5964	0.486044	-1.04084	0.0236948	1.62535	1.10768
2120	5.189	248.068	249.075	HMDB0029971	Coriandrone E	C13H12O5	248.068	1	[M+H]+	46.1	36.6	95.31			30.5893	26.4952	33.5044	28.3417	23.4054	22.6711	44.7507	71.6183	69.6892	47.5574	48.1757	57.5885	27.5012	56.5633	0.486202	-1.04037	0.00282849	2.54844	1.20894
1819	5.187	230.058	231.065	HMDB0259840	Visnagin	C13H10O4	230.058	1	[M+H]+	44.5	30.1	93.98	60.1		30.5912	22.9456	31.0989	18.004	15.1235	21.0882	37.2758	55.4762	55.4783	41.6354	47.2825	46.7108	23.1419	47.3098	0.489157	-1.03163	0.000629012	3.20134	1.20514
775	0.848	155.069	156.077	HMDB0000177	Histidine	C6H9N3O2	155.069	0	[M+H]+	44.5	30.6	92.55	78.5		35.5012	29.7292	43.4528	14.5921	7.77604	23.4028	25.0131	36.1003	70.6576	47.5585	44.1089	91.3287	25.7424	52.4612	0.490694	-1.02711	0.0369687	1.43217	1.02099
5444	10.325	/	419.182	HMDB0031254	Margrapine A	C21H23NO7	401.147	3	[M+NH4]+	41	12	96.06			27.3797	58.0602	36.9522	19.8648	98.281	48.1567	96.7311	49.0352	60.9656	83.6423	150.384	147.253	48.1158	98.0018	0.490968	-1.0263	0.0359105	1.44478	1.04784
3991	4.596	518.214	517.207	HMDB0060499	NPC	C28H30N4O6	518.217	7	[M-H]-	49.1	61.9	91.34			6.23599	5.86641	5.74013	5.6956	5.617	5.93939	3.47435	12.5784	14.8203	18.0085	11.9519	10.1847	5.84909	11.8364	0.494162	-1.01694	0.0281123	1.5511	0.885997
4087	7.033	526.185	525.177	HMDB0039698	Isophysalin G	C28H30O10	526.184	2	[M-H]-	44.1	29	93.7			8.67063	10.1967	11.402	9.07745	8.56862	10.3118	20.1201	16.8443	14.3391	17.5091	23.5394	25.1841	9.70452	19.5893	0.495398	-1.01334	0.00319967	2.4949	1.15242
4496	12.938	370.25	393.239	HMDB0041206	Antibiotic SB 202742	C24H34O3	370.251	1	[M+Na]+	43.7	24.7	95.5			14.4045	14.6497	17.0104	18.2608	16.8142	23.0517	26.4474	36.0432	31.1351	52.0398	34.1566	30.1208	17.3652	34.9905	0.496284	-1.01076	0.0028214	2.54954	1.16488
4801	5.469	388.113	389.12	HMDB0029545	3'-Hydroxy-4',5,6,7,8-pentamethoxyflavone	C20H20O8	388.116	7	[M+H]+	45.9	45	92.49			13.1586	16.4476	15.8893	13.9879	13.262	16.1931	21.5231	39.0675	26.9303	39.7984	21.3834	29.3636	14.8231	29.6777	0.499469	-1.00153	0.00943107	2.02544	1.14339
8099	5.332	/	647.194	HMDB0041025	Isoacteoside	C29H36O15	624.205	2	[M+Na]+	41.2	12.3	95.67			140.529	104.34	131.238	123.918	136.58	134.914	135.593	226.874	223.271	457.877	237.158	261.838	128.587	257.102	0.500138	-0.999601	0.0183734	1.73581	1.03828
5825	8.941	/	439.208	HMDB0015389	Desonide	C24H32O6	416.22	1	[M+Na]+	42.2	18.5	93.41			11.2105	12.6878	9.91296	9.95011	26.0902	15.3025	63.3241	14.2025	10.4444	23.672	26.8912	30.6698	14.1923	28.2007	0.503262	-0.990617	0.0813451	1.08967	0.836407
4961	6.031	/	397.125	HMDB0301737	Isohydroxymatairesinol	C20H22O7	374.137	1	[M+Na]+	40.8	10.2	95.18			35.8611	34.1634	36.6852	40.2849	30.8264	39.4532	62.8483	60.4336	45.2122	112.88	47.8479	102.508	36.2124	71.955	0.503264	-0.990612	0.0285218	1.54482	1.04118
919	9.113	/	269.13	HMDB0037554	Rollipyrrole	C16H20N2O3	288.147	1	[M-H2O-H]-	44	25.2	95.86			6.02917	10.0817	8.26812	5.42862	7.44411	6.09693	14.1715	10.419	10.0756	11.01	20.3337	19.3948	7.22477	14.2341	0.507567	-0.978329	0.0138685	1.85797	1.04894
7369	8.015	/	549.173	HMDB0039639	Physalin P	C28H30O10	526.184	1	[M+Na]+	43.1	19.3	97.42			50.4034	56.0802	76.9451	42.7158	43.9793	48.3015	111.642	107.596	92.9563	77.4203	118.469	116.828	53.0709	104.152	0.509553	-0.972697	0.000572158	3.24248	1.17942
677	12.042	146.109	147.117	HMDB0302269	Pentenylbenzene	C11H14	146.11	1	[M+H]+	52.6	66.8	97.74			163.051	438.994	423	178.777	157.33	189.798	551.922	402.667	411.321	512.621	599.507	534.914	258.492	502.159	0.514761	-0.958026	0.00605691	2.21775	1.14196
1033	4.311	176.047	177.054	HMDB0059622	4-Methylumbelliferone	C10H8O3	176.047	1	[M+H]+	53.1	69.3	97.11			227.208	315.909	266.701	158.552	138.726	166.138	613.663	659.852	543.484	221.066	215.696	207.429	212.206	410.198	0.517324	-0.950859	0.0611076	1.2139	0.865312
5625	7.547	/	427.136	HMDB0037313	Citromitin	C21H24O8	404.147	1	[M+Na]+	41.9	16.2	94.26			10.375	5.81654	12.7239	6.98307	8.65369	11.1653	19.6085	21.0218	15.2304	15.5137	15.8321	20.3747	9.28624	17.9302	0.517911	-0.949225	0.000908707	3.04158	1.14986
2601	6.183	/	405.087	HMDB0033145	Azimsulfuron	C13H16N10O5S	424.103	5	[M-H2O-H]-	51.4	65.3	96.98			100.846	36.7541	29.1449	94.4064	289.577	65.4931	247.674	45.0664	129.746	50.2972	236.304	479.073	102.704	198.027	0.518635	-0.947209	0.13272	0.877064	0.66302
4355	12.156	/	367.226	HMDB0060112	4-Hydroxy-all-retinyl acetate	C22H32O3	344.235	5	[M+Na]+	52.2	71.2	95.76			189.734	247.753	210.791	188.604	230.838	229.732	406.184	424.281	377.197	407.094	467.54	418.886	216.242	416.864	0.518736	-0.946928	9.60478e-06	5.01751	1.20242
1929	10.576	358.215	357.208	HMDB0040619	Piperoic acid	C22H30O4	358.214	2	[M-H]-	43.7	26.8	93.67			6.13248	4.16854	6.46078	9.72282	6.63893	6.65736	12.513	14.0643	9.45926	5.15992	17.4479	18.0355	6.63015	12.78	0.518792	-0.946771	0.0176809	1.7525	0.912592
4719	6.537	/	597.199	HMDB0302298	Arctignan B	C30H32O10	552.2	2	[M+FA-H]-	52.3	71.9	92.5			17.7394	33.5903	23.1317	21.5074	15.4215	22.8589	36.7618	52.1665	32.3227	56.1291	36.9991	43.3344	22.3748	42.9523	0.520924	-0.940856	0.00266039	2.57506	1.0833
130	0.821	94.0531	95.0603	HMDB0033112	Methylpyrazine	C5H6N2	94.0531	0	[M+H]+	41.5	13	94.71			146.035	40.4325	319.439	48.8328	62.1219	71.8612	87.636	117.407	319.858	146.814	176.5	473.51	114.787	220.288	0.521078	-0.94043	0.117512	0.929919	0.937906
1874	0.886	356.096	355.089	HMDB0029938	Acaciabiuronic acid	C12H20O12	356.095	1	[M-H]-	46.2	38.6	94.11			14.5535	14.8014	17.9695	12.6034	14.1855	12.821	23.5613	26.0514	41.1714	16.7319	17.6504	41.6416	14.4891	27.8013	0.521164	-0.940189	0.0291063	1.53601	0.94751
6332	2.239	/	471.147	HMDB0248874	8-O-Acetyl shanzhiside methyl ester	C19H28O12	448.158	2	[M+Na]+	42.5	15.3	99.13			512.802	491.565	494.981	354.377	313.86	267.35	1130.86	1284.99	1070.92	505.158	305.278	362.606	405.822	776.636	0.522538	-0.936391	0.0688194	1.16229	0.786958
2765	9.406	418.345	417.338	HMDB0062675	4beta,-dihydroxycholesterol	C27H46O3	418.345	1	[M-H]-	52.3	69.2	93.92			22.4718	19.1133	24.97	19.7189	19.2135	16.2152	49.6503	61.1677	54.8877	16.7647	25.5072	24.7699	20.2838	38.7912	0.522896	-0.935404	0.0456443	1.34061	0.818938
1034	5.336	/	286.049	HMDB0302035	Oxoxylopine	C18H11NO4	305.069	8	[M-H2O-H]-	42.6	27.9	93.7			86.9863	127.581	75.0903	99.4918	169.914	149.303	351.125	114.578	129.052	269.681	181.651	304.991	118.061	225.18	0.524298	-0.931542	0.0361424	1.44198	0.893967
5672	5.189	/	429.118	HMDB0240501	Dihydroresveratrol 4'-glucuronide	C20H22O9	406.126	6	[M+Na]+	43.5	28.6	95.4			35.2684	24.1136	41.5148	33.4458	23.461	27.5263	53.6736	84.1135	57.2379	31.5299	52.5428	73.2982	30.8883	58.7326	0.525914	-0.927101	0.00913085	2.03949	1.03698
2044	11.825	/	365.27	HMDB0002156	3a,20b-Pregnanediol	C21H36O2	320.272	2	[M+FA-H]-	51.4	62.1	96.94			14.9872	13.1435	14.8272	17.6607	20.0378	23.2107	24.8904	19.0234	20.4557	30.9013	42.1814	58.9533	17.3112	32.7342	0.528841	-0.919095	0.0445662	1.35099	0.910195
4940	9.182	/	627.189	HMDB0033296	Kuwanon Y	C34H30O9	582.189	4	[M+FA-H]-	45.1	32.2	97.88			19.8446	18.4123	26.5156	32.8925	27.2982	36.2949	36.1438	41.4941	41.5071	55.4391	73.3782	55.941	26.8763	50.6506	0.530623	-0.914241	0.00593605	2.2265	1.03862
2126	7.37	372.194	371.187	HMDB0041330	Tanabalin	C22H28O5	372.194	2	[M-H]-	42	16.5	95.68			2.06266	4.77569	1.7214	2.30633	8.98792	1.64934	14.8258	2.13853	0.820967	4.46803	9.40416	8.81383	3.58389	6.74522	0.531323	-0.91234	0.124619	0.904414	0.514581
1389	7.287	/	315.088	HMDB0033759	Dihydroformononetin	C16H14O4	270.089	2	[M+FA-H]-	41.5	14.5	95.56			11.3517	7.9747	14.2241	13.2057	11.5954	14.6398	21.4062	21.4412	21.031	22.9371	27.6032	22.8982	12.1652	22.8862	0.531553	-0.911713	0.000139611	3.85508	1.10795
4680	10.959	382.177	405.167	CSID29754035	2-Formylphenyl octyl isophthalate	C23H26O5	382.178	3	[M+Na]+	46.5	40.4	95.37			1.98781	55.2101	2.42461	23.9752	33.028	119.594	46.8553	8.7553	5.87702	116.629	137.605	128.244	39.37	73.9943	0.532069	-0.910316	0.160487	0.794559	0.759358
3139	1.533	/	309.094	HMDB0244310	2',3'-Dideoxycytidine-5'-monophosphate	C9H14N3O6P	291.062	6	[M+NH4]+	49.6	56.7	98.17			11.155	15.8316	10.6714	4.27248	7.69184	5.39533	25.412	21.7182	18.0597	9.96403	13.5898	14.1198	9.16961	17.1439	0.534861	-0.902765	0.022893	1.6403	1.01475
5902	12.05	440.365	441.372	HMDB0035355	3beta-3-Hydroxy-18-lupen-21-one	C30H48O2	440.365	0	[M+H]+	57	86.6	98.69			182.26	290.367	258.316	284.036	251.858	245.126	481.816	483.561	444.526	472.452	589.326	341.843	251.994	468.921	0.537391	-0.895955	0.00064525	3.19027	1.11686
797	9.691	158.073	159.08	HMDB0032861	2-Methoxynaphthalene	C11H10O	158.073	1	[M+H]+	41.4	13.8	94.76			15.9043	22.4779	19.8462	29.5234	31.6418	27.3353	44.7831	33.7192	32.4071	55.8614	56.621	49.555	24.4548	45.4911	0.537573	-0.895467	0.00393028	2.40558	1.05803
4653	4.427	588.185	587.178	HMDB0014911	Etoposide	C29H32O13	588.184	2	[M-H]-	41.3	19.1	90.38			18.1797	23.6343	22.1111	22.973	18.0592	22.6727	38.2492	45.6786	35.4564	40.9758	33.9238	42.941	21.2717	39.5375	0.538013	-0.894286	6.36603e-05	4.19613	1.11066
7195	9.795	/	529.35	HMDB0302409	R1-Barrigenol	C30H50O6	506.361	0	[M+Na]+	54.7	90.6	83.41			63.0015	55.7923	66.1192	58.0178	96.4089	58.8631	198.243	175.427	195.498	55.9491	41.6986	73.1637	66.3671	123.33	0.538127	-0.893981	0.0839575	1.07594	0.680818
7640	6.374	/	577.204	HMDB0302069	Isolappaol C	C30H34O10	554.215	0	[M+Na]+	56.4	90.1	92.42			62.6169	31.2664	77.7532	52.2375	38.5826	41.2207	31.6118	146.873	111.513	95.7609	104.653	72.6293	50.6129	93.84	0.539353	-0.890699	0.031448	1.50241	0.846521
464	1	204.027	203.02	HMDB0031665	Daucic acid	C7H8O7	204.027	1	[M-H]-	48.4	45.8	97.8			483.068	430.263	469.678	656.899	513.281	632.747	765.051	788.504	802.05	1383.44	1048.06	1119.42	530.989	984.421	0.539392	-0.890594	0.0071126	2.14797	1.04088
4704	12.057	382.323	383.33	HMDB0003896	7-Dehydrodesmosterol	C27H42O	382.324	1	[M+H]+	51.3	63.5	94.69			15.3507	29.1942	28.8512	25.0281	20.0321	23.9557	48.9695	57.1928	51.0005	22.9396	43.6513	39.5091	23.7353	43.8771	0.54095	-0.886433	0.00644056	2.19108	1.0188
7450	5.025	/	559.178	HMDB0033282	8-Hydroxypinoresinol 4-glucoside	C26H32O12	536.189	1	[M+Na]+	52.2	68.6	93.64			413.426	535.243	406.029	742.829	270.214	522.218	221.037	2086.54	2687.69	124.491	98.3069	118.375	481.66	889.406	0.541552	-0.884828	0.218667	0.660217	0.284245
4040	3.341	/	353.084	HMDB0302469	Vanillic acid 4-betaglucoside	C14H18O9	330.095	1	[M+Na]+	48.1	46.4	95.04			26.6845	30.2385	30.7578	45.6333	30.8168	26.724	82.8792	64.3818	39.7001	55.526	52.4858	53.8309	31.8092	58.134	0.54717	-0.86994	0.00502466	2.29889	1.05342
4581	5.691	/	379.045	HMDB0240548	O-Coumaric acid glucuronide	C15H16O9	340.079	8	[M+K]+	46.9	48.1	95.37			19.053	15.4586	16.3696	20.4126	15.9645	19.992	26.7442	36.5105	36.8929	27.4138	34.4468	33.7839	17.875	32.632	0.547776	-0.868342	0.000231021	3.63635	1.11729
1058	7.996	288.23	287.223	HMDB0037798	10,16-Dihydroxyhexadecanoic acid	C16H32O4	288.23	1	[M-H]-	42.7	18.1	97.13			51.8347	69.4967	54.4097	62.9232	53.0749	49.6412	167.989	74.1651	68.5897	68.7312	117.895	125.275	56.8967	103.774	0.548275	-0.867028	0.0313354	1.50397	0.904551
7334	6.743	544.158	567.147	HMDB0240491	Curcumin glucuronide	C27H28O12	544.158	1	[M+Na]+	49.1	53.4	92.88			59.3191	63.7247	65.3	62.4896	45.266	56.9285	113.927	141.185	186.017	73.015	68.1842	61.3987	58.838	107.288	0.548412	-0.866668	0.0513017	1.28987	0.884249
2329	2.555	/	385.115	HMDB0301945	Hastatoside	C17H24O11	404.132	2	[M-H2O-H]-	44	35.6	86.82			13.9871	14.7962	10.7443	5.90868	5.48067	5.3667	21.5569	27.79	28.199	4.1937	9.33486	11.4421	9.38061	17.0861	0.54902	-0.865069	0.0839134	1.07617	0.618362
6232	7.713	/	461.373	HMDB0033823	Coffeasterene	C31H50O	438.386	5	[M+Na]+	46.8	48.6	91.44			5.73603	2.00069	5.94055	1.42944	4.59234	1.89858	7.7996	8.86227	10.9613	1.85537	4.73279	5.09074	3.59961	6.55035	0.549529	-0.863733	0.0690609	1.16077	0.822935
1535	5.527	/	327.124	HMDB0304361	Gibberellin A34-catabolite	C19H22O6	346.142	1	[M-H2O-H]-	52.8	70.5	94.91			38.7435	39.2376	41.2666	54.1811	58.8653	61.4182	58.6113	67.5798	60.4675	170.968	100.412	76.119	48.9521	89.0263	0.549861	-0.862862	0.0405393	1.39212	0.882861
805	11.787	158.109	159.117	HMDB0243990	1-Phenyl-1-cyclohexene	C12H14	158.11	1	[M+H]+	53.8	71.7	98.51			182.221	276.448	166.434	174.644	289.099	255.386	313.45	186.245	440.955	248.233	941.876	312.966	224.039	407.288	0.550075	-0.8623	0.0954284	1.02032	0.74313
1881	7.101	356.127	355.119	HMDB0038774	5-Deoxykievitol	C20H20O6	356.126	2	[M-H]-	47.2	42.1	95.8			26.7192	17.6516	32.3285	31.1707	29.1769	34.5718	25.5022	40.5553	32.0891	94.2781	61.2505	57.9011	28.6031	51.9294	0.550808	-0.860379	0.0530105	1.27564	0.832386
3409	4.611	/	471.097	HMDB0041746	Irisolidone 7-O-glucuronide	C23H22O12	490.111	8	[M-H2O-H]-	43.1	30.6	93.64			183.155	457.155	274.54	251.247	201.647	308.872	750.666	482.321	408.708	258.421	495.964	638.68	279.436	505.793	0.55247	-0.856031	0.0199348	1.70039	0.912321
1566	1.684	213.09	214.097	HMDB0247356	2-(p-Aminobenzamido)pyridine	C12H11N3O	213.09	1	[M+H]+	43	18.3	97.74			59.2584	23.4232	53.099	9.42614	43.5182	41.1764	57.013	38.4278	63.8052	76.225	84.5522	95.9095	38.3169	69.3221	0.552737	-0.855336	0.0231497	1.63546	0.970441
2633	6.502	278.094	279.101	HMDB0244078	1,2-Dihydrotanshinquinone	C18H14O3	278.094	1	[M+H]+	47.8	45.7	94.79			11.8307	16.7175	20.4641	12.1539	17.7107	20.2567	17.6907	20.0206	14.2965	50.7722	40.3567	35.7351	16.5223	29.812	0.554216	-0.851481	0.0608875	1.21547	0.804365
2077	12.532	368.236	367.228	HMDB0254439	Menoctone	C24H32O3	368.235	1	[M-H]-	40.6	8.53	95.68			11.4118	6.6754	6.52172	14.4809	15.408	19.1734	13.0315	14.649	25.5284	41.9466	18.1141	18.965	12.2786	22.0391	0.557126	-0.843925	0.0521826	1.28247	0.847583
1285	1.462	/	195.113	HMDB0012490	1,2-Dehydrosalsolinol	C10H11NO2	177.079	0	[M+NH4]+	43.7	21.8	97			16.3387	13.4838	16.5703	19.4066	12.7508	15.1316	37.9455	30.8779	33.7407	24.4077	22.4813	18.5008	15.6137	27.9923	0.557783	-0.842223	0.0113514	1.94495	1.01821
4276	6.779	544.158	543.151	HMDB0037093	Methyl 3,4-dicaffeoylquinate	C27H28O12	544.158	0	[M-H]-	50.6	57	96.39			356.784	326.552	373.565	307.971	274.998	339.336	627.612	839.409	1061.07	372.11	378.804	268.822	329.868	591.304	0.557865	-0.842013	0.0647627	1.18867	0.725237
3443	4.741	/	473.167	HMDB0034447	Ptelatoside B	C20H28O10	428.168	0	[M+FA-H]-	47.6	43.6	94.57			32.4589	67.1654	33.7317	41.3167	46.9128	57.4901	111.928	77.2927	73.3324	123.98	50.1815	63.1657	46.5126	83.3133	0.558285	-0.840925	0.0188007	1.72583	0.911633
2693	3.561	/	282.034	HMDB0001254	Glucosamine 6-phosphate	C6H14NO8P	259.046	2	[M+Na]+	42.3	16	97.61			17.6606	22.0416	14.7276	23.3521	5.1386	27.0455	39.9359	25.2095	20.2553	37.9307	33.9997	38.794	18.3277	32.6875	0.560693	-0.834717	0.0141003	1.85077	0.956777
1845	1.674	231.1	232.108	HMDB0246429	4-Formylaminoantipyrine	C12H13N3O2	231.101	1	[M+H]+	46.2	45.8	86.56			5935.93	3181.71	6710.22	3915.38	5681.9	5247.73	7236.01	5062.49	10810.5	9242.37	10387.8	11898.2	5112.15	9106.23	0.56139	-0.832925	0.00990459	2.00416	0.959366
200	11.084	104.062	105.07	HMDB0034240	Styrene	C8H8	104.063	1	[M+H]+	48.5	45.2	98.78			307.484	325.041	473.998	346.948	328.495	359.018	464.829	437.807	511.464	977.263	923.083	487.43	356.831	633.646	0.563139	-0.828437	0.0370284	1.43146	0.918822
87	1.298	129.043	128.036	HMDB0246561	4-Oxoproline	C5H7NO3	129.043	2	[M-H]-	44.4	25.8	98.25	80.7		56.8805	50.2108	57.1123	41.5241	65.2548	40.0606	75.1156	80.2937	52.4999	87.2518	98.9937	158.155	51.8405	92.0516	0.563168	-0.828363	0.0237753	1.62387	0.894686
732	1.035	/	245.043	HMDB0029935	manno-2-Heptulose	C7H14O7	210.074	1	[M+Cl]-	49.2	48.2	99.03			12.9805	17.7261	13.3149	27.921	31.4373	34.1713	23.8833	20.1025	14.306	59.3911	57.7448	68.7479	22.9252	40.6959	0.563329	-0.82795	0.0851169	1.06998	0.671225
3608	9.636	/	331.262	HMDB0036827	Sclareol	C20H36O2	308.272	6	[M+Na]+	43.3	28.9	93.94			8.11079	6.72219	8.67031	4.16224	7.25448	3.65052	11.3962	22.4988	19.697	2.99556	6.25716	5.62411	6.42842	11.4115	0.56333	-0.827948	0.120625	0.918563	0.552314
3716	6.847	/	495.167	HMDB0040481	Dihydroisocycloartomunin	C26H26O7	450.168	1	[M+FA-H]-	45.8	35.6	94.81			20.1242	36.3838	33.3303	22.9617	19.3861	15.7824	32.307	32.0113	29.5815	43.612	61.2992	63.1007	24.6614	43.652	0.564955	-0.823792	0.0225375	1.64709	0.90345
6626	4.62	/	487.214	HMDB0035489	Linalool 3,6-oxide primeveroside	C21H36O11	464.226	1	[M+Na]+	54.5	80	94.15			19.3807	27.239	16.4296	29.7945	29.3072	42.1711	34.0881	37.106	42.2472	59.8346	65.7757	51.7779	27.387	48.4716	0.565012	-0.823647	0.011508	1.939	0.975446
8014	7.707	630.268	631.275	HMDB0259977	Caspase-1 Inhibitor VI	C31H39FN4O9	630.27	4	[M+H]+	46.4	40.4	96.1			7.31565	2.25551	9.2558	6.51714	5.31964	6.24746	17.337	14.7446	10.0574	6.29568	7.98578	8.8484	6.15187	10.8781	0.565526	-0.822335	0.035963	1.44414	0.897518
2944	4.029	/	296.091	HMDB0252357	Fluorescamine	C17H10O4	278.058	2	[M+NH4]+	40.6	11	94.82			78.1775	49.3121	90.796	84.351	70.6159	78.3536	145.508	165.102	161.933	126.748	86.486	108.262	75.2677	132.34	0.568745	-0.814146	0.00462928	2.33449	0.999708
2464	3.461	/	394.178	HMDB0029565	Demethoxyfumitremorgin C	C21H23N3O2	349.179	2	[M+FA-H]-	43.1	22.8	95.67			32.3484	17.2988	31.2778	17.7117	22.1778	13.5917	20.7914	55.4734	101.52	25.1346	21.6624	11.1522	22.401	39.289	0.570161	-0.810559	0.148403	0.828556	0.428392
5338	8.185	/	413.156	HMDB0032082	Rosmic acid	C21H26O7	390.168	1	[M+Na]+	45.1	31.8	95.09			15.7335	10.3091	12.0755	16.6136	15.5148	19.4439	17.7696	28.6494	27.2525	28.1351	20.4627	34.9256	14.9484	26.1991	0.570568	-0.809529	0.0053946	2.26804	0.989294
5591	7.446	/	793.442	HMDB0038019	28-Glucosyl-19(29)-dehydroursolic acid 3-arabinoside	C41H64O12	748.44	5	[M+FA-H]-	52.6	74.2	94.99			7.84745	2.63607	4.89985	1.65582	3.985	0.422485	1.49828	8.12024	25.0201	1.52219	1.17752	0.213805	3.57445	6.25869	0.571118	-0.80814	0.234465	0.629923	0.183022
3816	4.91	340.131	341.138	HMDB0037247	4',5,7-Trihydroxy-6-prenylflavanone	C20H20O5	340.131	1	[M+H]+	49.5	52.5	96.17			85.1365	74.921	112.945	48.3552	231.019	72.1754	110.517	148.528	150.415	190.376	133.049	359.774	104.092	182.11	0.57159	-0.806948	0.0840691	1.07536	0.891307
44	0.948	103.063	102.056	HMDB0000112	gamma-Aminobutyric acid	C4H9NO2	103.063	1	[M-H]-	47.4	43	95.75			49.214	36.146	51.4637	56.3281	74.6694	68.7763	66.8416	75.0913	82.9725	130.284	120.363	113.115	56.0996	98.1112	0.571796	-0.806428	0.0118449	1.92647	0.941219
2056	4.308	368.111	367.104	HMDB0302684	Feruloylquinic acid	C17H20O9	368.111	1	[M-H]-	52.7	66.8	97.96			1038.22	1312.53	1078.71	780.103	663.833	905.6	2394.67	2587.28	2378.59	870.347	919.319	929.423	963.166	1679.94	0.573334	-0.802552	0.0656565	1.18272	0.688512
3189	4.909	310.12	311.127	HMDB0251782	EMycin E	C19H18O4	310.121	1	[M+H]+	51.7	63.5	96.38			261.687	208.697	276.819	204.054	214.753	171.293	344.351	271.957	402.702	470.258	415.637	422.666	222.884	387.929	0.574549	-0.799498	0.00164358	2.78421	1.02515
3665	4.876	/	491.123	HMDB0302751	Acacetin 7-glucoside	C22H22O10	446.121	9	[M+FA-H]-	43.8	38.6	90.04			13.8526	12.2772	20.0595	10.5541	8.69009	8.06169	21.4204	32.6806	30.4314	11.3757	15.5707	16.2713	12.2492	21.2917	0.575303	-0.797605	0.0370911	1.43073	0.813227
798	11.314	158.073	159.08	HMDB0060303	(2-Naphthyl)methanol	C11H10O	158.073	1	[M+H]+	41.9	14.2	96.59			4.78575	11.7038	4.28159	17.0813	14.3736	20.1016	13.9154	6.60577	4.5565	21.3267	33.3101	45.9531	12.0546	20.9446	0.575547	-0.796994	0.140402	0.852627	0.488275
6564	3.447	484.119	485.126	HMDB0038867	Diospyrin	C21H24O13	484.122	6	[M+H]+	50.3	66.4	92.27			57.4477	67.5482	62.3003	71.2913	63.8711	40.5754	126.232	98.8807	81.0493	93.3579	97.6043	131.576	60.5056	104.783	0.577436	-0.792268	0.00212004	2.67366	1.02038
2888	10.584	430.309	429.302	HMDB0060127	25-Hydroxyvitamin D3-26,23-lactol	C27H42O4	430.308	1	[M-H]-	56.1	89.1	93.36			12.1352	10.9545	11.2883	14.3928	13.0965	11.0778	25.1806	32.2281	28.1902	9.21681	16.119	15.2023	12.1575	21.0228	0.5783	-0.790109	0.0447528	1.34918	0.747588
2422	4.795	392.205	391.198	HMDB0252827	Glycylphenylalanylleucylglycine	C19H28N4O5	392.206	2	[M-H]-	40.2	11.8	92.07			14.2718	17.39	13.5757	12.5683	16.8357	21.2824	40.1497	14.6395	13.1852	28.2283	30.1482	39.3375	15.9873	27.6147	0.578942	-0.788509	0.0451904	1.34495	0.764333
793	8.925	252.173	251.166	HMDB0036448	Zedoarondiol	C15H24O3	252.173	1	[M-H]-	51.1	60.3	96.45			22.4635	28.9357	27.4355	34.6689	29.1899	32.2697	52.857	32.3625	44.9605	64.8495	58.204	48.8116	29.1605	50.3409	0.579262	-0.787713	0.00306797	2.51315	0.954664
2504	10.675	/	273.182	HMDB0302990	Hexadeca-7,10,13-trienoic acid	C16H26O2	250.193	0	[M+Na]+	50.7	58.3	95.75			38.1826	47.2033	32.9674	31.7058	24.9966	43.3855	71.2439	33.367	34.6094	70.4481	87.6204	77.6797	36.4069	62.4947	0.582559	-0.779524	0.0356204	1.4483	0.827314
6213	4.9	/	461.141	HMDB0258199	Sec-o-Glucosylhamaudol	C21H26O10	438.153	1	[M+Na]+	48	47.1	94.23			27.5812	39.8482	27.7991	28.6733	25.1464	30.2942	44.5217	65.9085	51.7716	47.2093	46.2963	50.7841	29.8904	51.0819	0.585147	-0.77313	0.00098559	3.0063	1.04236
3722	6.615	/	495.167	HMDB0248860	Baohuoside I	C27H30O10	514.184	1	[M-H2O-H]-	50.4	59.2	94.1			8.87121	12.9514	11.7364	12.3406	10.0998	14.1213	14.6626	22.6272	15.0812	28.1123	17.881	21.3521	11.6868	19.9527	0.585722	-0.771711	0.011454	1.94104	0.946987
646	1.756	/	233.067	HMDB0029956	Nebularine	C10H12N4O4	252.086	4	[M-H2O-H]-	44.3	32.5	93.83			24.6071	22.135	23.7308	19.2887	19.6285	21.5479	27.9311	50.0665	34.6018	61.1419	24.7617	24.528	21.823	37.1718	0.587084	-0.768362	0.043578	1.36073	0.821873
2247	9.496	/	257.151	HMDB0038795	7,9-Illudadiene-3,14-diol	C15H22O2	234.162	2	[M+Na]+	45.1	31.7	95.96			48.9714	31.504	28.9113	30.5915	71.5292	33.2095	68.9631	43.1612	40.2413	71.7239	88.2532	103.65	40.7861	69.3321	0.588272	-0.765445	0.0382078	1.41785	0.856997
1011	1.335	283.092	282.085	HMDB0000133	Guanosine	C10H13N5O5	283.092	1	[M-H]-	44	25.7	95.5	88.8		16.6137	15.965	22.9167	11.8878	15.817	14.2641	35.5657	24.2939	29.7505	20.9933	29.5474	25.174	16.2441	27.5541	0.589532	-0.762357	0.00287099	2.54197	0.951971
3990	9.381	350.115	351.122	HMDB0032602	4'-O-Methylkanzonol W	C21H18O5	350.115	2	[M+H]+	49.3	53.8	95.14			21.5437	26.48	27.5759	25.9643	1.33488	21.7088	22.6271	34.1518	31.4683	42.5213	26.5197	54.062	20.7679	35.225	0.589578	-0.762246	0.0379865	1.42037	0.899122
1957	3.571	237.063	260.053	HMDB0034251	N-Benzoylaspartic acid	C11H11NO5	237.064	1	[M+Na]+	46.5	36.3	97.49			229.917	141.989	166.364	228.62	149.577	296.885	405.005	315.08	252.78	275.034	362.9	436.788	202.225	341.265	0.592576	-0.754928	0.00795071	2.09959	0.957646
5006	5.119	/	399.141	HMDB0258246	SERGLIFLOZIN A	C20H24O7	376.152	0	[M+Na]+	42.8	22.6	91.83			9.71735	12.6298	10.6805	15.8972	19.5668	17.6617	26.2519	12.546	19.0701	27.822	29.9317	29.445	14.3589	24.1778	0.593888	-0.751737	0.0162543	1.78903	0.869523
4413	6.241	558.248	557.241	HMDB0301738	Secoisolariciresinol-sesquilignan	C30H38O10	558.246	3	[M-H]-	53.2	75.3	94.5			23.5809	22.6823	28.346	19.3899	18.4407	13.088	29.6261	48.2768	38.1183	42.42	27.6611	24.1552	20.9213	35.0429	0.59702	-0.744149	0.0114964	1.93944	0.871852
2433	4.178	/	268.117	HMDB0038926	Samin	C13H14O5	250.084	2	[M+NH4]+	43.9	26.8	94.64			71.1556	56.7581	44.5271	54.1026	43.957	53.5733	87.1667	40.452	33.0327	151.528	75.8107	153.111	54.0123	90.1836	0.598915	-0.739577	0.101232	0.994681	0.55565
827	3.943	259.046	258.039	HMDB0001254	Glucosamine 6-phosphate	C6H14NO8P	259.046	1	[M-H]-	49.1	54.2	92.3			65.8683	59.1673	55.9092	67.3979	46.6284	84.7576	117.876	92.9346	77.5489	100.039	126.899	117.472	63.2881	105.462	0.600106	-0.736712	0.00232051	2.63442	0.950228
1436	4.791	322.109	321.102	HMDB0030266	Berberrubine	C19H16NO4+	322.108	3	[M-H]-	40	12.2	91.95			20.9609	24.3015	16.7484	15.9617	17.4235	14.6886	39.495	30.9014	34.578	21.2858	27.6851	29.3874	18.3474	30.5555	0.600463	-0.735854	0.00366194	2.43629	0.910904
1295	11.705	/	307.228	HMDB0031006	1-Acetoxy-2-hydroxy-16-heptadecen-4-one	C19H34O4	326.246	1	[M-H2O-H]-	44.3	30.5	91.79			1.72008	2.18361	2.58863	3.06102	3.64578	2.27339	2.55712	2.90292	4.65082	5.82147	6.02574	3.77205	2.57875	4.28835	0.601338	-0.733752	0.0313674	1.50352	0.808273
590	1.045	/	223.046	HMDB0060760	4-Carboxypyrazole	C4H4N2O2	112.027	1	[2M-H]-	44.1	24.5	97.59			1075.83	868.599	832.026	1213.73	1107.58	988.491	1252.78	1664.11	2410.57	1716.61	1794.8	1274.44	1014.38	1685.55	0.601807	-0.732628	0.00665899	2.17659	0.89439
6288	5.152	/	467.152	HMDB0249186	Bictegravir	C21H18F3N3O5	449.12	4	[M+NH4]+	41.2	17.7	93.35			14.8927	30.8956	9.62477	45.8536	4.65221	42.2087	27.6736	33.6381	33.4056	57.8664	37.3352	56.0898	24.6879	41.0014	0.602123	-0.731869	0.0704481	1.15213	0.931527
1123	10.226	294.184	293.176	HMDB0035722	Tanacetol A	C17H26O4	294.183	2	[M-H]-	48.5	47.7	96.52			3.2082	1.8581	3.87403	3.32799	2.49959	2.44495	4.32428	3.51471	3.51391	2.97085	6.16959	8.08825	2.86881	4.7636	0.602236	-0.7316	0.0506219	1.29566	0.77964
3234	9.139	/	313.14	HMDB0302131	1-Dehydro-[6]-gingerdione	C17H22O4	290.152	2	[M+Na]+	52	65.8	96.32			17.2249	9.7216	11.4663	15.2303	11.5315	41.3359	26.3839	10.1051	16.4101	43.1184	52.9914	27.5233	17.7518	29.422	0.60335	-0.728934	0.11575	0.936477	0.686742
3386	11.322	321.266	322.273	HMDB0013624	Alpha-Linolenoyl ethanolamide	C20H35NO2	321.267	2	[M+H]+	47	41.3	95.99			21.533	15.5513	22.5041	20.6617	22.423	17.5347	37.5086	16.1953	28.89	42.8821	39.0067	34.6996	20.0347	33.1971	0.603507	-0.728558	0.0124254	1.90569	0.843798
1516	3.942	/	326.026	HMDB0011683	Molybdopterin precursor Z	C10H12N5O7P	345.047	10	[M-H2O-H]-	39.7	11.8	97.49			21.8299	21.6156	21.536	25.857	21.0067	36.6967	42.1959	32.6441	30.0079	41.4444	50.0535	49.6147	24.757	40.9934	0.603926	-0.727557	0.00545991	2.26281	0.929941
4755	5.841	386.067	387.074	HMDB0034582	Shoyuflavone A	C19H14O9	386.064	7	[M+H]+	45.5	39.8	95.19			11.7492	13.7095	11.1685	8.87573	11.9304	14.2628	27.0062	19.4798	13.4033	18.2542	20.3729	19.8656	11.9494	19.7303	0.605634	-0.723482	0.0051164	2.29104	0.953075
1832	8.127	/	349.203	HMDB0012533	11beta-Hydroxytestosterone	C19H28O3	304.204	2	[M+FA-H]-	53.3	73.3	95.21			12.8908	10.6308	12.6039	10.4952	16.3881	9.53363	11.9179	14.9216	25.6713	27.3238	17.4405	22.2622	12.0904	19.9229	0.606861	-0.720563	0.0240333	1.61919	0.819488
5869	6.415	440.165	441.173	HMDB0242175	gamma-CEHC glucuronide	C21H28O10	440.168	7	[M+H]+	44.6	36	94.44			145.249	152.292	153.766	157.489	213.645	229.486	378.577	182.506	223.278	315.712	299.018	332.132	175.321	288.537	0.607621	-0.718757	0.00995274	2.00206	0.903859
1938	3.992	236.116	259.105	HMDB0028694	Alanylphenylalanine	C12H16N2O3	236.116	1	[M+Na]+	42.9	24.1	91.87			12.5465	7.3686	10.4108	5.18625	5.8322	3.89097	13.3209	23.3554	21.2128	4.62594	6.01765	5.8506	7.53923	12.3972	0.608139	-0.717528	0.134839	0.870185	0.540151
5100	5.928	654.181	653.174	HMDB0037470	Spinacetin 3-rutinoside	C29H34O17	654.18	3	[M-H]-	46.9	44.4	93.36			176.504	182.544	191.298	190.484	193.165	130.781	234.301	237.389	206.07	453.464	329.909	288.171	177.463	291.551	0.608686	-0.71623	0.0157503	1.80271	0.853728
4948	7.7	/	629.264	HMDB0254205	Lumirubin	C33H36N4O6	584.263	4	[M+FA-H]-	52	67.2	97.21			7.36659	7.2464	9.12143	6.83734	5.38161	7.77426	14.9554	14.0597	17.0397	6.91102	9.17934	9.59699	7.28794	11.957	0.609511	-0.714275	0.0297876	1.52596	0.794558
1007	9.215	174.104	175.112	HMDB0039153	11,12,13-Trinor-1(5),6,9-guaiatrien-8-one	C12H14O	174.104	1	[M+H]+	51.8	65.2	94.98			21.2703	25.5229	17.072	29.2842	34.6213	39.3921	69.8408	16.3915	14.7394	33.78	55.0133	84.137	27.8605	45.6503	0.610302	-0.712406	0.121293	0.916165	0.469697
3791	13.36	/	339.289	HMDB0032112	1,2,4-Nonadecanetriol	C19H40O3	316.298	6	[M+Na]+	44.6	33.6	95.99			1.19935	2.16291	1.40668	1.11245	0.80218	0.869397	3.66738	3.00022	2.86467	0.908703	0.854275	1.07802	1.25883	2.06221	0.610426	-0.712112	0.118951	0.924634	0.559636
486	6.133	/	207.067	HMDB0244411	3-Carboxy-4-methyl-5-ethyl-2-furanpropionic acid	C11H14O5	226.084	1	[M-H2O-H]-	53.9	76.6	94.56			19.5589	21.1412	20.2079	18.1336	20.9111	20.8815	36.742	33.1099	34.1853	31.03	31.1882	31.6697	20.139	32.9875	0.610504	-0.711927	8.56892e-06	5.06707	0.998119
301	4.407	178.027	177.02	HMDB0032951	4,7-Dihydroxy-2H-1-benzopyran-2-one	C9H6O4	178.027	2	[M-H]-	51	58.7	98.33			227.442	233.392	485.129	230.661	234.471	276.866	252.406	750.175	792.634	334.674	351.643	281.377	281.327	460.485	0.610936	-0.710906	0.0882602	1.05424	0.666804
1862	9.705	232.146	233.153	HMDB0040981	(7b,10a)-3-Hydroxy-1,3,5-cadinatrien-9-one	C15H20O2	232.146	1	[M+H]+	51.3	61.1	96.95			88.282	68.6475	77.6746	116.444	119.744	138.896	111.828	83.7261	100.939	175.343	256.234	268.113	101.615	166.031	0.612024	-0.708341	0.0805985	1.09367	0.676805
498	1.051	210.038	209.031	HMDB0000639	Galactaric acid	C6H10O8	210.038	1	[M-H]-	42.9	20.1	95.96			195.875	189.276	186.058	272.339	261.459	239.772	267.767	251.662	439.024	436.296	458.246	344.076	224.13	366.179	0.612078	-0.708212	0.0129092	1.8891	0.861425
4362	7.228	/	553.172	HMDB0039695	4,7-Didehydroneophysalin B	C28H28O9	508.173	1	[M+FA-H]-	40.9	12.7	92.69			15.6349	20.7827	17.0123	14.2787	11.988	12.0917	18.7144	25.4908	21.7156	32.2135	30.1221	21.5733	15.2981	24.9716	0.612618	-0.706941	0.00584957	2.23288	0.899048
394	3.948	/	192.067	HMDB0001434	3-Methoxytyrosine	C10H13NO4	211.084	1	[M-H2O-H]-	49.9	54.1	96.75			33.2909	34.2907	29.7547	37.3557	24.4892	46.5821	67.879	50.6168	37.1935	50.2015	66.0521	63.4654	34.2939	55.9014	0.613471	-0.704933	0.00604039	2.21893	0.894183
170	3.949	149.048	148.041	HMDB0246809	5-Hydroxyoxindole	C8H7NO2	149.048	2	[M-H]-	50.7	64.8	90.94			17.357	17.1367	14.6559	20.2714	10.6727	23.1634	34.8456	25.9973	18.9548	23.4966	32.3734	32.5753	17.2095	28.0405	0.613738	-0.704305	0.00810249	2.09138	0.878532
1451	3.31	324.049	323.042	HMDB0257208	Ribavirin monophosphate	C8H13N4O8P	324.047	7	[M-H]-	40.6	14	96.83			10.7517	6.60411	7.87572	10.3842	5.53854	16.3603	3.2358	4.71518	3.67684	26.1886	25.4724	30.2768	9.58576	15.5943	0.614697	-0.702052	0.161763	0.791121	0.187587
3438	9.626	/	473.125	HMDB0037338	Americanin B	C27H24O9	492.142	1	[M-H2O-H]-	46.5	39.8	93.36			5.16599	5.18079	6.42163	5.69128	5.77386	6.09414	3.81902	13.5437	12.3952	8.79084	8.83218	8.46255	5.72128	9.30726	0.614712	-0.702018	0.0404637	1.39293	0.719296
5665	7.328	/	428.3	HMDB0297035	DG(2:0/18:3(9,11,15)-OH(13)/0:0)	C23H38O6	410.267	1	[M+NH4]+	44.3	24.7	98.38			110.507	79.433	163.29	55.7919	113.3	54.9292	117.95	155.09	426.233	101.226	71.5858	64.9593	96.2086	156.174	0.616034	-0.698919	0.177596	0.750568	0.486055
756	4.333	152.12	153.127	HMDB0035277	p-Mentha-1(7),5-dien-2-ol	C10H16O	152.12	1	[M+H]+	42.9	20.3	95.2			9.54767	13.5064	11.6217	22.28	18.1585	11.7691	33.5019	12.3384	9.53986	27.9053	23.5691	34.1773	14.4806	23.5053	0.616055	-0.698868	0.0652138	1.18566	0.65416
2365	6.42	388.153	387.146	HMDB0303743	Trachelogenin	C21H24O7	388.152	1	[M-H]-	46.5	41.1	92.39			6.70383	7.43808	8.02716	8.43747	15.986	11.898	17.6784	12.2188	10.2055	19.7104	17.6967	17.2401	9.74843	15.7917	0.617316	-0.69592	0.0176774	1.75258	0.857014
7603	4.651	/	575.173	HMDB0039910	Resveratrol 3,4'-diglucoside	C26H32O13	552.184	1	[M+Na]+	56.2	89.5	92.18			19.8555	61.1514	18.8008	11.346	10.8343	11.9445	17.1019	149.575	22.0021	12.7225	9.75588	5.80094	22.3221	36.1597	0.61732	-0.69591	0.264736	0.577186	0.052113
935	7.353	272.069	271.061	HMDB0002670	Naringenin	C15H12O5	272.068	1	[M-H]-	51.1	60.9	95.42	89.5	92.6	23.708	18.5705	21.7643	21.6903	23.4794	15.1849	32.5477	49.7849	34.3348	12.065	38.6637	33.9076	20.7329	33.5506	0.617959	-0.694417	0.0298852	1.52454	0.662966
5264	8.14	/	410.289	HMDB0259834	VIPROSTOL	C23H36O5	392.256	2	[M+NH4]+	46.6	38.5	96.36			522.135	332.305	653.455	321.456	504.185	311.087	397.504	697.565	1208.18	826.146	586.835	551.302	440.771	711.256	0.619708	-0.69034	0.0518891	1.28492	0.775653
3951	11.883	/	349.216	HMDB0245853	3,4-Didehydroretinol Acetate	C22H30O2	326.225	2	[M+Na]+	45.3	32.6	96.46			88.9602	150.93	91.1717	110.166	130.977	72.6162	202.048	159.309	156.516	158.244	168.039	194.78	107.47	173.156	0.620655	-0.688137	0.00281014	2.55127	0.951049
1736	1.44	223.121	224.128	HMDB0257235	Rimiterol	C12H17NO3	223.121	1	[M+H]+	46.3	41	92.11			1.1491	3.8198	1.10208	4.98779	9.8392	8.10868	7.04885	1.1263	1.19514	2.44303	15.2878	19.5706	4.83444	7.77861	0.621504	-0.686164	0.214512	0.668548	0.221776
495	3.928	209.105	208.098	HMDB0253924	Tyrosine ethyl ester	C11H15NO3	209.105	1	[M-H]-	43.6	24.5	94.76			13.1218	6.95804	14.3031	8.86826	7.27672	5.78699	16.8219	22.7724	20.5959	8.7898	10.6976	10.9019	9.38582	15.0966	0.621718	-0.685669	0.0499246	1.30169	0.722508
5590	8.038	/	793.442	HMDB0041240	Kudzusaponin SA1	C42H68O15	812.456	5	[M-H2O-H]-	50.3	61.3	95.85			17.5713	6.77471	11.5435	2.60929	3.15926	0.331374	3.56882	19.0394	41.9946	1.77356	0.840467	0.305446	6.99824	11.2537	0.62186	-0.685337	0.249666	0.60264	0.201454
4169	7.107	356.125	357.133	HMDB0301742	Conidendrin	C20H20O6	356.126	2	[M+H]+	49.9	56	95.86			157.175	270.311	244.8	179.071	214.989	234.944	248.346	266.204	197.571	589.759	320.503	470.061	216.882	348.741	0.6219	-0.685246	0.0659575	1.18074	0.734449
4000	4.584	350.194	373.183	HMDB0034784	p-Menthane-1,7,8-triol 8-glucoside	C16H30O8	350.194	1	[M+Na]+	47.1	40.7	96.34			193.353	267.438	216.541	236.285	273.322	255.141	309.475	251.875	247.357	696.164	386.846	424.404	240.347	386.02	0.622627	-0.683559	0.0523445	1.28113	0.747952
4855	6.624	/	413.156	HMDB0036984	Garcimangosone C	C23H24O7	412.152	6	[M+H]+	44.7	38	92.15			22.8747	24.0696	36.4274	39.3953	39.2694	44.5971	25.552	33.636	24.8241	115.912	74.2448	57.2452	34.4389	55.2357	0.62349	-0.681561	0.130589	0.884093	0.508876
469	3.332	204.09	203.083	HMDB0000929	Tryptophan	C11H12N2O2	204.09	2	[M-H]-	50.3	55.2	98.69	92		145.371	171.467	133.014	118.675	63.4424	218.458	119.349	73.4805	68.1587	356.191	343.424	402.877	141.738	227.247	0.623718	-0.681033	0.134195	0.872264	0.396035
840	11.076	160.125	161.132	HMDB0061813	1-(1-Methylethenyl)-4-(1-methylethyl)benzene	C12H16	160.125	1	[M+H]+	45.7	31.9	98.12			161.925	213.469	181.26	202.934	195.458	223.996	305.186	207.566	237.607	383.651	432.071	323.441	196.507	314.92	0.62399	-0.680404	0.0202463	1.69365	0.864823
701	8.7	240.173	239.166	HMDB0032369	Menthyl acetoacetate	C14H24O3	240.173	2	[M-H]-	41.2	13.2	94.86			4.27481	6.18027	5.66488	3.75589	5.69794	5.94646	8.74709	4.91885	7.55776	5.50086	11.5272	12.139	5.25338	8.39847	0.625516	-0.676881	0.0404368	1.39322	0.747953
1222	9.696	190.135	191.143	HMDB0036685	2,2,6,7-Tetramethylbicyclo[4.3.0]nona-1(9),4-dien-8-one	C13H18O	190.136	2	[M+H]+	50.8	60.8	95.09			20.6108	34.1955	28.1651	37.9415	38.6083	35.3317	47.3395	34.0169	37.4521	60.1113	71.2963	61.276	32.4755	51.9153	0.625547	-0.67681	0.0234627	1.62962	0.83091
5566	4.666	424.134	425.141	HMDB0029605	Ginkgolide J	C20H24O10	424.137	7	[M+H]+	41.9	25.1	91.72			9.62318	14.4823	9.3636	12.7266	12.8307	10.745	18.6626	18.5167	16.2583	21.1822	17.7521	18.9569	11.6286	18.5548	0.626714	-0.67412	0.000404535	3.39304	0.971932
5907	5.109	/	442.233	HMDB0037531	Dehydroxypaxilline	C27H33NO3	419.246	5	[M+Na]+	42.6	26.8	92.11			60.4884	56.0101	58.6086	52.5535	41.8652	40.9504	115.594	79.0831	75.2933	93.1233	70.7486	61.5545	51.746	82.566	0.626723	-0.6741	0.00803139	2.09521	0.901278
294	3.559	/	174.056	HMDB0060366	3-Carbamoyl-2-phenylpropionaldehyde	C10H11NO3	193.074	2	[M-H2O-H]-	47.2	41.6	96.77			19.5492	20.2589	17.4106	23.8149	16.3721	29.8424	37.2868	26.8707	24.9272	31.8162	41.1527	40.707	21.208	33.7934	0.627578	-0.672133	0.0072482	2.13977	0.873942
6293	9.467	/	467.315	HMDB0011560	MG(0:0/24:6/0:0)	C28H44O4	444.324	4	[M+Na]+	49.3	56.3	95.22			69.7509	73.9844	63.8015	53.5477	245.565	39.6566	310.823	48.2198	17.1469	71.8008	70.9456	351.042	91.051	144.996	0.627954	-0.67127	0.222093	0.653465	0.195224
7781	2.744	594.192	595.199	HMDB0029482	Didymin	C28H34O14	594.195	5	[M+H]+	51.1	68.6	92.26			53.0565	54.646	36.3842	47.0429	41.8221	32.8622	68.4867	107.43	83.1794	53.7014	62.5232	47.1804	44.3023	70.4169	0.629143	-0.668541	0.0240461	1.61896	0.829207
7672	6.254	/	581.235	HMDB0301738	Secoisolariciresinol-sesquilignan	C30H38O10	558.246	1	[M+Na]+	50.1	52.1	99.08			70.2292	70.3726	85.3022	52.4562	52.3007	36.1994	83.8312	133.972	120.606	108.039	72.0396	63.3134	61.1434	96.9668	0.63056	-0.665295	0.0257797	1.58872	0.819388
1012	1.085	174.112	175.119	HMDB0000517	Arginine	C6H14N4O2	174.112	1	[M+H]+	47.9	43.9	96.28	93.4	94.4	572.777	273.035	1024.12	48.3005	21.4359	78.8822	324.168	864.225	1638.03	34.6945	93.3565	243.614	336.426	533.014	0.631176	-0.663885	0.247321	0.606738	0.52685
3948	11.504	/	349.216	HMDB0302024	Apo-14'-zeaxanthinal	C22H30O2	326.225	5	[M+Na]+	46.2	40.1	97.1			33.861	44.4108	31.2801	40.3717	61.1565	38.6405	67.7559	40.4117	45.88	62.8849	89.6252	85.0542	41.6201	65.2687	0.637673	-0.64911	0.0286753	1.54249	0.78868
1246	4.335	192.042	193.049	HMDB0034344	Scopoletin	C10H8O4	192.042	1	[M+H]+	51.7	63.3	96.02			39.5997	36.9451	55.6873	42.7305	35.4325	17.9958	81.7501	49.477	91.6386	46.084	37.5484	50.2509	38.0652	59.4581	0.640201	-0.643403	0.0519531	1.28439	0.750898
1964	4.058	/	239.033	HMDB0014693	Methoxsalen	C12H8O4	216.042	9	[M+Na]+	46.7	45.2	98.27			225.498	196.245	266.1	245.268	213.829	236.329	413.964	457.653	252.65	377.135	320.255	334.896	230.545	359.425	0.641426	-0.640646	0.0093106	2.03102	0.893568
2519	10.236	398.21	397.203	HMDB0258722	Taprostene	C24H30O5	398.209	2	[M-H]-	48.9	52.4	94.25			13.681	16.4246	15.8703	10.7319	25.6252	12.2773	18.8612	12.6905	24.3019	34.7371	34.4029	22.4947	15.7684	24.5814	0.641477	-0.640531	0.0461586	1.33575	0.701978
4128	1.021	532.119	531.112	HMDB0030640	Biochanin A 7-(6-malonylglucoside)	C25H24O13	532.122	4	[M-H]-	38.2	10.9	85.37			61.929	56.0366	51.1898	70.6586	48.7847	69.7111	89.2748	92.9651	49.0691	130.125	98.5123	98.1049	59.7183	93.0086	0.642073	-0.63919	0.0162347	1.78956	0.77409
1676	11.106	218.167	219.174	HMDB0013687	Nookatone	C15H22O	218.167	1	[M+H]+				94.2		538.487	575.17	501.794	704.623	577.125	695.828	866.258	518.097	604.618	1146.3	1479.24	976.747	598.838	931.876	0.642615	-0.637972	0.0567659	1.24591	0.705492
1817	9.213	229.24	230.248	HMDB0304813	Xestoaminol C	C14H31NO	229.241	1	[M+H]+	45.7	33.7	96.3			9.16386	15.9529	7.17556	7.74681	27.9093	6.18211	45.8309	15.388	22.9587	12.6581	9.7428	8.59297	12.3551	19.1953	0.643653	-0.635644	0.178491	0.748383	0.589181
3989	7.103	/	517.187	HMDB0301812	Lappaol A	C30H32O9	536.205	1	[M-H2O-H]-	46.9	43.4	92.52			4.47019	5.25976	6.03899	4.85414	4.4841	4.73758	2.60544	5.30963	4.70536	16.5758	8.71315	8.36981	4.97413	7.7132	0.644885	-0.632885	0.12722	0.895446	0.452642
3607	9.122	330.219	331.226	HMDB0254496	Metabolite M	C21H30O3	330.219	2	[M+H]+	43.5	23.9	96.11			38.5921	34.2218	26.134	50.1011	36.569	62.6722	43.9904	46.3136	54.8335	106.448	75.7474	57.3584	41.3817	64.1152	0.645427	-0.631673	0.0538952	1.26845	0.741663
92	2.003	130.063	129.056	HMDB0006024	Mevalonolactone	C6H10O3	130.063	3	[M-H]-	48.7	48.4	98.39			83.4368	86.3123	64.4278	80.2298	94.3199	61.5486	153.967	119.642	104.332	92.3361	135.292	122.548	78.3792	121.353	0.645878	-0.630666	0.00377762	2.42278	0.841118
3818	6.14	/	341.138	HMDB0031752	Zearalenone	C18H22O5	318.147	6	[M+Na]+	50.5	62.6	96.95			73.9373	104.961	100.029	95.6964	84.6095	112.202	107.334	117.699	107.298	161.009	237.437	153.667	95.2392	147.407	0.646096	-0.63018	0.0322233	1.49183	0.779131
4436	12.527	368.307	369.315	HMDB0037826	26,27-Dinorergosta-4,22-dien-3-one	C26H40O	368.308	1	[M+H]+	45.3	33.2	94.69			13.5173	16.6781	19.2589	15.5761	14.1307	13.4714	28.5992	37.611	25.4609	11.8534	18.9477	20.7462	15.4387	23.8697	0.646791	-0.628628	0.055005	1.2596	0.717779
8580	13.499	/	775.601	HMDB0300578	DG(i-22:0/PGF1alpha/0:0)	C45H84O8	752.617	7	[M+Na]+	39.5	11.4	93.78			1.70223	1.38614	1.80299	3.97101	2.94533	2.35438	2.59714	3.6151	2.89444	2.53871	5.43886	4.80289	2.36035	3.64786	0.64705	-0.62805	0.0565552	1.24753	0.758511
4687	5.962	/	593.188	CSID10128504	Flavanone 7-O-[alpharhamnosyl-(1->2)-betaglucoside]	C27H32O12	548.189	2	[M+FA-H]-	47.2	48.2	90.06			14.7089	28.9094	10.6833	20.0105	27.305	17.0045	46.8208	53.7074	37.2473	9.70719	17.3777	18.3216	19.7703	30.5303	0.647562	-0.62691	0.120775	0.918024	0.433016
5676	5.444	428.144	429.151	HMDB0259902	wortmannin	C23H24O8	428.147	7	[M+H]+	38.9	10.5	91.72			17.9792	13.9233	14.1423	19.2342	23.1885	17.0753	20.4029	28.2461	25.5961	26.082	31.3488	31.2256	17.5905	27.1503	0.647893	-0.626172	0.00341322	2.46684	0.886962
2199	1.716	378.117	377.11	HMDB0014502	Mefloquine	C17H16F6N2O	378.117	1	[M-H]-	41.4	16.4	91.69			9.73092	13.3151	14.7176	17.8356	7.33896	21.0276	19.0038	25.9515	12.6038	18.9859	19.9035	33.0719	13.9943	21.5867	0.648283	-0.625305	0.0447591	1.34912	0.754514
43	1.996	102.068	101.061	HMDB0000892	Valeric acid	C5H10O2	102.068	2	[M-H]-	45.5	32.1	97.45	61		96.1782	66.5353	58.7432	51.8524	59.7558	29.084	142.609	121.382	101.722	64.6096	70.4978	57.2894	60.3581	93.0185	0.648883	-0.623969	0.0564549	1.2483	0.663364
96	1.456	/	130.088	HMDB0250671	Cyclopentylamine	C5H11N	85.0891	4	[M+FA-H]-	46.5	37.8	99.16			131.776	107.778	124.518	77.4122	69.9594	105.143	104.394	86.1627	86.3991	174.85	183.849	314.183	102.765	158.307	0.649149	-0.623377	0.0990219	1.00427	0.564014
1970	7.64	238.156	261.146	HMDB0112083	3,4-Dimethyl-5-pentyl-2-furanpropanoic acid	C14H22O3	238.157	2	[M+Na]+	42.9	20.9	95.47			11.5631	14.7319	10.968	10.4723	9.2159	10.4839	18.2204	10.0214	35.0361	14.9852	16.5213	9.04542	11.2392	17.305	0.649477	-0.62265	0.100976	0.995782	0.588934
1807	5.036	348.122	347.115	HMDB0256521	PI-103	C19H16N4O3	348.122	1	[M-H]-	49.8	59.1	90.45			7.94566	10.6622	14.4334	12.4617	14.2911	26.0647	11.7954	20.4927	16.1453	29.9136	32.598	21.0811	14.3098	22.0043	0.650317	-0.620785	0.0638035	1.19516	0.73079
3173	5.497	/	452.081	HMDB0038085	Pelargonidin 3-rhamnoside	C21H21O9+	417.119	15	[M+Cl]-	39.7	25.8	88.64			57.6767	62.7568	69.8749	136.853	179.419	160.612	203.646	175.834	180.798	47.8005	224.185	192.919	111.199	170.864	0.650803	-0.619706	0.0721319	1.14187	0.598659
1214	7.392	/	301.109	HMDB0247289	7,4'-Dihydroxy-8-methylflavan	C16H16O3	256.11	2	[M+FA-H]-	45	31.4	95.4			11.6281	12.0783	12.4245	13.9943	9.89675	10.4538	17.2463	16.6351	13.6832	19.7736	18.5921	21.8276	11.746	17.9597	0.65402	-0.612594	0.00176789	2.75254	0.864924
6913	4.646	508.121	509.129	HMDB0029517	Limocitrin 3-glucoside	C23H24O13	508.122	1	[M+H]+	50	53	97.79			215.273	314.617	221.836	224.846	192.581	201.58	683.124	345.373	247.223	267.611	220.202	327.454	228.455	348.498	0.655544	-0.609236	0.0879055	1.05598	0.665549
147	6.046	145.053	144.046	HMDB0243900	1-Hydroxyisoquinoline	C9H7NO	145.053	2	[M-H]-	45.4	32.8	96.32			43.1402	35.2786	35.2764	29.688	23.6445	20.6752	48.2255	66.5657	59.703	33.8662	38.0317	39.8607	31.2838	47.7088	0.655724	-0.608839	0.0252025	1.59856	0.739755
1565	6.337	330.074	329.067	HMDB0035598	Aflatoxin B2a	C17H14O7	330.074	2	[M-H]-	47.6	45.5	94.19			18.4958	14.4247	27.3009	15.9692	24.8018	15.6235	26.2489	51.1702	64.0297	13.5131	13.3094	9.19129	19.436	29.5771	0.65713	-0.60575	0.167015	0.777246	0.244725
1856	2.987	354.095	353.088	HMDB0040690	Caffeoylquinic acid	C16H18O9	354.095	1	[M-H]-	56.3	85.5	96.67			25746	31749.6	26400	20269.2	16806	25026.8	44439.8	46651.8	34798.3	29349.2	32584.7	34086.8	24332.9	36985.1	0.657911	-0.604035	0.00739093	2.1313	0.818657
5354	11.954	412.297	413.304	HMDB0036849	Valenciachrome	C27H40O3	412.298	2	[M+H]+	54.6	82.3	93.1			15.8848	26.4064	15.3404	19.0549	33.6971	14.1997	61.4164	19.402	17.7511	26.1701	31.8213	32.1891	20.7639	31.4583	0.660044	-0.599365	0.108697	0.963781	0.630726
5285	6.427	/	411.141	HMDB0254405	Medioresinol	C21H24O7	388.152	1	[M+Na]+	48.7	49.7	95.1			18.032	19.5422	23.0622	29.0467	50.2702	37.4431	47.7325	31.7557	13.3169	63.3876	56.0628	56.3194	29.566	44.7625	0.660509	-0.598349	0.0897351	1.04704	0.552903
2501	0.958	/	273.121	HMDB0060742	3-Hydroxymelatonin	C13H18N2O3	250.132	1	[M+Na]+	44.2	31.4	91.38			7976.81	6351.63	7149.78	5576.76	7768.75	4950.98	10105.1	11277.8	11688.2	9341.94	10556.3	7221.56	6629.12	10031.8	0.66081	-0.597693	0.00435691	2.36082	0.859354
468	0.999	/	132.102	HMDB0031158	2-Methyl-4-pentenoic acid	C6H10O2	114.068	1	[M+NH4]+	45.8	32.2	97.91			592.938	635.683	591.284	504.279	574.568	501.734	811.627	755.493	944.619	841.394	893.098	898.708	566.748	857.49	0.660938	-0.597413	0.000117922	3.92841	0.933981
1147	12.746	296.197	295.189	CSID467177	Tridecyl trifluoroacetate	C15H27F3O2	296.196	1	[M-H]-	49.8	53	97.19			2.402	1.93702	2.73753	2.08468	2.62891	2.65233	3.66796	3.74664	3.29249	3.5569	4.28361	3.29587	2.40708	3.64058	0.66118	-0.596885	0.000471549	3.32647	0.88364
3276	4.942	314.079	315.087	HMDB0033255	Muscomosin	C17H14O6	314.079	1	[M+H]+	42.6	22.4	92.54			48.8213	54.4136	43.5092	53.8815	49.092	50.6848	91.291	74.742	65.5143	59.6321	82.072	80.9571	50.0671	75.7014	0.661375	-0.596459	0.0043405	2.36246	0.895313
2907	4.696	/	431.192	HMDB0030370	Citroside A	C19H30O8	386.194	0	[M+FA-H]-	39.4	3.63	93.73			20.3882	26.6991	26.1258	30.8861	27.0793	33.7574	43.6227	30.0786	24.7469	52.122	46.3046	52.3322	27.4893	41.5345	0.661843	-0.595439	0.0277798	1.55627	0.736451
878	2.167	266.127	265.12	HMDB0033598	N5-(4-Methoxybenzyl)glutamine	C13H18N2O4	266.127	1	[M-H]-	43.5	22	96.19			49.0182	29.6123	38.8501	54.4317	50.4734	63.1656	56.2718	60.3527	44.9895	83.2608	86.631	99.8031	47.5919	71.8848	0.662058	-0.594971	0.030314	1.51836	0.731481
176	1.583	150.068	149.061	HMDB0033967	Ethyl benzoate	C9H10O2	150.068	1	[M-H]-	44.6	29.8	95.02			5.627	12.5965	17.9185	15.4831	13.6011	13.1293	23.4708	8.70814	11.0016	15.5769	27.3062	32.1141	13.0593	19.6963	0.663032	-0.59285	0.0950209	1.02218	0.55247
4755	5.998	/	601.23	HMDB0301744	Lariciresinol-sesquilignan	C30H36O10	556.231	0	[M+FA-H]-	51.2	66	90.75			14.8225	23.1299	17.5322	34.0913	44.2629	26.5427	24.0442	23.4151	32.774	52.3173	63.1175	45.9111	26.7303	40.2632	0.663888	-0.590987	0.0779396	1.10824	0.641598
150	1.301	96.0211	97.0284	HMDB0060503	Protoanemonin	C5H4O2	96.0211	0	[M+H]+	44.6	24.9	98.24			54.2487	38.5785	58.9106	37.1964	46.9741	24.1592	95.5105	95.9793	57.0883	63.3513	39.5114	40.0715	43.3446	65.2521	0.664264	-0.590172	0.0670036	1.1739	0.669487
579	8.239	138.104	139.112	HMDB0031152	3,6-Nonadienal	C9H14O	138.104	1	[M+H]+	44.7	28.4	96.18			31.549	18.2161	9.96102	15.3405	31.1859	15.1903	45.4343	18.3952	11.5259	35.9352	34.352	37.111	20.2405	30.4589	0.664517	-0.589622	0.0953356	1.02074	0.592399
5479	6.207	754.324	753.317	HMDB0038884	Phomopsin B	C36H46N6O12	754.317	9	[M-H]-	51.3	72.6	93.75			15.9679	16.3223	19.1257	15.7843	13.1812	14.0373	19.7891	27.34	23.0286	32.9506	21.0203	17.8807	15.7365	23.6682	0.664877	-0.58884	0.0108463	1.96472	0.791924
284	4.236	174.053	173.046	HMDB0003070	Shikimic acid	C7H10O5	174.053	1	[M-H]-	52.8	67.2	98.12			3431.64	3881.22	3711.96	2444.15	2075.27	2648.5	5166.11	5563.51	5024.26	3427.37	3732.75	4418.19	3032.12	4555.36	0.665616	-0.587239	0.0101546	1.99334	0.784598
5519	4.971	422.157	445.146	HMDB0032853	3-(1,1-Dimethylallyl)scopoletin 7-glucoside	C21H26O9	422.158	1	[M+Na]+	47.3	41.5	96.17			39.527	50.7062	45.0916	42.1022	45.0122	37.2194	67.7509	97.3376	107.1	37.3777	38.7937	41.4747	43.2764	64.9724	0.666074	-0.586245	0.0993843	1.00268	0.574922
979	7.572	/	277.106	HMDB0036189	Tetrahydrofurfuryl cinnamate	C14H16O3	232.11	9	[M+FA-H]-	39.6	13.5	94.37			2.04309	3.60092	1.23527	7.53476	4.26705	6.74135	6.35291	6.66001	4.27202	10.2063	5.0264	5.60421	4.23707	6.35365	0.666872	-0.584518	0.0881084	1.05498	0.75003
798	7.479	/	252.074	HMDB0000985	Dihydrolipoamide	C8H17NOS2	207.075	1	[M+FA-H]-	39	3.08	93.48			19.914	19.4645	12.2996	3.37586	4.00254	2.91714	31.7306	23.0805	25.9705	3.31844	4.77622	3.77827	10.3289	15.4424	0.668868	-0.580206	0.202948	0.692614	0.287036
4786	4.433	/	605.225	HMDB0040370	Grossamide	C36H36N2O8	624.247	7	[M-H2O-H]-	42.9	32.3	90.1			16.1045	18.2875	21.8538	16.8056	14.5652	11.1128	25.7646	26.8132	26.9582	25.9364	19.1469	22.8269	16.4549	24.5744	0.669596	-0.578638	0.00349131	2.45701	0.805717
158	0.949	147.053	146.046	HMDB0000148	Glutamic acid	C5H9NO4	147.053	2	[M-H]-	51.7	63.9	96.37	82		130.826	98.6023	148.068	189.89	287.803	255.145	142.977	156.347	163.097	427.744	363.97	400.08	185.056	275.703	0.671215	-0.575154	0.10844	0.964809	0.555358
4981	11.868	396.287	419.276	HMDB0260512	MG(20:3(6,8,11)-OH(5)/0:0/0:0)	C23H40O5	396.288	3	[M+Na]+	42.9	22.6	95.08			19.8413	23.0796	12.9791	1.49124	3.10223	0.756038	33.6198	26.5493	26.0838	0.973166	1.9741	1.91228	10.2083	15.1854	0.672241	-0.572949	0.244366	0.611959	0.236709
7103	5.185	522.134	523.142	HMDB0033705	Salviaflaside	C24H26O13	522.137	5	[M+H]+	48.2	57.1	90			6.40444	12.3837	7.58171	26.5724	24.604	37.3286	10.6988	6.04322	9.03137	74.3962	39.2132	31.5004	19.1458	28.4805	0.672243	-0.572946	0.222266	0.653128	0.23817
7084	6.183	520.192	521.199	HMDB0303466	Matairesinoside	C26H32O11	520.194	6	[M+H]+	48.2	58.4	88.73			12.6307	39.6951	9.3487	12.0219	12.521	17.3477	40.5143	21.5456	17.0496	9.13283	27.3857	38.2066	17.2609	25.6391	0.673224	-0.57084	0.143314	0.843712	0.608629
4119	4.389	/	529.156	HMDB0034909	7-Methyl-1,4,5-naphthalenetriol 4-[xylosyl-(1->6)-glucoside]	C22H28O12	484.158	0	[M+FA-H]-	51.4	64.7	92.37			39.4874	38.3961	31.5099	22.6005	20.2155	29.145	75.0588	43.6892	37.2433	21.8393	41.7726	49.5223	30.2258	44.8542	0.673866	-0.569466	0.0636522	1.19619	0.606621
3452	6.68	324.099	325.107	HMDB0013884	R-10-Hydroxywarfarin	C19H16O5	324.1	2	[M+H]+	49.2	56.2	92.27			24.3448	23.8789	32.768	22.5337	25.7829	19.3637	27.3435	63.4517	28.7112	37.4418	33.0257	30.4148	24.7787	36.7314	0.67459	-0.567917	0.0551903	1.25814	0.713698
5661	5.569	/	428.173	HMDB0251844	Epicocconone	C23H22O7	410.137	7	[M+NH4]+	39.6	11	95			29.6004	14.2568	42.5677	9.41821	13.8264	7.68659	49.4724	35.4483	60.1855	6.93258	8.89835	12.7647	19.5593	28.9503	0.675618	-0.565721	0.207863	0.682223	0.332602
1274	5.05	194.058	195.065	HMDB0000955	Isoferulic acid	C10H10O4	194.058	1	[M+H]+	45.2	29.7	97.03	62		163.371	251.801	237.22	162.786	176.8	217.207	354.635	427.075	535.109	124.278	113.449	230.387	201.531	297.489	0.677441	-0.561833	0.136863	0.863713	0.4008
738	6.305	/	245.14	HMDB0037179	3-Nonanon-1-yl acetate	C11H20O3	200.141	1	[M+FA-H]-	45.3	29.8	97.92			16.722	19.9239	16.7279	20.6605	18.2712	28.2325	34.7126	19.7946	22.586	28.9081	38.003	33.7561	20.0896	29.6267	0.678092	-0.560447	0.0201237	1.69629	0.736524
5290	4.499	/	411.162	HMDB0039964	betaGlucopyranosyl-11-hydroxyjasmonic acid	C18H28O9	388.173	1	[M+Na]+	41.1	10.2	96.71			30.5424	28.8832	34.584	28.9225	37.6751	36.0559	46.174	48.9991	35.8308	61.5604	47.6665	49.1516	32.7772	48.2304	0.679596	-0.557251	0.00415511	2.38142	0.835768
213	3.95	161.048	160.041	HMDB0244237	1,5-Isoquinolinediol	C9H7NO2	161.048	2	[M-H]-	46.9	46.4	89.98			14.7734	13.649	12.973	17.396	9.58881	18.4019	24.6009	18.4491	16.8903	16.1557	25.9601	25.6152	14.4637	21.2785	0.679731	-0.556963	0.0155604	1.80798	0.750399
4790	11.616	/	409.198	HMDB0034017	Kuwanol D	C25H28O5	408.194	7	[M+H]+	44.9	39.2	93.76			85.7242	179.508	100.639	87.9895	168.166	142.704	171.013	90.1192	111.861	143.354	299.475	307.485	127.455	187.218	0.680785	-0.554728	0.122589	0.911548	0.530928
5216	11.625	/	409.198	HMDB0003252	Thromboxane B2	C20H34O6	370.236	2	[M+K]+	41.7	15.6	95.1	65.5		85.7242	179.508	100.639	87.9895	168.166	142.704	171.013	90.1192	111.861	143.354	299.475	307.485	127.455	187.218	0.680785	-0.554728	0.122589	0.911548	0.530928
318	2.989	/	179.035	HMDB0000291	Vanillylmandelic acid	C9H10O5	198.053	1	[M-H2O-H]-	52.5	65.7	98.04			1341.99	1641.41	1362.31	1016.95	1337.44	1232.68	2289.43	2155.08	2022.06	1782.72	1686.72	1699.71	1322.13	1939.29	0.681762	-0.552661	0.00210571	2.6766	0.811129
4030	11.883	/	352.245	HMDB0244579	14-Deoxyandrographolide	C20H30O4	334.214	9	[M+NH4]+	40.6	16.7	96.43			6.41993	9.73677	7.27957	9.19292	7.96539	6.66923	12.3436	11.5345	11.5031	9.05276	7.58577	17.2981	7.8773	11.553	0.681842	-0.55249	0.0308969	1.51009	0.728656
2212	1.018	253.131	254.138	HMDB0253881	DOPA n-Butyl Ester	C13H19NO4	253.131	1	[M+H]+	44.1	36.4	85.62			7.54457	21.0948	6.14229	19.9115	22.2844	18.3731	32.7377	5.89851	6.65953	6.33824	35.4167	52.5682	15.8918	23.2698	0.682936	-0.550179	0.213406	0.670794	0.13195
2789	6.006	/	311.11	HMDB0254289	Mabuterol	C13H18ClF3N2O	310.106	10	[M+H]+	37.5	11.6	86.46			10.7465	19.6391	13.5439	18.441	20.2539	25.2282	38.525	24.3324	21.9845	17.1121	19.8395	36.0593	17.9754	26.3088	0.683248	-0.549518	0.0593596	1.22651	0.683034
320	4.235	180.042	179.035	HMDB0001964	Caffeic acid	C9H8O4	180.042	1	[M-H]-	54.3	74.8	98.19	92		2730.78	3081.03	2879.31	1870.68	1653.99	2037.76	4070.39	4257.76	3868.94	2535.74	2848.22	3256.4	2375.59	3472.91	0.684035	-0.547858	0.016786	1.77505	0.733301
5604	13.41	/	425.377	HMDB0000534	Campestanol	C28H50O	402.386	5	[M+Na]+	53.1	72.4	98.46			39.249	30.7437	36.4966	78.6171	63.0453	66.7215	60.1911	63.1194	61.233	78.8981	107.105	89.4936	52.4789	76.6733	0.684448	-0.546988	0.0467251	1.33045	0.727143
4551	4.975	374.136	375.143	HMDB0040912	N-[(5-Hydroxy-2-pyridinyl)methyl]adenosine	C16H18N6O5	374.134	6	[M+H]+	52.2	71.3	96.77			67.7838	90.3571	76.0045	79.5841	71.5517	65.8736	112.919	173.526	159.484	73.6238	64.6815	74.0508	75.1925	109.714	0.685348	-0.545092	0.0924618	1.03404	0.580687
642	6.52	/	231.16	HMDB0000947	Undecanoic acid	C11H22O2	186.162	2	[M+FA-H]-	44.6	26.3	98.6			31.6885	24.5907	46.3766	64.9478	45.7139	58.153	58.4418	59.1881	54.7519	46.2947	90.0391	87.109	45.2451	65.9708	0.685835	-0.544066	0.0449681	1.3471	0.696893
8583	6.22	/	777.308	HMDB0038884	Phomopsin B	C36H46N6O12	754.317	1	[M+Na]+	49	47.1	99.31			122.444	126.805	129.788	99.3527	77.2096	81.8186	137.231	186.633	169.005	190.618	126.408	117.025	106.236	154.487	0.687672	-0.540207	0.0165669	1.78076	0.763925
5109	10.356	/	405.167	HMDB0006059	20-Carboxy-leukotriene B4	C20H30O6	366.204	2	[M+K]+	42.3	18.8	95.16			38.2897	101.386	73.6309	302.185	198.749	414.553	235.31	112.486	85.1856	283.195	402.515	515.709	188.132	272.4	0.690647	-0.533979	0.195823	0.708136	0.578747
6573	6.164	/	485.178	HMDB0038159	Retrocalamin	C24H30O9	462.189	1	[M+Na]+	52	66.8	93.88			78.3613	87.398	83.5382	49.4185	50.3976	53.2644	70.9531	134.574	98.3211	109.072	82.0329	87.2159	67.063	97.0282	0.69117	-0.532887	0.029162	1.53518	0.74073
1276	4.33	194.058	195.065	HMDB0304215	5-Hydroxy-coniferaldehyde	C10H10O4	194.058	1	[M+H]+	45.3	32.8	94.4			52.9107	70.3619	57.8389	67.1705	35.615	27.7039	104.588	113.741	87.285	38.9314	45.6502	60.4542	51.9335	75.1082	0.691449	-0.532305	0.100502	0.997823	0.573571
1310	11.313	196.125	197.132	HMDB0038163	Lactarofulvene	C15H16	196.125	1	[M+H]+	54.8	79.6	95.66			26.3673	25.4356	14.1218	33.4448	33.8182	39.942	28.5625	19.05	12.1721	39.9484	67.3397	83.2996	28.8549	41.7287	0.691489	-0.532222	0.177316	0.751252	0.288182
5323	8.411	/	412.305	HMDB0255727	Norcholic acid	C23H38O5	394.272	2	[M+NH4]+	44.6	29	96.11			255.914	287.814	348.981	206.175	416.275	213.643	280.135	380.241	793.938	486.743	309.48	247.319	288.134	416.309	0.692115	-0.530917	0.115392	0.937824	0.55679
3518	11.578	479.301	478.294	HMDB0011475	LysoPE(0:0/18:1)	C23H46NO7P	479.301	1	[M-H]-	54.3	80	92.78			15.382	10.3773	10.8203	14.8378	3.92926	3.92387	14.4475	18.2919	14.0752	16.7683	9.92374	11.8822	9.87843	14.2315	0.694126	-0.526731	0.0682741	1.16574	0.687536
1113	1.767	/	293.088	HMDB0029897	Serotinose	C11H20O10	312.106	1	[M-H2O-H]-	47.6	41.6	97.93			168.026	168.118	183.754	144.957	168.646	180.005	204.347	292.509	233.742	330.626	202.668	195.706	168.918	243.266	0.694374	-0.526215	0.0215297	1.66696	0.746576
2991	11.419	297.266	320.255	HMDB0245914	3-Ketosphingosine	C18H35NO2	297.267	2	[M+Na]+	43.8	23.8	97.22			96.2441	76.6027	162.354	63.4801	72.6525	99.2295	146.371	181.757	100.757	107.895	105.708	178.936	95.0938	136.904	0.694601	-0.525744	0.0600916	1.22119	0.714174
6243	4.225	/	463.157	HMDB0302055	Cichorioside I	C21H28O10	440.168	1	[M+Na]+	50.6	57.4	97.33			132.234	143.361	142.995	111.915	117.6	100.87	155.121	224.22	163.124	177.556	159.76	197.981	124.829	179.627	0.694935	-0.52505	0.00407904	2.38944	0.818088
5416	15.473	731.557	730.55	HMDB0033621	Araliacerebroside	C40H77NO10	731.555	4	[M-H]-	45.9	38.2	95.6			32.56	33.8341	35.2369	31.6253	29.1075	36.8422	43.1853	38.0368	20.8385	60.9062	66.0041	57.3239	33.201	47.7158	0.695807	-0.523242	0.0629528	1.20099	0.561761
3497	7.061	/	327.122	HMDB0029305	p-HPEA-EDA	C17H20O5	304.131	6	[M+Na]+	49	57.3	94.99			107.811	147.481	72.5233	100.254	103.923	102.161	145.385	162.265	128.717	161.876	146.157	166.899	105.692	151.883	0.695879	-0.523092	0.00488794	2.31087	0.807971
7845	7.159	/	605.199	HMDB0304561	Glutamic acid betaine	C31H34O11	582.21	1	[M+Na]+	41.4	16	92.77			284.582	396.074	425.154	305.54	284.946	339.578	470.643	607.523	398.23	478.274	436.888	528.535	339.312	486.682	0.697194	-0.520368	0.00613438	2.21223	0.806815
7901	6.491	/	611.245	HMDB0037555	Sandoricin	C31H40O11	588.257	1	[M+Na]+	44.7	26.1	98.51			62.2668	71.4866	88.3346	44.3551	66.6794	40.5382	95.852	145.567	100.859	69.3124	63.5923	60.5223	62.2768	89.2842	0.697512	-0.51971	0.0755721	1.12164	0.643751
4119	7.159	354.11	355.117	HMDB0030848	Artocarpesin	C20H18O6	354.11	2	[M+H]+	48.3	47.1	96.28			58.0857	81.0006	93.7531	62.3918	53.9864	62.5581	104.454	115.157	85.4339	89.4505	93.3227	101.672	68.6293	98.2485	0.698528	-0.517611	0.00602033	2.22038	0.812689
2333	7.006	386.137	385.13	HMDB0039058	Heraclenol 2'-(3-methyl-2-butenoate)	C21H22O7	386.137	1	[M-H]-	45.8	36.7	93.75			3.52982	4.71044	3.97325	4.49203	4.08859	5.2969	6.13614	6.22861	4.90268	7.06179	6.20139	6.81458	4.3485	6.2242	0.698645	-0.517369	0.00195842	2.70809	0.800698
672	3.557	237.064	236.057	HMDB0034251	N-Benzoylaspartic acid	C11H11NO5	237.064	1	[M-H]-	51.4	60.4	98.03			493.899	518.139	377.837	575.116	379.345	679.874	807.647	594.897	464.033	648.41	875.05	933.032	504.035	720.512	0.699551	-0.515498	0.0300808	1.52171	0.680879
3285	5.508	/	461.109	HMDB0033991	Daidzin	C21H20O9	416.111	1	[M+FA-H]-	56.9	89.2	96.77			74.0116	136.432	118.193	112.382	132.997	217.263	221.814	96.9494	88.8852	82.4971	237.829	401.953	131.88	188.321	0.70029	-0.513975	0.169515	0.770791	0.350532
3626	4.458	332.183	355.172	HMDB0035025	8-Hydroxygeraniol 8-O-glucoside	C16H28O7	332.184	1	[M+Na]+	42.9	22.3	93.77			9.84315	12.482	13.5604	15.6273	17.1669	30.7888	20.8863	10.165	10.474	37.7139	28.0296	34.5764	16.5781	23.6409	0.701247	-0.512005	0.142456	0.84632	0.450683
6523	8.152	482.155	483.162	HMDB0035683	Dukunolide A	C26H26O9	482.158	6	[M+H]+	43.3	28.4	95.27			110.755	98.321	152.991	133.956	117.038	138.38	163.262	138.921	122.75	178.701	205.795	261.905	125.24	178.556	0.701408	-0.511674	0.0345972	1.46096	0.687625
3579	8.541	/	331.115	HMDB0037772	8-Acetylegelolide	C16H20O6	308.126	1	[M+Na]+	41.6	14.4	95.37			6.88736	5.29439	7.60403	7.32029	5.44021	6.45313	9.02415	9.19384	8.5507	7.47568	10.8892	10.4333	6.4999	9.26116	0.701845	-0.510775	0.00365921	2.43661	0.802624
4599	7.155	/	581.204	HMDB0302070	Lappaol D	C30H32O9	536.205	2	[M+FA-H]-	51.6	66.5	93.93			308.112	423.513	417.346	362.878	348.271	347.353	446.331	613.476	449.929	548.823	509.038	577.415	367.912	524.169	0.701897	-0.510669	0.00200555	2.69777	0.794507
3006	1.959	440.169	439.161	HMDB0302052	Cichorioside F	C21H28O10	440.168	1	[M-H]-	43.6	25.9	93.46			15.5876	13.2794	25.7482	13.2732	14.1071	10.6501	21.1517	33.1225	31.0478	13.2197	16.1488	17.1895	15.4409	21.98	0.702499	-0.509431	0.0841304	1.07505	0.570128
3385	2.826	/	322.212	HMDB0259093	Tilisolol	C17H24N2O3	304.179	2	[M+NH4]+	44.8	33.5	92.57			20.7421	17.0484	26.1749	13.3117	9.29913	14.0783	21.256	23.0994	26.7797	30.5192	23.1124	18.4844	16.7757	23.8752	0.702644	-0.509135	0.0366193	1.43629	0.732671
2287	10.998	/	381.265	HMDB0112072	5-Butyl-3,4-dimethyl-2-furanundecanoic acid	C21H36O3	336.266	1	[M+FA-H]-	49.2	51.1	96.39			8.36083	9.20762	9.2253	11.4821	10.6688	12.9159	10.5796	7.66385	9.84262	11.3305	22.3853	26.2258	10.3101	14.6713	0.70274	-0.508938	0.124935	0.903316	0.455134
1411	5.59	318.074	317.067	HMDB0033892	Mycochromone	C16H14O7	318.074	1	[M-H]-	42.2	20.1	92.07			60.888	38.6439	58.6219	64.5802	78.5026	59.0816	40.251	54.0829	69.2334	88.9382	124.01	136.117	60.053	85.4386	0.702879	-0.508651	0.102479	0.989364	0.485301
3133	5.16	307.083	308.091	HMDB0033247	Aristolodione	C18H13NO4	307.084	3	[M+H]+	40.9	17.3	91.42			87.2059	54.4187	64.9204	16.0171	32.0696	25.2153	162.034	81.908	77.5936	18.3225	19.828	38.3944	46.6411	66.3468	0.70299	-0.508424	0.221312	0.654995	0.293197
280	1.022	174.017	173.009	HMDB0001264	Dehydroascorbic acid	C6H6O6	174.016	2	[M-H]-	44.2	27.7	95.11		64.1	87.23	72.9982	77.1544	127.332	139.855	168.982	96.2562	88.603	81.5341	268.601	230.559	190.324	112.259	159.313	0.704643	-0.505037	0.130823	0.883317	0.463377
8446	8.487	/	721.245	HMDB0000789	Pentacarboxylporphyrin I	C37H38N4O10	698.259	4	[M+Na]+	48.8	55.5	93.01			9.99501	8.38737	11.016	13.168	8.68096	13.7751	14.4016	10.7747	9.44158	12.5589	22.6382	22.3621	10.8371	15.3628	0.705409	-0.503468	0.0847571	1.07182	0.582982
1030	7.182	/	285.077	HMDB0256875	Protosappanin B	C16H16O6	304.095	1	[M-H2O-H]-	42.2	16.4	95.32			9.18188	6.68993	10.4282	8.44426	5.49321	4.58717	9.80456	12.9393	12.9869	8.64166	10.9292	8.20029	7.47078	10.5837	0.70588	-0.502506	0.029279	1.53344	0.674333
101	5.897	132.079	131.072	HMDB0001624	2-Hydroxycaproic acid	C6H12O3	132.079	1	[M-H]-	46.7	37.7	97.77	82.5		72.4446	100.54	79.1606	120.262	128.427	173.41	180.623	153.901	145.32	109.158	176.827	188.542	112.374	159.062	0.70648	-0.501279	0.0321198	1.49323	0.697905
4632	6.731	586.243	585.236	HMDB0248838	Baccatin III	C31H38O11	586.241	1	[M-H]-	54.9	81	94.9			66.5077	79.3042	91.0713	60.3633	76.3764	54.4362	67.6198	103.157	106.61	131.723	107.368	88.8831	71.3432	100.893	0.707114	-0.499985	0.0181489	1.74115	0.690778
828	3.564	/	258.039	HMDB0257166	Resorufin	C12H7NO3	213.043	9	[M+FA-H]-	45.3	49.7	86.86			62.8044	62.9825	61.8895	78.2635	56.5044	101.666	98.1686	70.5082	62.0531	99.3511	127.175	140.915	70.685	99.6951	0.709012	-0.496119	0.0520647	1.28346	0.623239
7355	5.558	/	547.215	HMDB0059794	Gluten exorphin B4	C24H27N5O9	529.181	0	[M+NH4]+	40.9	6.42	98.06			51.9089	43.8651	64.8666	44.2057	40.2516	54.205	58.4724	67.9398	69.0618	98.8037	87.8849	39.4026	49.8838	70.2609	0.70998	-0.49415	0.0470808	1.32716	0.623125
2912	7.932	/	431.23	HMDB0012503	10,11-dihydro-20-trihydroxy-leukotriene B4	C20H34O7	386.23	3	[M+FA-H]-	45	33.4	94.87			4.88593	2.71298	3.88471	4.87883	4.71039	3.74773	4.38276	7.05985	8.81317	7.99933	4.38148	2.32106	4.13676	5.82628	0.710018	-0.494072	0.100209	0.999095	0.428368
6	1.303	/	72.0808	HMDB0302194	Methylajoene	C4H6	54.047	0	[M+NH4]+	50	51	98.87			112.725	126.061	140.325	93.1022	87.9058	123.401	139.989	88.4443	94.4241	186.109	192.756	259.579	113.92	160.217	0.711036	-0.492006	0.099764	1.00103	0.517062
5874	9.189	/	441.188	HMDB0038785	Melleolide E	C23H30O7	418.199	1	[M+Na]+	44.6	30.6	94.21			32.1692	29.75	37.853	29.0498	58.1185	36.1733	97.1931	33.5645	34.0788	39.1469	60.397	49.1074	37.1856	52.248	0.711715	-0.490629	0.121047	0.917047	0.540438
4497	5.29	/	567.21	HMDB0038927	Isolariciresinol 9'-O-betaglucoside	C26H34O11	522.21	2	[M+FA-H]-	53.9	75.9	96.64			135.749	113.745	135.642	125.119	148.869	161.648	101.681	179.676	177.17	206.422	275.298	212.564	136.795	192.135	0.711975	-0.490102	0.0373142	1.42813	0.609084
1101	9.628	180.078	181.086	HMDB0301758	1-(3,4-Dimethoxyphenyl)ethanone	C10H12O3	180.079	1	[M+H]+	49.1	51.5	95.64			17.3533	15.5233	18.548	22.3795	16.9482	18.9654	31.5674	45.7386	39.8239	9.86474	13.6599	13.2289	18.2863	25.6472	0.712991	-0.488044	0.165672	0.780752	0.291525
1136	1.094	/	184.073	HMDB0001161	4-Trimethylammoniobutanoic acid	C7H15NO2	145.11	2	[M+K]+	49.4	54.3	95.17			101.245	152.866	135.203	228.158	285.886	348.637	49.4725	94.3463	123.014	497.311	446.086	544.833	208.666	292.511	0.713362	-0.487294	0.21691	0.663721	0.0608783
603	3.334	226.072	225.065	HMDB0011105	5-Acetylamino-6-formylamino-3-methyluracil	C8H10N4O4	226.07	9	[M-H]-	43.2	28	97.71			28.1493	48.0893	25.6783	20.3764	12.1638	38.9552	22.4793	14.0774	13.4661	64.4935	60.1851	68.1408	28.9021	40.4737	0.714095	-0.485813	0.179065	0.746989	0.294616
1845	8.395	/	351.218	HMDB0002984	11-Hydroxyandrosterone	C19H30O3	306.219	2	[M+FA-H]-	48.3	46.5	96.77			9.29814	6.81319	9.75754	7.845	11.4276	6.37897	8.77952	10.7148	17.2859	15.4647	10.4018	9.49782	8.58675	12.0241	0.714128	-0.485745	0.0465945	1.33167	0.610758
8542	6.74	/	759.297	HMDB0061044	Hydroxy Ritonavir	C37H48N6O6S2	736.308	0	[M+Na]+	41.7	23.2	85.55			23.8808	25.0294	27.147	22.4566	12.7008	19.733	19.313	42.0394	34.9974	40.4773	22.6758	23.8193	21.8246	30.5537	0.714303	-0.485392	0.0694363	1.15841	0.596167
5757	7.487	/	851.449	HMDB0014652	Acetyldigitoxin	C43H66O14	806.445	7	[M+FA-H]-	46.4	41.6	98.13			254.732	122.788	155.994	73.4193	148.15	24.2084	50.9971	226.726	692.752	61.4161	49.4259	7.98402	129.882	181.55	0.715406	-0.483167	0.274083	0.562118	0.348011
3365	10.312	/	320.256	HMDB0013648	Palmitoleoylethanolamde	C18H35NO2	297.267	2	[M+Na]+	45.5	32.1	97.25			53.1531	69.6186	72.0985	43.9876	55.4996	54.168	89.2806	88.7854	71.2689	67.976	69.3642	99.9754	58.0876	81.1084	0.716172	-0.481623	0.0115275	1.93826	0.753729
154	11.384	96.0574	97.0647	HMDB0034729	2,4-Hexadienal	C6H8O	96.0575	1	[M+H]+	51.3	59.9	97.71			28.6457	48.3965	37.545	37.1992	44.0477	39.4973	59.0186	40.9339	38.9007	45.9712	69.5813	74.1501	39.2219	54.7593	0.716261	-0.481444	0.0471729	1.32631	0.653152
5783	3.895	436.134	437.141	HMDB0036634	Phlorizin	C21H24O10	436.137	7	[M+H]+	40.8	19.3	92.72			4.62829	10.3385	7.28898	23.6503	29.8871	25.4043	14.5586	13.0427	6.94447	18.8942	39.5514	48.245	16.8663	23.5394	0.716511	-0.480939	0.214253	0.669074	0.421609
4662	7.723	382.105	383.112	HMDB0033339	Mollicellin A	C21H18O7	382.105	1	[M+H]+	47	42.2	93.82			13.5801	20.4671	17.7314	13.824	14.8541	15.7785	27.2082	30.2238	18.8908	15.2824	19.6526	22.9664	16.0392	22.3707	0.716972	-0.480012	0.0303641	1.51764	0.688353
2819	9.386	290.094	291.101	HMDB0248730	Aurin	C19H14O3	290.094	2	[M+H]+	54.1	76.8	95.86			48.6892	42.4745	41.7043	52.8358	54.6632	60.936	50.947	41.6147	34.3714	115.135	98.5908	79.4831	50.2172	70.0237	0.717146	-0.479662	0.124744	0.903981	0.425143
6115	9.107	/	455.203	HMDB0038787	Melleolide B	C24H32O7	432.215	2	[M+Na]+	42.8	24.4	91.86			13.6405	6.60313	7.30446	9.61643	24.8346	10.3694	20.3593	9.27438	5.91151	24.5418	21.644	19.1418	12.0614	16.8121	0.717424	-0.479103	0.155552	0.808124	0.474563
7003	5.555	/	515.117	HMDB0037578	Limocitrin 3-rhamnoside	C23H24O12	492.127	3	[M+Na]+	44.3	34.3	90.85			17.6328	31.6159	19.7964	21.0806	30.1199	17.6785	35.9389	32.8448	30.6729	16.8076	28.03	47.7186	22.9873	32.0021	0.718306	-0.477329	0.0699068	1.15548	0.597215
813	5.593	/	255.066	HMDB0030754	11-Methoxynoryangonin	C15H14O5	274.084	1	[M-H2O-H]-	53.9	77.7	92.63			46.6235	25.5439	41.5678	46.9133	54.8909	39.0186	22.571	37.9088	60.7792	70.65	96.1058	64.8288	42.4263	58.8073	0.721447	-0.471035	0.103615	0.984577	0.416899
691	9.691	148.089	149.096	HMDB0302410	Benzyl ethyl ketone	C10H12O	148.089	1	[M+H]+	42.5	16.1	97.52			54.4142	66.981	57.8771	85.0951	86.8911	79.3754	94.146	79.0231	75.5029	114.181	126.289	107.277	71.7723	99.4031	0.722033	-0.469863	0.0221669	1.6543	0.688015
3316	10.239	/	317.172	HMDB0035722	Tanacetol A	C17H26O4	294.183	2	[M+Na]+	39.9	6.73	94.54			18.7875	15.1944	14.6077	12.5274	13.895	13.5335	19.0726	15.1952	15.7577	13.6155	24.7713	34.1842	14.7576	20.4327	0.722252	-0.469426	0.0946697	1.02379	0.562331
3283	1.641	/	461.068	HMDB0029213	Quercetin-3'-glucuronide	C21H20O13	480.09	9	[M-H2O-H]-	48.6	62.4	90.46			33.184	39.5776	43.3898	25.3973	21.9564	27.535	47.8644	65.5728	60.9095	20.9797	25.5944	43.1465	31.84	44.0112	0.723453	-0.46703	0.0986994	1.00569	0.446931
656	6.056	145.053	146.06	HMDB0243900	1-Hydroxyisoquinoline	C9H7NO	145.053	1	[M+H]+	49.3	51.7	95.53			35.6979	28.1885	30.9253	24.5708	17.0704	16.6535	38.0467	47.0653	45.6439	26.7911	25.1397	28.8015	25.5177	35.248	0.723948	-0.466042	0.0637662	1.19541	0.628311
78	1.418	85.0891	86.0964	HMDB0250671	Cyclopentylamine	C5H11N	85.0891	1	[M+H]+	44.5	28.7	94.59			1294.52	1463.51	1471.92	1204.52	862.114	1267.47	1531.64	957.438	852.313	2071.85	1839.06	3193.72	1260.68	1741	0.724109	-0.465721	0.129183	0.888794	0.412459
7516	5.997	564.111	565.118	HMDB0038820	Isorhamnetin 3-(6''-malonylglucoside)	C25H24O15	564.112	1	[M+H]+	50.6	61.7	92.92			16.2637	20.7331	19.0698	19.1806	14.8727	22.4102	27.4791	36.3266	42.6556	16.329	10.8191	21.6627	18.755	25.8787	0.724728	-0.464488	0.128741	0.890284	0.413828
3010	10.09	/	299.273	HMDB0247750	Abietane	C20H36	276.282	7	[M+Na]+	43.3	27.7	96.43			24.0801	26.4727	29.0833	19.9309	16.5853	20.3199	42.5984	37.5654	39.7902	16.0219	25.7442	26.2628	22.7454	31.3304	0.725983	-0.461992	0.0764319	1.11673	0.558325
2714	4.415	/	413.11	HMDB0039959	3-O-Caffeoyl-1-O-methylquinic acid	C17H20O9	368.111	2	[M+FA-H]-	43.9	27.5	94.45			22.5287	29.9845	33.105	34.8092	20.4558	31.3788	36.131	47.9105	39.4354	29.0433	38.1379	46.6102	28.7103	39.5447	0.726022	-0.461915	0.0171478	1.76579	0.679448
6980	4.769	/	513.194	HMDB0255605	Nikkomycin	C20H25N5O10	495.16	0	[M+NH4]+	48.2	43.5	97.53			35.7082	54.6325	43.6372	35.3746	35.1098	42.8135	71.6146	58.3024	51.8205	71.0249	40.5402	47.1464	41.2126	56.7415	0.726323	-0.461318	0.0284188	1.54639	0.678334
3606	6.033	488.132	487.125	HMDB0039489	6''-O-Acetylglycitin	C24H24O11	488.132	1	[M-H]-	52.2	72.8	89.93			15.9872	19.9953	21.3767	18.5416	21.3463	42.3037	42.6714	22.8838	16.0069	10.6959	32.4804	67.3439	23.2585	32.0137	0.726516	-0.460933	0.180738	0.742949	0.303251
2454	12.21	/	269.189	HMDB0040373	Ginsenoyne J	C17H26O	246.198	8	[M+Na]+	51.8	70.3	97.75			26.553	49.7945	49.0405	53.8068	56.8849	24.1378	51.0399	54.1146	47.1347	62.1471	90.3742	53.3316	43.3696	59.6904	0.726576	-0.460815	0.0681383	1.16661	0.635566
3103	6.018	306.089	307.096	HMDB0258477	8-Hydroxy-3-methyl-3,4-dihydrotetraphene-1,7,12(2H)-trione	C19H14O4	306.089	2	[M+H]+	50.2	62.5	90.53			19.4748	23.1665	22.7694	16.8565	14.2013	16.1724	18.34	18.454	15.4458	31.8399	49.5546	21.2811	18.7735	25.8192	0.727113	-0.459749	0.144724	0.839459	0.449919
2118	3.362	/	249.061	HMDB0304400	Arogenate	C10H12NO5-	226.072	0	[M+Na]+	41.6	11.5	96.93			17.7219	34.6384	17.2486	13.5862	2.19032	23.8675	16.3967	9.50527	9.26451	41.5986	28.5808	44.6744	18.2088	25.0034	0.728254	-0.457487	0.206707	0.684644	0.453868
4009	6.294	/	519.151	HMDB0240433	Enterolactone 3''-glucuronide	C24H26O10	474.153	2	[M+FA-H]-	47.1	43.9	93.59			8.65972	17.886	14.0339	17.2897	16.0759	24.7648	24.3633	25.5297	8.55941	20.4797	23.6324	32.8295	16.4517	22.5657	0.729058	-0.455895	0.0910066	1.04093	0.496697
327	5.147	/	179.072	HMDB0303217	4,5-Dihydro-2,5-dimethyl-4-oxo-3-furanyl butyrate	C10H14O4	198.089	1	[M-H2O-H]-	50.5	59	94.41			29.6341	31.0519	24.371	38.6269	22.815	36.4838	46.735	54.2675	39.9026	34.0635	34.0847	41.8434	30.4971	41.8161	0.729315	-0.455387	0.020538	1.68744	0.667445
2201	12.503	378.15	377.143	HMDB0030656	Demethylcalabaxanthone	C23H22O5	378.147	9	[M-H]-	43.9	34.5	95.09			11.4792	11.0604	13.4248	10.694	12.1665	12.5203	15.7941	16.1091	18.2346	13.4536	15.1689	18.9956	11.8909	16.2927	0.729829	-0.45437	0.00190665	2.71973	0.742544
2490	10.518	270.234	271.242	HMDB0039155	ar-Artemisene	C20H30	270.235	2	[M+H]+	44.9	31.2	95.34			39.2334	25.2233	34.0771	28.3627	37.4072	15.9783	33.6075	57.3098	58.3042	37.1209	33.0826	27.4794	30.047	41.1507	0.730169	-0.453697	0.0831544	1.08011	0.578243
4670	7.726	/	383.148	HMDB0037235	Quassinol	C20H24O6	360.157	4	[M+Na]+	47.6	50.9	92.43			29.3324	16.3516	21.9463	28.4766	39.3959	14.4725	38.4155	28.3794	47.2531	16.4937	36.3215	38.494	24.9959	34.2262	0.730315	-0.45341	0.094655	1.02386	0.556617
1691	8.228	/	339.088	HMDB0037598	5-Hydroxy-3',4',7,8-tetramethoxyflavone	C19H18O7	358.105	1	[M-H2O-H]-	51.6	63.3	96.45			19.5402	11.7978	28.5102	13.3809	8.6942	7.07317	17.8267	27.6158	20.9082	15.1826	20.8375	19.4778	14.8327	20.3081	0.730386	-0.453269	0.099364	1.00277	0.646315
5524	9.81	/	423.177	HMDB0035689	Melleolide	C23H28O6	400.189	2	[M+Na]+	47.7	46	94.44			38.6305	41.7735	40.6725	19.834	116.108	31.1661	69.6112	25.0922	29.5335	49.3387	106.209	113.899	48.0307	65.6138	0.732022	-0.450041	0.21259	0.672458	0.441054
1447	5.298	205.074	206.081	HMDB0059765	3-Indolehydracrylic acid	C11H11NO3	205.074	1	[M+H]+	44.1	27.2	94.59			19.9342	18.4409	21.7794	20.4682	15.7099	18.9519	23.8241	21.9486	19.8117	40.6771	20.607	30.4211	19.2141	26.2149	0.732944	-0.448225	0.0665561	1.17681	0.604229
389	12.299	123.032	124.039	HMDB0002243	Picolinic acid	C6H5NO2	123.032	1	[M+H]+	41.2	9.2	97.73	83.5	59.1	66.3057	25.5929	43.4556	13.6104	28.8086	17.7172	30.6973	51.6944	50.9943	74.8055	28.6182	28.6114	32.5817	44.2369	0.736529	-0.441186	0.17198	0.764523	0.572299
5331	6.877	412.113	413.12	HMDB0033341	Mollicellin C	C22H20O8	412.116	7	[M+H]+	40.2	16.2	92.56			20.0647	23.2475	20.8746	17.3212	14.6211	12.7919	25.9752	28.6061	25.7078	22.0675	22.4184	22.3997	18.1535	24.5291	0.74008	-0.434247	0.0119089	1.92413	0.710105
1732	4.761	342.132	341.125	HMDB0039334	Citrusin D	C16H22O8	342.131	1	[M-H]-	51.5	62.9	96.09			81.5467	153.484	102.206	87.7017	114.086	102.181	172.525	128.589	149.241	183.451	103.416	127.652	106.868	144.146	0.741386	-0.431702	0.036445	1.43836	0.611936
3339	6.149	318.037	319.044	HMDB0002755	Myricetin	C15H10O8	318.038	1	[M+H]+	44.6	28.7	95.56	73.6		13.0745	18.6365	20.0053	16.2754	12.0931	10.9012	24.3532	29.3723	23.6855	10.8667	14.2508	20.0412	15.1643	20.4283	0.74232	-0.429887	0.0895792	1.04779	0.517711
4672	8.291	/	383.148	HMDB0259270	triptolide	C20H24O6	360.157	4	[M+Na]+	50.3	64.8	91.67			11.8403	11.1885	15.7025	15.4714	14.1699	12.9796	16.9207	11.9126	13.1962	20.259	25.3764	21.8633	13.5587	18.2547	0.742751	-0.429049	0.0628541	1.20167	0.566274
469	1.447	131.095	132.102	HMDB0000687	Leucine	C6H13NO2	131.095	0	[M+H]+	41	6.65	98.87	62.3		665.873	731.43	753.759	634.803	453.965	656.047	743.82	449.794	422.727	1032.12	1002.76	1584.68	649.313	872.65	0.74407	-0.426489	0.154607	0.81077	0.346918
1423	3.353	204.09	205.097	HMDB0000929	Tryptophan	C11H12N2O2	204.09	1	[M+H]+	43.5	20	98.21	79		346.848	647.824	336.383	273.316	151.223	448.427	295.198	186.436	155.48	805.498	594.943	922.321	367.337	493.313	0.744633	-0.425399	0.215893	0.665762	0.220954
5232	10.339	678.385	677.378	HMDB0041094	Gingerglycolipid B	C33H58O14	678.383	6	[M-H]-	51.3	70.7	92.32			1.63163	1.13083	1.14078	1.81953	1.99623	1.87125	2.72766	2.14043	2.4257	1.67302	2.10881	1.77908	1.59838	2.14245	0.746051	-0.422654	0.0309181	1.50979	0.606405
63	1.04	83.0371	84.0443	HMDB0255970	Oxazine	C4H5NO	83.0371	0	[M+H]+	44.4	25.7	96.78			64.9471	86.9784	101.66	108.67	143.952	140.066	103.22	95.2237	107.548	154.512	152.891	252.723	107.712	144.353	0.746172	-0.422419	0.12589	0.90001	0.490301
3201	1.765	456.125	455.118	HMDB0253582	15-Demethyl plumieride	C20H24O12	456.127	4	[M-H]-	43.2	24.9	96.01			13.9511	13.9584	16.0228	11.1827	9.8158	16.5331	9.3413	22.6503	20.07	21.8849	18.644	16.1224	13.5773	18.1188	0.74935	-0.416289	0.0539171	1.26827	0.529571
3932	6.354	/	511.088	HMDB0034709	BL IV	C24H18O10	466.09	1	[M+FA-H]-	40	10.6	90.1			15.1023	25.1705	17.9527	11.9233	4.2933	5.71404	30.9679	27.4299	6.49494	2.47291	9.20432	30.37	13.3594	17.8233	0.749543	-0.415917	0.224326	0.649121	0.120113
6116	9.56	/	455.203	HMDB0038793	Melleolide G	C24H32O7	432.215	2	[M+Na]+	42.6	21.9	93.32			10.1911	11.3769	5.20672	11.2135	24.9901	12.4796	22.9148	9.96136	7.84588	17.6867	21.3411	20.8881	12.5763	16.773	0.749795	-0.415431	0.16187	0.790832	0.48969
1466	10.463	/	323.223	HMDB0030963	Punicic acid	C18H30O2	278.225	1	[M+FA-H]-	55	79.9	96.67			18.6273	17.6928	17.9963	11.6951	16.0374	11.9617	21.8557	25.1257	28.3222	18.9251	15.6562	15.4252	15.6684	20.885	0.750224	-0.414607	0.0467769	1.32997	0.551805
3150	7.908	/	309.167	HMDB0241030	2-hydroxy-3-methylbutanedioylcarnitine	C12H21NO7	291.132	4	[M+NH4]+	41	10.8	99.37			18.4637	25.5558	13.46	21.4759	20.1454	22.875	31.8748	22.4013	22.5738	27.741	26.2785	31.6866	20.3293	27.0927	0.750361	-0.414343	0.0207805	1.68234	0.654418
1017	13.265	174.141	175.148	HMDB0036683	5,7alpha-Dihydro-1,4,4,7a-tetramethyl-4H-indene	C13H18	174.141	1	[M+H]+	53.7	74.8	94.82			23.1743	21.2985	15.0421	22.055	21.8323	23.3538	23.471	22.2179	24.2394	25.2904	44.8015	28.8945	21.126	28.1524	0.750415	-0.41424	0.0653903	1.18449	0.572698
1415	4.565	318.111	317.104	HMDB0030663	4',7-Di-O-methylcatechin	C17H18O6	318.11	1	[M-H]-	51.3	62.5	95.72			77.7513	76.9824	84.9032	73.1821	62.2315	82.0433	74.8043	121.487	116.254	100.736	101.675	94.063	76.1823	101.503	0.750541	-0.413997	0.00960699	2.01741	0.658975
1667	1.296	338.085	337.078	HMDB0253873	Ascorbic acid 2-glucoside	C12H18O11	338.085	5	[M-H]-	51	64.9	96.1			10.3338	8.54441	10.6798	7.20504	8.97964	5.94882	14.5294	12.7194	12.4348	8.49422	10.4408	10.2383	8.61525	11.4761	0.75071	-0.413672	0.0293585	1.53227	0.592052
4518	6.453	/	571.184	HMDB0034340	Physalin G	C28H30O10	526.184	3	[M+FA-H]-	50.6	63.4	93.29			30.4794	23.4793	26.3813	20.6739	19.4447	20.3355	29.4338	38.0245	29.1295	32.2912	27.2	31.3867	23.4657	31.2443	0.751039	-0.413041	0.00984329	2.00686	0.670846
4041	7.327	/	353.101	HMDB0037315	Cerasinone	C18H18O6	330.11	6	[M+Na]+	46.1	41.5	95.35			58.6173	75.2357	49.3719	60.3107	58.853	38.8754	59.3109	98.2077	76.2919	79.0772	48.2181	93.0401	56.8773	75.691	0.751441	-0.412268	0.0565816	1.24732	0.565921
24	1.622	/	93.0348	HMDB0031344	1,2-Cyclohexanedione	C6H8O2	112.052	2	[M-H2O-H]-	41.9	13.7	98.14			273.524	307.691	327.815	262.082	291.65	312.553	481.071	413.349	437.781	311.372	330.515	387.578	295.886	393.611	0.751722	-0.41173	0.00846306	2.07247	0.656246
1145	5.023	/	295.119	HMDB0002012	Ubiquinone-1	C14H18O4	250.121	1	[M+FA-H]-	43.3	21.5	96.47			5.98874	8.2741	5.7975	12.728	11.9404	17.5766	5.94195	4.8013	5.22076	20.9558	24.7242	21.2027	10.3842	13.8078	0.752055	-0.41109	0.208356	0.681195	0.193897
66	1.307	83.0735	84.0807	HMDB0033529	2,3-Dihydro-3-methyl-1H-pyrrole	C5H9N	83.0735	0	[M+H]+	44.5	25.3	97.83			54.4645	53.7209	55.4598	34.9404	40.624	43.1023	77.3671	60.4801	58.7873	63.1196	68.1593	46.8885	47.052	62.467	0.75323	-0.408838	0.0202959	1.69259	0.659408
4657	6.487	/	587.251	HMDB0038535	Physagulin C	C30H38O9	542.252	3	[M+FA-H]-	48.8	53.4	93.73			13.7563	14.4401	16.9113	10.7283	15.3895	9.28486	16.8175	25.5173	22.6969	16.8467	13.4507	11.5464	13.4184	17.8126	0.753311	-0.408682	0.0715949	1.14512	0.503438
4350	11.551	/	367.226	HMDB0060051	8-HDoHE	C22H32O3	344.235	5	[M+Na]+	44	29.4	96.47			25.5479	34.0325	27.213	36.61	39.483	46.2309	31.6538	39.7621	34.9023	74.2427	55.6658	41.2398	34.8529	46.2444	0.753667	-0.408001	0.098679	1.00578	0.508719
440	1.306	129.079	130.086	HMDB0255618	Nipecotic acid	C6H11NO2	129.079	1	[M+H]+	45	29.3	96.6	65.7		120.49	105.755	116.986	60.854	76.2602	91.7947	140.305	136.565	132.509	113.244	132.004	103.068	95.3568	126.283	0.755107	-0.405247	0.0232154	1.63422	0.662865
4509	4.682	372.105	395.094	HMDB0041723	Dihydroferulic acid 4-O-glucuronide	C16H20O10	372.106	1	[M+Na]+	50.5	57.9	96.33			108.064	144.585	125.805	159.981	168.298	181.509	165.833	213.608	169.567	189.5	223.841	211.682	148.04	195.672	0.756574	-0.402447	0.0133592	1.87422	0.669507
7886	5.629	/	631.199	HMDB0039041	Rutaretin 1'-(6''-sinapoylglucoside)	C31H34O14	630.195	5	[M+H]+	49.7	61.2	93.5			62.1161	62.1576	62.4632	82.1988	75.1258	111.431	72.5897	57.1052	67.0449	142.569	149.949	112.467	75.9153	100.287	0.756978	-0.401678	0.133101	0.875819	0.420679
8899	14.921	/	959.569	HMDB0011127	1,2-Di-(-octadecatrienoyl)-3-(Galactosyl-alpha-1-6-Galactosyl-beta-1)-glycerol	C51H84O15	936.581	1	[M+Na]+	47.5	45.2	93.05			2.58814	4.03074	2.73071	6.9726	7.17318	7.89708	3.7578	3.35252	3.89889	12.235	9.74737	8.44789	5.23207	6.90658	0.757549	-0.400589	0.197573	0.704271	0.353665
763	1.894	/	249.05	HMDB0248121	Alconil	C15H9FN2O2	268.065	10	[M-H2O-H]-	39.1	15.7	90.35			10.8442	9.48937	17.0546	10.1715	10.5598	13.2324	10.2265	6.89341	12.713	20.8499	16.3304	27.1473	11.892	15.6934	0.757767	-0.400173	0.141769	0.84842	0.352411
5750	9.1	434.17	435.177	HMDB0041166	Cycloartocarpin	C26H26O6	434.173	7	[M+H]+	42	26.9	90.71			7.40569	3.29899	7.19589	6.39771	7.06903	19.6861	21.4997	8.15816	4.48193	6.79571	11.6682	14.6897	8.5089	11.2156	0.758669	-0.398457	0.222628	0.652421	0.435187
5251	6.984	/	409.346	HMDB0029815	Doristerol	C27H46O	386.355	5	[M+Na]+	48.1	50.7	95.08			6.62017	5.29669	4.11837	1.57491	2.76066	0.628396	3.24866	7.72181	14.5381	0.718581	1.06518	0.305269	3.49987	4.5996	0.760906	-0.394209	0.292477	0.533908	0.24318
5593	15.416	794.554	793.547	HMDB0290676	SM(d19:1/PGJ2)	C44H79N2O8P	794.557	4	[M-H]-	39.6	10.9	91.33			4.62322	3.97542	3.9843	4.13657	3.18999	4.20929	4.40549	4.56561	3.22031	6.04233	7.15745	6.26076	4.0198	5.27532	0.762001	-0.392136	0.0631043	1.19994	0.524485
687	5.068	148.052	149.06	HMDB0253619	3,4-Dihydro-1H-2-benzopyran-1-one	C9H8O2	148.052	1	[M+H]+	48	42.9	97.84			333.259	165.175	154.992	112.498	130.409	102.284	271.152	337.129	341.296	116.648	121.605	122.174	166.436	218.334	0.7623	-0.391569	0.199467	0.70013	0.385896
3358	7.614	/	465.156	HMDB0256696	Pomiferin	C25H24O6	420.157	2	[M+FA-H]-	52.5	66.8	97.71			19.9017	14.8212	27.0191	18.2096	18.702	13.6496	15.1042	27.4202	35.4229	17.3409	31.5136	20.4591	18.7172	24.5435	0.762614	-0.390976	0.0966022	1.01501	0.457608
467	5.592	204.043	203.035	HMDB0302137	Angelical	C11H8O4	204.042	1	[M-H]-	50.8	58.5	97.12			111.933	61.0299	94.0888	118.525	130.717	95.9433	75.3927	81.3299	115.962	172.748	199.36	157.956	102.04	133.791	0.762676	-0.390858	0.1173	0.9307	0.413338
4353	10.702	/	367.226	HMDB0060037	10-HDoHE	C22H32O3	344.235	5	[M+Na]+	41.4	16.2	97.03			52.4229	56.4117	47.4875	53.6192	75.6498	71.8791	78.4453	70.8248	62.448	88.5361	90.3493	75.7733	59.5784	77.7295	0.766484	-0.383673	0.019744	1.70456	0.64243
129	1.622	138.032	137.025	HMDB0002466	3-Hydroxybenzoic acid	C7H6O3	138.032	2	[M-H]-	46.6	36.9	98.59	92.4		396.986	524.611	508.056	400.764	443.841	482.437	815.61	726.926	755.401	390.61	373.699	533.471	459.449	599.286	0.766661	-0.38334	0.0871611	1.05968	0.440598
5155	8.975	/	407.109	HMDB0030621	Oxyisocyclointegrin	C21H20O7	384.121	2	[M+Na]+	44.2	30	93.16			7.49799	5.59379	8.54448	5.03608	4.126	6.53441	6.2591	12.8914	10.5969	7.13994	5.96375	5.82335	6.22212	8.11241	0.766988	-0.382724	0.122551	0.911683	0.48014
370	4.766	122.037	123.044	HMDB0011718	4-Hydroxybenzaldehyde	C7H6O2	122.037	1	[M+H]+	46.2	34.4	97.8	86.5		109.344	135.993	122.181	79.3088	81.9548	78.4906	170.823	154.199	143.583	120.05	88.5335	114.254	101.212	131.907	0.767296	-0.382144	0.0636087	1.19648	0.568319
4660	1.556	/	383.094	HMDB0303364	Glucosyringic acid	C15H20O10	360.106	1	[M+Na]+	49.7	53.4	96.4			50.7404	63.635	47.3129	48.1174	56.5988	46.6335	76.7805	66.747	60.3704	63.0165	81.7748	58.7531	52.173	67.9071	0.7683	-0.380258	0.0107424	1.9689	0.666676
5972	10.041	444.325	467.315	HMDB0006227	1-a,25-Trihydroxyvitamin D2	C28H44O4	444.324	4	[M+Na]+	53.3	76.3	94.82			77.6978	79.8131	81.5262	37.0779	184.202	20.7535	174.773	38.5239	65.4403	73.5296	173.703	99.3727	80.1784	104.224	0.76929	-0.3784	0.234139	0.630526	0.457938
3780	10.376	/	339.19	HMDB0006254	4-Hydroxyretinoic acid	C20H28O3	316.204	9	[M+Na]+	45.1	40.9	94.79			36.4885	35.2272	55.0937	34.026	48.9797	13.6732	34.267	32.6302	66.6123	70.9376	45.1351	40.4296	37.2481	48.3353	0.770618	-0.375911	0.142016	0.847663	0.486186
3478	10.492	/	347.219	HMDB0001547	Corticosterone	C21H30O4	346.214	9	[M+H]+				65		57.8136	52.4162	43.2004	20.0981	22.0846	16.6611	70.7323	61.584	76.4489	22.6818	18.6565	25.2247	35.379	45.8881	0.770985	-0.375225	0.220405	0.656779	0.323215
3278	4.893	/	315.122	HMDB0037775	Coriandrone B	C16H20O5	292.131	7	[M+Na]+	45.8	41.3	95.54			46.6166	32.8628	32.0838	42.9492	29.8389	39.7521	54.741	79.0617	47.5062	39.0359	36.4834	33.2159	37.3506	48.3407	0.772653	-0.372107	0.109985	0.958667	0.471605
4068	3.784	/	353.157	HMDB0033111	Epijasminoside A	C16H26O7	330.168	0	[M+Na]+	46	33	96.94			19.3489	41.7907	14.4929	18.6593	19.2364	15.2588	42.8014	6.30984	9.16535	29.0964	33.1691	46.1179	21.4645	27.7767	0.772754	-0.37192	0.222377	0.65291	0.118482
7	0.952	73.0891	74.0964	HMDB0031321	1-Butylamine	C4H11N	73.0891	1	[M+H]+	45.2	31.7	95.35			235.054	224.481	221.856	179.244	222.385	186.696	297.094	275.99	285.966	270.071	278.321	234.586	211.619	273.671	0.773261	-0.370972	0.00198613	2.70199	0.698079
1901	6.177	358.069	357.062	HMDB0029272	5,4'-Dihydroxy-3,3'-dimethoxy-6:7-methylenedioxyflavone	C18H14O8	358.069	1	[M-H]-	40.1	10.5	91.6			32.4307	25.0914	27.0987	28.3863	32.2925	18.874	21.1489	33.2958	37.9294	43.4298	51.9205	23.8711	27.3623	35.2659	0.775884	-0.366087	0.09607	1.01741	0.416342
8031	7.173	/	633.291	HMDB0033749	Isoliensinine	C37H42N2O6	610.304	5	[M+Na]+	48.7	51.1	97.77			21.2449	25.3838	26.0526	16.0697	13.1309	21.4093	36.4626	41.6841	22.3503	14.6218	18.6992	25.0605	20.5485	26.4798	0.776008	-0.365856	0.141629	0.848848	0.418448
981	12.505	278.224	277.217	HMDB0001388	alpha-Linolenic acid	C18H30O2	278.225	0	[M-H]-	47.8	41.4	97.71			4514.73	3880.95	4909.58	4382.67	4951.99	5021.84	5842.81	5814.61	6948.96	4541.08	5740.07	6701.66	4610.29	5931.53	0.777252	-0.363546	0.00940501	2.02664	0.610914
680	4.325	/	148.052	HMDB0014684	Fluorouracil	C4H3FN2O2	130.018	0	[M+NH4]+	41.7	10.7	98.53			28.6396	28.164	32.2602	24.3871	23.3977	25.7576	29.6141	39.2783	29.6905	40.2991	32.4422	37.8356	27.101	34.86	0.777426	-0.363222	0.012204	1.9135	0.638555
6740	12.461	/	495.344	HMDB0002392	Maslinic acid	C30H48O4	472.355	2	[M+Na]+				89.9		748.289	701.427	474.615	569.31	438.251	556.412	564.583	369.119	444.734	1341.68	924.865	839.576	581.384	747.427	0.777848	-0.36244	0.178517	0.74832	0.29128
5045	12.502	/	645.413	HMDB0262904	PA(13:0/18:12OH(9,10))	C34H65O10P	664.432	1	[M-H2O-H]-	40	10	91.06			4.39046	2.79979	4.01888	3.92783	5.20857	5.92432	4.2135	4.74906	4.16187	5.94486	6.62527	8.06933	4.37831	5.62732	0.778046	-0.362073	0.085571	1.06767	0.505746
7887	6.737	/	609.23	HMDB0248838	Baccatin III	C31H38O11	586.241	2	[M+Na]+	55.2	81.6	96.95			142.337	215.355	193.095	176.558	155.713	165.655	132.341	264.403	206.617	313.828	254.135	175.489	174.785	224.469	0.778663	-0.36093	0.0912441	1.0398	0.46321
3883	4.623	508.121	507.114	HMDB0029517	Limocitrin 3-glucoside	C23H24O13	508.122	0	[M-H]-	49.1	49.8	95.95			64.7199	90.3487	67.4088	71.4875	55.0704	80.033	141.313	87.3824	63.4128	94.6753	60.8449	102.437	71.5114	91.6775	0.780031	-0.358396	0.0933084	1.03008	0.445612
1031	5.059	176.047	177.054	HMDB0032990	7-Hydroxy-6-methyl-2H-1-benzopyran-2-one	C10H8O3	176.047	1	[M+H]+	56	81.8	99.11			3012.36	3333.67	3031.88	2426.81	1558.82	2554.17	3936.83	5172.25	6743.15	1486.81	1431.99	1623.22	2652.95	3399.04	0.7805	-0.357529	0.227965	0.642133	0.13414
512	9.655	134.073	135.08	HMDB0032142	2,4-Dimethylbenzaldehyde	C9H10O	134.073	1	[M+H]+	43.6	23.9	95.71	60.5		24.5782	40.9909	39.1852	43.7298	39.9493	30.2411	63.6164	39.6447	23.3868	60.8332	46.5352	45.1152	36.4457	46.5219	0.783411	-0.352159	0.106818	0.971355	0.418209
2725	5.155	/	307.115	HMDB0039031	O-Methylgrandmarin	C16H18O6	306.11	10	[M+H]+	44.3	38.4	93.81			50.7855	46.3367	55.646	51.8358	47.3061	51.6435	58.6807	67.5179	65.0091	73.6652	54.8041	67.7913	50.5923	64.578	0.783428	-0.352127	0.00289996	2.53761	0.669021
1821	6.725	/	349.094	HMDB0029228	4-Methyl-epicatechin	C16H16O6	304.095	2	[M+FA-H]-	48.2	47.6	95.84			24.2348	24.796	25.7013	29.753	16.0772	28.4334	30.1245	33.9388	48.3852	22.4172	28.5254	26.5844	24.8326	31.6626	0.78429	-0.350542	0.083887	1.07631	0.466316
4473	4.02	/	371.167	HMDB0033009	Foeniculoside VIII	C16H28O8	348.178	1	[M+Na]+	50.3	60.2	92.33			22.9171	37.6112	21.6382	22.8114	30.9066	49.292	40.151	14.2777	10.235	46.6229	54.6941	69.8013	30.8627	39.297	0.785371	-0.348554	0.219394	0.658775	0.111928
853	2.382	/	262.084	HMDB0040693	N2-(gamma-Glutamyl)-4-carboxyphenylhydrazine	C12H15N3O5	281.101	1	[M-H2O-H]-	41.6	15.6	93.2			14.1885	3.6723	10.0553	1.5608	6.51065	2.90241	6.33864	7.41397	22.2001	3.9155	5.1439	4.42956	6.48165	8.24028	0.786582	-0.346331	0.264969	0.576806	0.345172
5782	4.774	/	437.141	HMDB0032600	Ptelatoside A	C19H26O10	414.153	1	[M+Na]+	43.3	22.2	95.78			111.38	282.222	134.372	240.697	157.24	218.599	188.725	280.306	217.47	324.732	206.156	233.696	190.752	241.847	0.788728	-0.3424	0.108152	0.965967	0.523467
1730	0.953	342.117	341.109	HMDB0000258	Sucrose	C12H22O11	342.116	1	[M-H]-	46.6	36.7	97.47	93.2	95.9	2683.57	2446.74	2929.63	2777.7	3204.4	2630.65	3466.58	3869.28	4315.01	3755.93	2772.34	2956.66	2778.78	3522.64	0.788835	-0.342204	0.018357	1.7362	0.559593
4689	11.004	382.214	405.203	HMDB0033271	Foetidin	C24H30O4	382.214	2	[M+Na]+	45.2	32	95.9			743.044	859.187	779.421	789.776	924.679	953.358	987.135	835.358	750.526	1329.58	1364.44	1130.32	841.578	1066.23	0.789305	-0.341345	0.065025	1.18692	0.50764
3927	4.863	/	348.228	HMDB0260357	Chembl4513510	C19H26N2O3	330.194	1	[M+NH4]+	42.8	19.7	95.91			81.1377	72.8629	89.1342	61.3561	45.7992	46.2325	102.266	86.2858	85.9015	65.271	78.0284	84.3169	66.0871	83.6782	0.789777	-0.340483	0.0598558	1.22289	0.56401
3814	3.77	504.148	503.141	HMDB0035486	6-Caffeoylsucrose	C21H28O14	504.148	1	[M-H]-	54.3	79.2	93.1			19.476	29.5567	8.61206	29.7929	23.8643	35.2875	37.622	22.9384	20.6583	27.5793	34.3648	42.2175	24.4316	30.8967	0.79075	-0.338706	0.131564	0.880862	0.470227
4915	5.601	/	623.164	HMDB0038848	Rhoifolin	C27H30O14	578.164	4	[M+FA-H]-	50.2	59.1	96.15			395.063	496.266	494.443	425.367	353.321	347.518	699.178	796.195	629.266	248.777	334.112	466.08	418.663	528.935	0.791521	-0.337301	0.144865	0.839037	0.284278
1329	6.731	/	311.093	HMDB0037955	3',4'-Methylenedioxy-5,7-dimethylepicatechin	C18H18O6	330.11	0	[M-H2O-H]-	48.1	46.6	94.5			20.3246	15.1745	20.9997	13.2796	13.5656	11.2196	18.6921	19.5244	18.7823	24.7737	19.3757	18.1997	15.7606	19.8913	0.792336	-0.335816	0.0441049	1.35551	0.549264
1644	1.77	218.058	219.065	HMDB0030769	8-Hydroxy-2-methoxy-6-methyl-1,4-naphthoquinone	C12H10O4	218.058	1	[M+H]+	49.4	50.5	97.17			82.711	89.877	83.0315	71.9019	57.4208	81.6681	106.435	108.621	90.8556	120.863	81.1252	80.5644	77.7684	98.0774	0.792928	-0.334737	0.0316807	1.49921	0.564671
1684	10.941	219.104	220.112	HMDB0255223	N-PHENYL-1-NAPHTHYLAMINE	C16H13N	219.105	1	[M+H]+	41.4	11.5	97.45	64.8		16.6047	21.4959	18.4483	19.3385	19.5178	17.0777	26.9457	19.5415	18.0909	18.4088	27.3504	31.5052	18.7471	23.6404	0.793012	-0.334586	0.06875	1.16273	0.508273
1934	4.326	236.105	237.112	HMDB0060564	Carboxy-ibuprofen	C13H16O4	236.105	1	[M+H]+	50.1	55.2	97.1			90.4929	88.0827	106.929	85.1424	72.9412	85.2571	99.7855	127.369	92.7782	128.779	101.759	116.247	88.1409	111.12	0.793206	-0.334233	0.0165706	1.78066	0.601031
3383	5.346	/	469.081	HMDB0247259	7-Hydroxyethyl biscoumacetate	C22H16O9	424.079	9	[M+FA-H]-	38.9	11.4	92.82			24.4165	50.8701	37.971	35.8231	24.1307	30.778	66.1442	58.6674	41.5235	20.7938	33.7336	36.1942	33.9983	42.8428	0.793558	-0.333592	0.152193	0.817604	0.339846
299	1.08	177.943	176.936	HMDB0000250	Pyrophosphate	H4O7P2	177.943	1	[M-H]-	41.4	10.6	98.28			632.768	488.536	330.989	830.315	615.844	640.781	641.145	518.21	241.781	979.314	1010.08	1067.94	589.872	743.079	0.793821	-0.333114	0.170558	0.768129	0.255767
4964	7.169	/	631.28	HMDB0242598	Phycocyanobilin	C33H38N4O6	586.279	4	[M+FA-H]-	50.8	61.1	97.17			23.4511	25.8295	28.2309	23.7563	15.1056	22.6001	33.974	44.5844	27.4309	17.6988	23.6286	27.6659	23.1622	29.1638	0.794213	-0.332403	0.106145	0.974101	0.41237
7017	9.276	514.363	515.37	HMDB0034529	16-Acetylpriverogenin A	C32H50O5	514.366	6	[M+H]+	41.2	23.2	89.15			184.298	152.83	162.661	67.6921	208.766	189.677	180.134	200.424	281.067	216.801	146.849	190.195	160.987	202.579	0.794691	-0.331534	0.104739	0.979892	0.507234
4204	8.922	/	359.219	HMDB0002236	8-iso-PGA1	C20H32O4	336.23	1	[M+Na]+	42.2	18.5	94			90.7799	71.6361	57.7459	78.6978	143.858	63.5662	233.486	101.139	54.9511	46.7399	128.99	71.6658	84.3806	106.162	0.794829	-0.331283	0.239175	0.621285	0.203287
1236	3.975	/	192.065	HMDB0253997	Lawsone	C10H6O3	174.032	1	[M+NH4]+	52.5	66.8	96.75			42.6177	47.316	35.1441	48.5109	28.8174	50.1708	78.9901	45.2498	28.8442	42.7653	61.4516	60.4439	42.0962	52.9575	0.794905	-0.331146	0.12459	0.904516	0.396212
6869	7.592	/	505.185	HMDB0247264	7-Hydroxystaurosporine	C28H26N4O4	482.195	2	[M+Na]+	45.5	39.3	90.43			14.206	22.8802	17.4585	8.65895	10.1969	14.6318	17.3215	13.7732	16.7877	26.9445	17.7836	18.1169	14.6721	18.4546	0.795039	-0.330903	0.12404	0.906437	0.507821
6106	4.544	/	455.152	HMDB0041515	Benzyl gentiobioside	C19H28O11	432.163	1	[M+Na]+	41.4	17.1	91.52			10.2788	35.8892	12.2363	11.5021	8.74392	7.22992	18.639	12.8376	10.1152	22.7435	15.221	28.1778	14.3134	17.9557	0.79715	-0.327077	0.238092	0.623256	0.509395
119	5.718	136.053	135.045	HMDB0002340	2-Methylbenzoic acid	C8H8O2	136.052	2	[M-H]-	45.5	31.4	98.19	85.9		1225.04	1137.5	1212.73	1342.63	976.643	1090.07	771.773	898.235	1120.66	2219.11	2117.53	1627.53	1164.1	1459.14	0.7978	-0.325902	0.155898	0.807158	0.286264
4533	12.011	372.23	395.219	HMDB0032784	5-Ethoxysorgoleone 358	C23H32O4	372.23	2	[M+Na]+	46.9	41.7	94.8			21.3945	30.5014	22.7674	26.982	26.1124	34.8882	47.0511	33.9615	26.0149	12.5394	42.3207	41.6593	27.1076	33.9245	0.799058	-0.323627	0.146694	0.833586	0.289384
4766	5.057	/	387.143	HMDB0303670	Gibberellin A85	C19H24O7	364.152	5	[M+Na]+	47.8	49.4	95.77			25.0064	35.503	24.9566	54.49	8.12607	40.3737	50.5345	63.4995	54.8721	22.2982	23.4928	20.973	31.4093	39.2784	0.799659	-0.322544	0.224891	0.648028	0.37948
7892	5.265	610.152	633.142	HMDB0003249	Rutin	C27H30O16	610.153	2	[M+Na]+	49.5	60.7	89.26	85.1		25.8397	30.6854	36.5571	27.5581	27.6624	35.0108	34.9062	43.17	36.7784	28.7805	34.6119	50.8439	30.5523	38.1818	0.800179	-0.321606	0.0515292	1.28795	0.532306
3717	7.664	/	495.167	HMDB0029905	Artonin T	C26H26O7	450.168	1	[M+FA-H]-	49.9	52.8	98.25			55.2974	68.793	105.237	100.598	76.1646	82.999	76.1767	71.5416	69.8853	106.152	157.708	128.641	81.5149	101.684	0.801648	-0.318959	0.135481	0.868123	0.388323
1638	8.794	/	333.169	HMDB0000338	2-Hydroxyestradiol	C18H24O3	288.173	6	[M+FA-H]-	48.4	54.2	94.85			5.66403	4.64981	5.99086	4.65093	3.79231	3.69662	6.65243	6.67953	6.35552	3.16673	5.57195	7.04411	4.74076	5.91171	0.801927	-0.318457	0.0803045	1.09526	0.405135
2432	1.328	267.096	268.104	HMDB0000050	Adenosine	C10H13N5O4	267.097	1	[M+H]+	41.2	20.1	87.23	83.2		81.0212	82.6471	73.7527	90.5944	100.621	114.266	105.634	94.6162	106.13	175.722	112.031	81.5914	90.4837	112.621	0.803438	-0.315742	0.105733	0.975791	0.445156
1794	12.499	/	345.205	HMDB0000903	Tetrahydrocortisone	C21H32O5	364.225	6	[M-H2O-H]-	46.7	45.3	94.69			113.412	83.1951	97.3264	108.431	116.621	131.407	105.927	115.026	113.161	156.929	157.873	160.404	108.399	134.887	0.803629	-0.315399	0.0499106	1.30181	0.506407
1165	1.542	298.106	297.098	HMDB0302044	Chakanoside I	C14H18O7	298.105	1	[M-H]-	46	34.7	96.97			47.6391	50.191	43.817	44.0868	48.3238	40.4438	64.4793	56.6251	50.3416	53.3548	61.4883	54.191	45.7503	56.7467	0.806219	-0.310756	0.00356581	2.44784	0.593662
702	12.59	240.209	239.202	HMDB0029765	9-Pentadecenoic acid	C15H28O2	240.209	1	[M-H]-	45.8	32.7	97.23			11.3669	15.8324	16.8659	17.0524	22.8175	14.4966	15.9674	11.9608	11.2053	22.607	31.6304	28.4888	16.4053	20.31	0.807746	-0.308027	0.17111	0.766724	0.288222
4404	11.395	/	369.205	HMDB0302940	Carnosic acid 12-methyl ether	C21H30O4	346.214	5	[M+Na]+	41.9	18.5	96.69			43.9854	46.6822	30.66	30.0645	42.2774	37.5968	50.4663	26.1211	27.9441	39.1559	73.4277	69.0587	38.5444	47.6956	0.808132	-0.307336	0.180833	0.742721	0.277306
4965	4.734	/	397.146	HMDB0251007	Deoxyloganin	C17H26O9	374.158	1	[M+Na]+	52.3	67.2	95.72			91.0955	141.029	116.398	87.7903	57.8279	102.277	133.194	147.075	89.7294	96.3837	117.678	153.75	99.4029	122.968	0.808361	-0.306928	0.107147	0.970021	0.478047
5548	14.793	/	423.362	HMDB0011605	4-alpha-Methyl-5-alpha-cholest-7-en-3-beta-ol	C28H48O	400.371	5	[M+Na]+	52.9	77.7	92.69			39.2915	33.3989	31.7526	47.9784	49.5506	52.2629	43.0359	40.6204	40.0394	96.6723	53.1879	40.9197	42.3725	52.4126	0.808441	-0.306786	0.177907	0.749808	0.339965
1629	0.876	334.067	333.06	HMDB0011649	Glycerophosphoinositol	C9H19O11P	334.066	1	[M-H]-	51.9	63.5	97.85			40.7332	58.2916	42.2548	74.4396	106.672	105.299	57.6218	49.1723	50.5116	111.203	115.027	145.065	71.2818	88.1002	0.809099	-0.305612	0.203189	0.6921	0.320313
4619	6.671	584.227	583.22	HMDB0304574	Hemsleyanoside	C31H36O11	584.226	2	[M-H]-	47.6	42.3	98.24			267.589	345.958	327.721	272.476	393.283	302.861	268.692	350.171	325.075	544.978	463.357	404.407	318.315	392.78	0.810414	-0.303269	0.0829609	1.08113	0.437674
4880	12.518	/	392.313	HMDB0241927	N-Palmitoyl Isoleucine	C22H43NO3	369.324	2	[M+Na]+	43.4	24.5	94.77			21.6422	80.1075	43.853	14.0078	19.8485	18.1203	61.5452	28.8527	35.8513	17.4047	52.7961	47.2536	32.9299	40.6173	0.810736	-0.302696	0.254065	0.595055	0.491689
4358	9.443	/	367.226	HMDB0001939	Medroxyprogesterone	C22H32O3	344.235	6	[M+Na]+	43.7	30.2	95.08			20.9376	11.4509	28.8685	23.3937	38.483	33.2774	35.1964	24.7624	20.2119	38.0797	35.2107	39.3426	26.0685	32.134	0.811246	-0.301789	0.148509	0.828248	0.447684
2409	13.163	264.245	265.252	HMDB0037543	2-(5-Tetradecenyl)cyclobutanone	C18H32O	264.245	1	[M+H]+	53.7	72.2	97.86			165.132	154.754	172.253	166.615	169.273	159.288	209.117	207.248	212.06	192.544	172.781	220.444	164.553	202.366	0.813144	-0.298417	0.00162146	2.79009	0.628861
4484	11.759	/	566.348	HMDB0002815	LysoPC(18:1/0:0)	C26H52NO7P	521.348	3	[M+FA-H]-	52.6	68.9	97.24			12.0679	8.96864	8.86717	9.94191	8.34285	10.0733	14.22	14.6572	17.1017	8.60762	9.08716	7.88239	9.7103	11.926	0.814211	-0.296526	0.127196	0.895527	0.330601
352	10.199	120.094	121.101	HMDB0040458	1,2,4-Tris(methylene)cyclohexane	C9H12	120.094	1	[M+H]+	47.2	38.4	98.76			457.459	313.822	283.969	423.506	543.223	459.644	321.287	327.682	465.274	1010.23	508.394	411.185	413.604	507.342	0.815238	-0.294708	0.213892	0.669806	0.255877
70	12.214	84.0574	85.0647	HMDB0031601	2-Pentenal	C5H8O	84.0575	1	[M+H]+	47.5	42	96.89			26.857	34.8727	53.0301	55.1251	19.6089	56.6419	46.4039	69.022	26.5665	35.846	69.332	54.3917	41.0226	50.2603	0.816203	-0.293001	0.191209	0.718493	0.380457
781	13.169	/	156.138	HMDB0040338	3,5,5-Trimethyl-3-cyclohexen-1-one	C9H14O	138.104	1	[M+NH4]+	49.6	53.5	95.35			4.46751	4.68173	5.13306	5.55597	4.50101	4.50622	5.52182	6.14797	5.62335	5.88342	5.70083	6.31222	4.80758	5.86494	0.819716	-0.286804	0.00217279	2.66298	0.611599
353	7.085	184.11	183.103	HMDB0301822	alpha-Campholonic acid	C10H16O3	184.11	2	[M-H]-	44.2	26.5	96.68			20.7028	18.2197	14.0137	20.8386	28.448	17.361	38.3209	15.4555	17.4911	19.0619	29.3721	26.1743	19.9306	24.3126	0.819764	-0.286719	0.157128	0.803748	0.312722
580	9.334	138.104	139.112	HMDB0036091	exo-5,6-Dimethylbicyclo[2.2.1]hept-5-en-2-ol	C9H14O	138.104	1	[M+H]+	43.8	28.9	91.48			15.856	19.4895	11.6651	13.6513	13	12.828	18.3002	15.0979	17.164	20.1076	18.2482	16.552	14.415	17.5783	0.820044	-0.286227	0.0385221	1.41429	0.532971
7693	6.681	584.225	607.214	HMDB0304574	Hemsleyanoside	C31H36O11	584.226	1	[M+Na]+	51.5	61.8	97.11			430.729	475.735	602.68	417.324	532.574	466.525	392.313	624.87	552.556	833.977	613.575	540.019	487.594	592.885	0.82241	-0.28207	0.094129	1.02628	0.419375
2372	10.452	262.193	263.2	HMDB0033957	Crithmumdiol	C17H26O2	262.193	1	[M+H]+	50	56.8	94.9			9.93578	7.9811	23.5104	9.35287	30.66	22.5469	34.0456	13.361	22.3716	19.0411	14.8446	22.7539	17.3312	21.0696	0.822566	-0.281796	0.22775	0.642541	0.457314
772	0.951	155.035	156.042	HMDB0304226	6-Hydroxy-2-cyclohexen-one-carboxylate	C7H7O4-	155.035	1	[M+H]+	40.5	11.3	92.41			29673.7	30543.8	29717.8	26336.9	32627.2	25011.2	38130	36601.7	34671	32669.9	38370.6	30409	28985.1	35142	0.824798	-0.277887	0.00837287	2.07713	0.572418
4764	7.166	386.136	387.143	HMDB0257872	Wushanicaritin	C21H22O7	386.137	2	[M+H]+	49.2	52.1	95.68			142.05	372.666	208.528	149.134	155.432	144.634	233.055	263.714	192.144	255.684	217.948	254.587	195.407	236.189	0.827335	-0.273457	0.172729	0.762636	0.506663
4576	10.766	/	377.283	HMDB0242071	N-Eicosapentaenoyl Glycine	C22H33NO3	359.246	9	[M+NH4]+	49.4	60.7	96.24			75.7507	63.7122	81.2834	84.5036	86.4616	86.2788	70.7002	90.8391	111.316	123.876	98.9476	81.9444	79.6651	96.2705	0.827513	-0.273146	0.0654787	1.1839	0.441743
2232	11.742	/	255.21	HMDB0302293	Aplotaxene	C17H28	232.219	8	[M+Na]+	51.3	70.1	96.01			34.7732	60.8904	31.0176	23.3551	37.0605	44.4297	32.869	33.0347	35.6014	45.6212	66.0559	66.4961	38.5877	46.613	0.827831	-0.272591	0.190903	0.719187	0.355358
2114	1.63	/	371.099	HMDB0035608	Monotropein	C16H22O11	390.116	2	[M-H2O-H]-	54.9	80.6	95.96			1824.23	1534.26	1818.05	1208.9	1064.14	1121.71	2050.7	2501.81	1950.53	966.265	1303.6	1580.81	1428.55	1725.62	0.827847	-0.272564	0.151049	0.820883	0.309798
2987	3.612	297.089	298.096	HMDB0001173	5'-Methylthioadenosine	C11H15N5O3S	297.09	1	[M+H]+	45.7	35.3	94.77	92.8		34.0203	40.6328	38.7589	91.0584	104.191	120.129	47.7959	42.5732	63.8926	138.1	122.836	102.281	71.4651	86.2465	0.828614	-0.271228	0.248436	0.604786	0.313103
4969	9.094	396.155	397.162	HMDB0039611	Curcumin I	C23H24O6	396.157	7	[M+H]+	43.8	33.2	93.49			14.4967	8.80921	12.4107	12.6819	21.5903	19.6042	16.2105	13.5028	11.0704	25.8792	19.8417	21.433	14.9322	17.9896	0.830045	-0.268739	0.177629	0.750486	0.358884
5009	5.303	/	639.159	CSID22913842	Kaempferol-3-Glucoside-3''-Rhamnoside	C27H30O15	594.158	3	[M+FA-H]-	49	50.1	98.97			2528.65	2670.62	2589.74	2624.75	2399.79	2758.22	2935.77	3520.9	3165.5	3095.18	2868.71	3163.13	2595.3	3124.86	0.830531	-0.267895	0.00149172	2.82631	0.578453
797	2.364	253.059	252.052	HMDB0039506	N-Salicyloylaspartic acid	C11H11NO6	253.059	1	[M-H]-	50.7	56.9	98.19			136.425	152.929	166.559	93.8126	160.682	184.702	265.14	181.284	241.379	139.545	139.906	109.076	149.185	179.389	0.83163	-0.265987	0.15948	0.797293	0.294948
1089	7.759	179.167	180.174	HMDB0014621	Rimantadine	C12H21N	179.167	1	[M+H]+	43.8	23.7	96.85	87.9		4.96187	9.93375	5.47135	4.25412	3.11194	3.99118	7.9485	5.87311	7.6198	4.04711	6.63049	6.02236	5.28737	6.35689	0.831754	-0.265772	0.194746	0.710531	0.444172
8173	7.912	/	659.209	HMDB0060586	N-Trifluoroacetyladriamycinol	C29H30F3NO12	641.172	5	[M+NH4]+	48	53.3	92.53			7.95624	7.48778	10.5323	5.33144	3.19257	4.38504	7.40057	11.8433	5.63823	5.54908	9.12626	7.15908	6.4809	7.7861	0.832369	-0.264706	0.20352	0.691393	0.405167
2113	13.168	/	247.242	HMDB0243889	1-Hexadecene	C16H32	224.25	9	[M+Na]+	55.4	89.1	98.05			90.4276	81.5678	92.3199	89.8072	93.9186	83.8573	109.834	110.994	107.919	102.089	87.9004	119.733	88.6497	106.412	0.833084	-0.263466	0.00709485	2.14906	0.555784
77	4.785	122.037	121.03	HMDB0001870	Benzoic acid	C7H6O2	122.037	2	[M-H]-	39.8	3.54	97.72	91.5	86.9	187.4	143.898	167.081	97.9783	114.329	86.0548	154.482	228.074	246.252	114.09	106.039	107.175	132.79	159.352	0.833314	-0.263068	0.192872	0.714731	0.264404
6644	7.625	488.144	489.152	HMDB0041394	Khelmarin D	C28H24O8	488.147	5	[M+H]+	40.1	15.6	90.96			14.6346	15.3322	21.8493	14.705	12.6691	12.1753	15.4763	22.2748	26.2534	17.0405	16.2798	12.2408	15.2276	18.2609	0.833889	-0.262073	0.147857	0.830159	0.373587
1064	4.44	178.026	179.034	HMDB0030819	Aesculetin	C9H6O4	178.027	1	[M+H]+	46.3	35.4	96.88			40.3182	55.7624	81.5416	30.884	45.3656	47.9354	65.0868	111.26	67.1833	50.6367	35.2001	31.845	50.3012	60.202	0.83554	-0.259219	0.235951	0.627178	0.252237
4859	11.438	/	391.187	HMDB0004385	Lipoxin A4	C20H32O5	352.225	3	[M+K]+	47	42.9	95.57			41.676	128.99	51.5996	272.749	219.01	372.673	199.656	84.5665	39.7855	168.675	341.79	466.084	181.116	216.76	0.835562	-0.259181	0.297875	0.525965	0.202324
3766	6.679	338.115	339.122	HMDB0036636	Methuyl tanshinonate	C20H18O5	338.115	1	[M+H]+	48.8	49.5	96.03			155.388	169.083	210.095	145.96	173.577	139.234	147.328	208.381	185.379	258.492	208.566	180.539	165.556	198.114	0.83566	-0.259012	0.077677	1.10971	0.43792
869	12.097	264.209	263.202	HMDB0244950	2-(Nonylphenoxy)ethanol	C17H28O2	264.209	1	[M-H]-	44.4	25.3	97.27			38.3958	31.251	38.004	46.7748	52.0648	54.2731	39.1956	46.3932	47.7086	53.4038	66.2097	59.0141	43.4606	51.9875	0.835982	-0.258457	0.0894163	1.04858	0.425955
1898	11.383	234.162	235.169	HMDB0036427	Procurcumenol	C15H22O2	234.162	2	[M+H]+	55.9	86.7	94.99			73.9237	114.107	89.7152	78.7407	110.399	90.3156	112.863	77.295	72.1053	97.7956	149.637	156.781	92.8669	111.079	0.83604	-0.258356	0.159943	0.796034	0.316536
1574	5.231	330.132	329.125	HMDB0041438	Pseudomonine	C16H18N4O4	330.133	3	[M-H]-	39.5	11.6	89.12			39.0884	31.1317	34.6975	56.2556	74.4848	67.6818	45.5799	41.9632	42.4615	85.2492	83.5628	63.9666	50.5566	60.4639	0.836146	-0.258173	0.189138	0.723222	0.345652
5330	1.466	/	413.105	HMDB0035608	Monotropein	C16H22O11	390.116	1	[M+Na]+	52.1	65.1	97.01			15.8578	20.201	15.6742	17.7237	15.9382	19.1944	21.3689	20.9073	15.2728	19.6428	24.1351	23.6949	17.4315	20.837	0.836568	-0.257446	0.0443124	1.35347	0.466879
3259	4.755	/	459.151	HMDB0032600	Ptelatoside A	C19H26O10	414.153	1	[M+FA-H]-	41.7	11.6	98.01			44.3373	90.7115	45.9447	81.0965	63.3258	81.4789	73.6367	82.5472	74.2479	114.192	70.0998	71.4671	67.8158	81.0318	0.836903	-0.256867	0.130365	0.884838	0.41377
1593	6.679	215.071	216.078	HMDB0255426	Naftazone	C11H9N3O2	215.069	5	[M+H]+	41.1	19.1	92.45			16.8658	19.0433	23.4104	16.0214	20.2255	16.4632	15.9399	22.7983	21.2342	29.6354	22.6457	21.5726	18.6716	22.3043	0.837128	-0.256479	0.0842356	1.0745	0.424741
5826	8.705	/	439.208	HMDB0030522	Citreoviridin D	C24H32O6	416.22	1	[M+Na]+	42.4	21.1	92.43			24.9929	29.4521	14.5896	27.2588	54.6001	21.0907	57.5415	14.7954	4.7053	35.5729	43.2464	49.4633	28.664	34.2208	0.83762	-0.255633	0.269627	0.569237	0.0252034
1861	8.309	/	353.103	HMDB0033314	Moracin G	C19H16O4	308.105	2	[M+FA-H]-	45.3	31.8	97			11.6203	11.4179	17.6632	14.4189	11.5199	12.7135	13.5889	18.3448	16.4504	14.901	15.5133	15.923	13.2256	15.7869	0.837758	-0.255394	0.0448736	1.34801	0.483032
4803	5.264	610.154	609.147	HMDB0003249	Rutin	C27H30O16	610.153	2	[M-H]-	44.5	32.2	92.26	78.6		541.359	438.952	667.881	449.287	534.109	590.352	656.051	633.731	603.01	420.344	669.083	860.234	536.99	640.409	0.838511	-0.254099	0.0945367	1.0244	0.387189
124	1.295	94.0418	95.0491	HMDB0255979	Oxepin	C6H6O	94.0419	0	[M+H]+	43.9	22.4	97.19			43.4574	56.6477	82.5321	44.5624	36.4626	39.1199	76.7741	111.393	56.1162	34.4027	47.3031	34.2783	50.4637	60.0446	0.840437	-0.250788	0.242302	0.615643	0.230645
4270	1.501	/	365.105	HMDB0000163	Maltose	C12H22O11	342.116	1	[M+Na]+				86.3		87.2177	124.621	94.9756	108.105	109.856	120.624	135.972	120.527	131.584	163.019	101.692	113.734	107.567	127.755	0.841979	-0.248145	0.0640995	1.19315	0.444968
5378	6.07	/	415.172	HMDB0259793	Vernolide A	C21H28O7	392.184	1	[M+Na]+	42.9	20.3	95.46			13.649	15.1381	15.3402	13.9981	14.7511	11.5676	16.2656	22.9752	21.3189	12.5363	14.1713	12.8609	14.074	16.688	0.84336	-0.24578	0.131709	0.880384	0.358931
2167	4.383	376.077	375.07	HMDB0037691	Limocitrol	C18H16O9	376.079	5	[M-H]-	43.5	29.2	93.94			1967.16	2032.47	2117.52	2200.45	2411.69	2499.03	1918.71	2397.62	2340.6	3165.23	2860.24	3000.06	2204.72	2613.74	0.843511	-0.245522	0.0651968	1.18577	0.424398
6316	9.931	/	469.293	HMDB0034424	Spirotaccagenin	C27H42O5	446.303	1	[M+Na]+	47	45.2	91.01			21.9719	21.9713	19.2743	16.2739	17.1937	9.96608	37.4766	5.43132	12.5664	13.8831	34.3252	22.6213	17.7752	21.0507	0.8444	-0.244001	0.263143	0.579808	0.0136471
1961	6.576	237.134	238.141	HMDB0259807	viloxazine	C13H19NO3	237.136	11	[M+H]+	41.4	24.8	94.69	60.2		6.23075	19.9283	10.6236	4.97895	5.89597	6.10387	16.2281	12.269	10.2485	5.84843	9.47867	9.58398	8.96024	10.6095	0.844552	-0.243741	0.258033	0.588325	0.433658
2171	5.045	376.153	375.146	HMDB0302665	15-Hydroxy-3-dehydrodeoxyfruticin	C20H24O7	376.152	2	[M-H]-	40.7	12.9	92.95			22.1708	11.9096	24.7622	21.666	27.2743	27.4916	14.0788	18.8622	34.9255	32.364	37.4104	22.3205	22.5457	26.6602	0.845669	-0.241835	0.186685	0.72889	0.260256
1298	13.157	194.167	195.174	HMDB0036820	beta-Ionol	C13H22O	194.167	0	[M+H]+	53.1	69.4	96.78			3.24917	3.29208	3.07662	2.39063	3.64871	2.45131	4.07318	2.74339	3.67155	3.49065	2.91443	4.49988	3.01809	3.56551	0.846467	-0.240475	0.0947652	1.02335	0.407262
4211	4.408	359.184	360.191	HMDB0304811	Pro-Pro-Phe	C19H25N3O4	359.185	1	[M+H]+	41.2	13.5	93.92			39.0377	37.5453	54.2612	36.7972	21.3968	26.7445	53.4622	43.8272	35.195	29.3894	41.2355	51.476	35.9638	42.4309	0.847585	-0.238569	0.168874	0.772438	0.387138
1736	8.363	/	341.198	HMDB0038798	(1(10),4a)-1(10),5-Germacradiene-12-acetoxy-4,11-diol	C17H28O4	296.199	2	[M+FA-H]-	49.8	55.1	96.12			17.0943	28.6543	32.7965	26.0016	62.5505	49.2095	28.1364	34.4833	59.2028	48.238	47.0359	37.4335	36.0511	42.4216	0.849829	-0.234756	0.21141	0.674875	0.386639
211	2.623	106.042	107.049	HMDB0006115	Benzaldehyde	C7H6O	106.042	1	[M+H]+	44.5	25.5	98.11			77.1858	84.9628	89.1596	58.0984	59.3492	50.8053	102.944	102.24	93.043	61.9339	63.2331	69.9193	69.9269	82.219	0.850495	-0.233625	0.148516	0.828227	0.366537
2583	1.389	/	277.093	HMDB0243786	1-(3-Carboxypropylcarbamoyl)-5-fluorouracil	C9H10FN3O5	259.06	6	[M+NH4]+	45.6	36.3	98.35			15.0763	18.6414	13.9751	21.9047	13.5003	17.387	30.3084	22.4926	17.8531	15.8061	15.6793	15.9072	16.7475	19.6745	0.851229	-0.232381	0.169331	0.771262	0.329123
6456	4.923	478.111	501.1	HMDB0039338	Pollenin B	C22H22O12	478.111	1	[M+Na]+	45.7	36.4	93.67			20.2991	24.51	20.5351	16.6396	16.0841	15.8302	34.2296	24.967	19.6079	23.8417	12.0641	19.0498	18.983	22.2934	0.851509	-0.231906	0.184283	0.734515	0.268935
324	13.264	118.078	119.085	HMDB0246518	4-Methylstyrene	C9H10	118.078	1	[M+H]+	52.2	63.2	98.62			164.267	155.586	119.602	159.978	158.781	165.416	179.086	167.541	176.471	184.477	159.713	217.016	153.938	180.718	0.851817	-0.231384	0.0310362	1.50813	0.467106
5827	9.841	/	439.209	HMDB0035849	Armillyl everninate	C24H32O6	416.22	0	[M+Na]+	41.7	17.8	90.7			17.8353	15.9263	11.3205	11.9678	23.4305	21.06	17.0736	9.34249	14.5705	30.4046	19.0657	28.3575	16.9234	19.8024	0.854614	-0.226655	0.230701	0.63695	0.202786
2076	7.316	368.22	367.213	HMDB0004241	6-Ketoprostaglandin E1	C20H32O6	368.22	1	[M-H]-	41.1	14.6	91.84			4.31852	4.7791	6.03876	3.49703	6.07078	2.84537	5.82128	4.59576	11.8447	4.17342	3.314	2.47258	4.59159	5.3703	0.854998	-0.226007	0.261125	0.583152	0.0665355
885	1.768	164.047	165.055	HMDB0062605	Methyl Phenylglyoxalate	C9H8O3	164.047	0	[M+H]+	46.4	35	97.3			75.8307	81.2938	84.0368	66.2841	58.0239	68.1013	101.962	88.2443	80.5133	95.1086	71.8738	69.3981	72.2618	84.5167	0.855	-0.226004	0.0708862	1.14944	0.422359
1787	11.878	/	228.232	HMDB0032525	Tetradec-2-enal	C14H26O	210.198	2	[M+NH4]+	50.1	54.5	98.19			460.763	567.559	499.278	531.05	475.138	371.272	585.447	607.21	575.855	574.799	478.656	573.029	484.176	565.833	0.855689	-0.224842	0.0320036	1.4948	0.465168
1242	1.122	/	192.123	HMDB0002023	Ethyladipic acid	C8H14O4	174.089	1	[M+NH4]+	40.6	13.7	90.79			52.492	43.4358	76.7693	53.7001	56.1727	70.7046	65.7495	43.9418	52.1264	74.243	91.4562	84.7896	58.8791	68.7178	0.856825	-0.222928	0.168552	0.773265	0.304622
488	13.264	132.094	133.101	HMDB0251216	Dicyclopentadiene	C10H12	132.094	1	[M+H]+	52.8	67	98.09			96.5218	92.0979	69.5289	92.9274	91.3218	97.2685	103.437	97.1121	101.613	105.959	94.338	126.921	89.9444	104.897	0.857457	-0.221864	0.0369515	1.43237	0.450494
1812	13.128	/	347.221	HMDB0000314	3b-Allotetrahydrocortisol	C21H34O5	366.241	5	[M-H2O-H]-	51.7	70.7	94.11			26.7956	27.8859	31.4543	27.9735	31.0841	27.6694	30.178	29.1769	28.7444	40.718	35.8935	36.7654	28.8105	33.5794	0.857981	-0.220982	0.0494621	1.30573	0.427503
3120	8.581	/	307.19	HMDB0258926	Tetranorprostanedioic acid	C16H28O4	284.199	5	[M+Na]+	46.7	41.6	97.13			25.6387	28.0727	50.2423	49.8142	57.1774	48.0152	63.0949	38.441	45.5473	46.9982	61.0474	46.6899	43.1601	50.3031	0.858	-0.22095	0.169251	0.771468	0.37761
4150	12.631	354.276	355.283	HMDB0257238	RIOPROSTIL	C21H38O4	354.277	3	[M+H]+	40.7	13.1	93.96			14.9013	26.3221	15.0696	11.1458	8.14338	10.5985	22.1075	19.7323	16.6344	12.7887	14.2324	14.9451	14.3635	16.7401	0.858029	-0.220902	0.22184	0.65396	0.404192
609	13.163	/	142.123	HMDB0040246	3,5,5-Trimethyl-2-cyclopenten-1-one	C8H12O	124.089	1	[M+NH4]+	46.3	37.5	94.76			4.81905	6.01872	4.72462	5.73902	4.61922	4.7715	5.52027	5.52225	5.55391	6.50652	6.13353	6.52797	5.11536	5.96074	0.858174	-0.220658	0.0249982	1.60209	0.472199
689	1.609	148.052	149.06	HMDB0036626	3,4-Dihydro-2H-1-benzopyran-2-one	C9H8O2	148.052	0	[M+H]+	45.4	33.6	94.02			34.7494	41.3228	12.7854	41.2173	30.1276	29.4811	47.8285	18.4738	18.1635	28.9979	48.8231	58.7285	31.6139	36.8359	0.858238	-0.220551	0.252498	0.597742	0.173333
540	3.611	135.054	136.062	HMDB0000034	Adenine	C5H5N5	135.054	0	[M+H]+	40.8	8.79	95.5	83.2		20.5799	23.7116	23.9494	52.4114	62.304	67.8118	25.8114	23.3158	34.1881	84.5882	66.6915	57.5461	41.7947	48.6902	0.85838	-0.220311	0.277446	0.556821	0.223112
447	7.324	/	199.134	HMDB0037016	p-Menth-1-en-5-ol	C10H18O	154.136	2	[M+FA-H]-	45.1	29.5	98.66			14.223	12.2236	22.1761	42.7061	23.9503	14.2973	16.6237	26.1995	32.416	33.6105	22.2699	19.8257	21.5961	25.1575	0.858433	-0.220223	0.234904	0.62911	0.355645
3007	4.575	440.169	439.162	HMDB0302054	Cichorioside H	C21H28O10	440.168	2	[M-H]-	42.9	21.3	95.22			45.3081	42.2479	46.2541	38.6473	38.7402	37.8583	40.5037	57.4864	66.5587	34.1536	44.1359	47.2468	41.5093	48.3475	0.858562	-0.220006	0.124093	0.906252	0.31021
2809	7.766	/	290.268	HMDB0006294	16-Hydroxyhexadecanoic acid	C16H32O3	272.235	2	[M+NH4]+	46	36.4	95.71			8.48083	8.40893	7.96375	8.43548	8.60659	7.47305	8.38541	7.89997	8.29282	13.2172	10.8628	8.81437	8.2281	9.57877	0.858994	-0.21928	0.110882	0.95514	0.362403
1965	1.561	/	361.078	HMDB0252723	Ginnalin B	C13H16O9	316.079	2	[M+FA-H]-	43.2	22.6	95.93			26.9379	35.3932	32.1041	20.4662	21.0806	21.9341	40.2769	36.8858	25.0608	34.5281	21.863	25.1975	26.3193	30.6354	0.859116	-0.219075	0.157195	0.80356	0.315452
4720	7.195	/	385.128	HMDB0247027	-7-Oxozeaenol	C19H22O7	362.137	5	[M+Na]+	52.3	70.9	96.07			67.2749	98.4759	103.546	64.4484	74.1945	71.8749	85.51	107.203	76.1129	99.4096	85.7178	101.515	79.9691	92.5781	0.863802	-0.211228	0.106259	0.973632	0.406837
7147	3.811	/	527.137	HMDB0035486	6-Caffeoylsucrose	C21H28O14	504.148	0	[M+Na]+	52.5	69.9	93.27			17.1975	24.8082	23.5956	28.0012	17.8682	29.157	20.622	27.6163	19.2099	25.3672	33.1152	36.8423	23.438	27.1288	0.86395	-0.21098	0.172565	0.763046	0.30596
2500	4.614	/	273.112	HMDB0242106	delta-CEHC	C14H18O4	250.121	8	[M+Na]+	50.5	63.6	97.53			25.2232	29.6304	31.3188	23.9301	19.4782	24.4291	31.0158	40.3758	26.9323	26.2891	26.1623	27.4124	25.6683	29.698	0.864313	-0.210374	0.117504	0.929946	0.381225
3346	8.344	/	319.187	HMDB0035075	Tanacetol B	C17H28O4	296.199	2	[M+Na]+	44.8	31.3	94.74			15.2198	11.48	7.34078	34.0562	57.3937	15.1228	28.5603	22.0926	26.7338	30.874	26.5965	27.7062	23.4355	27.0939	0.864975	-0.209269	0.290876	0.536292	0.551348
6832	2.827	/	501.157	HMDB0302799	3,4-Dihydroxyphenylethanol-4-diglucoside	C20H30O13	478.169	1	[M+Na]+	53.2	73.6	93.46			46.2179	30.9479	58.7135	27.8469	20.4255	25.7925	40.3244	56.6936	48.3556	24.8367	34.5564	37.9311	34.9907	40.4496	0.865044	-0.209155	0.23304	0.63257	0.342301
5452	12.274	418.323	419.33	HMDB0303811	8'-Apo-b-caroten-8'-ol	C30H42O	418.324	1	[M+H]+	54.6	79.9	94.76			1014.54	962.557	1016.65	834.16	562.723	994.929	896.906	1089.17	1050.41	1080.33	1239.52	869.411	897.592	1037.63	0.865044	-0.209155	0.103143	0.986562	0.384819
892	9.04	164.12	165.127	HMDB0031454	Jasmone	C11H16O	164.12	1	[M+H]+	50	52.8	98.37	85.4		177.422	137.179	122.69	215.688	267.96	276.467	149.305	156.063	162.581	291.73	357.798	266.414	199.568	230.649	0.865245	-0.208819	0.23923	0.621185	0.230195
4071	9.977	/	353.169	HMDB0036749	Momilactone B	C20H26O4	330.183	9	[M+Na]+	43.7	35.7	92.55			12.5933	9.05686	16.4548	16.2512	10.8415	18.0748	7.73593	13.8406	25.2983	20.1762	14.0703	15.1197	13.8788	16.0402	0.86525	-0.208811	0.228729	0.640679	0.199155
1141	13.165	/	184.169	HMDB0303223	4,8-Dimethyl-3,7-nonadien-2-one	C11H18O	166.136	1	[M+NH4]+	48.5	47	96.54			7.87636	7.74558	6.84036	7.11482	6.6967	7.40413	8.9127	8.41876	7.78226	8.76191	7.89259	8.58993	7.27966	8.39303	0.867346	-0.205321	0.00454653	2.34232	0.503504
4077	11.406	/	353.211	HMDB0000374	17-Hydroxyprogesterone	C21H30O3	330.219	6	[M+Na]+	45.5	37	96.68			186.052	297.247	218.008	237.206	355.367	234.127	388.195	264.025	180.209	228.083	331.457	368.349	254.668	293.386	0.868029	-0.204185	0.197225	0.705037	0.277742
718	7.753	243.184	242.177	HMDB0013286	N-Undecanoylglycine	C13H25NO3	243.183	1	[M-H]-	42.8	19.2	96.75			72.2845	115.677	72.6043	65.2741	51.8984	70.0541	97.0043	71.4687	91.3446	73.9411	96.5281	85.3725	74.6321	85.9432	0.868388	-0.203588	0.146614	0.833824	0.364531
2851	10.752	/	427.286	HMDB0247522	Santowhite	C26H38O2	382.287	1	[M+FA-H]-	56.3	87.8	95.45			19.0503	27.2257	11.0676	23.2834	33.2621	12.9286	55.0682	9.21743	10.5048	15.5516	29.5646	26.1068	21.1363	24.3356	0.868535	-0.203344	0.28486	0.545368	0.00456289
880	8.343	266.152	265.145	HMDB0035647	3,14-Dihydroxy-11,13-dihydrocostunolide	C15H22O4	266.152	0	[M-H]-	48.5	48	95.07			20.1733	18.212	24.1404	35.8276	37.2055	43.4317	38.1953	34.3534	35.6682	30.9074	24.4514	42.374	29.8318	34.325	0.869097	-0.20241	0.186933	0.728313	0.351699
1930	1.774	236.068	237.075	HMDB0030858	Austdiol	C12H12O5	236.068	2	[M+H]+	49.9	56.4	95.9			89.2301	80.9319	75.8287	65.0488	48.1999	82.0931	87.5833	96.2492	89.0731	99.2961	69.3925	65.4992	73.5554	84.5155	0.870318	-0.200385	0.13033	0.884954	0.351435
1336	8.792	/	311.187	HMDB0060055	Tetranor 12-HETE	C16H26O3	266.188	2	[M+FA-H]-	49.1	49.9	97.81			20.5452	17.6364	20.8865	16.7332	13.8266	14.2744	22.3295	21.5497	19.6202	10.0425	20.7537	25.0594	17.3171	19.8925	0.870531	-0.200032	0.160505	0.794512	0.227679
1327	6.679	198.068	199.075	HMDB0258435	splitomicin	C13H10O2	198.068	1	[M+H]+	50.6	58.8	95.71			27.4284	31.0726	36.7854	26.0293	32.7936	25.8521	25.4697	34.6767	31.8991	45.4229	36.5969	32.6584	29.9936	34.454	0.870541	-0.200016	0.121091	0.916887	0.341929
2062	10.87	/	245.153	HMDB0037605	(10betaH,11xi)-11-Hydroxy-13-nor-6-eremophilen-8-one	C14H22O2	222.162	9	[M+Na]+	51.9	72.1	97.41			194.859	123.343	213.157	292.693	235.349	297.967	327.287	82.0239	73.3711	198.26	386.544	487.564	226.228	259.175	0.872878	-0.196149	0.294192	0.531369	0.0891113
2529	1.842	/	275.037	HMDB0257778	Monoisoamyl dimercaptosuccinic acid	C9H16O4S2	252.049	5	[M+Na]+	47.4	52.4	90.29			14.9083	29.7302	14.8975	21.8952	50.9137	49.0341	17.5326	17.2371	20.9989	48.6855	55.772	47.525	30.2298	34.6252	0.873059	-0.195849	0.292514	0.533854	0.195807
53	12.216	82.0417	83.049	HMDB0245092	2-Cyclopenten-1-one	C5H6O	82.0419	1	[M+H]+	51.7	62.8	97.38			37.5954	42.6799	77.3677	73.2854	67.0871	76.3663	64.1963	94.6994	35.163	100.625	57.5482	76.1063	62.3969	71.3898	0.874032	-0.194242	0.233398	0.631903	0.218137
1024	9.336	174.141	175.148	HMDB0059826	alpha-Ionene	C13H18	174.141	1	[M+H]+	49.5	51.7	96.88			129.615	86.213	96.5062	86.622	98.8564	117.42	108.757	113.052	99.9492	143.617	139.121	98.7138	102.539	117.202	0.87489	-0.192826	0.123284	0.909094	0.348476
1483	4.313	326.101	325.094	HMDB0039169	6-O-p-Coumaroylglucose	C15H18O8	326.1	3	[M-H]-	39.4	14.4	86.38			10.8934	15.7636	12.0931	14.7188	12.6138	22.4709	17.2925	8.22605	10.257	26.13	17.3023	21.9786	14.7589	16.8644	0.875153	-0.192393	0.236917	0.625404	0.168697
2241	13.106	/	379.159	HMDB0041101	Kanzonol M	C23H26O6	398.173	9	[M-H2O-H]-	42.2	24.8	95.57			9.90644	7.42024	9.02726	6.88017	8.11547	7.65992	8.90764	10.5844	11.5376	8.28396	8.76347	7.9094	8.16825	9.33108	0.875381	-0.192018	0.0897066	1.04718	0.345756
2112	1.009	/	371.099	HMDB0303576	Oleoside	C16H22O11	390.116	1	[M-H2O-H]-	54.3	77.1	95.64			644.515	679.568	661.58	531.775	401.086	416.903	824.132	905.417	650.567	376.411	461.737	591.541	555.905	634.967	0.875485	-0.191845	0.204546	0.68921	0.205737
1405	13.465	202.172	203.179	HMDB0035707	(6alpha,7alpha,10alpha)-1(5),3-Aromadendradiene	C15H22	202.172	1	[M+H]+	55.4	81.4	97.15			1065.78	994.682	865.015	1154.07	1140.24	1175.17	1110.22	1120.77	1118.13	1416.28	1314.35	1223.56	1065.83	1217.22	0.875624	-0.191616	0.0493422	1.30678	0.401771
8177	4.836	/	659.23	HMDB0258519	Styraxlignolide A	C31H40O14	636.242	1	[M+Na]+	49.7	52.9	97.26			39.5423	103.657	56.3481	36.5221	33.7433	36.8664	54.4139	76.955	63.9187	60.2494	45.6674	48.8949	51.1131	58.3499	0.875976	-0.191036	0.257826	0.588674	0.393508
326	4.298	180.079	179.072	HMDB0012915	Coniferyl alcohol	C10H12O3	180.079	1	[M-H]-	48	48.6	92.64			20.3769	17.7692	23.4695	19.6239	22.7884	25.941	17.7515	24.3422	21.8994	34.2643	27.4714	22.4385	21.6615	24.6946	0.877176	-0.189062	0.143633	0.842747	0.303068
2698	13.321	281.271	282.279	HMDB0002117	Oleamide	C18H35NO	281.272	2	[M+H]+				95.3		264.681	249.854	252.792	243.727	233.488	281.634	292.659	303.305	289.19	288.339	215.77	349.826	254.363	289.848	0.877571	-0.188412	0.0679259	1.16796	0.368512
4508	5.114	/	395.094	HMDB0039047	9-Hydroxy-4-methoxypsoralen 9-glucoside	C18H18O10	394.09	8	[M+H]+	39.9	12.5	95.7			1335.59	1446.87	1150.88	1735.16	1590.05	1697.48	1862.85	1500.91	1425.05	1787.31	1916.2	1697.06	1492.67	1698.23	0.878957	-0.186135	0.0868181	1.06139	0.36766
3049	10.191	444.288	443.281	HMDB0000969	1,25-Dihydroxyvitamin D3-26,23-lactone	C27H40O5	444.288	1	[M-H]-	43.3	24.6	92.88			13.8162	15.6008	3.51593	13.2638	10.035	5.41273	15.0939	5.73489	28.6142	5.2985	8.7697	6.51135	10.2741	11.6704	0.88035	-0.183851	0.300569	0.522056	0.0190756
1007	13.803	282.256	281.249	HMDB0000207	Oleic acid	C18H34O2	282.256	1	[M-H]-	40.3	4.76	97.35	82		129.263	111.268	115.488	147.789	106.119	128.105	146.132	163.061	161.183	113.648	115.096	137.878	123.005	139.5	0.881759	-0.181543	0.0950274	1.02215	0.321506
1184	1.621	300.085	299.078	HMDB0303022	4-Hydroxybenzoyl glucose	C13H16O8	300.085	1	[M-H]-	41.4	11.6	96.86			126.434	198.213	182.851	157.844	180.288	190.435	314.504	262.673	209.609	136.216	116.149	134.592	172.677	195.624	0.882701	-0.180003	0.23664	0.625912	0.120601
4958	2.628	/	397.11	HMDB0258644	Swertiamarin	C16H22O10	374.121	1	[M+Na]+	42.4	18.9	94.17			17.0411	28.9948	13.8208	35.729	24.0942	22.9398	28.3808	38.4954	27.0991	17.8232	23.3689	26.0334	23.77	26.8668	0.884734	-0.176684	0.234573	0.629722	0.286801
210	6.173	/	159.045	HMDB0301747	Mellein	C10H10O3	178.063	2	[M-H2O-H]-	53.9	75.6	96.03			21.019	11.1598	35.1106	17.8189	11.5595	14.5424	15.3268	28.724	28.8769	16.3968	19.0594	17.2979	18.535	20.947	0.884856	-0.176485	0.25805	0.588297	0.298558
6967	6.277	/	513.139	HMDB0040512	4',5,6-Trimethylscutellarein 7-glucoside	C24H26O11	490.148	4	[M+Na]+	46.4	40.3	96.57			525.754	512.237	452.551	434.908	453.508	425.712	401.844	686.445	765.685	500.259	462.658	351.265	467.445	528.026	0.885269	-0.175812	0.210951	0.675818	0.201101
1639	6.48	/	218.211	HMDB0303254	2-(L-Menthoxy)ethanol	C12H24O2	200.178	1	[M+NH4]+	41.5	11.8	97.18			27.5281	29.0491	28.4221	26.4058	26.9857	29.832	28.7016	22.5217	23.4943	53.1705	29.2512	32.6247	28.0371	31.6273	0.886484	-0.173833	0.224306	0.64916	0.174496
5071	11.11	/	402.394	HMDB0302964	24-Hydroxytetracosanoic acid	C24H48O3	384.36	1	[M+NH4]+	54.9	81.1	94.99			23.3146	29.5639	23.4365	22.7971	26.9451	21.909	26.5312	28.3938	24.8109	25.3272	31.4918	30.1476	24.661	27.7837	0.887606	-0.172008	0.0650059	1.18705	0.382326
2798	4.958	422.158	421.151	HMDB0032853	3-(1,1-Dimethylallyl)scopoletin 7-glucoside	C21H26O9	422.158	1	[M-H]-	48.7	52.4	92.78			13.0939	17.3719	17.7289	12.7762	15.451	13.7065	18.898	3.41499	35.9027	12.6005	17.2612	13.312	15.0214	16.8982	0.888933	-0.169854	0.282911	0.548351	0.142643
3654	1.629	492.065	491.058	HMDB0304432	N6-(delta2-isopentenyl)-adenosine 5'-diphosphate	C15H20N5O10P2-3	492.07	7	[M-H]-	42.8	26.6	95.51			75.5767	60.0064	67.2093	58.8444	52.4688	49.2756	80.5215	96.975	60.6859	46.8406	52.6683	70.3839	60.5635	68.0125	0.890476	-0.167351	0.193137	0.714134	0.208561
5545	13.318	/	423.361	HMDB0030077	(3beta,4alpha,5alpha)-4-Methyl-8(14)-cholesten-3-ol	C28H48O	400.371	5	[M+Na]+	54.5	82.4	95.12			110.412	79.5486	44.7078	15.4173	60.9956	111.158	71.0486	41.7655	80.9052	109.524	85.0711	85.729	70.3732	79.0072	0.890719	-0.166958	0.284467	0.545969	0.376996
2879	8.019	/	315.193	HMDB0006285	4-oxo-Retinoic acid	C20H26O3	314.188	9	[M+H]+	38.6	10.2	92.27			23.6437	10.1928	7.17356	13.3838	7.37021	31.9912	11.0745	6.34233	12.6337	13.2673	31.0614	30.7615	15.6259	17.5235	0.891712	-0.165351	0.320189	0.494593	0.159085
1953	10.074	/	359.184	HMDB0035602	Kahweol	C20H26O3	314.188	6	[M+FA-H]-	41.2	16.8	95.79			33.9174	109.217	52.7626	101.265	83.9352	89.8548	75.8222	85.9333	96.6357	88.1488	81.2256	100.345	78.492	88.0185	0.891767	-0.165261	0.217915	0.661714	0.340948
333	1.306	181.074	180.067	HMDB0000158	Tyrosine	C9H11NO3	181.074	2	[M-H]-	52	64.7	97.44	83.7		22.334	20.5137	28.3495	11.685	13.1047	16.0187	10.0075	13.9931	8.84719	27.568	26.6571	38.473	18.6676	20.9243	0.892148	-0.164644	0.284834	0.545409	0.0521238
1855	4.096	354.095	353.088	HMDB0003164	Chlorogenic acid	C16H18O9	354.095	1	[M-H]-	46.1	38.8	92.28	93.3	88.4	111538	115330	111719	99433.5	99933.5	101257	121878	121730	124544	109336	116432	121708	106535	119271	0.893219	-0.162914	0.00842419	2.07447	0.413368
239	1.091	109.064	110.071	HMDB0246022	3,4-Diaminopyridine	C5H7N3	109.064	0	[M+H]+	51.1	60.2	95.64			125.348	180.608	120.477	30.6776	53.7644	133.888	54.6814	93.6968	108.83	158.702	145.474	159.741	107.46	120.188	0.894107	-0.161481	0.291927	0.534725	0.306063
3693	11.991	334.25	335.258	HMDB0029583	Lycopersiconol	C21H34O3	334.251	1	[M+H]+	47.1	44.1	93.12			15.8194	30.0163	19.0783	11.0148	11.2077	11.697	23.3298	20.5138	15.4155	14.5511	17.0086	19.719	16.4722	18.4229	0.894116	-0.161466	0.260906	0.583515	0.342441
365	6.306	/	185.119	CSID67170177	3,9-Dihydroxydecanoic acid	C10H20O4	204.136	2	[M-H2O-H]-	46.5	38.8	95.38			10.1637	13.111	10.4759	18.146	18.6876	14.205	14.2248	13.1796	22.6424	14.7243	15.9556	14.1022	14.1315	15.8048	0.894128	-0.161447	0.203996	0.690378	0.252995
7153	4.003	/	527.173	HMDB0039930	Multifidol 2-[apiosyl-(1->6)-glucoside]	C22H32O13	504.184	2	[M+Na]+	49.7	60.1	90.49			27.5366	40.0084	26.2875	17.9095	16.6009	17.3066	33.7006	36.674	27.0806	27.127	18.0689	20.1958	24.2749	27.1412	0.894395	-0.161016	0.258032	0.588327	0.268601
1015	3.463	/	283.011	HMDB0037731	S-(2-Furanylmethyl) methanethioate	C6H6O2S	142.009	3	[2M-H]-	42.2	20.8	93.43			118.87	130.71	117.456	123.245	132.013	144.956	120.452	133.074	122.292	163.103	159.898	158.793	127.875	142.935	0.894637	-0.160626	0.0872145	1.05941	0.33077
4514	5.496	372.12	373.128	HMDB0037750	Cyclokievitone hydrate	C20H20O7	372.121	1	[M+H]+	50.5	59.5	94.27			40.3651	51.7681	49.5053	38.1435	29.9325	28.2158	48.8861	59.9207	45.8133	36.8063	34.3135	40.1845	39.655	44.3207	0.894729	-0.160478	0.211699	0.67428	0.278778
4092	11.991	352.261	353.268	HMDB0011540	MG(0:0/18:3/0:0)	C21H36O4	352.261	2	[M+H]+	51	60.4	96.31			116.505	228.386	143.08	85.4215	77.8293	80.0237	175.547	158.548	113.736	106.983	124.514	137.952	121.874	136.213	0.894731	-0.160473	0.269821	0.568925	0.345268
2039	7.759	243.183	266.172	HMDB0013286	N-Undecanoylglycine	C13H25NO3	243.183	1	[M+Na]+	41.9	13.5	97.56			59.8285	113.446	68.4065	48.8743	40.4204	44.6133	85.8667	63.7544	84.8099	46.4841	70.8926	66.6591	62.5982	69.7445	0.897536	-0.155957	0.26531	0.576247	0.3074
1091	4.162	180.042	181.049	HMDB0001964	Caffeic acid	C9H8O4	180.042	1	[M+H]+	49	47.8	98.42	86.6		1865.99	2068.72	1867.02	1461.43	1590.02	1405.46	2040.32	2424.61	2014	1483.39	1612.82	1846.59	1709.77	1903.62	0.898169	-0.154942	0.163699	0.785955	0.28586
4566	12.407	375.311	376.318	HMDB0013626	Adrenoyl ethanolamide	C24H41NO2	375.314	8	[M+H]+	41.7	22.5	94.91			48.299	112.213	95.2853	32.6201	45.1747	31.9732	115.273	73.1337	68.337	28.2402	55.101	66.6776	60.9275	67.7937	0.898719	-0.154058	0.307104	0.512714	0.254514
6520	4.64	/	483.147	HMDB0033138	Methyl salicylate O-[rhamnosyl-(1->6)-glucoside]	C20H28O12	460.158	1	[M+Na]+	52.9	69.1	96.22			32.1354	35.4267	32.31	11.6099	9.50731	11.0372	30.8087	61.5967	26.4021	5.98224	7.85201	14.2292	22.0044	24.4785	0.898928	-0.153723	0.334101	0.476122	0.0412249
1170	10.52	/	297.184	HMDB0031773	Phytocassane E	C20H28O3	316.204	7	[M-H2O-H]-	39.5	11.2	94.22			16.5595	15.957	19.815	25.223	24.353	22.7234	13.1168	14.8166	21.0879	32.5432	30.9612	26.1038	20.7718	23.1049	0.899021	-0.153574	0.241871	0.616417	0.134874
2733	12.186	284.213	285.221	HMDB0013117	Vitamin A2	C20H28O	284.214	2	[M+H]+	53.1	71.7	95.93			101.309	89.8667	84.8644	92.5114	87.3674	91.8462	106.315	103.953	85.8279	102.288	112.027	98.5529	91.2943	101.494	0.899503	-0.1528	0.0366757	1.43562	0.371102
2510	10.447	272.177	273.184	HMDB0244836	19-Norandrostenedione	C18H24O2	272.178	2	[M+H]+	48	54.6	87.86	85.3		13.2225	10.7191	18.8242	19.9688	20.888	20.2797	25.9715	15.6106	22.1905	13.5774	22.9334	15.1532	17.317	19.2394	0.90008	-0.151875	0.237601	0.624151	0.226375
21	4.08	/	93.0347	HMDB0034247	2-(Methoxymethyl)furan	C6H8O2	112.052	1	[M-H2O-H]-	44.9	27.8	98.1			2303.57	2289.58	2330.34	1981.16	1570.92	2056.3	2311.55	2523.25	2355.55	2069	2326.5	2312.48	2088.65	2316.39	0.901682	-0.149309	0.0768026	1.11462	0.330286
3964	5.672	516.126	515.119	HMDB0030707	4,5-Di-O-caffeoylquinic acid	C25H24O12	516.127	0	[M-H]-	50	51.1	98.8	93.1		43186.7	40177.1	41725.3	44138.3	42944.5	47707.4	24841	28744.1	35571.3	73557.2	68810.3	56601.8	43313.2	48020.9	0.901965	-0.148857	0.261215	0.583002	0.0480895
5585	7.983	792.47	791.463	HMDB0040523	Sanguisorbin E	C43H68O13	792.466	5	[M-H]-	52.5	81.9	86.52			7.76043	2.83388	6.44266	0.620048	1.92324	0.175454	2.66136	5.7911	11.3718	1.23404	0.593966	0.186051	3.29262	3.63971	0.904636	-0.144591	0.3353	0.474567	0.0810647
3747	5.976	/	497.134	HMDB0037946	Catechin 3'-glucoside	C21H24O11	452.132	9	[M+FA-H]-	47.8	57	91.59			29.0087	58.43	33.0412	54.6315	62.9518	67.6277	73.4442	35.9939	29.7044	34.1745	59.4364	105.146	50.9484	56.3166	0.904678	-0.144523	0.288053	0.540527	0.0796733
61	13.158	82.0783	83.0856	HMDB0244236	1,5-Hexadiene	C6H10	82.0783	0	[M+H]+	42.7	19.8	94.03			8.75074	8.3048	7.0464	8.31311	8.68859	8.06066	8.53288	8.57994	9.62615	9.49994	8.02645	10.0534	8.19405	9.05313	0.905106	-0.143841	0.0514094	1.28896	0.344019
305	3.513	117.058	118.065	HMDB0034171	Benzeneacetonitrile	C8H7N	117.058	1	[M+H]+	45.3	35.9	91.61			2859.89	3808.45	3023.84	3109.08	3026.18	3159.09	3159.06	3232.13	2925.31	4106.65	3383.28	4134.77	3164.42	3490.2	0.906659	-0.141369	0.131451	0.881237	0.281432
7152	1.064	/	527.158	HMDB0029910	Gentiotriose	C18H32O16	504.169	1	[M+Na]+	57.3	90.3	97.48			588.518	601.399	456.329	345.9	222.916	299.941	869.475	706.956	434.639	297.274	170.038	292.679	419.167	461.843	0.907595	-0.139879	0.316591	0.499502	0.0267372
4387	6.679	/	369.133	HMDB0041372	Alectrol	C19H22O6	346.142	6	[M+Na]+	52.6	73.6	95.75			54.0903	59.7374	71.2727	50.3587	57.9144	49.4026	50.0393	66.8368	62.7264	76.406	62.5296	58.8958	57.1293	62.9057	0.908175	-0.138958	0.149787	0.824525	0.277967
4238	8.549	/	362.326	HMDB0031923	10,20-Dihydroxyeicosanoic acid	C20H40O4	344.293	2	[M+NH4]+	48	46.7	95.51			25.9456	16.3133	6.8168	13.8415	7.6919	7.47192	9.85848	9.97604	30.8481	7.33764	11.2843	16.6687	13.0135	14.3289	0.908201	-0.138916	0.327561	0.484708	0.144097
2414	1.319	/	266.186	HMDB0249440	Bunitrolol	C14H20N2O2	248.152	1	[M+NH4]+	49.3	50.4	97.62			740.758	753.357	751.464	607.22	467.603	563.005	1011.3	851.409	756.648	622.823	504.761	523.068	647.234	711.669	0.90946	-0.136917	0.243017	0.614363	0.184225
228	3.49	163.064	162.056	HMDB0004186	3-Methyldioxyindole	C9H9NO2	163.063	2	[M-H]-	43.5	21.6	98.58			35.7412	37.3165	36.1284	38.3339	41.745	43.104	35.4397	38.2157	37.4795	48.677	48.1323	47.4374	38.7282	42.5636	0.909889	-0.136237	0.117888	0.928531	0.278295
895	1.027	/	267.072	HMDB0010325	Ethyl glucuronide	C8H14O7	222.074	0	[M+FA-H]-	52.9	71	94.03			102.922	95.2092	102.763	118.614	87.9709	93.1757	96.2647	96.0423	98.6945	133.727	107.628	126.957	100.109	109.886	0.91103	-0.134429	0.135608	0.867716	0.25863
377	7.734	122.073	123.08	HMDB0302562	2-Ethylphenol	C8H10O	122.073	1	[M+H]+	48.1	45.2	96.38			28.6896	22.3426	18.3882	31.6325	58.9693	27.2587	67.4403	14.0633	10.4616	34.9992	38.1213	39.9801	31.2135	34.1776	0.913272	-0.130883	0.326171	0.486555	0.0338696
8069	6.438	638.233	639.24	HMDB0032326	Hexyl heptanoate	C35H34N4O8	638.238	7	[M+H]+	46.3	51.4	88.07			31.4606	40.0246	36.489	37.3863	42.7741	33.5108	23.8978	33.4796	43.1293	25.1483	86.3582	30.5495	36.9409	40.4271	0.913765	-0.130104	0.311655	0.506326	0.024556
3257	9.22	/	459.146	HMDB0061021	N-desalkyl delavirdine	C19H22N6O3S	414.147	0	[M+FA-H]-	50.1	58.2	92.58			52.1617	42.3391	72.7538	73.2357	58.3919	65.2358	48.0592	47.2774	50.0831	75.9182	94.7893	82.0487	60.6863	66.3627	0.914465	-0.129	0.250836	0.600609	0.154535
5798	12.264	436.333	437.341	HMDB0035983	Ganoderal A	C30H44O2	436.334	1	[M+H]+	54	74.7	97.27			6526.18	6330.38	5888.76	6523.51	6850.28	4725.68	5739.81	6875.26	6832.52	7443.76	7587.01	5798.84	6140.8	6712.86	0.914781	-0.128502	0.136654	0.864378	0.263756
4811	6.739	388.152	389.159	HMDB0303743	Trachelogenin	C21H24O7	388.152	1	[M+H]+	52.2	67.3	95.18			61.0063	76.0326	84.8577	49.9785	59.1989	47.5866	56.7513	100.34	87.7204	62.5367	53.2706	53.2896	63.1101	68.9848	0.914842	-0.128406	0.263546	0.579144	0.180558
3967	12.28	/	349.252	HMDB0242037	N-Lauroyl Methionine	C17H33NO3S	331.218	0	[M+NH4]+	42.7	21.4	92.41			22.6571	25.1583	19.6523	24.0936	24.1154	23.3663	20.921	24.7915	33.3368	25.915	14.7737	32.1112	23.1738	25.3082	0.915665	-0.127108	0.234527	0.629807	0.127975
1541	9.224	/	327.158	HMDB0036690	3-Epinobilin	C20H26O5	346.178	5	[M-H2O-H]-	50.8	65.3	94.92			10.3676	8.82852	11.6077	1.48069	16.8121	17.45	5.32489	8.65681	16.1147	14.0291	15.4107	13.0931	11.0911	12.1049	0.91625	-0.126187	0.298264	0.525399	0.341441
8149	3.619	/	655.22	HMDB0006607	3'-Sialyllactosamine	C23H40N2O18	632.228	5	[M+Na]+	53.4	77	95.56			52.4681	82.972	43.0619	24.8993	20.125	21.8675	43.7975	84.3189	56.3444	18.7519	22.0184	42.5787	40.899	44.635	0.916299	-0.12611	0.33066	0.480618	0.154903
7275	3.883	538.129	539.137	HMDB0038757	Isolimocitrol 3-glucoside	C24H26O14	538.132	6	[M+H]+	49.2	63.8	89.09			43.0152	32.5944	32.3424	17.3999	21.7725	10.8982	44.7663	45.0076	40.7238	13.2405	16.684	11.9991	26.3371	28.7369	0.916491	-0.125808	0.325631	0.487275	0.0493054
3054	9.592	301.298	302.305	HMDB0000269	Sphinganine	C18H39NO2	301.298	2	[M+H]+	46.6	38.4	96.94			203.44	395.056	257.481	322.084	237.125	257.472	292.235	291.432	307.358	257.181	327.768	345.757	278.776	303.622	0.91817	-0.123167	0.219303	0.658955	0.267011
339	5.275	182.095	181.087	HMDB0038181	Peperinic acid	C10H14O3	182.094	2	[M-H]-	44.6	28.5	97.08			30.0938	56.1371	44.2127	40.2496	40.2392	90.68	78.7158	38.6878	32.6844	63.6633	44.6603	70.0812	50.2687	54.7488	0.91817	-0.123166	0.289546	0.538283	0.197837
1060	1.319	/	178.086	HMDB0246508	4-Methylcoumarin	C10H8O2	160.052	1	[M+NH4]+	49.2	49	97.55			46.7336	56.9937	57.7634	45.1266	33.5056	38.3598	74.2494	62.1255	55.8815	41.1889	34.403	35.3326	46.4138	50.5302	0.918536	-0.122592	0.273174	0.56356	0.14062
8252	15.067	/	671.485	HMDB0295471	DG(16:0/20:42OH/0:0)	C39H68O7	648.497	1	[M+Na]+	42.5	25.3	88.74			2.04459	2.10032	1.97416	1.48104	1.26543	1.72532	0.790836	2.07293	4.3942	1.50855	1.59515	1.16022	1.76514	1.92031	0.919195	-0.121558	0.326793	0.485727	0.0883485
243	1.877	165.079	164.072	HMDB0000159	Phenylalanine	C9H11NO2	165.079	2	[M-H]-	50.7	57.8	98.2	81.6		146.859	118.05	197.922	128.427	131.125	132.475	125.013	81.7855	118.098	181.131	154.964	268.91	142.476	154.983	0.9193	-0.121393	0.28074	0.551696	0.0638985
612	12.203	142.099	143.106	HMDB0032207	5-Octenoic acid	C8H14O2	142.099	1	[M+H]+	46.9	36.4	99.04			1923.71	1045.93	846.945	1717.76	1002.77	1079.45	1505.35	1889.02	844.262	1143.67	1306.87	1582.21	1269.43	1378.56	0.920833	-0.118988	0.287659	0.541121	0.187288
1634	6.372	/	333.11	HMDB0015661	Fospropofol	C13H21O5P	288.113	4	[M+FA-H]-	43.2	24.2	96.38			9.41716	9.22689	11.2067	7.99739	8.65245	6.15234	9.95656	10.5904	9.58375	5.34593	9.48174	12.1895	8.77549	9.52464	0.921346	-0.118185	0.236405	0.626344	0.13816
2437	12.657	/	268.263	HMDB0031336	9-Cycloheptadecen-1-one	C17H30O	250.23	2	[M+NH4]+	49.6	52.8	97.21			10.5391	15.6508	13.9345	12.1175	13.1873	12.9736	12.8859	14.2782	13.7806	14.3284	15.1158	14.6577	13.0671	14.1744	0.921881	-0.117348	0.114036	0.94296	0.293178
2945	1.478	/	296.196	HMDB0013243	Leucylphenylalanine	C15H22N2O3	278.163	1	[M+NH4]+	44.4	28.2	95.04			36.3563	40.1815	37.8057	26.7009	15.136	23.969	46.1236	38.3422	34.6849	30.3099	21.8272	24.0013	30.0249	32.5482	0.922476	-0.116417	0.2887	0.539554	0.198584
799	1.222	/	252.973	HMDB0256472	Phosphocitrate	C6H9O10P	271.993	8	[M-H2O-H]-	40.3	15.9	94.83			34.2065	40.159	31.7753	61.4913	65.1578	72.1736	46.4778	50.9299	28.5953	69.9767	67.171	67.2718	50.8273	55.0704	0.92295	-0.115675	0.279451	0.553695	0.180291
2749	10.446	285.303	286.31	HMDB0258433	Spisulosine	C18H39NO	285.303	2	[M+H]+	43.1	21.5	95.93			24.8097	34.769	26.7896	23.4016	19.6767	25.0311	28.6737	30.0244	25.2195	21.1921	29.8456	32.3809	25.7463	27.8893	0.923159	-0.115349	0.217549	0.662444	0.232647
1093	8.704	/	291.122	HMDB0040903	Ipomeabisfuran	C15H18O3	246.126	8	[M+FA-H]-	40.2	13	97.1			34.3523	25.0751	40.8441	47.2578	57.2911	45.9852	19.6894	32.2924	65.1967	54.6812	55.3938	44.0861	41.8009	45.2233	0.924323	-0.113531	0.283614	0.547272	0.070634
3021	4.615	300.099	301.107	HMDB0041321	5,7-Dihydroxy-4'-methoxy-8-methylflavanone	C17H16O5	300.1	1	[M+H]+	53.9	75.1	95.56			68.1654	80.438	65.9928	48.9178	38.9727	52.7115	69.4498	90.7397	61.6119	54.3039	50.7944	56.8133	59.1997	63.9522	0.925687	-0.111403	0.268875	0.57045	0.202251
3558	10.524	/	329.245	HMDB0060039	Dihomo-alpha-linolenic acid	C20H34O2	306.256	1	[M+Na]+	41.1	11.2	95.22			23.838	11.2503	17.4623	11.3151	17.1201	9.66087	13.9893	23.1133	27.191	14.1914	10.1256	9.19538	15.1078	16.301	0.9268	-0.10967	0.318863	0.496396	0.0861479
2197	4.773	252.099	253.107	HMDB0259248	Trinexapac-ethyl	C13H16O5	252.1	1	[M+H]+	44.7	27.9	97.19			15.3378	31.0006	15.6365	26.0291	16.7394	23.0397	20.9826	27.7141	21.9317	26.1246	18.9659	22.1555	21.2972	22.979	0.926808	-0.109657	0.267069	0.573377	0.235133
3292	10.45	314.224	315.231	HMDB0001830	Progesterone	C21H30O2	314.225	2	[M+H]+	41	9.53	97.24	82.1		94.1616	106.075	67.1542	151.883	106.813	190.97	93.9621	79.7868	100.334	190.876	172.792	134.537	119.509	128.715	0.928483	-0.107053	0.312075	0.505741	0.131674
597	11.498	140.12	141.127	HMDB0030957	3,6-Nonadien-1-ol	C9H16O	140.12	1	[M+H]+	44	24.7	96.92			56.5098	48.9975	42.3644	67.5278	45.0827	53.8895	61.9927	63.3111	61.1783	55.961	51.5935	44.5282	52.3953	56.4275	0.928542	-0.106961	0.211546	0.674595	0.21402
748	3.722	/	246.992	HMDB0240444	3-Methylgallic acid 5-sulfate	C8H10O8S	266.01	1	[M-H2O-H]-	48.5	48.8	95.24			23.0774	38.2051	19.1868	27.9794	24.0223	33.8238	34.9033	29.6907	19.5269	27.5501	40.1273	27.2796	27.7158	29.8463	0.928617	-0.106844	0.262749	0.580459	0.175111
674	9.067	/	236.106	HMDB0041939	N'-nitrosoanabasine	C10H13N3O	191.106	9	[M+FA-H]-	47.1	46.5	98.73			17.4217	24.8511	20.2253	30.3272	28.0093	16.6525	37.4099	19.3356	17.616	22.7266	26.8411	24.0046	22.9145	24.6556	0.929383	-0.105655	0.272584	0.5645	0.128467
5717	9.632	/	432.237	HMDB0039380	Armillarin	C24H30O6	414.204	2	[M+NH4]+	42	14.6	97.47			8.90474	5.0061	14.2299	8.99246	3.96	9.83264	11.2228	13.165	13.5243	8.50903	4.36755	3.99169	8.48764	9.13006	0.929636	-0.105262	0.327904	0.484253	0.0816248
3687	8.648	/	357.203	HMDB0241127	Deca-3,5,8-trienedioylcarnitine	C17H25NO6	339.168	3	[M+NH4]+	43.3	23.2	96.63			137.72	96.4264	99.9101	144.27	107.059	163.809	126.685	122.435	122.778	121.36	145.999	165.691	124.866	134.158	0.930737	-0.103555	0.24097	0.618037	0.213361
4495	12.319	370.25	393.239	HMDB0000476	3-Oxo-4,6-choladienoic acid	C24H34O3	370.251	3	[M+Na]+	45.4	34.2	95.88			2.05777	3.89977	1.34533	5.90298	34.277	2.67451	10.5523	8.88404	7.35908	2.2806	11.2252	13.5741	8.35956	8.97922	0.93099	-0.103163	0.361816	0.441513	0.694836
1599	6.413	/	331.083	HMDB0037322	Dihydrooroxylin	C16H14O5	286.084	2	[M+FA-H]-	41.6	13.3	97.17			32.6646	29.4544	37.7358	27.4384	31.8772	29.3265	34.4818	36.4891	30.831	30.627	39.4243	30.4644	31.4161	33.7196	0.931687	-0.102082	0.155771	0.807513	0.227587
2752	5.566	286.047	287.055	HMDB0005801	Kaempferol	C15H10O6	286.048	1	[M+H]+	49.9	59.6	91.42	92.5		22.9638	22.4122	25.9571	20.4606	15.3393	16.4515	24.1345	29.4875	31.1837	11.9394	15.474	20.3312	20.5974	22.0917	0.93236	-0.101041	0.297474	0.526551	0.0735769
1649	5.69	336.085	335.078	HMDB0030654	3-O-Caffeoylshikimic acid	C16H16O8	336.085	1	[M-H]-	52.6	69.3	95.26			454.366	244.544	363.647	555.778	568.26	544.066	290.423	391.417	429.543	616.298	641.598	558.836	455.11	488.019	0.932566	-0.100722	0.281838	0.550001	0.148351
540	8.486	212.142	211.134	HMDB0033601	Dihydrojasmonic acid	C12H20O3	212.141	2	[M-H]-	49.9	54.8	96.79			29.6452	29.4961	28.7244	45.4728	47.7365	38.5265	26.0476	44.3692	44.4142	42.6862	41.7067	35.9805	36.6002	39.2007	0.933662	-0.0990278	0.252343	0.598008	0.17038
7097	11.771	521.347	522.355	HMDB0002815	LysoPC(18:1/0:0)	C26H52NO7P	521.348	2	[M+H]+	52.5	73.1	91.51			44.0316	37.642	34.6027	31.533	33.7156	31.9582	46.6995	47.0832	55.1074	26.0754	25.9321	27.7138	35.5805	38.1019	0.933825	-0.0987753	0.293997	0.531657	0.0639162
2836	9.976	290.188	291.195	HMDB0061861	Octyl 4-methoxycinnamic acid	C18H26O3	290.188	2	[M+H]+	45.6	33.6	97.06			145.834	101.955	186.097	207.776	164.643	184.353	92.8241	138.523	275.625	219.527	172.61	160.409	165.11	176.586	0.93501	-0.0969463	0.306836	0.513094	0.0571898
1465	10.69	/	323.223	HMDB0040901	13-Hydroxy-9-methoxy-10-oxo-11-octadecenoic acid	C19H34O5	342.241	1	[M-H2O-H]-	52.7	69.6	95.45			30.0705	28.3	34.9931	33.4366	43.1563	33.0601	21.172	33.0596	45.0647	45.3298	40.4863	31.9644	33.8361	36.1795	0.93523	-0.0966076	0.258828	0.586989	0.100156
789	8.101	/	251.127	HMDB0037604	10beta-12,13-Dinor-8-oxo-6-eremophilen-11-al	C13H18O2	206.131	10	[M+FA-H]-	46.9	50.1	95.09			4.04082	4.98009	4.87143	5.10284	4.38636	4.64167	4.98593	5.49946	8.15161	3.03602	3.94618	4.31584	4.67053	4.98917	0.936134	-0.095213	0.280572	0.551956	0.0310389
1823	7.068	350.127	349.12	HMDB0041370	Na-p-Hydroxycoumaroyltryptophan	C20H18N2O4	350.127	2	[M-H]-	48.2	46.8	96.16			7.35974	1.11031	7.85857	3.12176	2.51799	4.50654	2.90164	5.10825	7.85734	3.64156	3.93588	4.77733	4.41249	4.70367	0.938095	-0.0921936	0.323133	0.490618	0.296505
1265	4.775	/	307.086	HMDB0259006	Thiochrome	C12H14N4OS	262.089	5	[M+FA-H]-	40.6	14.6	94.53			68.037	60.3409	46.4483	83.8189	117.97	89.3049	154.388	49.6077	75.5275	46.4596	109.06	61.534	77.6533	82.7629	0.938263	-0.0919364	0.316118	0.500151	0.00304734
3445	11.977	323.282	324.289	HMDB0012252	Linoleoyl ethanolamide	C20H37NO2	323.282	2	[M+H]+	46.7	40.1	95.63	88		75.5528	84.6285	112.918	70.8402	111.559	84.6727	154.474	98.7298	117.157	51.6009	68.4109	84.8057	90.0286	95.8631	0.939138	-0.0905914	0.313308	0.504028	0.051369
6423	5.734	/	499.123	HMDB0029291	3,4-Dicaffeoyl-1,5-quinolactone	C25H22O11	498.116	1	[M+H]+	54.5	76	98.4			4738.24	4808.67	4459.3	5388.88	7223.62	5914.03	3354.17	3551.76	4157.35	7721.2	8860.4	6991.42	5422.12	5772.72	0.939267	-0.0903923	0.317981	0.497599	0.00768229
7202	6.259	530.142	531.149	HMDB0033008	4-O-Caffeoyl-3-O-feruloylquinic acid	C26H26O12	530.142	1	[M+H]+	48.9	48.5	97.45			54.2945	49.1607	46.0527	44.5458	43.5454	13.8697	39.0266	51.151	72.9098	22.3817	45.9281	36.3017	41.9115	44.6165	0.939372	-0.0902313	0.324081	0.489347	0.135956
356	13.476	120.094	121.101	HMDB0059877	Propylbenzene	C9H12	120.094	1	[M+H]+	52.9	66.7	99.27			309.746	291.068	245.175	334.501	330.695	336.126	327.071	309.355	306.395	403.654	263.27	353.046	307.885	327.132	0.941165	-0.0874808	0.221392	0.654837	0.166358
4875	7.376	/	391.335	HMDB0245858	9,10-Seco-5,7,10(19)-cholestatriene	C27H44	368.344	5	[M+Na]+	41.7	17.8	96.4			25.1087	13.6928	12.7034	5.41706	7.96582	1.05038	6.05624	15.6824	40.7911	3.47423	3.63282	0.418408	10.9897	11.6759	0.941232	-0.0873782	0.36503	0.437672	0.355347
3758	11.251	498.296	497.289	HMDB0250583	Cucurbitacin S	C30H42O6	498.298	4	[M-H]-	48.6	61.5	86.34			3.55461	4.09523	2.48368	3.59641	5.77565	1.21647	7.48531	1.75705	1.6218	2.46536	3.83329	4.84924	3.45368	3.66868	0.941396	-0.0871269	0.328726	0.483165	0.0106553
1456	1.781	206.058	207.065	HMDB0036627	Eugenin	C11H10O4	206.058	1	[M+H]+	51.4	69.9	87.89			43.3793	55.1948	45.8487	46.4607	28.7806	51.2825	57.119	63.2851	12.6877	59.2918	51.8441	43.5103	45.1578	47.9563	0.941643	-0.0867474	0.317163	0.498718	0.0536073
109	0.992	134.022	133.014	HMDB0000156	Malic acid	C4H6O5	134.022	1	[M-H]-	42.5	14.5	99.37	78.2		3479.07	3983.23	3400.58	4500.22	5515.23	5944.48	4653.5	4869.72	3222.76	6004.96	4839.22	4893.28	4470.47	4747.24	0.941698	-0.0866629	0.268762	0.570632	0.170475
5186	12.284	/	407.33	HMDB0006842	5alpha-Cholesta-7,24-dien-3beta-ol	C27H44O	384.339	5	[M+Na]+	53.8	78.3	96.23			68.1495	62.0107	60.696	58.9672	70.3351	74.6423	58.2958	77.5803	74.1239	77.3586	77.0846	54.2801	65.8001	69.7872	0.942868	-0.0848724	0.221281	0.655056	0.156379
5579	9.095	/	425.193	HMDB0030868	Citreoviridin A	C23H30O6	402.204	2	[M+Na]+	52.4	68.9	94.97			53.9367	58.1627	43.1939	54.6722	114.509	42.8434	121.963	29.557	25.1252	46.3589	114.077	52.2907	61.2197	64.8953	0.943362	-0.0841172	0.348744	0.457493	0.0929884
1562	5.075	330.038	329.031	HMDB0030643	Blighinone	C16H10O8	330.038	2	[M-H]-	52.7	71	94.48			83.0559	107.039	78.5167	115.734	111.19	153.817	190.981	60.5621	79.0762	141.522	90.0273	126.123	108.225	114.715	0.943427	-0.0840167	0.309531	0.509296	0.0205278
2999	10.132	/	299.161	HMDB0038994	Ginsenoyne C	C17H24O3	276.173	1	[M+Na]+	41.1	12.5	94.05			10.7832	16.3456	9.2537	14.4883	7.67512	12.8676	12.7234	5.11102	6.14271	10.5334	19.842	21.3241	11.9022	12.6128	0.943667	-0.083651	0.338222	0.470798	0.0806753
5424	11.12	/	417.315	HMDB0242007	N-Docosahexaenoyl Alanine	C25H37NO3	399.277	8	[M+NH4]+	52.4	76.4	95.13			30.0689	133.72	26.1694	42.8404	36.1642	41.519	16.9846	114.84	108.824	25.4648	44.8902	17.5243	51.7471	54.7547	0.94507	-0.0815071	0.360359	0.443265	0.0968441
3528	4.588	/	479.156	HMDB0033012	Vestitone 7-glucoside	C22H26O9	434.158	1	[M+FA-H]-	54.3	73.6	98.6			169.173	167.733	210.664	169.025	142.364	180.338	131.709	232.732	207.736	178.515	186.507	161.389	173.216	183.098	0.94603	-0.0800423	0.250281	0.601573	0.131238
5281	4.521	/	411.126	HMDB0304482	Secologanin	C17H24O10	388.137	1	[M+Na]+	49.9	55.2	95.63			26.3607	31.6267	32.8556	32.7824	22.3986	37.864	40.3487	24.8923	22.4884	27.8034	32.6184	46.0368	30.648	32.3647	0.946959	-0.0786263	0.304107	0.516973	0.0841885
903	1.889	/	166.086	HMDB0247063	6-Fluoromevalonate	C6H9FO3	148.054	8	[M+NH4]+	42.7	29.1	93.37			949.253	839.747	1304.56	805.206	838.234	780.19	853.573	566.289	735.982	1032.06	918.551	1707.49	919.532	968.991	0.948959	-0.0755827	0.329246	0.48248	0.014771
1515	2.715	/	211.058	HMDB0059767	Tetrahydro-2,5-furan-diacetic acid	C8H12O5	188.068	1	[M+Na]+	45.3	29	98.67			95.6947	161.596	194.463	87.7056	120.993	102.167	153.132	154.878	139.649	136.267	126.78	92.8664	127.103	133.929	0.949038	-0.0754626	0.313549	0.503695	0.189645
608	12.421	141.115	142.123	HMDB0248168	Allylisopropylacetamide	C8H15NO	141.115	1	[M+H]+	46.9	40.2	95.48			10.9348	14.0814	13.498	13.2894	12.5857	10.1782	14.4859	13.9875	13.9935	10.7906	12.3117	12.9842	12.4279	13.0922	0.949258	-0.0751277	0.222968	0.651758	0.175998
2969	12.199	/	297.221	HMDB0303012	Androsterol	C19H30O	274.23	7	[M+Na]+	50.4	61.9	97.97			72.9154	105.808	120.859	112.902	113.685	118.012	108.578	118.456	113.854	121.344	107.753	108.036	107.363	113.003	0.950091	-0.073863	0.231083	0.636233	0.190827
901	4.764	/	267.087	HMDB0031668	Dihydrodeoxy-8-epiaustdiol	C12H14O4	222.089	0	[M+FA-H]-	47	40.1	95.14			16.7749	14.694	14.424	13.4149	15.4768	18.3612	10.4409	9.80882	11.5912	30.2807	18.251	17.5607	15.5243	16.3222	0.951114	-0.0723094	0.319259	0.495857	0.0360836
596	2.406	/	224.093	HMDB0040021	2,3-Dihydro-5-(3-hydroxypropanoyl)-1H-pyrrolizine	C10H13NO2	179.095	2	[M+FA-H]-	54.3	77.8	96.2			16.2739	3.41604	16.0478	2.13594	5.1453	3.61642	8.54218	7.46961	19.0092	2.87541	5.10899	5.95939	7.77258	8.16079	0.952429	-0.0703162	0.345023	0.462151	0.205803
4449	11.316	/	392.313	HMDB0000308	3b-Hydroxy-5-cholenoic acid	C24H38O3	374.282	9	[M+NH4]+	38.7	11.4	91.68			19.0013	67.1621	37.8614	10.8151	10.6189	9.9318	23.8066	40.3092	23.8194	7.4085	46.1411	21.5711	25.8984	27.176	0.95299	-0.0694665	0.36115	0.442312	0.259914
1808	12.375	/	229.195	HMDB0061780	1,1,2-Trimethyl-3,5-bis(1-methylethenyl)cyclohexane	C15H26	206.203	10	[M+Na]+	50.7	65.7	98.56			93.3801	111.011	82.2677	91.5848	90.0659	98.1662	90.8306	102.325	105.889	103.798	102.716	87.8744	94.4126	98.9054	0.954574	-0.0670708	0.201976	0.6947	0.173089
7058	4.922	518.176	519.183	HMDB0034813	Lupiwighteone hydrate 7-glucoside	C26H30O11	518.179	5	[M+H]+	54.3	86.4	90.64			48.2843	68.3414	66.3567	47.5416	43.706	68.3452	57.2123	68.1429	59.6761	69.5627	46.7228	57.2164	57.0959	59.7555	0.955491	-0.0656862	0.291114	0.535936	0.150282
6122	12.216	454.344	455.351	HMDB0034963	beta-Elemonic acid	C30H46O3	454.345	2	[M+H]+	55.3	80.9	97.69			3454.86	3425.75	3264.57	3351.41	3533.1	3588.9	3354.98	3684.04	3577.73	3707.64	4087.99	3148.77	3436.43	3593.52	0.956285	-0.0644875	0.162223	0.789888	0.171935
7030	4.731	516.126	539.115	HMDB0037343	2'',3''-Diacetylcosmosiin	C25H24O12	516.127	1	[M+Na]+	54.5	75.2	98.29			1736.04	1743.2	1889.24	2025.02	1748.11	1832.49	1430.05	1886.04	1731.45	1815.32	2370.42	2239.12	1829.02	1912.07	0.956565	-0.0640648	0.267341	0.572935	0.0909954
2422	4.677	/	267.122	HMDB0245542	2',3'-Didehydro-2',3'-dideoxyguanosine	C10H11N5O3	249.086	9	[M+NH4]+	41.4	19.5	97.77			19.6563	24.2225	24.5351	16.6437	13.9308	19.6142	18.0541	30.6534	19.6963	19.3485	17.1596	19.0093	19.7671	20.6535	0.957081	-0.0632867	0.316535	0.499578	0.111478
7460	7.812	558.316	559.323	HMDB0034927	Cucurbitacin B	C32H46O8	558.319	5	[M+H]+	48.8	60.1	89.84			105.693	95.3245	46.519	96.6163	186.958	38.7201	263.888	74.058	31.7711	38.9938	58.3913	128.25	94.9717	99.2254	0.957132	-0.0632109	0.364116	0.43876	0.126843
4268	1.068	/	365.105	HMDB0011742	Kojibiose	C12H22O11	342.116	2	[M+Na]+	54.8	76.8	99.08			3195.53	3199.96	3380.33	3202.71	3717.36	3628.25	3089.43	3918.21	3174.09	4023.03	2955.77	3983.98	3387.36	3524.08	0.961202	-0.0570885	0.259273	0.586242	0.108677
560	1.419	217.041	216.034	HMDB0006409	Tyramine-O-sulfate	C8H11NO4S	217.041	1	[M-H]-	47.6	51.4	88.46			79.2694	44.3685	25.2183	48.6572	70.3431	85.42	58.2337	14.3444	19.2844	51.7569	68.1108	154.861	58.8794	61.0985	0.963681	-0.053373	0.347354	0.459228	0.220008
2884	14.103	292.276	293.284	HMDB0032147	Geranylcitronellol	C20H36O	292.277	1	[M+H]+	50.9	57.8	97.51			2.15518	2.90963	3.18532	2.92992	2.50504	2.85567	2.72421	2.76127	2.28399	3.40306	2.96349	3.00727	2.75679	2.85722	0.964853	-0.0516189	0.286924	0.542232	0.108608
667	1.313	146.037	147.044	HMDB0253625	Isocoumarin	C9H6O2	146.037	1	[M+H]+	45.3	36.3	90.85			43.8233	38.7897	46.9361	27.3132	25.9274	36.3261	34.6921	33.854	28.1183	42.303	39.2891	48.6567	36.5193	37.8189	0.965637	-0.0504465	0.326957	0.485509	0.105924
2813	1.088	424.103	423.095	HMDB0032645	3-Glucosyl-2,3',4,4',6-pentahydroxybenzophenone	C19H20O11	424.101	5	[M-H]-	44.1	37.5	89.25			78.4055	66.2904	37.2619	132.32	90.3912	71.0017	97.196	94.7956	1.28371	82.8746	115.849	99.4381	79.2784	81.9061	0.967918	-0.0470425	0.34212	0.465821	0.382358
2950	13.64	/	296.294	HMDB0033609	2-Pentadecylfuran	C19H34O	278.261	1	[M+NH4]+	46.8	38.5	97.19			2.64698	4.34702	4.22541	3.23946	3.24187	2.65215	3.56861	3.77143	2.6603	4.16394	3.00537	3.84244	3.39215	3.50201	0.968628	-0.0459858	0.326178	0.486545	0.103991
3625	4.875	332.183	355.172	HMDB0035634	Betulalbuside A	C16H28O7	332.184	1	[M+Na]+	42.8	19.6	96.04			71.0009	106.741	78.5313	70.3052	76.3859	78.3894	95.0155	34.5823	30.118	99.6828	97.3204	139.784	80.2256	82.7505	0.969487	-0.0447062	0.357247	0.447032	0.17254
2395	1.271	/	265.111	HMDB0000235	Thiamine	C12H17N4OS	265.112	3	[M+H]+	40.5	17.6	95.76	73.6	75.3	189.671	295.76	241.265	348.652	283.266	451.439	246.141	242.008	199.081	435.541	352.756	390.446	301.676	310.996	0.970032	-0.0438964	0.349837	0.456134	0.048432
4474	9.646	/	371.18	HMDB0060094	12,20-Dioxo-leukotriene B4	C20H28O5	348.194	8	[M+Na]+	49.9	66.4	91.72			19.1841	18.7094	31.0931	25.9793	31.4658	26.2581	13.607	23.3096	33.2162	29.4209	26.2571	31.5361	25.4483	26.2245	0.970402	-0.043346	0.34244	0.465415	0.018289
1089	4.772	292.062	291.055	HMDB0061068	S-methylazathioprine	C10H10N7O2S+	292.062	1	[M-H]-	39.5	13.5	85.1			17.806	28.6223	16.8596	16.5657	20.8074	25.8513	33.9032	14.1	11.3734	18.5208	24.6052	27.7295	21.0854	21.7054	0.971436	-0.0418087	0.336791	0.47264	0.0220081
190	0.97	/	104.107	HMDB0031604	2-Penten-1-ol	C5H10O	86.0732	1	[M+NH4]+	48	47	94.57			4034.58	4994.31	3705.48	4312.91	4018.73	3741.24	4434.09	4311.47	4284.3	3795.54	4276.28	4416.77	4134.54	4253.07	0.97213	-0.040779	0.270409	0.567978	0.119744
3047	14.266	/	301.289	HMDB0041107	5-Eicosyne	C20H38	278.297	8	[M+Na]+	44.2	32	97.97			1.53657	2.38762	2.30072	2.58607	1.51555	2.31255	2.16034	2.06321	1.57878	2.61163	1.70799	2.85749	2.10651	2.16324	0.973778	-0.0383351	0.343596	0.463952	0.0589709
144	1.479	/	143.035	HMDB0302823	1-Rhamnono-1,4-lactone	C6H10O5	162.053	2	[M-H2O-H]-	43.7	22.5	98.05			46.4005	43.414	23.3817	40.08	46.1771	37.1935	42.6525	42.3887	36.427	46.9387	40.4326	34.1451	39.4411	40.4975	0.973916	-0.03813	0.314556	0.502303	0.0983364
6141	5.691	/	457.112	HMDB0031347	2-O-Caffeoylarbutin	C21H22O10	434.121	4	[M+Na]+	42.8	25.3	93.73			32.7668	29.0956	35.1461	38.1173	38.5877	35.8611	47.2937	45.8635	38.5088	22.0414	32.1208	29.1382	34.9291	35.8277	0.974918	-0.0366466	0.343224	0.464422	7.67862e-05
1493	13.552	326.192	325.185	HMDB0031031	2-Dodecylbenzenesulfonic acid	C18H30O3S	326.192	1	[M-H]-	45.7	33.7	96.41			8.47801	5.57389	5.92288	45.3012	115.933	27.9911	6.02915	8.70413	5.17474	52.9715	74.1225	67.54	34.8667	35.757	0.9751	-0.036378	0.357996	0.446122	0.109695
1119	1.31	/	182.081	HMDB0012175	5-Acetamidovalerate	C7H13NO3	159.09	0	[M+Na]+	45.3	29.7	97.61			200.668	215.727	221.353	108.286	95.2565	177.942	118.104	121.289	74.292	235.261	217.186	278.898	169.872	174.172	0.975314	-0.0360608	0.362891	0.440224	0.0425808
3134	6.577	/	449.146	HMDB0302913	Desoxyrhaponticin	C21H24O8	404.147	2	[M+FA-H]-	46.7	38.9	96.35			31.2433	37.9377	27.1479	24.1318	25.6655	17.8721	32.7289	36.4187	32.4795	26.5698	19.6194	20.2467	27.333	28.0105	0.975814	-0.0353216	0.333329	0.477127	0.0278847
1347	10.615	199.193	200.201	HMDB0251566	Dodecanamide	C12H25NO	199.194	1	[M+H]+	45.6	31.3	98.19			640.634	718.248	821.976	697.897	818.79	864.826	695.553	763.834	831.028	872.29	718.353	790.336	760.395	778.566	0.976661	-0.0340695	0.301527	0.520673	0.0924858
1122	9.065	/	293.176	HMDB0036640	Furanofukinin	C16H24O2	248.178	1	[M+FA-H]-	49	48.3	98.15			23.1593	31.6222	24.4067	39.4138	38.7868	23.3619	44.9244	26.1207	22.8207	31.1612	32.4841	27.5387	30.1251	30.8417	0.976768	-0.0339126	0.33497	0.474995	0.0429798
6311	4.677	/	469.167	HMDB0039253	Crosatoside B	C20H30O11	446.179	1	[M+Na]+	57.7	91.5	98.34			769.631	1001.36	997.146	819.052	793.511	969.769	599.477	1274.75	761.892	978.934	848.309	1012.95	891.744	912.719	0.977019	-0.0335416	0.344515	0.462792	0.00646625
436	9.386	/	197.119	HMDB0302865	1,8-Menthadien-2-ol	C10H16O	152.12	2	[M+FA-H]-	49.9	52.9	98.95			40.7517	32.842	50.9664	62.103	80.5283	61.8892	26.3942	39.7573	87.125	68.0563	63.8723	51.4189	54.8468	56.104	0.977591	-0.0326974	0.344621	0.462658	0.0091333
625	1.27	143.04	144.048	HMDB0246712	5-(1-Hydroxyethyl)-4-methylthiazole	C6H9NOS	143.04	0	[M+H]+	49	58.4	87.25			109.679	173.924	141.684	186.878	165.53	263.068	137.713	140.685	121.374	239.451	214.918	209.467	173.461	177.268	0.978521	-0.0313256	0.358546	0.445455	0.0435234
2534	8.371	/	399.156	HMDB0012550	12-Oxo-20-carboxy-leukotriene B4	C20H28O6	364.189	5	[M+Cl]-	43	28.5	91.82			6.86691	6.84161	4.14898	7.37167	5.25959	5.15325	2.12933	6.6529	9.32734	6.30428	5.29943	6.68473	5.94034	6.06633	0.97923	-0.0302807	0.343846	0.463636	0.0836613
2566	2.407	/	276.048	HMDB0039506	N-Salicyloylaspartic acid	C11H11NO6	253.059	1	[M+Na]+	41.3	11	96.78			80.0748	56.5783	60.354	38.3124	75.774	58.4356	96.1846	57.9569	76.4034	62.4283	41.199	42.9791	61.5882	62.8586	0.97979	-0.0294555	0.360325	0.443305	0.0143034
337	2.378	/	181.051	HMDB0033091	3-(1-Formyl-1-propenyl)pentanedioic acid	C9H12O5	200.068	2	[M-H2O-H]-	48.5	47.7	97.44			125.183	97.7533	117.832	63.9416	78.9999	57.6126	94.1322	114.642	130.91	60.8406	78.2999	73.5807	90.2204	92.0676	0.979937	-0.0292397	0.343575	0.463978	0.0357335
83	4.093	128.048	127.04	HMDB0031303	Osmundalactone	C6H8O3	128.047	2	[M-H]-	51.3	64	94.44			266.346	243.489	261.283	244.027	265.633	226.671	277.38	245.773	250.723	249.1	269.546	245.471	251.241	256.332	0.98014	-0.0289397	0.247035	0.607242	0.080602
3202	9.393	/	333.203	HMDB0062410	5,6-epoxy,-HEPE	C20H28O4	332.199	9	[M+H]+	43.7	33.4	95.1			692.747	714.217	846.4	865.384	1121.75	768.412	441.197	729.405	1337.45	956.606	895.234	749.957	834.819	851.641	0.980247	-0.0287824	0.360029	0.443662	0.0503905
5154	4.731	/	407.097	HMDB0029549	Eleutheroside B1	C17H20O10	384.106	4	[M+Na]+	47.7	47.2	95.58			37.244	39.4489	40.975	35.4283	30.4237	30.7758	25.9192	38.0083	39.4053	32.18	43.396	39.6637	35.716	36.4288	0.980433	-0.0285089	0.338979	0.469827	0.0319968
2856	3.826	/	428.157	HMDB0038630	Niazimin	C18H25NO8	383.158	2	[M+FA-H]-	52.5	66.4	98.38			53.3485	68.1825	60.3729	87.308	69.0323	98.4573	80.6681	28.1705	34.3108	127.562	77.6312	96.4405	72.7836	74.1306	0.98183	-0.0264551	0.350679	0.455091	0.134189
4034	5.859	522.101	521.093	HMDB0035462	Myricetin 3-(6-acetylgalactoside)	C23H22O14	522.101	1	[M-H]-	49	46.9	98.94			8107.07	10195.7	9945.29	11176.9	12391.1	10100.5	11927.1	12526.6	12122.6	10442.5	7093.05	8863.08	10319.4	10495.8	0.983193	-0.0244541	0.333791	0.476526	0.00500288
193	2.542	154.027	153.02	HMDB0000152	Gentisic acid	C7H6O4	154.027	2	[M-H]-	46.1	36.4	96.48	87.7	83.7	107.927	72.1228	113.427	67.8525	75.4447	52.3731	86.3315	123.414	121.732	50.1053	55.8809	59.7634	81.5245	82.8713	0.983748	-0.0236388	0.350534	0.455269	0.0445134
1296	8.705	309.119	308.112	HMDB0015056	Ketotifen	C19H19NOS	309.119	1	[M-H]-	40	14	87.67			5.69432	4.49717	7.24594	8.03145	9.35963	8.41742	2.8699	5.03797	10.672	9.03513	9.16163	7.16807	7.20765	7.32411	0.984099	-0.0231241	0.350074	0.455841	0.0641844
2244	10.975	/	379.211	HMDB0060046	15d PGD2	C20H30O4	334.214	6	[M+FA-H]-	52.3	72.8	95.33			132.649	118.786	129.321	167.377	149.535	155.395	102.356	104.921	155.828	171.622	196.748	135.161	142.177	144.439	0.984337	-0.0227757	0.340555	0.467813	0.012414
4277	5.694	544.158	543.151	HMDB0301725	3,4-Diferuloylquinic acid	C27H28O12	544.158	1	[M-H]-	45.5	45	83.6			27.8664	42.229	33.5342	22.5164	12.1044	19.4108	28.0653	61.2099	52.4978	4.32183	7.70542	6.26436	26.2769	26.6774	0.984984	-0.0218279	0.358912	0.445013	0.470303
3792	4.239	339.131	340.139	HMDB0013200	5-Hydroxytryptophol glucuronide	C16H21NO7	339.132	0	[M+H]+	42.3	25.2	86.77			6.47277	8.86156	6.53669	13.81	12.3002	19.3238	8.01203	7.14467	3.35097	10.267	14.6887	24.7776	11.2175	11.3735	0.986283	-0.0199262	0.375496	0.425395	0.137892
5314	11.498	410.354	411.361	HMDB0302776	Elasterol	C29H46O	410.355	2	[M+H]+	52.8	72.7	92.91			113.851	100.32	94.1256	146.133	80.9279	94.0055	108.69	109.215	122.839	112.957	99.8897	83.7564	104.894	106.225	0.987471	-0.0181899	0.359872	0.443852	0.0544481
4363	9.45	366.24	389.229	HMDB0248565	Arbaprostil	C21H34O5	366.241	2	[M+Na]+	48.9	51.6	95.66			102.257	319.394	188.408	192.968	103.459	164.599	165.298	242.073	209.96	176.381	144.699	144.781	178.514	180.532	0.988825	-0.0162122	0.372939	0.428363	0.14122
3311	4.921	316.058	317.065	HMDB0002655	Isorhamnetin	C16H12O7	316.058	1	[M+H]+				91.8		22.5759	29.9625	24.6195	23.0305	17.5197	27.5077	38.878	29.1848	22.4776	24.7972	12.3606	19.0424	24.2027	24.4567	0.989611	-0.0150671	0.371742	0.429759	0.0633257
2373	12.421	262.229	263.236	HMDB0037519	2-(5,8-Tetradecadienyl)cyclobutanone	C18H30O	262.23	2	[M+H]+	52.6	67	98.09			529.777	698.121	665.052	574.764	629.533	501.298	657.546	745.885	610.867	519.459	462.376	639.998	599.758	606.022	0.989663	-0.0149901	0.360505	0.443089	0.0234962
228	7.733	108.057	109.065	HMDB0002055	o-Cresol	C7H8O	108.058	1	[M+H]+	48.8	46	98.9			125.714	82.6898	87.2119	152.294	343.23	134.096	326.197	57.1613	29.6387	163.92	172.025	185.509	154.206	155.742	0.990138	-0.0142984	0.378492	0.421943	0.174147
504	4.137	134.037	135.044	HMDB0032469	Phthalide	C8H6O2	134.037	1	[M+H]+	50.7	55.6	99.07	74		3238.18	3656.4	3324.1	2676.39	3143.72	2856.14	3152.87	3727	3423.51	2859.63	2791.26	3118.12	3149.16	3178.73	0.990696	-0.0134861	0.35529	0.449418	0.0397587
4053	8.262	/	521.349	HMDB0034079	Homodolichosterone	C29H48O5	476.35	2	[M+FA-H]-	45.4	36.6	92.81			46.1018	42.8323	29.1903	50.1492	67.564	25.7405	77.2889	39.1331	31.5528	36.3237	39.6882	40.0011	43.5964	43.9979	0.990873	-0.0132283	0.357414	0.446829	0.00174116
2565	1.56	/	276.048	HMDB0001127	6-Phosphonogluconolactone	C6H11O9P	258.014	1	[M+NH4]+	43.1	22.4	94.44			42.1608	50.7928	22.7807	41.0624	30.7263	41.001	57.3815	34.1574	35.9636	26.9087	37.8588	38.2444	38.0874	38.4191	0.991366	-0.0125103	0.37262	0.428734	0.0318233
2652	12.531	278.224	279.231	HMDB0001388	alpha-Linolenic acid	C18H30O2	278.225	1	[M+H]+	55	80.4	96.63			329.844	349.475	429.2	300.783	336.877	310.984	348.397	410.503	410.684	232.092	279.434	391.331	342.861	345.407	0.992628	-0.0106747	0.369983	0.431818	0.00777822
881	11.074	266.155	265.148	CSID8448	laurilsulfate	C12H26O4S	266.155	0	[M-H]-	47.4	41	96.7			184.9	242.303	238.252	259.227	310.279	413.987	323.413	150.566	239.687	377.692	372.037	194.399	274.825	276.299	0.994664	-0.00771883	0.360101	0.443576	0.0254943
7136	9.491	/	525.318	HMDB0034704	22-Deoxoisocucurbitacin D	C30H46O6	502.329	1	[M+Na]+	55.4	84.3	93.95			377.857	744.527	500.78	520.556	579.558	424.319	1102.71	290.242	223.213	502.393	476.434	568.085	524.6	527.18	0.995105	-0.00707885	0.379897	0.420335	0.169544
2443	4.778	/	291.084	HMDB0002780	Catechin	C15H14O6	290.079	9	[M+H]+	37.3	2.26	94.59			29.2259	27.5193	35.9445	30.4973	29.4071	36.2698	19.8179	20.5846	21.7058	53.4313	36.1169	38.1294	31.4773	31.631	0.995142	-0.00702521	0.378437	0.422007	0.133719
2782	8.984	/	288.289	HMDB0061859	Methyl hexadecanoic acid	C17H34O2	270.256	2	[M+NH4]+	40.4	7.61	96.47	79.3		22.0349	23.0965	21.572	22.555	36.639	34.0673	22.7129	26.9919	21.9455	30.7747	23.3973	34.8676	26.6608	26.7817	0.995487	-0.00652578	0.376917	0.423755	0.0355882
1284	9.964	308.199	307.192	HMDB0032664	Corchorifatty acid A	C18H28O4	308.199	1	[M-H]-	53.1	69.9	96.73			229.057	141.983	251.417	339.765	394.471	314.889	117.129	203.751	413.643	358.905	330.643	254.758	278.597	279.805	0.995683	-0.0062415	0.361602	0.44177	0.0383083
796	1.555	/	252.052	HMDB0060328	1-Nitro-5,6-dihydroxy-dihydronaphthalene	C10H9NO4	207.053	1	[M+FA-H]-	50.7	56.5	98.55			65.1934	52.7326	52.4414	57.4017	40.767	51.1869	77.317	47.8527	48.4814	36.9026	51.918	58.5197	53.2872	53.4986	0.996049	-0.00571182	0.359432	0.444383	0.0373098
586	9.065	222.162	221.155	HMDB0245492	2,5-Di-tert-butylhydroquinone	C14H22O2	222.162	1	[M-H]-	47.2	40.6	97.02	89.5		18.3996	24.9375	22.4521	28.227	30.8956	22.4796	33.3096	19.0688	19.8244	26.391	26.1561	23.0315	24.5653	24.6302	0.997362	-0.00381079	0.361208	0.442242	0.0104764
1511	11.127	/	325.239	HMDB0005048	Octadecadienoic acid	C18H32O2	280.24	1	[M+FA-H]-	49.9	53.9	96.85			24.3535	20.1895	22.5101	25.5739	34.7414	25.962	14.702	21.494	39.8934	31.443	27.5193	18.6819	25.5551	25.6223	0.997377	-0.00378868	0.362554	0.440627	0.0817431
4117	6.272	530.142	529.135	HMDB0033008	4-O-Caffeoyl-3-O-feruloylquinic acid	C26H26O12	530.142	0	[M-H]-	53.7	71	97.58			3242.1	2970.09	2968.96	2871.12	2924.85	2911.13	2344.35	3054.73	4334.82	3264.61	2779.33	2146.1	2981.37	2987.32	0.998008	-0.00287684	0.362142	0.441122	0.0708685
4639	13.774	/	585.487	HMDB0031905	Chatenaytrienin 3	C37H64O2	540.491	2	[M+FA-H]-	50.8	59.6	97.18			1.63235	1.24998	1.19701	1.87548	0.965609	1.78981	1.27338	1.54959	1.22883	1.64239	1.41881	1.60613	1.45171	1.45319	0.998978	-0.00147531	0.363791	0.439148	0.0654499
906	10.558	/	267.197	HMDB0036421	Valeranone	C15H26O	222.198	0	[M+FA-H]-	41.7	13.1	95.52			10.4291	11.2485	6.99886	10.0544	5.31277	4.9416	12.3011	4.44704	10.272	5.96962	6.79684	9.09291	8.1642	8.14657	1.00216	0.00311919	0.363458	0.439546	0.0461
3434	5.66	474.116	473.109	HMDB0037341	Apigenin 7-O-(2''-O-acetylglucoside)	C23H22O11	474.116	0	[M-H]-	52.9	73	91.41			97.0931	97.2344	120.751	106.469	106.419	172.089	181.963	174.393	122.687	55.9828	80.8635	81.5054	116.676	116.232	1.00382	0.0054949	0.362105	0.441165	0.124048
1269	7.831	/	307.117	HMDB0303491	Grosheimin	C15H18O4	262.121	9	[M+FA-H]-	41.1	20.4	95.02			11.6338	6.3153	12.6079	14.7124	14.9482	16.4184	5.42475	11.5464	15.3929	18.7938	13.9595	11.1942	12.7727	12.7186	1.00425	0.00612046	0.361241	0.442202	0.035343
3306	10.013	/	316.321	HMDB0000772	Nonadecanoic acid	C19H38O2	298.287	2	[M+NH4]+	42.3	17.4	96.2			33.5618	34.8666	37.8089	38.4027	48.1947	44.4359	29.8991	39.2254	32.8868	42.1736	34.472	57.2698	39.5451	39.3211	1.0057	0.0081938	0.374351	0.42672	0.0550948
527	4.24	/	211.025	HMDB0032613	3,4-Methylenedioxybenzoic acid	C8H6O4	166.027	0	[M+FA-H]-	50.1	58.6	92.45			69.4425	49.6448	55.9344	42.4316	38.1947	34.348	41.8292	64.4421	72.5308	42.6268	30.2026	36.7129	48.3327	48.0574	1.00573	0.00823989	0.359576	0.44421	0.0659617
4852	4.675	390.131	391.138	HMDB0030564	Piceid	C20H22O8	390.131	2	[M+H]+	51.5	64.5	94.82			42.7933	48.1096	45.588	33.7456	32.7586	27.9693	44.7957	92.6437	52.0044	10.2416	15.0338	14.9263	38.4941	38.2743	1.00574	0.00826205	0.38039	0.419771	0.386094
4339	6.286	/	551.117	HMDB0254498	Metaflumizone	C24H16F6N4O2	506.118	2	[M+FA-H]-	41.7	14.2	97.34			331.129	337.83	323.145	329.244	316.189	372.228	263.904	361.003	459.131	263.211	379.602	270.673	334.961	332.921	1.00613	0.00881469	0.354551	0.450321	0.074394
1225	12.852	190.135	191.143	HMDB0059906	Megastigmatrienone	C13H18O	190.136	1	[M+H]+	51.3	63.7	94.45			19.1612	18.7369	19.609	15.5354	28.0658	19.7315	18.2949	17.665	17.6487	22.7705	22.3315	21.3185	20.14	20.0048	1.00676	0.00971331	0.370476	0.43124	0.0102951
1701	8.943	/	339.124	HMDB0036837	Isocolumbin	C20H22O6	358.142	2	[M-H2O-H]-	56	88.7	93.38			18.9111	12.2273	11.9504	26.7203	19.8174	26.7415	14.8938	7.88743	8.01745	28.2095	29.0923	27.4545	19.3947	19.2592	1.00704	0.0101148	0.360417	0.443195	0.13757
6455	5.794	478.111	479.118	HMDB0033650	Estragonoside	C22H22O12	478.111	1	[M+H]+	49.3	53.8	94.34			54.6625	75.3666	81.9761	40.2748	44.493	36.4737	72.5605	75.3432	67.8	27.1357	29.5826	58.1131	55.5411	55.0892	1.0082	0.0117872	0.376198	0.424583	0.0544531
6198	12.382	458.375	459.382	HMDB0035324	Lucidumol B	C30H50O3	458.376	1	[M+H]+	53.2	71.3	96.02			72.2951	93.3358	96.7089	96.5009	117.416	90.3332	82.0981	92.8096	103.683	106.642	99.6644	76.8539	94.4317	93.6252	1.00861	0.0123743	0.363453	0.439552	0.0182169
2800	8.791	288.172	289.179	HMDB0000153	Estriol	C18H24O3	288.173	2	[M+H]+				84.4		11.713	15.399	13.0129	19.0966	20.1783	13.86	6.60909	25.7272	29.4199	9.12164	10.6368	10.9441	15.5433	15.4098	1.00866	0.0124464	0.377502	0.423081	0.236032
3435	12.742	322.25	345.24	HMDB0005045	15-Hydroxyeicosatrienoic acid	C20H34O3	322.251	2	[M+Na]+	41.2	11.8	96.25			5.04342	3.23779	6.05255	7.39433	3.88678	4.88524	4.31692	4.60374	9.31447	4.19083	4.2434	3.54675	5.08335	5.03602	1.0094	0.0134968	0.375045	0.425917	0.0616488
919	7.888	166.099	167.106	HMDB0031085	6-Pentyl-2H-pyran-2-one	C10H14O2	166.099	1	[M+H]+	42.6	17.8	96.21	69.6		22.3138	40.1129	8.80506	15.7056	29.2628	16.0607	47.2453	9.85446	35.3668	10.6552	14.2663	13.5557	22.0435	21.824	1.01006	0.0144395	0.378184	0.422297	0.123527
964	9.23	/	172.169	HMDB0302613	p-Menth-2-en-1-ol	C10H18O	154.136	2	[M+NH4]+	44.9	27.7	98.58			76.5346	87.7169	79.5381	78.5147	93.4911	97.8494	88.1197	78.7407	82.5297	95.7954	77.5196	85.5655	85.6075	84.7118	1.01057	0.0151742	0.344924	0.462276	0.0307109
2071	12.776	/	245.19	HMDB0038213	Humulol	C15H26O	222.198	9	[M+Na]+	55.4	89.3	97.57			320.007	340.045	401.971	304.911	312.828	387.85	294.979	357.392	202.191	392.496	402.103	396.742	344.602	340.984	1.01061	0.0152283	0.364498	0.438305	0.0767232
551	7.94	/	213.15	HMDB0035417	1,2,7,7-Tetramethylbicyclo[2.2.1]heptan-2-ol	C11H20O	168.151	2	[M+FA-H]-	43.6	23.3	97.39			10.2078	13.7398	11.2619	19.1716	16.1196	20.7714	12.9424	14.7034	16.7909	13.7078	20.5937	11.473	15.212	15.0352	1.01176	0.0168691	0.350465	0.455355	0.0136467
633	6.398	230.152	229.145	HMDB0000623	Dodecanedioic acid	C12H22O4	230.152	1	[M-H]-	45.9	34.6	96.3	90.6		18.7416	14.6108	19.2117	20.9256	18.0505	17.0633	16.9229	17.5078	14.8123	13.9458	22.5705	21.5747	18.1006	17.889	1.01183	0.0169649	0.34187	0.466139	0.0522058
1438	8.808	322.178	321.171	HMDB0032702	Zeranol	C18H26O5	322.178	1	[M-H]-	53.6	74.4	94.91			16.5066	10.2706	15.9136	22.1471	18.4293	44.9478	28.0149	12.0637	10.6343	37.3201	21.3306	17.3452	21.3692	21.1181	1.01189	0.0170491	0.358328	0.445719	0.0223441
6985	11.17	/	513.355	HMDB0034532	Camelliagenin C	C30H50O5	490.366	2	[M+Na]+	54.5	82.4	92.1			258.531	234.439	194.608	207.965	190.749	97.1287	217.22	134.432	243.421	234.034	275.325	62.3808	197.237	194.469	1.01423	0.020391	0.370293	0.431454	0.132216
6193	9.013	458.191	459.198	HMDB0252405	Fluprostenol	C23H29F3O6	458.192	1	[M+H]+	50	55.3	96.37			13.3254	10.4139	9.28257	13.5286	56.6023	16.5982	33.6349	7.79034	6.77335	20.9305	23.0655	25.8651	19.9585	19.6766	1.01433	0.02052	0.377249	0.423372	0.0671912
6202	13.424	458.376	459.383	HMDB0041183	(2alpha,3beta)-20(29)-Lupene-2,3,28-triol	C30H50O3	458.376	0	[M+H]+	45.9	36	93.72			5.23685	2.68416	4.31684	5.53733	6.25628	6.40718	5.18939	4.84729	4.47805	6.79642	5.27647	3.38406	5.07311	4.99528	1.01558	0.0223034	0.363126	0.439943	0.000868287
4553	6.203	374.136	397.125	HMDB0030598	Wikstromol	C20H22O7	374.137	1	[M+Na]+	47.4	42.5	95.45			67.5338	55.9591	66.4136	65.1839	50.0872	48.9651	56.3456	54.6284	42.2914	74.3764	57.0072	63.844	59.0238	58.0822	1.01621	0.0232014	0.350587	0.455205	0.0660932
1304	9.379	/	309.207	HMDB0304641	9-F1-phytoprostane	C18H32O5	328.225	1	[M-H2O-H]-	53.9	73.7	97.02			763.602	687.114	770.641	926.244	1126.96	900.964	447.364	554.109	1216.15	1098.02	1048.02	728.101	862.587	848.627	1.01645	0.0235389	0.347633	0.45888	0.132969
110	4.095	/	133.03	HMDB0003791	3,4-Dihydroxyphenylacetaldehyde	C8H8O3	152.047	1	[M-H2O-H]-	48.6	46.8	97.71			1234.09	1120.84	1183.59	1129.56	1234.04	1157.99	1210.06	1165.55	1136.87	1109.81	1152.67	1160.17	1176.69	1155.86	1.01802	0.0257682	0.196045	0.707644	0.099266
1985	10.364	/	361.2	HMDB0255528	Neopetasin	C20H28O3	316.204	6	[M+FA-H]-	46.3	42.7	95.92			208.375	173.487	232.662	243.752	284.087	294.352	131.503	174.007	280.863	316.907	281.193	225.807	239.452	235.047	1.01874	0.0267911	0.34161	0.466469	0.0861867
2725	10.428	/	413.27	HMDB0036054	12'-Apo-b-carotene-3,12'-diol	C25H36O2	368.272	1	[M+FA-H]-	45.2	34	93.24			5.40732	7.2158	3.43881	6.10033	10.833	3.33709	12.898	2.09729	2.07386	4.89713	7.51488	6.17955	6.05538	5.94345	1.01883	0.0269165	0.355169	0.449565	0.209115
278	1.05	115.063	116.071	HMDB0000162	Proline	C5H9NO2	115.063	1	[M+H]+	50	55.4	95.63	86.5	76.3	419.648	210.627	358.448	62.5711	69.1845	64.863	237.198	378.069	299.169	49.1042	70.2268	129.421	197.557	193.865	1.01905	0.0272188	0.375238	0.425693	0.0783506
3177	4.479	/	311.076	HMDB0038341	Glucosylisomaltol	C12H16O8	288.085	7	[M+Na]+	48.6	53.9	96.85			16.2879	25.4533	26.5191	19.2436	10.044	15.875	26.7121	22.4181	17.8571	14.6469	11.7113	17.8866	18.9038	18.5387	1.0197	0.0281391	0.362791	0.440344	0.00123299
1088	1.236	/	291.053	HMDB0041525	Coriandrone C	C13H10O5	246.053	9	[M+FA-H]-	42.2	27.6	92.68			133.439	222.668	156.084	105.277	90.2249	168.327	156.453	120.49	62.2926	157.278	174.319	185.773	146.003	142.768	1.02266	0.0323301	0.342941	0.46478	0.0361331
380	4.096	192.063	191.056	HMDB0003072	Quinic acid	C7H12O6	192.063	1	[M-H]-	51.7	60.4	99.34	91.2		113940	108686	109835	108301	119325	111158	111567	105093	107123	104693	113630	113036	111874	109190	1.02458	0.0350326	0.148472	0.828355	0.132405
2113	4.652	/	371.099	HMDB0039167	2-O-p-Coumaroylglucose	C15H18O8	326.1	2	[M+FA-H]-	53	69.9	97.12			433.604	443.96	448.708	498.09	524.363	639.469	468.618	468.354	424.323	499.542	562.261	492.878	498.032	485.996	1.02477	0.0352954	0.301735	0.520374	0.0395555
3672	13.199	/	491.33	HMDB0002364	Oleanolic acid	C30H48O3	456.36	1	[M+Cl]-	44.9	29.5	95.98			1.07591	1.05611	0.786507	1.30089	1.30778	1.32343	0.775952	0.77567	1.29306	1.65999	1.21707	0.962012	1.14177	1.11396	1.02497	0.0355782	0.333617	0.476751	0.102529
794	12.253	/	251.202	HMDB0030972	8-Oxohexadecanoic acid	C16H30O3	270.219	1	[M-H2O-H]-	46.3	35	97.38			41.8215	31.7665	33.1845	28.6724	39.1342	28.0972	34.4438	32.7503	44.9179	27.9769	30.1886	27.2219	33.7794	32.9166	1.02621	0.0373297	0.318078	0.497467	0.0967002
855	9.724	/	262.119	HMDB0256221	Pendimethalin	C13H19N3O4	281.138	3	[M-H2O-H]-	44.6	32	94.3			4.61191	8.72317	5.49168	6.4193	7.98292	5.39366	5.33617	5.31079	9.29696	6.3382	5.51198	5.80476	6.43711	6.26647	1.02723	0.0387581	0.329777	0.481779	0.0655082
4659	14.178	588.44	587.433	HMDB0294917	DG(13:0/20:4+=O(15)/0:0)	C36H60O6	588.439	2	[M-H]-	45.5	35.7	94.39			0.636329	0.694144	0.505749	0.795243	0.907511	0.520136	0.355239	0.85531	1.58633	0.203159	0.434795	0.514997	0.676519	0.658306	1.02767	0.0393721	0.34979	0.456192	0.346239
5229	6.329	678.294	677.286	HMDB0039005	Hv-NCC-1	C35H42N4O10	678.29	5	[M-H]-	43.3	31.6	90.44			20.8393	17.2508	18.0837	28.2131	17.6095	28.7469	27.6991	19.9142	13.1411	12.3351	23.5396	30.5247	21.7905	21.1923	1.02823	0.0401629	0.335402	0.474434	0.104969
682	11.096	/	237.15	HMDB0037139	4-(2,6,6-Trimethyl-1,3-cyclohexadien-1-yl)-2-butanone	C13H20O	192.151	1	[M+FA-H]-	47.5	41.4	97.7			7.60876	6.30885	8.62127	10.5586	11.7026	8.52031	5.29382	7.04485	11.4785	9.09916	10.4187	8.51255	8.88674	8.64126	1.02841	0.0404129	0.327072	0.485356	0.085771
2138	4.389	248.152	249.159	HMDB0015095	Pindolol	C14H20N2O2	248.152	1	[M+H]+	44.7	29.7	95.21			22.5956	17.8653	28.4233	23.5018	18.2526	14.8733	28.9503	16.6767	26.6908	16.7482	14.2849	18.624	20.9187	20.3292	1.029	0.0412394	0.347243	0.459367	0.0853168
7131	6.434	/	525.23	HMDB0014433	Amcinonide	C28H35FO7	502.237	9	[M+Na]+	40.7	23.5	89.83			85.0033	83.7373	92.0382	93.6014	67.8919	92.0377	98.9215	41.8426	45.601	57.856	104.846	150.616	85.7183	83.2806	1.02927	0.0416234	0.357722	0.446454	0.239962
408	1.013	196.058	195.051	HMDB0000625	Gluconic acid	C6H12O7	196.058	1	[M-H]-	45.4	29.4	98.46	94.2	94.9	1617.43	1281.86	1669.17	1789.3	1692.7	1160.36	1560.01	1227.87	1300.59	1487.73	1621.47	1740.55	1535.14	1489.7	1.0305	0.0433417	0.297165	0.527002	0.0785407
1218	7.851	302.21	301.202	HMDB0037830	xi-7-Hydroxyhexadecanedioic acid	C16H30O5	302.209	1	[M-H]-	45.3	32.1	95.56			29.5301	30.3817	28.376	30.1264	23.6618	21.6343	44.17	27.8207	25.0912	14.5276	22.1774	25.0267	27.285	26.4689	1.03083	0.0438109	0.329256	0.482466	0.171716
3718	4.141	/	337.091	HMDB0000484	Vanillic acid	C8H8O4	168.042	2	[2M+H]+	42.1	19.7	93.21			300.859	311.958	304.264	227.029	283.847	241.61	250.638	327.72	282.98	251.222	234.705	272.217	278.261	269.914	1.03093	0.0439413	0.297978	0.525816	0.0844249
1773	5.794	346.069	345.062	HMDB0030478	Aflatoxin GM2	C17H14O8	346.069	1	[M-H]-	50.8	58.3	96.58			1541.32	1912.81	1626.19	1829.38	2088.27	1804.66	2231.77	1725.27	1599.93	1860.06	1374.11	1679.82	1800.44	1745.16	1.03167	0.044988	0.28898	0.539132	0.111429
6275	9.496	/	465.299	HMDB0242632	Sisomicin sulfate	C19H37N5O7	447.269	9	[M+NH4]+	43.6	36	91.99			45.1598	44.1784	32.8485	35.6809	70.7443	78.4209	64.5404	11.8226	119.937	31.1204	30.0585	39.9803	51.1721	49.5765	1.03219	0.0457031	0.36616	0.436329	0.311625
529	3.127	/	211.062	HMDB0029665	Ethyl vanillin	C9H10O3	166.063	2	[M+FA-H]-	51.3	61.2	97.87			59.1331	48.4672	69.1412	38.742	36.0655	30.4118	46.7357	48.6554	35.7518	42.0874	43.0439	56.5218	46.9935	45.466	1.0336	0.0476713	0.321877	0.49231	0.00383576
14	0.996	90.0318	89.0246	HMDB0000190	Lactic acid	C3H6O3	90.0317	1	[M-H]-	44.5	25.4	99.08	94.6		298.184	372.118	329.348	277.753	377.218	299.199	370.899	323.931	282.906	338.747	294.478	278.729	325.637	314.948	1.03394	0.0481481	0.271455	0.566302	0.100224
1629	12.376	216.187	217.195	HMDB0036578	Cyperotundone	C16H24	216.188	1	[M+H]+	44.6	28.3	96.6			49.0401	53.216	47.4366	54.4479	46.3129	52.903	45.7044	47.5137	54.9353	53.3179	47.8765	43.8429	50.5594	48.8651	1.03467	0.0491745	0.229525	0.63917	0.143677
1994	1.334	/	241.154	HMDB0015168	Cerulenin	C12H17NO3	223.121	1	[M+NH4]+	44.7	27.1	97.94			609.873	713.852	580.789	681.323	531.031	656.298	727.424	582.957	497.452	582.509	646.428	608.126	628.861	607.482	1.03519	0.0498979	0.278036	0.555898	0.115545
2237	13.013	255.256	256.263	HMDB0012273	Palmitic amide	C16H33NO	255.256	2	[M+H]+	44.5	27.4	97.94	94.5		4170.66	4611.84	4673.68	4117.29	3815.41	4887.65	3376.89	4388.81	4053.31	4779.98	4020.76	4751.66	4379.42	4228.57	1.03567	0.0505701	0.269156	0.569996	0.126475
360	7.454	186.108	185.101	HMDB0032205	and transMercapto-p-menthan-3-one	C10H18OS	186.108	2	[M-H]-	40.4	13.6	90.79			5.19408	7.67761	9.61245	3.55059	11.8758	2.31521	14.1293	7.89658	5.32721	3.25982	3.03189	5.19533	6.7043	6.47335	1.03568	0.0505724	0.346456	0.460352	0.0695841
6054	5.295	452.129	453.136	HMDB0034753	7-Hydroxybutylidenephthalide 7-(6-malonylglucoside)	C21H24O11	452.132	7	[M+H]+	48.8	59.3	92.28			36.9468	60.5016	54.2389	44.5353	49.0648	63.4409	68.924	44.3997	33.0434	46.8242	35.5586	69.3402	51.4547	49.6817	1.03569	0.0505891	0.338185	0.470846	0.120603
7780	4.601	594.192	595.199	HMDB0037487	Poncirin	C28H34O14	594.195	5	[M+H]+	45.4	39.2	94.17			45.0577	44.1105	60.12	20.0874	17.8845	18.2065	30.9177	66.5811	46.6003	12.6307	17.709	23.8259	34.2444	33.0441	1.03632	0.0514761	0.362746	0.440397	0.086783
4160	10.589	355.344	356.352	HMDB0248559	Arachidoyl Ethanolamide	C22H45NO2	355.345	2	[M+H]+	48.3	48.6	94.98			16.6892	31.5298	21.279	51.0796	18.8999	17.942	21.024	26.2163	27.8034	19.0771	27.5285	30.1528	26.2366	25.3003	1.037	0.0524224	0.351781	0.453728	0.0633205
4148	12.732	/	355.263	HMDB0002226	Adrenic acid	C22H36O2	332.272	6	[M+Na]+	52.9	73.9	97.23			15.2343	16.2557	18.5327	17.4234	16.4116	19.8771	15.2319	16.9475	16.4493	18.5437	17.3614	15.3712	17.2891	16.6508	1.03833	0.054271	0.231297	0.635829	0.134555
3955	11.149	/	349.234	HMDB0031048	Avocadyne 1-acetate	C19H34O4	326.246	2	[M+Na]+	41.5	15.1	94.76	84.3		37.5806	57.5544	62.7228	52.4479	59.9589	46.9443	28.8099	48.9066	94.9561	53.5317	44.4806	34.6927	52.8682	50.8963	1.03874	0.0548393	0.346272	0.460583	0.194873
951	10.464	274.193	273.186	HMDB0002725	Nandrolone	C18H26O2	274.193	0	[M-H]-	49.8	53.6	95.87			19.6945	21.6917	20.9678	32.1435	26.5381	22.2984	14.4533	14.7814	24.478	26.3856	31.8305	25.9021	23.889	22.9718	1.03993	0.0564817	0.31362	0.503596	0.140657
5638	7.219	810.314	809.306	HMDB0304577	isoorientin 6-O-hexoside	C42H50O16	810.31	5	[M-H]-	48.5	50	97.79			105.291	149.927	140.598	110.868	141.934	119.603	100.035	137.948	119.242	112.817	133.352	135.084	128.037	123.08	1.04028	0.0569653	0.264648	0.577332	0.0955081
6478	12.843	/	480.382	HMDB0035728	Ganoderol A	C30H46O2	438.35	2	[M+ACN+H]+	46.3	40.9	92.67			31.633	25.8172	34.1721	29.6395	28.5838	43.4441	20.2483	20.4007	33.1813	41.2676	39.132	31.5177	32.215	30.9579	1.04061	0.0574228	0.327578	0.484685	0.149459
8076	5.496	640.212	641.219	HMDB0041086	Citbismine A	C35H32N2O10	640.206	10	[M+H]+	44.7	46.3	87.81			79.0331	116.701	104.195	84.5413	71.5816	87.3115	69.6855	127.176	66.1339	93.2672	76.1313	89.0726	90.5607	86.9111	1.04199	0.0593452	0.319757	0.495179	0.121735
2036	7.009	/	365.198	HMDB0037592	Oryzalide B	C19H28O4	320.199	1	[M+FA-H]-	51.1	61.8	94.96			9.95547	9.64137	8.9968	15.1765	12.4663	3.76607	6.45532	8.50968	18.783	8.0009	7.69181	8.11941	10.0004	9.59336	1.04243	0.0599525	0.333786	0.476532	0.0873653
572	1.008	137.048	138.055	HMDB0000875	Trigonelline	C7H7NO2	137.048	1	[M+H]+	43.2	21.7	95.06	96		91.2201	172.445	215.8	261.479	118.192	513.165	81.9081	227.774	197.021	261.068	263.155	285.438	228.717	219.394	1.04249	0.0600387	0.357656	0.446534	0.0689738
8	1.026	86.0368	85.0296	HMDB0010720	But-2-enoic acid	C4H6O2	86.0368	1	[M-H]-	43.3	20.4	96.64	90.5		276.265	302.268	274.508	298.983	304.917	277.771	289.873	302.1	318.015	257.119	264.052	230.656	289.118	276.969	1.04387	0.0619362	0.200959	0.696893	0.177045
1921	12.837	/	235.205	HMDB0032432	12-Methyltridecanal	C14H28O	212.214	10	[M+Na]+	44.2	32.5	98.85			29.4843	25.5205	31.0608	28.2398	34.3081	35.7825	23.4638	26.5847	27.2239	33.2017	32.0904	33.7971	30.7327	29.3936	1.04556	0.0642701	0.26418	0.5781	0.143275
624	7.783	228.137	227.129	HMDB0030994	5-Heptyltetrahydro-2-oxo-3-furancarboxylic acid	C12H20O4	228.136	2	[M-H]-	48.5	48.1	96.09			26.9691	37.1727	30.3778	41.1766	35.2931	34.0473	29.632	28.4622	40.1839	37.6741	30.699	29.3578	34.1727	32.6682	1.04606	0.0649606	0.262134	0.581476	0.132867
1689	3.599	340.08	339.073	HMDB0030821	Cichoriin	C15H16O9	340.079	2	[M-H]-	48.7	49.9	95.68			28.028	32.2458	33.4562	17.0392	13.9278	14.4788	30.3368	28.5455	13.3724	11.4772	22.9341	26.374	23.196	22.1734	1.04612	0.0650463	0.325911	0.486901	0.0682276
257	4.912	168.043	167.035	HMDB0059713	3-Methoxysalicylic acid	C8H8O4	168.042	2	[M-H]-	48.2	47.7	95.03	88.7		34.1149	34.7623	29.2525	24.4781	37.5242	37.3761	33.7951	24.3735	34.9823	44.0481	24.6997	26.8945	32.918	31.4655	1.04616	0.0651044	0.289384	0.538526	0.13884
4348	5.221	/	551.213	HMDB0038170	Isolimonic acid	C26H34O10	506.215	0	[M+FA-H]-	42.9	21.6	93.14			79.8687	64.4537	73.7588	41.2667	57.7661	46.6209	55.5878	71.4312	56.1165	50.2339	54.3884	59.693	60.6225	57.9085	1.04687	0.0660785	0.287298	0.541668	0.059717
2711	14.008	283.287	284.294	HMDB0034146	Octadecanamide	C18H37NO	283.288	2	[M+H]+	50.7	58.2	97.32	91.1		327.539	408.51	419.687	387.881	353.608	400.936	365.226	373.787	268.717	368.949	385.677	432.293	383.027	365.775	1.04717	0.0664898	0.247159	0.607023	0.156056
6165	12.829	456.36	457.367	HMDB0258862	Testosterone undecanoate	C30H48O3	456.36	1	[M+H]+	48.4	50.7	92.56	76.1		249.867	195.206	171.363	227.878	288.732	309.631	208.881	206.121	204.313	265.902	257.752	234.688	240.446	229.61	1.0472	0.0665303	0.293156	0.532901	0.0866557
5897	13.591	440.365	441.372	HMDB0039642	Rofficerone	C30H48O2	440.365	1	[M+H]+	56.1	85.2	96.67			73.5275	77.3075	71.0611	78.1184	40.6588	81.1282	60.8787	61.8348	69.3049	73.9564	70.5679	66.0463	70.3002	67.0982	1.04772	0.067256	0.28156	0.550429	0.0665914
1889	1.309	234.111	235.119	HMDB0250630	Cyclo(his-pro)	C11H14N4O2	234.112	1	[M+H]+	50	54.2	97.08			84.02	46.2736	71.2237	30.1276	30.7249	24.1241	41.3575	72.1174	97.9455	19.2744	23.0489	19.6766	47.749	45.5701	1.04781	0.0673839	0.358464	0.445555	0.197812
1114	8.247	180.115	181.122	HMDB0030039	Jasmolone	C11H16O2	180.115	1	[M+H]+	53.2	70	97.66			30.2893	31.2782	37.5659	30.8709	27.9865	24.4383	36.3126	28.2498	26.6476	21.2854	30.2254	31.2391	30.4049	28.9933	1.04868	0.0685813	0.275943	0.55918	0.13606
458	9.697	130.078	131.085	HMDB0244076	1,2-Dihydronaphthalene	C10H10	130.078	1	[M+H]+	51.2	59.8	97.27			57.7687	73.7423	74.5988	69.7863	105.271	81.723	70.3291	56.7771	72.301	72.6696	88.9166	79.6898	77.1483	73.4472	1.05039	0.0709271	0.286394	0.543036	0.108897
2537	9.582	/	275.161	HMDB0035613	Epioxylubimin	C15H24O3	252.173	2	[M+Na]+	48.4	48.4	95.64			53.3815	67.5804	63.0945	53.3257	55.0981	76.692	31.1249	31.1185	35.912	103.428	83.6983	66.0625	61.5287	58.5574	1.05074	0.0714076	0.339953	0.468581	0.287365
1459	8.714	206.13	207.138	HMDB0303053	9-Hydroxymegastigma-4,6,7-trien-3-one	C13H18O2	206.131	1	[M+H]+	50.3	55.3	97.61			119.061	102.863	162.86	189.712	205.373	157.066	79.8593	111.596	210.004	183.822	161.7	144.24	156.156	148.537	1.05129	0.0721649	0.323427	0.490224	0.14946
5838	11.745	438.349	439.356	HMDB0036787	alpha,gamma-Onoceradienedione	C30H46O2	438.35	2	[M+H]+	55	78.1	98.71			4333.34	4209.82	3223.81	4035.74	4383.88	4828.2	3346.57	3842.05	3630.17	5149.25	4132.83	3672.17	4169.13	3962.17	1.05223	0.0734551	0.256788	0.590425	0.162836
867	6.597	162.068	163.075	HMDB0033591	Safrole	C10H10O2	162.068	1	[M+H]+	45.9	32.8	98.11	72.7		388.476	311.625	430.851	357.863	401.676	327.95	513.474	405.859	360.842	248.355	288.718	290.25	369.74	351.25	1.05264	0.0740153	0.298043	0.525722	0.170968
3829	9.02	504.346	503.338	HMDB0034501	Tomentosic acid	C30H48O6	504.345	1	[M-H]-	54.3	78.8	93.95			53.2679	48.9306	28.3905	55.4671	103.053	34.5873	115.859	27.3294	17.6209	37.1988	54.9502	54.0463	53.9495	51.1674	1.05437	0.0763844	0.336114	0.473513	0.219035
6388	4.24	/	474.117	HMDB0257229	Rigosertib	C21H25NO8S	451.13	5	[M+Na]+	39.9	13.6	92.15			13.822	8.02866	8.88309	16.7676	19.5213	16.3807	9.46635	27.9229	13.3651	5.96524	9.99152	12.3464	13.9006	13.1763	1.05497	0.077204	0.344858	0.46236	0.192967
2918	9.982	/	431.317	HMDB0000601	Coprocholic acid	C27H46O5	450.335	1	[M-H2O-H]-	54.2	78.3	94.27			18.2746	13.9039	17.5248	16.2368	15.742	10.9143	16.4675	25.0764	20.2071	6.20897	9.83845	9.93834	15.4327	14.6228	1.05539	0.0777733	0.316576	0.499522	0.27037
3226	15.079	/	312.326	HMDB0035654	Phytal	C20H38O	294.292	1	[M+NH4]+	42.7	16.8	97.54			20.7035	20.1809	26.2918	25.0609	21.8947	25.6855	19.8291	27.3047	20.7799	23.0861	19.9251	21.4011	23.3029	22.0543	1.05661	0.0794465	0.223671	0.65039	0.175471
3538	11.488	481.317	480.31	HMDB0010381	LysoPC(15:0/0:0)	C23H48NO7P	481.317	2	[M-H]-	51.6	64.6	95.26			13.0813	13.4216	11.4149	14.1185	15.659	13.1474	11.6986	11.5737	9.02489	17.3346	14.0825	12.795	13.4738	12.7515	1.05664	0.0794818	0.253295	0.596373	0.172304
329	4.77	/	179.072	HMDB0034563	7-Nonene-3,5-diyn-1-ol	C9H10O	134.073	2	[M+FA-H]-	49.1	48.8	98.5			90.886	148.654	103.25	88.2164	110.905	105.594	139.903	93.9646	95.1296	127.958	68.5347	87.1543	107.917	102.107	1.0569	0.0798415	0.284097	0.546534	0.156507
2447	9.637	/	393.19	HMDB0060094	12,20-Dioxo-leukotriene B4	C20H28O5	348.194	5	[M+FA-H]-	46.2	43.4	93.44			101.517	67.1994	108.086	120.138	132.365	127.723	47.7315	85.3373	127.119	141.684	127.754	90.2564	109.505	103.314	1.05992	0.0839592	0.295599	0.529298	0.16613
791	9.584	252.173	251.166	HMDB0030918	1-Hydroxyepiacorone	C15H24O3	252.173	1	[M-H]-	49.8	53.6	96.66			64.8104	63.3846	63.6064	69.6073	82.6097	69.6455	60.4074	47.816	58.3054	62.7851	84.8559	75.8813	68.944	65.0085	1.06054	0.0847955	0.238789	0.621986	0.186602
3653	4.875	/	490.96	HMDB0032822	5-Sulfo-1,3-benzenedicarboxylic acid	C8H6O7S	245.983	1	[2M-H]-	40.8	11.2	93.86			28.4186	32.5061	24.4373	30.3139	25.2148	35.2742	47.753	19.5621	20.625	22.98	22.2128	32.9492	29.3608	27.6804	1.06071	0.085031	0.296692	0.527695	0.217404
4854	3.936	390.151	413.14	HMDB0250075	Chidamide	C22H19FN4O2	390.149	2	[M+Na]+	39.1	13.2	85.19			12.4379	10.5268	15.9133	12.4885	11.7855	7.52468	13.0878	9.16009	4.72933	9.72697	15.8062	14.12	11.7795	11.1051	1.06073	0.0850534	0.3157	0.500725	0.19385
1642	10.141	334.212	333.205	HMDB0060054	bicyclo-PGE2	C20H30O4	334.214	6	[M-H]-	48.1	52	94.78			18.552	26.3095	14.2095	25.8836	20.0853	21.7163	18.8773	19.0511	28.2132	23.2429	19.4353	10.638	21.1261	19.9096	1.0611	0.0855562	0.286111	0.543465	0.173414
1384	3.238	202.063	203.07	HMDB0038115	Setarin	C12H10O3	202.063	1	[M+H]+	45.2	31	96			26.9651	22.6932	32.9382	18.0796	22.7779	16.7153	17.9481	31.6343	30.3235	18.7768	17.1071	16.2023	23.3615	21.9987	1.06195	0.0867176	0.310552	0.507865	0.146239
4668	8.508	382.139	383.146	HMDB0041102	Kanzonol O	C22H22O6	382.142	6	[M+H]+	47.8	60.7	85.28			10.9094	17.596	8.3393	14.2278	23.932	14.2749	20.1472	8.90284	5.24084	13.8529	18.1179	17.7155	14.8799	13.9962	1.06314	0.0883295	0.329989	0.481501	0.171776
2346	11.989	/	261.221	HMDB0243751	11-Hexadecenal	C16H30O	238.23	8	[M+Na]+	46.8	46.8	96.55			58.4567	94.1128	63.7878	57.6846	56.1298	55.8373	67.6878	64.9925	54.7094	57.5453	58.609	59.3394	64.3348	60.4806	1.06373	0.0891279	0.258252	0.587956	0.123444
6075	11.228	452.328	453.336	HMDB0035888	Tyromycic acid	C30H44O3	452.329	1	[M+H]+	53.6	74.9	94.93			165.489	121.833	106.703	143.999	225.14	199.354	238.533	91.5236	73.7634	154.314	146.359	200.01	160.42	150.75	1.06414	0.0896914	0.322581	0.491361	0.194802
7986	3.16	624.202	625.209	HMDB0252460	Forsythiaside	C29H36O15	624.205	5	[M+H]+	52.7	75.7	93.56			86.5504	69.2455	108.78	61.4973	44.8305	51.3363	67.6949	179.953	48.5818	22.0839	32.9976	44.917	70.3733	66.0381	1.06565	0.09173	0.350669	0.455103	0.364417
1609	11.401	216.151	217.158	HMDB0035612	ar-Turmerone	C15H20O	216.151	1	[M+H]+	45.9	33.2	97.7	62.2		392.59	611.959	388.955	802.035	633.467	566.934	507.379	457.514	442.336	326.916	708.38	739.473	565.99	530.333	1.06724	0.0938781	0.305215	0.515394	0.146829
4112	4.168	354.094	355.102	HMDB0003164	Chlorogenic acid	C16H18O9	354.095	2	[M+H]+	46.6	36.2	98.8			4972.05	5070.26	4858.07	3979.8	4421.42	3972.44	3826.16	5067.94	4672.27	3975.45	3915.71	4095.47	4545.67	4258.83	1.06735	0.0940351	0.182698	0.738265	0.208782
7440	13.261	/	557.398	HMDB0242413	Deoxycholylphenylalanine	C33H49NO5	539.361	6	[M+NH4]+	44.5	34	95.53			157.291	136.198	92.0182	205.201	161.53	152.059	115.565	127.078	119.11	158.702	144.144	182.592	150.716	141.199	1.06741	0.0941079	0.277007	0.557509	0.134058
631	6.532	/	229.108	HMDB0036117	Nepetalic acid	C10H16O3	184.11	1	[M+FA-H]-	43.9	23	98.09			12.1623	15.3266	11.2734	22.2419	15.4116	13.8519	12.7548	13.2967	26.3016	10.9276	10.9445	10.3063	15.0446	14.0886	1.06786	0.0947205	0.3024	0.519418	0.217192
1770	12.77	226.172	227.179	HMDB0031041	1,8,15-Heptadecatriene-11,13-diyne	C17H22	226.172	2	[M+H]+	54.6	78	96.83			41.596	44.6396	55.4336	46.0626	46.5247	55.445	41.4451	47.9394	43.5283	51.9866	51.749	34.1759	48.2836	45.1374	1.0697	0.0972102	0.209459	0.6789	0.206688
4287	8.585	/	545.312	HMDB0035299	Ganolucidic acid D	C30H44O6	500.314	4	[M+FA-H]-	46.5	45.7	91.78			9.53569	9.20074	6.9854	8.94605	21.7325	5.96204	20.648	2.96941	3.40826	9.08678	12.028	10.1408	10.3937	9.71356	1.07002	0.0976423	0.328927	0.482901	0.266452
3899	5.671	346.068	347.076	HMDB0030478	Aflatoxin GM2	C17H14O8	346.069	2	[M+H]+	56.1	86.6	95.9			1911.62	1990.29	2125.23	1917.28	1930.67	1614.85	2156.91	2103.37	2034.74	1739.63	1294.84	1402.72	1914.99	1788.7	1.0706	0.098422	0.230577	0.637185	0.218787
416	12.808	126.104	127.112	HMDB0030966	(3xi)-1,5-Octadien-3-ol	C8H14O	126.104	1	[M+H]+	50.6	55.5	98.61			96.6442	40.9078	104.105	90.2971	90.7208	114.519	76.6396	91.2649	28.9142	96.7122	109.743	97.9637	89.5322	83.5396	1.07173	0.099946	0.306538	0.513515	0.171305
3005	11.494	298.229	299.236	HMDB0033862	3-(8,11,14-Pentadecatrienyl)phenol	C21H30O	298.23	2	[M+H]+	55.1	82.2	95.43			70.6394	61.669	59.4953	84.0784	54.491	70.2466	66.4408	65.3765	64.96	63.7694	60.2089	52.7885	66.77	62.2573	1.07248	0.100955	0.193624	0.71304	0.199879
4141	9.358	/	531.333	HMDB0038737	Melilotigenin	C30H46O5	486.335	2	[M+FA-H]-	40.9	14.5	92.64			30.311	26.3738	21.7588	39.0368	44.6619	34.1457	33.4019	33.2561	28.1385	33.4009	32.1399	22.673	32.7147	30.5017	1.07255	0.101047	0.251509	0.599446	0.124415
5491	11.743	/	421.346	HMDB0302448	31-nor-Lanost-9(11)-en-3beta-ol	C28H46O	398.355	4	[M+Na]+	54.8	81.7	97.41			2472.17	2102.24	1549.38	1882.93	2128.35	2318.91	1526.45	1664.15	2261.1	2483.11	1916.14	1720	2075.67	1928.49	1.07632	0.106102	0.23404	0.630709	0.210679
5805	11.798	/	437.341	HMDB0012172	4Alpha-hydroxymethyl-5alpha-cholesta-8,24-dien-3beta-ol	C28H46O2	414.35	5	[M+Na]+	53.2	76.3	95.08			505.314	766.705	633.82	990.307	968.893	936.819	660.019	611.811	699.209	933.916	859.329	690.417	800.31	742.451	1.07793	0.108264	0.25866	0.58727	0.14109
1900	4.73	/	357.06	HMDB0030563	3',4,4'-Trihydroxypulvinone	C17H12O6	312.063	7	[M+FA-H]-	46.2	48	90.27			23.2972	25.3745	48.4868	25.7252	29.4778	44.2693	24.1962	18.4393	28.4121	30.228	44.2177	36.8935	32.7718	30.3978	1.0781	0.108488	0.284577	0.545799	0.115269
3696	12.613	334.286	335.294	HMDB0002823	Docosatrienoic acid	C22H38O2	334.287	2	[M+H]+	45.4	33.4	95.61	87.9		10.0307	24.4513	14.2086	7.18555	7.62218	8.17665	15.3135	8.76194	12.5219	5.55364	13.6875	10.5477	11.9458	11.0644	1.07967	0.110588	0.326638	0.485934	0.0275912
128	3.937	138.032	137.025	HMDB0000500	4-Hydroxybenzoic acid	C7H6O3	138.032	2	[M-H]-	49.3	49.7	99	93.6		1280.06	1268.13	1322.5	1038.12	1249.45	1153.71	1071.25	1184.33	1115.61	895.257	1225.33	1276.43	1218.66	1128.04	1.08034	0.111486	0.124075	0.906316	0.24607
364	6.531	186.126	185.119	HMDB0039533	10-Hydroxy-8-decenoic acid	C10H18O3	186.126	2	[M-H]-	48.3	49.7	94.3			18.5596	24.1249	17.0196	27.5519	24.5114	25.5277	15.9833	19.0118	34.6096	22.8274	20.5959	14.018	22.8825	21.1743	1.08067	0.111929	0.266984	0.573515	0.231752
3975	8.103	/	350.231	HMDB0035637	Petasitin	C20H28O4	332.199	4	[M+NH4]+	39.7	11	92.22			15.0542	16.4337	20.1242	12.7479	8.42029	21.006	9.56926	11.3147	28.4077	16.7579	11.8574	8.85109	15.6311	14.4597	1.08101	0.112378	0.317873	0.497747	0.215408
2606	10.377	276.208	277.216	HMDB0006547	Stearidonic acid	C18H28O2	276.209	2	[M+H]+	46.7	37.5	98.12	67.9		941.115	794.808	1143.6	875.964	1322.68	1041.87	596.301	542.025	1286.05	1455.22	1037.17	738.758	1020.01	942.588	1.08213	0.113879	0.293141	0.532924	0.268252
6040	12.084	/	451.32	HMDB0006225	Ercalcitriol	C28H44O3	428.329	4	[M+Na]+	54	79.2	95.28			30.4205	43.448	41.3674	37.0971	49.9543	23.4465	68.3207	22.9862	20.3108	23.8008	36.5147	36.632	37.6223	34.7609	1.08232	0.114125	0.314109	0.502919	0.247994
4254	11.485	/	540.33	HMDB0010382	LysoPC(16:0/0:0)	C24H50NO7P	495.332	0	[M+FA-H]-	53.1	68.9	96.97			69.1738	70.3258	65.0385	73.0454	75.7499	65.8915	59.8658	61.1902	50.313	79.057	72.4335	64.3168	69.8708	64.5294	1.08277	0.114733	0.137588	0.861419	0.257135
6449	12.116	/	478.367	HMDB0032879	all-Carophyll yellow	C32H44O2	460.334	1	[M+NH4]+	46.9	38.6	97.54			349.355	318.367	338.32	548.498	456.38	588.819	287.393	342.546	409.513	546.816	448.641	364.275	433.29	399.864	1.08359	0.115824	0.268572	0.570939	0.172188
3405	11.147	470.34	469.333	HMDB0035334	Ganodermic acid Jb	C30H46O4	470.34	1	[M-H]-	54.2	77.6	94.14			16.1739	15.4849	13.2875	21.1624	49.5432	23.6233	19.4679	13.3901	10.4054	24.9737	35.2889	24.9924	23.2125	21.4197	1.0837	0.115965	0.313171	0.504219	0.0749477
2887	11.254	430.309	429.301	HMDB0062613	3beta-hydroxycholest-5-en-7-one-26-oate	C27H42O4	430.308	1	[M-H]-	55.5	84.1	94.62			24.5995	31.0885	17.3729	32.5407	44.6233	18.7003	52.9231	11.4722	12.2522	18.9469	30.7637	29.4241	28.1542	25.9637	1.08437	0.116854	0.30956	0.509255	0.279028
4381	10.933	/	554.302	HMDB0010386	LysoPC(18:2/0:0)	C26H50NO7P	519.332	2	[M+Cl]-	55.9	83.1	99.05			4.2848	3.10919	3.91131	3.0048	4.82146	6.29793	3.60536	3.42934	4.56385	5.10289	4.02208	2.72043	4.23825	3.90732	1.08469	0.117288	0.257688	0.588905	0.135394
1801	1.313	228.147	229.154	HMDB0011175	Leucylproline	C11H20N2O3	228.147	1	[M+H]+	45	28.7	97.69	81.4		406.15	618.383	426.404	468.779	416.339	550.126	589.576	402.116	397.569	394.386	440.249	427.296	481.03	441.865	1.08863	0.12252	0.211859	0.673953	0.218317
2363	3.942	/	387.13	HMDB0041273	Myzodendrone	C16H22O8	342.131	1	[M+FA-H]-	42.6	16.8	97.66			54.1685	52.4909	54.377	25.5111	23.2821	23.6815	48.6114	61.0756	49.9547	19.1871	18.3759	17.2568	38.9185	35.7436	1.08883	0.122773	0.306123	0.514104	0.23299
1221	5.791	303.051	302.044	HMDB0303971	Dihydrotricetin	C15H11O7-	303.051	1	[M-H]-	51.3	64.2	93.31			66.1616	85.2729	68.7784	75.3084	89.0974	79.9119	87.4911	66.3487	62.4558	82.4507	60.8666	66.7452	77.4218	71.0597	1.08953	0.123707	0.155638	0.807884	0.253635
8888	7.723	/	949.475	HMDB0034535	Araloside A	C47H74O18	926.488	2	[M+Na]+	56.1	87.4	95.51			17.019	7.11844	11.9337	2.07279	5.45222	0.510873	1.43999	10.0775	26.5637	1.55481	0.653005	0.176561	7.35117	6.74426	1.08999	0.124314	0.359969	0.443735	0.686681
5724	3.231	/	433.146	HMDB0034588	Butyl 3-O-caffeoylquinate	C20H26O9	410.158	1	[M+Na]+	55.9	82.3	98.51			718.014	720.791	574.658	606.476	741.882	542.841	458.555	718.608	386.494	563.762	951.944	501.756	650.777	596.853	1.09035	0.124787	0.261315	0.582836	0.275603
5237	10.424	/	409.255	HMDB0038018	Cryptomeridiol 11-rhamnoside	C21H38O6	386.267	2	[M+Na]+	42.2	19.5	93.86			30.0418	67.7947	31.3743	42.3594	27.3391	30.4074	36.2925	31.522	34.3713	34.1212	40.5121	33.4417	38.2195	35.0435	1.09063	0.125162	0.284565	0.545819	0.0812692
6433	12.067	/	477.334	HMDB0038758	Glypallidifloric acid	C30H46O3	454.345	0	[M+Na]+	50	62.6	87.64			42.0261	101.951	32.0256	79.6295	69.8862	72.8624	54.5251	60.7423	62.6524	65.7681	66.2216	55.2822	66.3969	60.8653	1.09088	0.125496	0.279435	0.55372	0.0417087
112	5.698	/	133.03	HMDB0012308	Vanillin	C8H8O3	152.047	2	[M-H2O-H]-	48.9	48.1	98.12			1010.97	881.662	914.911	1026.26	1008.05	1151.88	490.387	526.39	670.858	1482.43	1200.14	1120.86	998.954	915.178	1.09154	0.126366	0.271349	0.566472	0.296009
1619	10.514	332.197	331.19	HMDB0304821	11b-Hydroxyprogesterone	C20H28O4	332.199	6	[M-H]-	45.7	41	94.18			5.70809	5.65184	6.68679	7.68469	6.70976	6.56709	4.9636	4.81785	5.99425	6.57182	6.91817	6.40664	6.50138	5.94539	1.09352	0.128974	0.140349	0.852791	0.259499
347	1.402	120.057	121.065	HMDB0033910	Acetophenone	C8H8O	120.058	1	[M+H]+	41.4	9.94	98.14	83.7		432.474	267.603	243.269	337.797	213.052	285.659	652.673	55.1981	100.551	341.507	152.089	325.497	296.642	271.253	1.0936	0.129087	0.331051	0.480106	0.504508
3524	9.959	/	327.231	HMDB0002177	8,11,14,17-Eicosatetraenoic acid	C20H32O2	304.24	6	[M+Na]+	47.8	51.7	94.14			13.3832	13.8784	11.7796	12.953	18.6519	11.7338	19.0832	10.5491	15.1945	10.4291	8.04809	11.9247	13.73	12.5381	1.09506	0.131009	0.255305	0.59294	0.253478
1327	3.759	312.085	311.078	HMDB0304580	isorhamnetin 3-rutinoside-7-glucoside	C14H16O8	312.085	2	[M-H]-	48.9	49.7	96.76			360.789	506.235	412.185	486.692	450.566	470.56	608.845	464.765	375.055	278.26	372.948	350.873	447.838	408.458	1.09641	0.13279	0.214016	0.669554	0.270485
1066	5.113	178.063	179.07	HMDB0039471	3-(4-Hydroxy-2-methoxyphenyl)-2-propenal	C10H10O3	178.063	1	[M+H]+	52.5	65.5	98.3			284.998	371.938	303.207	363.208	307.769	353.591	338.207	290.084	278.952	298.963	314.658	289.09	330.785	301.659	1.09655	0.132975	0.0899167	1.04616	0.305241
7483	9.49	/	561.209	HMDB0014588	Epirubicin	C27H29NO11	543.174	2	[M+NH4]+	42.4	17.3	97.17			16.0221	17.0917	16.542	33.2996	24.0144	41.0578	19.4967	17.4352	26.0398	26.3767	28.9446	16.6257	24.6713	22.4865	1.09716	0.133776	0.289728	0.538009	0.0984698
4532	12.363	372.229	395.219	HMDB0252942	Grifolic acid	C23H32O4	372.23	2	[M+Na]+	47.6	44.9	95.06			35.2457	59.8699	47.4062	58.5753	64.1691	50.0862	67.3746	46.7488	44.4435	34.1788	39.7999	54.8683	52.5587	47.9023	1.09721	0.133835	0.23532	0.628342	0.216982
3495	3.217	/	477.138	HMDB0060491	Mycophenolic acid O-acyl-glucuronide	C23H28O12	496.158	3	[M-H2O-H]-	47.3	49	91.3			28.7214	27.298	30.2581	29.2286	26.0821	25.7377	19.9057	29.6331	32.3817	23.7331	23.4691	23.2931	27.8876	25.4026	1.09783	0.134648	0.140502	0.852319	0.297812
4740	10.435	/	385.236	HMDB0031137	Annosquamosin A	C22H34O4	362.246	4	[M+Na]+	41.8	18.3	95.64			16.4045	24.2231	2.67699	23.5315	28.7136	28.7097	24.7188	12.4316	14.1976	23.3743	20.7853	17.6438	20.7099	18.8586	1.09817	0.135098	0.300579	0.522041	0.121618
681	1.043	147.053	148.06	HMDB0000148	Glutamic acid	C5H9NO4	147.053	1	[M+H]+	42.2	18.5	93.9	55.3	73.3	63.2631	85.4799	83.4972	118.5	171.823	184.659	62.1711	67.9433	70.6624	149.032	129.338	164.269	117.87	107.236	1.09917	0.136409	0.305901	0.514419	0.171883
5560	3.998	/	425.105	HMDB0059971	4-Hydroxy-5-(3',4'-dihydroxyphenyl)-valeric acid-O-glucuronide	C17H22O11	402.116	2	[M+Na]+	49.5	57.8	91.62			33.1554	41.4784	34.6747	14.0351	12.9595	14.2041	29.4142	53.4576	20.972	15.9282	7.23662	9.8936	25.0845	22.817	1.09938	0.136687	0.331895	0.479	0.257518
6020	8.733	/	449.304	HMDB0012562	13'-Hydroxy-gamma-tocotrienol	C28H42O3	426.313	4	[M+Na]+	56.3	92.2	93.66			19.2217	18.1103	16.2407	30.2145	43.7594	30.4608	51.9398	14.2129	6.52771	12.2575	14.8322	43.7903	26.3346	23.9267	1.10063	0.138334	0.3297	0.481881	0.404617
3873	9.138	/	505.354	HMDB0254070	Lexacalcitol	C29H48O4	460.355	3	[M+FA-H]-	49.1	54.1	94.51			18.2971	21.4234	12.8445	21.0341	25.8193	15.7593	31.7104	10.8047	22.2524	10.0479	15.1141	14.7135	19.1963	17.4405	1.10067	0.138382	0.275378	0.56007	0.304989
1379	4.874	/	315.015	HMDB0030159	3,3',4',5,6,7,8-Heptahydroxyflavone	C15H10O9	334.032	1	[M-H2O-H]-	49	50.2	96.24			1067.3	1403.16	974.185	1148.25	1057.91	1662.76	1930.35	767.137	757.187	947.01	812.898	1419.81	1218.93	1105.73	1.10237	0.140611	0.26437	0.577788	0.272153
505	5.702	134.037	135.044	HMDB0061916	Phenylglyoxal	C8H6O2	134.037	1	[M+H]+	43.2	19.2	98.12			468.937	448.049	462.328	474.448	518.09	320.865	295.411	304.578	298.727	526.041	541.399	476.434	448.786	407.098	1.1024	0.140651	0.232399	0.633765	0.285547
1317	12.226	/	309.244	HMDB0031044	Avocadene 2-acetate	C19H36O4	328.261	1	[M-H2O-H]-	44.6	29.6	94.58			2.09084	2.10038	2.80854	3.00996	4.71719	2.6681	1.26298	2.3555	4.07083	2.63056	3.704	1.72251	2.89917	2.6244	1.1047	0.143652	0.274548	0.561382	0.241284
956	1.192	/	275.022	HMDB0001489	Ribose 1-phosphate	C5H11O8P	230.019	1	[M+FA-H]-	40.5	5.16	98.22			54.3813	64.2418	32.2398	116.647	139.174	191.012	98.5947	89.3953	23.3862	114.358	120.696	94.5335	99.6159	90.1606	1.10487	0.143879	0.300373	0.522339	0.0306761
4373	7.982	/	368.242	HMDB0002664	Prostaglandin E3	C20H30O5	350.209	3	[M+NH4]+	49.2	52.9	96.44			12.0885	10.3046	14.5364	18.5134	18.7148	19.0316	7.98762	9.93471	21.7715	15.5506	15.4704	13.6091	15.5316	14.054	1.10513	0.144221	0.261432	0.582641	0.254778
5683	10.521	/	429.167	HMDB0037444	Cajaflavanone	C25H26O5	406.178	2	[M+Na]+	49.2	52.6	95.7			8.86327	2.38892	7.76888	5.40578	4.58484	80.2075	14.0932	10.0293	6.57481	14.2514	35.8308	17.9934	18.2032	16.4621	1.10576	0.14504	0.358039	0.44607	0.612008
851	1.405	/	262.01	CSID141574	Stizolobic acid	C9H9NO6	227.043	10	[M+Cl]-	44.8	40.1	94.56			24.9131	19.5236	36.4493	66.8078	59.8173	68.0965	11.1135	14.4425	8.69383	115.764	78.7329	20.2672	45.9346	41.5022	1.1068	0.146393	0.324337	0.489004	0.522525
3231	8.009	312.099	313.107	HMDB0036411	5-Hydroxy-4',7-dimethoxy-6-methylflavone	C18H16O5	312.1	2	[M+H]+	45.1	33.4	94.22			27.1554	23.9222	26.6195	18.871	20.0254	17.6907	22.7196	21.6015	19.5638	17.9249	20.7387	18.7713	22.3807	20.22	1.10686	0.146476	0.155964	0.806976	0.25281
5662	4.668	/	428.217	HMDB0001938	Lisinopril	C21H31N3O5	405.226	5	[M+Na]+	43.8	28.1	96.27			61.6036	53.6431	80.4067	47.2917	40.5184	46.6858	48.0925	35.8879	32.709	74.6254	50.6441	55.963	55.0249	49.6536	1.10817	0.148184	0.252649	0.597482	0.243872
950	1.99	170.058	171.065	HMDB0038760	Herierin III	C8H10O4	170.058	1	[M+H]+	47.4	39.9	97.8			142.543	167.539	146.394	101.229	97.9288	115.531	70.1	149.41	134.662	144.671	97.2514	99.3021	128.527	115.899	1.10896	0.149204	0.233086	0.632483	0.254686
2687	11.743	/	281.226	HMDB0243888	1-Hexadecanethiol	C16H34S	258.238	6	[M+Na]+	51.8	72.5	93.08			19.0322	14.1951	12.1934	14.4196	16.5421	18.4364	10.4746	14.1643	17.6515	18.2328	13.7429	11.2338	15.8031	14.25	1.10899	0.149249	0.198867	0.701437	0.280827
5692	10.344	428.292	429.299	HMDB0060126	25-Hydroxyvitamin D3-26,23-lactone	C27H40O4	428.293	2	[M+H]+	53.7	78.6	92.34			26.2861	36.4903	22.0758	27.0116	47.5894	18.9712	59.7338	17.5706	15.7188	20.2873	21.9422	25.5497	29.7374	26.8004	1.10959	0.150024	0.309531	0.509295	0.282396
1345	10.144	312.23	311.223	HMDB0242602	9-Hpode	C18H32O4	312.23	1	[M-H]-	46.5	36.7	96.99	71.7		126.03	274.771	158.642	194.733	210.707	206.94	171.064	144.76	271.529	189.18	150.076	129.428	195.304	176.006	1.10964	0.150094	0.235113	0.628723	0.22818
7542	5.128	/	569.147	HMDB0029247	Delphinidin 3-(6''-malonyl-glucoside)	C24H23O15+	551.104	17	[M+NH4]+	46.9	67.7	83.96			22.2903	23.6607	15.8488	12.2739	7.26496	8.79253	29.1262	24.2535	14.5599	4.82396	4.23772	4.17257	15.0219	13.529	1.11035	0.151011	0.327709	0.484511	0.415096
1461	8.789	/	323.187	HMDB0038940	11-Hydroxy-9,15,16-trioxooctadecanoic acid	C18H30O6	342.204	1	[M-H2O-H]-	52.3	67.7	95.36			46.0194	57.7298	47.8524	60.8611	56.3677	44.9478	27.5102	44.4953	104.319	38.0604	37.016	31.1698	52.2964	47.0952	1.11044	0.151133	0.280172	0.552576	0.387817
99	1.693	132.043	131.035	HMDB0001844	Methylsuccinic acid	C5H8O4	132.042	2	[M-H]-	46.3	38.5	95.86	74.6		54.8165	40.7137	51.5945	46.2693	44.3454	46.1735	46.3775	42.0336	44.4979	39.5128	42.4205	40.829	47.3188	42.6119	1.11046	0.151159	0.051463	1.28851	0.343751
6466	12.988	/	479.349	HMDB0002364	Oleanolic acid	C30H48O3	456.36	2	[M+Na]+	44.4	30.1	94.4	78.2		206.519	190.31	186.254	231.531	224.54	256.61	141.449	180.753	202.287	245.917	210.733	185.559	215.961	194.45	1.11063	0.151372	0.14895	0.826961	0.313953
8956	7.985	/	1021.5	HMDB0293499	CDP-DG(PGJ2/i-14:0)	C46H75N3O17P2	1003.46	5	[M+NH4]+	46.1	41.2	95.06			11.1346	3.64172	9.44097	0.691405	2.47407	0.137731	2.88132	7.10244	12.51	1.27269	0.826432	0.151731	4.58676	4.12411	1.11218	0.153392	0.35061	0.455176	0.103086
39	1.012	/	100.041	HMDB0061877	4-Amino-3-hydroxybutyrate	C4H9NO3	119.058	1	[M-H2O-H]-	49	51.1	95.42			40.7858	31.174	78.5025	112.506	101.683	146.898	11.406	17.4209	13.4089	256.643	132.803	27.2421	85.2582	76.4874	1.11467	0.156618	0.328038	0.484075	0.68636
506	10.061	210.126	209.119	HMDB0032797	Jasmonic acid	C12H18O3	210.126	1	[M-H]-	55.3	80.3	98.06	75.3		273.435	155.612	282.679	277.361	394.099	226.19	116.242	173.899	396.161	270.788	269.555	216.227	268.229	240.478	1.1154	0.15756	0.257035	0.590008	0.257112
3371	8.268	/	321.112	HMDB0004808	7C-aglycone	C18H18O4	298.121	6	[M+Na]+	47.6	47.6	97.48			24.5963	17.2843	29.266	24.5559	23.9407	19.0173	20.5633	16.8065	17.7115	21.6187	22.1753	25.3306	23.1101	20.701	1.11638	0.158823	0.164423	0.784038	0.275829
1288	8.492	308.199	307.192	HMDB0033243	Corchorifatty acid D	C18H28O4	308.199	1	[M-H]-	50.7	59.2	95.88			62.6156	49.681	70.9689	96.1699	104.199	67.3025	18.1913	51.3216	87.1883	84.4855	90.0924	72.2439	75.1562	67.2538	1.1175	0.160275	0.255428	0.592731	0.300604
4762	12.271	/	601.412	HMDB0039520	Soyasapogenol B 24-O-bglucoside	C36H60O8	620.429	1	[M-H2O-H]-	40	11.6	90.16			1.42827	1.94063	2.17938	1.64998	1.41017	1.19346	0.835722	1.23528	3.64008	0.851278	1.00684	1.19552	1.63365	1.46079	1.11833	0.161352	0.29263	0.533681	0.414471
2967	4.765	/	435.167	HMDB0062445	alpha-CEHC glucuronide	C22H30O10	454.184	2	[M-H2O-H]-	45.8	41	90.18			12.21	17.3984	14.5753	16.2312	16.7758	24.6734	13.3923	13.889	11.2572	15.0012	19.8353	17.5539	16.9774	15.1548	1.12026	0.163836	0.195652	0.708516	0.214881
2982	10.249	/	297.257	HMDB0252700	Geran-8-YL geran	C20H34	274.266	7	[M+Na]+	49.3	57.9	96.3			42.9947	40.4104	39.7674	58.3194	43.7749	58.1928	37.8054	29.4067	45.4273	55.7336	45.5745	39.0335	47.2433	42.1635	1.12048	0.164114	0.18303	0.737477	0.302964
1501	11.498	208.182	209.19	HMDB0039884	2-Cyclotetradecen-1-one	C14H24O	208.183	2	[M+H]+	49	49.4	97.77			34.6737	32.1744	34.1765	45.9728	33.3037	38.9544	30.2674	30.2168	40.6861	39.5993	32.4957	22.0641	36.5426	32.5549	1.12249	0.166704	0.159539	0.797132	0.328289
508	9.637	/	209.119	HMDB0037294	2-Methyl-3-(2-pentenyl)-2-cyclopenten-1-one	C11H16O	164.12	2	[M+FA-H]-	48.8	47.2	99.08			135.618	78.3467	152.015	180.581	200.657	182.74	57.5395	110.6	185.735	193.613	169.537	110.481	154.993	137.918	1.12381	0.168395	0.24593	0.609188	0.245846
7621	7.798	/	575.318	HMDB0002513	Lithocholate 3-O-glucuronide	C30H48O9	552.33	1	[M+Na]+	48.1	50.3	91.45			81.6582	78.5806	69.0247	69.9	218.38	73.966	212.958	82.6335	48.8423	26.5462	86.5551	68.7145	98.5848	87.7082	1.12401	0.168654	0.323204	0.490524	0.298107
5246	10.524	/	409.273	HMDB0251084	Dexanabinol	C25H38O3	386.282	3	[M+Na]+	43.1	24	95.6			46.02	62.3057	30.0414	27.7952	81.9166	17.4746	97.3375	19.3949	13.3673	25.2437	40.4342	40.3954	44.2589	39.3622	1.1244	0.169159	0.322105	0.492002	0.269054
4482	11.789	/	371.221	HMDB0248693	Ataprost	C21H32O4	348.23	5	[M+Na]+	49.2	55.9	96.11			489.553	561.885	433.025	599.335	755.141	664.88	537.502	411.372	383.261	556.664	607.573	619.462	583.97	519.306	1.12452	0.16931	0.17755	0.750678	0.286138
2872	9.392	292.203	293.211	HMDB0301804	12-oxo-PDA	C18H28O3	292.204	2	[M+H]+	49.6	53.4	96.85			87.8671	118.046	105.838	104.194	127.507	138.833	58.6692	90.2945	157.773	107.657	108.44	83.6556	113.714	101.082	1.12497	0.169891	0.21739	0.662761	0.325573
5141	12.378	/	405.351	HMDB0035515	3,5-Didecanoylpyridine	C25H41NO2	387.314	9	[M+NH4]+	42	26.3	93.73			157.813	179.292	158.515	193.167	197.245	139.182	117.288	169.82	171.197	164.672	150.408	137.077	170.869	151.744	1.12604	0.171256	0.106593	0.972273	0.343733
7113	8.591	/	523.302	HMDB0034200	Physalolactone B	C30H44O6	500.314	1	[M+Na]+	49.1	52.7	93.65			79.2588	73.3291	52.3981	80.6048	150.302	45.2975	169.748	30.7924	20.556	55.566	73.9027	76.6484	80.1984	71.2022	1.12635	0.171651	0.315599	0.500864	0.375894
208	1.006	/	159.03	HMDB0000150	Gluconolactone	C6H10O6	178.048	1	[M-H2O-H]-	44.1	29.8	92.51			72.1123	67.4084	65.6992	80.3398	81.9914	74.4399	68.9486	51.712	48.8804	75.9157	74.9258	71.9693	73.6652	65.3919	1.12652	0.17187	0.100364	0.99842	0.337167
4096	11.506	/	353.283	HMDB0038525	3-(10-Heptadecenyl)phenol	C23H38O	330.292	5	[M+Na]+	53.1	75	96.44			42.4453	53.7949	48.8803	66.5833	54.6657	41.9288	50.9219	41.3379	50.4919	40.1675	45.3465	44.8439	51.383	45.5183	1.12884	0.174846	0.118942	0.924663	0.320432
397	11.75	124.089	125.096	HMDB0031414	2,3-Dimethyl-2-cyclohexen-1-one	C8H12O	124.089	1	[M+H]+	52.4	64	98.89			437.459	437.226	343.374	439.462	476.609	534.57	347.001	372.808	343.29	486.308	425.5	387.569	444.783	393.746	1.12962	0.175838	0.105591	0.976373	0.348395
4930	9.679	/	395.182	HMDB0038742	Armillasin	C22H28O5	372.194	1	[M+Na]+	49.2	53.9	93.93			24.4588	51.1624	22.764	34.8895	72.8107	24.1434	67.6829	11.7557	21.8271	27.4376	41.4682	33.6296	38.3715	33.9668	1.12967	0.175907	0.305207	0.515405	0.242388
2025	6.663	/	365.034	HMDB0240468	4'-Methylepicatechin 5-sulfate	C16H16O9S	384.052	2	[M-H2O-H]-	46	37.3	94.55			48.0453	51.0648	41.0429	111.175	91.977	89.1194	61.0673	56.191	73.7455	42.5693	76.0063	72.7052	72.0707	63.7141	1.13116	0.1778	0.23937	0.62093	0.13763
1902	10.498	234.162	235.169	HMDB0036449	(1alpha,4beta,5beta)-4-Hydroxy-7(11),10(14)-guaiadien-8-one	C15H22O2	234.162	2	[M+H]+	56.9	91.1	95.35			157.728	209.791	164.434	154.078	188.047	168.523	186.079	118.767	95.0308	139.919	199.276	182.345	173.767	153.57	1.13152	0.17826	0.177221	0.751486	0.342231
2359	7.676	388.117	387.109	HMDB0029227	5-Hydroxy-3,3',4',7,8-pentamethoxyflavone	C20H20O8	388.116	2	[M-H]-	47.9	46.5	94.88			17.185	11.7188	15.1951	12.8236	10.9512	11.9617	12.4001	12.9237	13.2341	9.86944	11.5414	10.5581	13.3059	11.7545	1.13199	0.178857	0.112225	0.949911	0.31905
3475	8.866	324.193	347.182	HMDB0038580	Cibaric acid	C18H28O5	324.194	2	[M+Na]+	43.1	21	96.51			116.26	112.925	121.05	188.799	181.28	148.231	75.7614	119.535	223.53	127.304	132.714	88.0139	144.757	127.81	1.1326	0.17964	0.244972	0.610884	0.329403
2417	8.594	/	391.174	HMDB0014368	Diflorasone	C22H28F2O5	410.19	4	[M-H2O-H]-	49.8	62.6	91.35			11.4982	8.75828	10.814	16.8894	21.2421	13.0326	6.23569	8.6875	17.413	13.9859	13.9887	12.0035	13.7058	12.0524	1.13718	0.185463	0.233649	0.631437	0.254634
7323	5.46	/	543.24	HMDB0029771	7,8-Dihydrovomifoliol 9-[apiosyl-(1->6)-glucoside]	C24H40O12	520.252	1	[M+Na]+	40.6	8.15	96.05			61.0022	66.8231	44.5608	96.87	73.354	90.8626	71.2214	27.929	25.5562	67.6671	114.578	73.5726	72.2455	63.4207	1.13915	0.187952	0.266964	0.573548	0.381498
1530	3.904	/	327.109	HMDB0036562	Aucubin	C15H22O9	346.126	1	[M-H2O-H]-	40.5	10.7	93.6			19.7407	17.7197	20.7482	10.8141	14.1601	11.639	17.3134	16.269	18.3116	8.72853	10.829	11.7516	15.8036	13.8672	1.13964	0.18858	0.201946	0.694765	0.280247
6269	7.924	464.144	465.151	HMDB0258285	Sibenadet	C22H28N2O5S2	464.144	1	[M+H]+	39.8	14.8	85.01			16.3119	12.0141	14.891	9.27452	11.3159	8.3303	10.8041	11.9189	9.23667	6.6682	14.4807	9.98681	12.0229	10.5159	1.14331	0.193217	0.200287	0.698348	0.277242
2243	4.438	380.169	379.162	HMDB0031954	3-Methyl-3-butenyl apiosyl-(1->6)-glucoside	C16H28O10	380.168	2	[M-H]-	41.2	16.7	91.54			8.14759	13.2678	9.55577	12.3935	10.9577	14.7405	10.259	7.86227	10.4648	9.90053	10.4391	11.4765	11.5105	10.067	1.14338	0.193308	0.123247	0.909225	0.288366
4389	4.621	556.181	555.173	HMDB0041289	Cassitoroside	C25H32O14	556.179	3	[M-H]-	44.3	33.1	91.51			19.1014	22.1151	19.7242	16.3967	20.2273	22.4594	19.7433	33.3132	17.701	7.60169	9.68018	16.9155	20.004	17.4925	1.14358	0.193556	0.234981	0.628967	0.403796
3131	14.583	306.292	307.299	HMDB0033608	2-Heptadecylfuran	C21H38O	306.292	1	[M+H]+	50.7	57.7	97.1			0.575611	0.896962	0.546922	0.505239	0.848199	0.611228	0.640724	0.623443	0.557764	0.586332	0.494517	0.58095	0.664027	0.580622	1.14365	0.193643	0.160428	0.794721	0.280331
1050	8.875	288.173	287.166	HMDB0000153	Estriol	C18H24O3	288.173	1	[M-H]-	42.3	17.6	95.24	76.3		9.56669	6.77821	9.57896	13.9028	16.1577	10.1816	3.47822	3.73286	14.9151	7.60219	6.90385	21.1842	11.0277	9.63608	1.14441	0.194608	0.279168	0.554134	0.447262
90	1.305	130.027	129.02	HMDB0000749	Mesaconic acid	C5H6O4	130.027	2	[M-H]-	44.1	24.2	98.24	75.6	77.3	75.1604	66.1423	94.2207	107.44	140.143	120.624	100.502	74.6919	68.0869	98.8836	93.0775	92.176	100.622	87.9029	1.14469	0.194961	0.168563	0.773237	0.23573
8966	7.375	/	1032.54	HMDB0278754	PIP(PGD2/18:0)	C47H84O19P2	1014.51	6	[M+NH4]+	49.3	55.8	97.6			7.92392	5.48295	5.53294	1.64689	2.77637	0.30062	3.04339	5.48407	9.63244	0.911798	1.29542	0.278921	3.94395	3.441	1.14616	0.196811	0.330174	0.481257	0.292989
7246	3.88	/	535.178	HMDB0258278	sialosyl-Tn saccharide	C19H32N2O14	512.185	7	[M+Na]+	50.4	67.2	92.97			55.7581	58.4137	65.9496	53.1854	35.6386	18.5973	45.8928	65.2824	32.0054	29.36	28.8755	49.3461	47.9238	41.7937	1.14668	0.197457	0.246575	0.60805	0.179576
7967	4.779	620.207	621.215	HMDB0036746	Matsutakeside I	C30H36O14	620.211	5	[M+H]+	54.1	86.3	90.25			80.389	134.059	95.597	88.683	76.6881	109.315	68.155	93.548	74.2078	75.3599	90.9463	107.633	97.4553	84.9749	1.14687	0.197703	0.153336	0.814355	0.318177
30	8.758	78.0469	79.0541	HMDB0001505	Benzene	C6H6	78.047	1	[M+H]+	44.1	24.5	97.76			33.7565	29.2369	25.6722	53.4253	67.3295	35.9276	38.6578	33.5007	25.4595	34.5733	27.1841	54.4958	40.8913	35.6452	1.14718	0.198088	0.245068	0.610713	0.219774
4093	1.974	/	526.142	HMDB0259659	Adafosbuvir	C22H29FN3O10P	545.157	4	[M-H2O-H]-	42.4	21.1	95.24			151.812	146.846	179.383	167.323	129.913	195.435	145.869	192.11	126.928	136.759	120.056	123.575	161.785	140.883	1.14837	0.199586	0.106361	0.973219	0.34496
7282	9.512	/	539.297	HMDB0035719	Ganoderic acid B	C30H44O7	516.309	1	[M+Na]+	44.4	30.7	92.6			96.4496	137.883	84.9446	87.7506	155.168	65.5025	205.001	37.1478	29.029	63.7344	122.223	88.7794	104.616	90.9859	1.14981	0.201395	0.291425	0.535474	0.449806
933	3.994	168.042	169.049	HMDB0033129	3-Acetyl-4-hydroxy-6-methyl-2H-pyran-2-one	C8H8O4	168.042	1	[M+H]+	45.1	29.7	96.41			63.6684	87.0599	53.8662	73.0812	61.7076	46.979	44.7807	60.1162	72.5855	37.7806	38.425	82.1131	64.3937	55.9668	1.15057	0.202348	0.205375	0.687453	0.341544
5365	13.939	412.37	413.377	HMDB0302265	Indosterol	C29H48O	412.371	1	[M+H]+	40.7	11.9	92.7			2.81587	2.64615	2.5456	2.87748	3.50752	2.99996	1.98004	2.59753	2.28276	3.52655	2.61101	2.11003	2.89876	2.51799	1.15122	0.203167	0.115164	0.938685	0.403619
867	9.64	264.209	263.202	HMDB0036153	Shyobunyl acetate	C17H28O2	264.209	1	[M-H]-	42.5	18.7	94.59			9.69816	6.71198	9.70283	11.7215	11.996	10.8742	4.03017	6.96233	12.0484	11.1708	10.4547	8.02303	10.1174	8.78158	1.15212	0.204292	0.185296	0.732134	0.337235
5593	11.277	/	425.341	HMDB0244674	3beta-Hydroxy-5alpha-cholestan-15-one	C27H46O2	402.35	5	[M+Na]+	48.8	53.3	95.81			71.3344	61.4622	40.9944	52.5205	52.0391	65.9854	43.9354	55.2569	56.3949	61.1909	37.9409	43.6944	57.3894	49.7356	1.15389	0.206505	0.131389	0.881442	0.348559
4527	10.046	/	373.196	HMDB0012552	12-Oxo-20-hydroxy-leukotriene B4	C20H30O5	350.209	7	[M+Na]+	52.5	77.4	93.29			32.6918	5.02947	40.4839	37.6037	32.1141	35.2118	15.6321	24.0224	41.1293	32.6611	21.9833	23.1871	30.5225	26.4359	1.15458	0.207374	0.251544	0.599387	0.0317723
1617	9.723	332.197	331.19	HMDB0302941	Horminone	C20H28O4	332.199	5	[M-H]-	42.3	22.9	94.4			30.2645	38.5631	26.8374	36.0508	44.4955	32.863	20.9798	24.3493	44.6751	35.0711	28.1312	27.5289	34.8457	30.1226	1.1568	0.210136	0.154767	0.810322	0.363994
6782	12.514	/	497.36	HMDB0259600	Cholylsarcosine	C27H45NO6	479.325	3	[M+NH4]+	45.2	34.6	94.55			116.252	133.207	154.867	36.3628	117.816	138.292	26.2402	137.095	106.979	96.553	113.878	121.524	116.133	100.378	1.15695	0.210329	0.243305	0.613848	0.239628
2902	5.205	294.125	295.133	HMDB0001894	Aspartame	C14H18N2O5	294.122	12	[M+H]+	44.7	38.3	98.42			32.4428	24.6041	27.6492	19.0145	17.0604	18.4325	25.8884	39.1874	30.9325	7.39492	8.30272	8.52009	23.2006	20.0377	1.15785	0.211445	0.279252	0.554004	0.48416
6084	9.725	/	453.336	HMDB0038353	(3beta,5beta,8beta,24xi)-Ergosta-6,22-diene-3,5,8-triol	C28H46O3	430.345	4	[M+Na]+	50	60.1	94.88			393.285	320.917	342.685	412.599	409.855	386.576	566.503	172.653	291.534	296.339	391.204	235.44	377.653	325.612	1.15982	0.213907	0.203749	0.690905	0.422405
7364	3.61	/	548.26	HMDB0304492	Strictosidine	C27H34N2O9	530.226	1	[M+NH4]+	50.1	54.8	96.46			148.056	102.001	56.5714	90.6686	129.424	80.7511	154.952	79.2926	119.154	48.601	60.7307	61.0057	101.245	87.2894	1.15988	0.213979	0.249948	0.60215	0.319663
5931	9.264	/	443.203	HMDB0035779	Armillane	C23H32O7	420.215	1	[M+Na]+	53.4	74.6	93.68			22.9241	20.2712	14.4791	25.9202	43.0349	22.0641	36.592	10.0781	10.4714	23.6975	23.4548	23.8594	24.7823	21.3589	1.16028	0.214473	0.258241	0.587975	0.326899
814	4.551	/	197.081	HMDB0035721	Batatic acid	C10H12O4	196.074	1	[M+H]+	48.2	45	96.81			54.4064	54.3653	58.5802	34.3016	29.9982	22.4395	48.8189	39.5583	43.6146	20.2876	30.5241	35.9453	42.3485	36.4581	1.16157	0.216072	0.222708	0.652265	0.223457
3229	3.747	312.084	335.073	HMDB0304580	isorhamnetin 3-rutinoside-7-glucoside	C14H16O8	312.085	1	[M+Na]+	44.3	28.1	95.17			116.764	160.133	128.867	157.696	147.032	141.336	113.237	180.473	136.495	88.3122	114.824	99.9409	141.971	122.214	1.16166	0.216193	0.13116	0.8822	0.401215
2993	14.519	297.303	298.31	HMDB0031810	Tridemorph	C19H39NO	297.303	1	[M+H]+	39.8	3.5	96.42	86.2		1.7074	1.97861	2.01254	2.09746	2.33998	1.95915	1.88501	1.66135	1.54291	2.02497	1.39986	1.8814	2.01586	1.73258	1.1635	0.218468	0.045233	1.34454	0.446392
359	5.012	186.09	185.082	HMDB0030992	5-Butyltetrahydro-2-oxo-3-furancarboxylic acid	C9H14O4	186.089	2	[M-H]-	52.7	70.7	95.37			19.1665	26.112	14.5127	25.9803	41.0807	16	47.4139	6.98173	8.44814	4.96238	28.5402	26.2423	23.8087	20.4314	1.1653	0.220698	0.28113	0.551093	0.530387
5212	4.579	408.141	431.131	HMDB0041508	Marmesin galactoside	C20H24O9	408.142	4	[M+Na]+	49.9	58.9	94.88			50.4712	53.0811	68.7395	48.1362	41.2434	43.9329	36.0243	45.6622	53.6591	40.0449	37.1129	49.6623	50.934	43.6943	1.16569	0.221186	0.110326	0.957323	0.381303
5652	10.524	426.276	427.284	HMDB0242503	1alpha-Hydroxy-25,27-didehydrovitamin D3 26,23-lactone	C27H38O4	426.277	3	[M+H]+	48.5	54.2	91.43			67.7718	88.806	40.8073	45.2018	120.093	30.795	148.35	28.8895	2.36396	44.0297	52.4079	60.8736	65.5791	56.1524	1.16788	0.223888	0.305931	0.514376	0.588701
3257	12.561	/	313.252	HMDB0039827	Serratol	C20H34O	290.261	6	[M+Na]+	56.3	92	96.99			195.658	215.481	134.355	240.391	233.842	211.429	168.651	212.08	144.531	177.648	158.041	191.406	205.193	175.393	1.1699	0.226389	0.0936685	1.02841	0.375291
5408	7.224	416.146	417.154	HMDB0033280	8-Acetoxypinoresinol	C22H24O8	416.147	2	[M+H]+	52.8	69.1	96.69			83.327	152.41	135.078	89.4671	134.204	94.0172	81.8225	110.907	91.1888	109.265	92.6462	102.472	114.751	98.0503	1.17032	0.226907	0.139327	0.855964	0.32009
3682	10.139	/	335.219	HMDB0004706	8-Hydroperoxylinoleic acid	C18H32O4	312.23	2	[M+Na]+	46.5	38.5	96.27			99.2206	230.555	127.536	168.138	139.994	144.688	127.906	120.247	203.084	119.992	106.941	99.2497	151.689	129.57	1.17071	0.22738	0.196336	0.707	0.319098
4479	11.276	370.214	393.203	HMDB0255701	Nomegestrol acetate	C23H30O4	370.214	2	[M+Na]+	42.5	18.7	95.91			446.685	559.056	442.68	380.986	589.942	460.025	437.189	375.605	332.986	379.142	397.026	537.273	479.896	409.87	1.17085	0.227554	0.0933275	1.02999	0.403848
1095	10.535	/	291.197	HMDB0013623	12(13)Ep-9-KODE	C18H30O4	310.214	0	[M-H2O-H]-	53.8	72.3	97.38			1996.1	2383.2	2949.94	4415.09	4077.48	3590.02	1629.28	1769.43	2894.53	3518.55	3765.07	2986.3	3235.31	2760.53	1.17199	0.22896	0.188874	0.723829	0.299008
211	4.492	160.074	159.067	HMDB0000857	Pimelic acid	C7H12O4	160.074	2	[M-H]-	47	41.2	96.06	80.5		15.919	16.2456	18.0484	19.8571	20.1314	14.6427	14.5598	16.3868	17.8062	15.7316	13.2976	11.5877	17.474	14.8949	1.17315	0.23039	0.05408	1.26696	0.43733
698	8.198	/	239.129	HMDB0302622	Dodecatrienoic acid	C12H18O2	194.131	2	[M+FA-H]-	45.7	33.8	96.8			12.6017	9.03352	11.1363	20.5963	19.1783	18.5577	7.17928	8.26634	19.245	16.776	14.549	11.6056	15.184	12.9369	1.1737	0.231061	0.204635	0.689019	0.308274
914	3.991	/	269.07	CSID9282127	Ethyl bthioglucopyranoside	C8H16O5S	224.072	0	[M+FA-H]-	48.8	48.6	96.18			161.033	161.017	128.812	272.757	198.301	174.785	213.054	128.591	114.656	89.0552	178.486	210.401	182.784	155.707	1.1739	0.231306	0.183797	0.735661	0.350898
6127	11.799	454.344	455.351	HMDB0035090	Ganoderic acid Y	C30H46O3	454.345	2	[M+H]+	56.2	88.3	94.77			818.305	922.967	841.8	1000.43	1053.96	924.123	977.276	653.607	599.84	852.306	844.85	807.533	926.932	789.235	1.17447	0.232008	0.0563171	1.24936	0.45626
422	10.365	196.147	195.139	HMDB0302621	Dodecadienoic acid	C12H20O2	196.146	1	[M-H]-	43.7	22.1	97.94			11.2493	10.0374	13.1299	14.7314	19.0537	15.1137	5.99559	7.98223	16.4594	15.5981	14.1693	10.6582	13.8859	11.8105	1.17573	0.233554	0.178321	0.748798	0.367616
141	1.015	/	142.051	HMDB0029423	Acetylhomoserine	C6H11NO4	161.069	1	[M-H2O-H]-	47.1	41.1	95.72			76.9342	63.1239	153.52	214.627	190.692	246.871	21.6311	33.0712	26.3136	425.109	243.58	54.082	157.628	133.964	1.17664	0.234675	0.303409	0.517971	0.711566
5244	10.692	/	447.213	HMDB0040607	Kanzonol H	C26H32O5	424.225	2	[M+Na]+	44.2	29	93.82			20.7987	30.0677	17.3439	23.7799	29.7593	32.3695	21.122	17.6854	16.439	27.3177	29.4663	18.8481	25.6865	21.8131	1.17757	0.235818	0.151652	0.819152	0.361412
2106	11.616	/	247.205	HMDB0031111	5,10-Pentadecadien-1-ol	C15H28O	224.214	9	[M+Na]+	55.6	89.6	97.93			68.49	77.0893	64.8738	80.7462	78.0466	92.7992	49.9968	52.088	63.5601	76.7024	94.8699	54.7377	77.0075	65.3258	1.17882	0.237345	0.115941	0.935763	0.443159
3084	9.877	446.304	445.297	HMDB0060129	24-Oxo-1alpha,23,25-trihydroxyvitamin D3	C27H42O5	446.303	2	[M-H]-	45.1	34.8	92.79			17.4276	17.7299	11.0189	17.7809	33.4817	13.7959	27.4417	8.64636	7.50775	12.3599	18.8796	19.5171	18.5392	15.7254	1.17893	0.23748	0.239991	0.619806	0.33546
4601	11.277	/	379.299	HMDB0005096	N-Arachidonoylglycine	C22H35NO3	361.262	10	[M+NH4]+	47.9	53.6	96.45			103.073	85.636	76.6067	111.382	108.781	123.982	66.7408	77.4308	84.484	125.065	82.7477	80.3786	101.577	86.1411	1.17919	0.237799	0.116781	0.932626	0.420801
855	5.695	162.031	163.039	HMDB0002149	3 Hydroxycoumarin	C9H6O3	162.032	1	[M+H]+	54.5	74.8	98.95			4273.06	4117.03	4191.75	4341.55	4767.32	4770.86	2627.75	2796.81	3143.8	4727.66	4880.2	4259.38	4410.26	3739.27	1.17945	0.238109	0.108306	0.965346	0.463142
5336	1.623	/	413.141	HMDB0247827	Loganoside	C17H26O10	390.153	1	[M+Na]+	49.8	52.5	97.89	70.7		210.129	355.515	235.258	172.375	130.7	166.712	233.846	278.726	212.832	90.9744	124.649	135.859	211.781	179.481	1.17997	0.238745	0.232764	0.633085	0.314017
2262	5.315	382	380.993	HMDB0303771	Quercetin 3-sulfate	C15H10O10S	381.999	1	[M-H]-	53.9	76.6	94.43			399.558	511.982	443.855	376.204	334.645	401.514	510.014	289.992	245.748	332.582	279.7	432.915	411.293	348.492	1.18021	0.239042	0.124252	0.905697	0.406585
6982	9.886	/	513.355	HMDB0034525	Barringtogenol C	C30H50O5	490.366	1	[M+Na]+	44.5	29.8	93.36			459.63	427.935	381.799	585.249	542.785	666.306	345.329	357.127	496.873	481.906	457.823	451.562	510.617	431.77	1.18261	0.24198	0.100969	0.995812	0.401297
4157	6.334	/	533.166	HMDB0034280	Egonol glucoside	C25H28O10	488.168	1	[M+FA-H]-	46.4	38.4	94.26			25.3809	29.4062	38.5776	69.357	23.2643	30.4623	53.9008	22.9453	17.0198	10.9821	36.0828	41.9954	36.0747	30.4877	1.18325	0.242761	0.250768	0.600728	0.345958
1874	10.788	/	233.19	HMDB0032526	8-Tetradecenal	C14H26O	210.198	10	[M+Na]+	47.9	52.6	97.51			77.2479	72.8902	55.6882	91.9829	102.725	82.9338	64.1475	63.9078	81.0278	81.2825	62.4622	55.6114	80.578	68.0732	1.1837	0.2433	0.0974094	1.0114	0.402921
592	10.365	224.141	223.134	HMDB0303570	Vomifoliol	C13H20O3	224.141	1	[M-H]-	51.8	69.5	91.06			20.0654	18.1459	25.4877	26.3968	33.5919	27.4798	10.4434	14.6967	29.8897	28.7401	25.5107	18.4243	25.1946	21.2842	1.18372	0.243332	0.171985	0.76451	0.383727
533	5.149	/	211.098	HMDB0035235	2,4,7-Decatrienoic acid	C10H14O2	166.099	1	[M+FA-H]-	50.9	59.7	96.63			35.4734	43.5186	49.9323	25.7468	23.5516	28.5049	36.4324	35.0222	21.3527	26.1368	21.7474	33.5815	34.4546	29.0455	1.18623	0.246381	0.160317	0.79502	0.304093
1534	5.029	/	327.124	CSID4444821	molephantin	C19H22O6	346.142	1	[M-H2O-H]-	54.3	80.5	92.03			18.1566	16.1617	17.6577	18.7136	26.1396	26.3505	12.3555	11.1205	12.4665	24.8351	24.7398	18.2028	20.53	17.2867	1.18761	0.248067	0.165754	0.780535	0.377502
5299	10.172	/	411.213	HMDB0060746	3-keto-Digoxigenin	C23H32O5	388.225	2	[M+Na]+	47.5	43.2	96.01			453.014	569.887	437.31	724.507	816.21	620.954	592.539	363.825	427.789	551.01	599.458	514.418	603.647	508.173	1.18788	0.248385	0.129825	0.886643	0.371775
5870	5.423	/	919.092	HMDB0039265	Tellimagrandin II	C41H30O26	938.103	8	[M-H2O-H]-	40.1	12.5	97.26			160.898	209.312	215.112	213.426	192.955	191.248	241.124	167.928	122.21	102.056	145.675	216.858	197.159	165.975	1.18788	0.248388	0.127312	0.895132	0.432231
4043	5.243	/	353.12	HMDB0041438	Pseudomonine	C16H18N4O4	330.133	5	[M+Na]+	44.5	35.1	92.99			29.8772	29.3195	28.9735	47.218	61.0444	58.7416	25.5922	25.5372	21.5151	53.4435	45.3458	43.3038	42.529	35.7896	1.18831	0.248908	0.216311	0.664921	0.330813
1069	4.688	178.063	179.07	HMDB0038712	Isosclerone	C10H10O3	178.063	1	[M+H]+	51.7	61.5	98.1			136.606	200.088	157.428	166.657	105.894	172.931	151.493	164.838	138.468	144.345	91.0836	100.06	156.601	131.715	1.18894	0.249674	0.120386	0.919425	0.38844
623	6.584	228.136	227.129	HMDB0000933	Traumatic acid	C12H20O4	228.136	1	[M-H]-	46.2	37	95.79			32.6447	36.0365	22.1929	44.4949	22.6202	28.3805	28.6306	23.9336	22.9101	17.8062	26.8173	36.5544	31.0616	26.1087	1.18971	0.250604	0.146856	0.83311	0.348404
8152	6.392	654.228	655.235	HMDB0258292	silvestrol	C34H38O13	654.231	5	[M+H]+	42.2	23.9	92.9			15.4878	25.8031	20.2336	20.6349	23.5069	19.6823	15.8126	20.3012	16.604	15.6368	18.091	18.9114	20.8914	17.5595	1.18975	0.25066	0.0552733	1.25748	0.442831
1426	9.575	/	319.153	HMDB0301836	Pinolidoxin	C18H26O6	338.173	5	[M-H2O-H]-	42.1	23.8	93.12			9.2385	13.521	11.264	8.16834	10.5377	12.1663	9.3535	6.13464	6.65085	9.01091	11.7131	11.6743	10.816	9.08956	1.18993	0.250882	0.113208	0.946123	0.387382
3399	12.152	/	469.333	HMDB0036639	Glyyunnansapogenin B	C30H48O5	488.35	1	[M-H2O-H]-	56.3	88.5	94.21			69.0623	43.2579	40.6618	106.719	99.7328	81.3651	53.085	50.1468	54.9925	92.1488	68.3052	50.9571	73.4664	61.6059	1.19252	0.254016	0.187497	0.727007	0.248725
2139	2.572	374.122	373.115	HMDB0258644	Swertiamarin	C16H22O10	374.121	2	[M-H]-	51.7	68.3	92.39			29.2924	46.711	24.6642	22.0574	24.1812	32.4121	28.2535	18.9257	11.9974	21.3378	33.1619	36.4653	29.8864	25.0236	1.19433	0.256198	0.184082	0.73499	0.351734
6402	11.744	474.37	475.377	HMDB0039692	20,24-Epoxy-25,26-dihydroxydammaran-3-one	C30H50O4	474.371	1	[M+H]+	42.7	20.8	94.37			410.655	375.459	275.671	334.941	416.28	443.065	272.409	282.528	277.374	416.682	331.381	306.748	376.012	314.52	1.19551	0.257625	0.072597	1.13908	0.454475
755	10.069	/	247.207	HMDB0302693	Heptadecadienoic acid	C17H30O2	266.225	1	[M-H2O-H]-	44.2	26.9	95.17			7.40838	7.13577	7.34063	10.9998	11.0525	8.94689	4.8139	6.36881	10.8157	7.47105	7.42052	7.34192	8.81399	7.37198	1.19561	0.257744	0.121556	0.915225	0.407775
5021	10.067	/	641.405	HMDB0033425	Tsugaric acid A 21-glucosyl ester	C38H60O9	660.424	0	[M-H2O-H]-	44.4	33	89.36			2.89383	5.91226	3.61311	9.15299	9.13955	6.6302	2.29505	5.52234	10.1992	5.55686	3.97708	3.66488	6.22366	5.20256	1.19627	0.25854	0.235156	0.628644	0.304892
6443	10.772	477.285	478.292	HMDB0011507	LysoPE(18:2/0:0)	C23H44NO7P	477.286	2	[M+H]+	54.9	80.6	96.02			111.915	115.24	90.0448	130.849	85.1722	129.83	93.525	93.1808	85.9733	103.011	89.7562	88.8144	110.509	92.3769	1.19628	0.258555	0.0573265	1.24164	0.465375
3609	4.535	/	487.146	HMDB0030294	1-O-E-Cinnamoyl-(6-arabinosylglucose)	C20H26O11	442.148	1	[M+FA-H]-	46.9	38	97.22			54.2583	74.3167	53.1751	71.6616	67.2259	76.3917	53.7342	45.4515	53.9108	54.0916	62.2784	62.1751	66.1716	55.2736	1.19716	0.25962	0.0398159	1.39994	0.450204
753	5.356	/	247.155	HMDB0245164	2-Hydroxypropyl octanoate	C11H22O3	202.157	1	[M+FA-H]-	47.5	42.9	95.68			16.1663	37.1971	55.4648	73.7997	53.3709	49.6214	19.3445	47.2111	35.1905	32.8059	51.7563	52.1513	47.6034	39.7433	1.19777	0.260354	0.201501	0.695722	0.194773
1014	2.344	/	282.99	HMDB0245592	1-Naphthalenesulfonic acid, 3,4-dihydro-3,4-dioxo-	C10H6O5S	237.994	9	[M+FA-H]-	48.6	58.5	94.43			97.1738	105.736	93.5279	117.576	106.118	95.0599	65.2199	93.6409	82.3836	83.5589	103.659	84.9943	102.532	85.5761	1.19814	0.260793	0.0240204	1.61942	0.493188
7520	4.488	564.181	565.189	HMDB0035757	Cascaroside C	C27H32O13	564.184	5	[M+H]+	51.1	66.1	95.53			76.5783	77.8325	87.7202	45.115	45.4506	50.2504	79.4042	130.338	62.1308	9.45523	13.537	24.481	63.8245	53.2243	1.19916	0.262025	0.278014	0.555933	0.647167
4877	5.502	/	617.226	HMDB0029626	5alpha-Ethoxy-6beta-hydroxy-5,6-dihydrophysalin B	C30H36O11	572.226	4	[M+FA-H]-	48.3	51	94.52			61.516	73.5322	77.6815	58.7469	54.7333	59.2843	57.4808	76.7948	14.336	59.1926	57.5395	55.8807	64.249	53.5374	1.20008	0.263127	0.144264	0.840843	0.420668
3827	10.471	504.345	503.338	HMDB0035948	Cyclopassifloic acid D	C30H48O6	504.345	1	[M-H]-	55.4	85.4	92.51			50.4935	67.8064	34.4307	64.8464	94.5292	43.1938	103.468	22.7387	23.1961	36.8129	57.3937	51.9938	59.2167	49.2672	1.20195	0.265377	0.23459	0.629691	0.427153
1312	0.871	197.116	236.079	HMDB0029422	Histidine trimethylbetaine	C9H15N3O2	197.116	1	[M+K]+	40.6	14.6	89.49			419.969	761.28	407.821	649.213	737.581	497.727	657.653	459.506	176.709	162.801	536.676	895.511	578.932	481.476	1.20241	0.26593	0.232323	0.633908	0.485908
3387	4.871	322.047	323.055	HMDB0033559	7,7'-Dihydroxy-6,8'-bicoumarin	C18H10O6	322.048	1	[M+H]+	47.9	46.4	94.16			90.0747	121.904	129.895	94.2315	113.242	61.7156	108.243	111.99	142.072	41.0703	52.6819	51.1318	101.844	84.5317	1.2048	0.268797	0.208059	0.681814	0.434005
3084	6.64	303.194	304.201	HMDB0015596	Vildagliptin	C17H25N3O2	303.195	2	[M+H]+	50.2	58.5	94.46			14.9303	3.19548	43.0567	4.43303	10.1713	7.70103	5.69275	8.48388	25.594	6.73919	8.88852	13.7916	13.9146	11.5317	1.20665	0.271002	0.313043	0.504396	0.0845767
1682	13.147	/	337.254	HMDB0002007	Tetracosahexaenoic acid	C24H36O2	356.272	0	[M-H2O-H]-	42	17.2	93.2			2.03952	3.30374	2.90676	6.37574	6.52494	6.57869	3.08993	1.90057	2.22051	8.17218	4.05575	3.5284	4.62157	3.82789	1.20734	0.271833	0.240475	0.618931	0.295344
835	6.235	/	259.028	HMDB0304933	3- Allylphenol sulfate	C9H10O4S	214.03	1	[M+FA-H]-	49.4	52.8	95.3			14.0998	24.2613	14.7268	30.1804	37.0367	24.2033	13.5896	5.90032	11.5033	21.0742	32.7421	34.4755	24.0847	19.8808	1.21146	0.276741	0.225947	0.645994	0.424353
366	1.479	187.085	186.078	HMDB0012150	2-Keto-6-acetamidocaproate	C8H13NO4	187.084	2	[M-H]-	47.8	46.5	95.4			20.5965	15.8529	16.5257	12.6613	12.5047	12.3603	11.8193	10.5631	11.5185	14.4168	12.9395	13.4315	15.0836	12.4481	1.21172	0.277053	0.0672241	1.17247	0.438416
6504	9.801	/	481.294	HMDB0033728	Pubesenolide	C28H42O5	458.303	3	[M+Na]+	51.7	68.6	93.55			34.0949	43.8431	25.2144	37.1599	77.2839	25.5526	82.3381	13.6516	11.1939	25.1067	34.9603	33.3673	40.5248	33.4363	1.212	0.27739	0.27262	0.564443	0.473564
3204	10.868	310.214	333.203	HMDB0013623	12(13)Ep-9-KODE	C18H30O4	310.214	2	[M+Na]+	49.5	53.3	96.64			383.463	218.973	397.52	412.72	466.629	405.376	121.409	287.784	709.105	339.865	192.785	233.851	380.78	314.133	1.21216	0.277582	0.23389	0.630988	0.516545
3770	5.008	338.115	339.122	HMDB0030771	6alpha-Hydroxyphaseollin	C20H18O5	338.115	1	[M+H]+	48.3	49.1	93.8			64.0178	109.112	37.8256	124.903	77.0064	85.1837	64.8367	118.732	91.6792	45.7626	45.2486	44.6028	83.0081	68.477	1.21221	0.277634	0.217929	0.661684	0.337838
2050	9.011	/	244.263	HMDB0031078	Pentadecanal	C15H30O	226.23	2	[M+NH4]+	41.7	13	97.52			30.8235	27.9104	35.5047	24.7864	72.142	69.7804	28.4115	39.6484	41.5628	26.5698	33.6501	45.2595	43.4912	35.8503	1.21313	0.278738	0.220672	0.656252	0.202841
63	1.406	118.027	117.02	HMDB0000254	Succinic acid	C4H6O4	118.027	2	[M-H]-	43.2	18.7	99.57	86.6	87	618.226	576.954	746.2	581.462	692.918	620.654	495.017	505.303	534.395	617.785	501.407	501.512	639.402	525.903	1.21582	0.281927	0.00915077	2.03854	0.547106
261	10.052	168.115	167.108	HMDB0303972	3-hydroxycyclocitral	C10H16O2	168.115	2	[M-H]-	48.7	47.3	98.16			21.3371	13.3141	20.9046	26.7013	31.9898	26.8503	10.7353	15.9407	28.6999	23.6028	20.1295	16.9228	23.5162	19.3385	1.21603	0.282181	0.147923	0.829964	0.376976
776	9.46	250.157	249.15	HMDB0037064	FS4 toxin	C15H22O3	250.157	1	[M-H]-	43.2	20.7	96.43			24.7011	25.5248	26.8937	32.1476	33.0103	26.714	17.7024	15.9928	27.863	23.259	28.5644	25.427	28.1652	23.1347	1.21744	0.283855	0.0573647	1.24136	0.487746
764	5.1	/	249.062	CSID170998	Ketodeoxynonulosonic acid	C9H16O9	268.079	1	[M-H2O-H]-	56.4	86.4	96.31			78.5203	78.9285	80.1859	104.106	97.0239	104.794	67.3791	66.1717	69.3038	69.8099	93.9691	79.7541	90.5931	74.398	1.21768	0.284138	0.0334677	1.47537	0.493887
2246	9.778	/	379.211	HMDB0002752	Prostaglandin A2	C20H30O4	334.214	6	[M+FA-H]-	48.1	49.6	97.49			107.331	76.5466	116.258	129.634	138.462	115.901	51.2205	69.9143	153.654	112.88	100.047	73.4288	114.022	93.5241	1.21917	0.285905	0.141164	0.850276	0.4546
1164	4.621	/	297.098	HMDB0302801	Cornoside	C14H20O8	316.116	1	[M-H2O-H]-	42.8	22.7	92.04			23.3625	20.1631	22.7072	8.73983	5.43324	6.25287	19.977	24.7557	14.5723	3.11057	3.71499	4.93794	14.4431	11.8447	1.21937	0.286136	0.265478	0.575972	0.421058
6545	13.374	/	483.38	HMDB0034521	(3beta,11alpha,13beta)-3,11,13-Oleananetriol	C30H52O3	460.392	2	[M+Na]+	45.5	32.9	96.2			2.25017	22.7684	30.6796	29.2558	39.6719	41.444	23.9453	21.4123	21.2182	30.1581	20.6039	18.5309	27.6783	22.6448	1.22228	0.289577	0.214386	0.668805	0.113754
1203	5.315	302.043	301.036	HMDB0005794	Quercetin	C15H10O7	302.043	1	[M-H]-	52.3	66.8	95.87	87.1		225.081	275.198	246.718	204.739	183.706	217.195	261.895	166.398	141.693	167.028	143.172	225.966	225.439	184.359	1.22283	0.290225	0.0757227	1.12077	0.480978
2449	8.082	/	393.19	HMDB0033981	Cohumulone	C20H28O5	348.194	5	[M+FA-H]-	45.1	36	94.94			37.7328	57.2205	51.6522	64.0242	69.195	55.9444	27.667	34.5166	74.2436	50.3891	49.118	38.5697	55.9615	45.7507	1.22318	0.290642	0.127707	0.893786	0.45335
6636	10.434	/	487.342	HMDB0041135	2-Deoxybrassinolide	C28H48O5	464.35	4	[M+Na]+	52.7	77.9	90.5			78.1208	140.706	109.389	80.3716	169.109	67.7885	206.265	67.8329	29.7432	72.6195	74.2937	75.8552	107.581	87.7683	1.22574	0.293648	0.245386	0.610151	0.464208
2111	5.099	/	371.099	CSID10394547	1-O-(4-coumaroyl)-betaglucose	C15H18O8	326.1	1	[M+FA-H]-	46.5	37.3	96.38			4318.15	4015.18	4328.38	5537.49	5150.04	5482.96	3484.68	3503.63	3309.84	3700.46	5224.17	4282.07	4805.37	3917.47	1.22665	0.294723	0.0409222	1.38804	0.497116
6383	11.285	472.354	473.362	HMDB0035962	Ganoderic acid U	C30H48O4	472.355	1	[M+H]+	53.5	72.1	96.36			360.463	265.766	248.907	367.136	351.41	457.593	192.057	238.674	259.786	429.814	265.268	283.036	341.879	278.106	1.22931	0.297853	0.118152	0.92756	0.47235
1743	12.406	/	341.27	HMDB0013622	-Nonadecenoic acid	C19H36O2	296.272	2	[M+FA-H]-	53.8	74	97.16			10.4125	5.65302	7.73557	6.73824	5.14011	4.0576	6.0819	6.1704	7.55643	3.76314	4.38482	4.35281	6.62283	5.38492	1.22989	0.298525	0.148298	0.828866	0.386019
142	1.406	143.058	142.051	HMDB0061705	6-Oxopiperidine-2-carboxylic acid	C6H9NO3	143.058	2	[M-H]-	45.8	38.4	92.83			175.415	118.303	284.044	426.041	403.11	482.323	58.1408	63.4081	41.308	809.393	462.008	101.688	314.872	255.991	1.23001	0.298675	0.283577	0.547328	0.7457
4029	11.476	/	519.369	HMDB0034528	Camelliagenin A	C30H50O4	474.371	1	[M+FA-H]-	49.2	49.4	97.5			7353.43	4818.33	4925.7	9703.37	6261.89	7138.14	4990.3	4866.78	6758.83	5749.14	4996.58	5315.45	6700.14	5446.18	1.23025	0.298947	0.0903461	1.04409	0.421224
2228	10.364	/	378.19	HMDB0255699	Nolomirole	C19H27NO4	333.194	6	[M+FA-H]-	41.5	19.3	95.31			47.6053	41.2136	58.2196	59.6213	90.7023	67.5649	21.324	37.045	63.2174	68.9864	64.4585	41.2613	60.8212	49.3821	1.23164	0.300585	0.155342	0.808711	0.419723
1094	5.956	180.042	181.049	HMDB0000707	4-Hydroxyphenylpyruvic acid	C9H8O4	180.042	1	[M+H]+	44.5	26	97.69			446.241	452.246	356.464	393.162	352.688	416.044	86.2802	393.746	305.684	358.489	392.491	424.174	402.807	326.811	1.23254	0.301635	0.117771	0.928963	0.52427
1223	1.078	303.143	302.136	HMDB0039423	N5-Acetyl-N2-gammaglutamylornithine	C12H21N3O6	303.143	0	[M-H]-	43.6	26.7	91.54			103.101	96.7708	107.52	156.107	142.475	128.866	92.3073	79.2877	66.5942	143.905	118.082	94.8337	122.473	99.1683	1.23501	0.304517	0.0918125	1.0371	0.460496
3135	2.499	/	308.197	HMDB0015453	Procaterol	C16H22N2O3	290.163	1	[M+NH4]+	43.4	22.7	96.12			51.025	20.2294	21.0925	13.3986	17.5901	15.495	19.3603	21.3637	27.4908	22.8005	12.9606	8.36046	23.1384	18.7227	1.23585	0.3055	0.240441	0.618992	0.282521
2402	2.591	/	391.044	HMDB0030560	7,11,12-Triacetoxycoumestan	C21H14O9	410.064	5	[M-H2O-H]-	39.5	12.6	90.46			128.175	66.5138	93.1862	113.76	125.375	156.324	98.2475	42.1492	108.414	130.511	62.9185	110.532	113.889	92.1287	1.23619	0.305906	0.141521	0.849178	0.42309
801	8.602	/	253.145	HMDB0036821	3-Hydroxy-beta-ionone	C13H20O2	208.146	1	[M+FA-H]-	51.2	59.6	97.99			19.2709	15.7693	17.5593	17.0811	20.0889	16.6903	13.6508	13.3742	18.2846	12.1424	14.7826	13.8524	17.7433	14.3478	1.23665	0.306443	0.013093	1.88296	0.578968
1125	10.365	294.22	293.212	HMDB0301805	3-Oxo-2-(2-entenyl)cyclopentaneoctanoic acid	C18H30O3	294.219	0	[M-H]-	54.5	75.2	97.55			2260.73	1931.59	2755.07	2886.25	3386.93	2995.87	1078.15	1479.43	3212.58	2802.19	2549.8	1979.87	2702.74	2183.67	1.2377	0.307666	0.122059	0.913431	0.468374
150	1	146.022	145.014	HMDB0000208	Oxoglutaric acid	C5H6O5	146.022	2	[M-H]-	47.4	40.5	98.28	61.9		550.574	706.17	593.329	539.988	625.921	646.954	510.066	456.144	389.219	689.621	477.88	435.92	610.489	493.142	1.23796	0.307964	0.0342006	1.46597	0.531307
3001	5.099	/	439.086	HMDB0039047	9-Hydroxy-4-methoxypsoralen 9-glucoside	C18H18O10	394.09	5	[M+FA-H]-	43.1	24.6	96.75			123.66	126.417	134.03	177.883	165.599	187.735	82.2021	80.123	71.4712	167.446	179.104	158.545	152.554	123.149	1.23878	0.308918	0.132751	0.876962	0.466699
972	4.034	/	277.039	HMDB0304915	2-(4-Methoxyphenyl)ethyl hydrogen sulfate	C9H12O5S	232.041	0	[M+FA-H]-	47.3	40.6	96.27			465.996	510.747	445.205	568.215	338.797	685.015	711.569	254.697	201.547	237.803	399.418	619.095	502.329	404.021	1.24332	0.3142	0.173115	0.761666	0.490125
965	11.028	276.209	275.202	HMDB0032672	4,8,12,15-Octadecatetraenoic acid	C18H28O2	276.209	1	[M-H]-	49.1	51.4	95.29			15.5669	21.8155	18.6661	22.3171	25.8955	26.8104	14.9207	12.8312	16.5421	18.6079	21.2746	21.2201	21.8453	17.5661	1.2436	0.314525	0.059705	1.22399	0.468493
3493	3.633	/	477.138	HMDB0039927	4'-O-Methylglucoliquiritigenin	C22H24O9	432.142	5	[M+FA-H]-	43.5	26.8	96.02			61.0793	37.9671	65.825	39.6391	58.3378	61.1746	30.9501	28.5035	35.3177	45.2384	59.6376	60.902	54.0038	43.4249	1.24361	0.314539	0.111478	0.952812	0.438612
5580	5.794	/	791.154	HMDB0037650	Epigallocatechin-(4beta->8)-epicatechin 3-O-gallate	C37H30O17	746.148	10	[M+FA-H]-	39.6	16.4	92.03			148.456	143.326	103.162	88.7648	102.814	99.2833	113.694	82.4446	56.7805	77.5092	95.6265	125.372	114.301	91.9045	1.24369	0.314631	0.0929126	1.03193	0.462611
5046	6.887	/	401.159	HMDB0034474	Niveusin C	C20H26O7	378.168	5	[M+Na]+	53.3	75.3	96.45			47.1952	74.6059	50.4461	108.318	129.979	107.721	60.4465	72.6259	67.8509	48.9445	72.3622	94.2951	86.3777	69.4208	1.24426	0.315289	0.16774	0.775362	0.312201
2381	5.11	390.093	389.086	HMDB0249191	bicyclol	C19H18O9	390.095	5	[M-H]-	46.6	42	96.74			45.42	98.5742	109.753	71.5997	82.3221	84.8878	71.8732	95.1513	93.4436	1.73112	57.5388	75.6548	82.0928	65.8988	1.24574	0.317004	0.175864	0.754822	0.648512
2245	10.679	/	379.211	HMDB0001244	15-Keto-13,14-dihydroprostaglandin A2	C20H30O4	334.214	5	[M+FA-H]-	51.6	72.9	91.37			4.22184	4.46221	4.37283	4.2232	4.1193	3.17343	3.40678	3.36468	3.89875	2.60535	3.22943	3.21924	4.09547	3.28737	1.24582	0.317094	0.0124295	1.90555	0.576746
4445	10.107	/	562.316	HMDB0010387	LysoPC(18:3/0:0)	C26H48NO7P	517.317	1	[M+FA-H]-	54.6	78.7	95.47			11.2986	10.6931	11.1135	17.1324	20.2282	22.3548	6.63277	6.62704	7.36788	20.0323	16.6626	17.1417	15.4701	12.4107	1.24652	0.3179	0.181749	0.740528	0.427253
183	13.258	/	151.04	HMDB0256217	Penicillic acid	C8H10O4	170.058	1	[M-H2O-H]-	41.6	14.9	94.89			21.0749	19.6574	17.7689	39.4923	32.0422	38.7267	19.0174	18.0558	18.5802	29.2031	25.3261	25.1084	28.1271	22.5485	1.2474	0.318929	0.134263	0.872042	0.347107
5311	10.345	410.281	411.289	HMDB0257271	1,25-Dihydroxy-16-ene-23-yne-vitamin D3	C27H38O3	410.282	2	[M+H]+	45.5	34.5	94.98			64.7299	86.1022	62.195	70.1564	140.316	58.5966	141.426	31.1111	34.4238	52.5983	64.7916	61.9226	80.3494	64.3789	1.24807	0.3197	0.225823	0.646232	0.48697
202	4.676	/	157.051	HMDB0302935	2-Hexen-4-olide	C6H8O2	112.052	2	[M+FA-H]-	45	32.4	94.6			38.5555	27.8885	28.7805	29.5675	48.6745	23.1079	36.1777	24.6466	24.985	22.4009	18.5606	30.7185	32.7624	26.2482	1.24818	0.319824	0.106962	0.970772	0.454392
3420	10.487	472.356	471.348	HMDB0256893	Pseudojujubogenin	C30H48O4	472.355	1	[M-H]-	53.9	77.8	92.65			40.941	31.3474	27.9372	58.777	47.6436	59.2816	27.4128	28.3162	31.7205	52.0058	40.7256	32.7348	44.3213	35.486	1.24898	0.320752	0.119665	0.922035	0.396282
369	6.911	/	187.098	HMDB0038310	xi-Tetrahydro-6-propyl-2H-pyran-2-one	C8H14O2	142.099	3	[M+FA-H]-	44.6	28.1	97.83			15.4944	41.0401	17.0156	18.9536	131.71	42.251	35.7557	32.7114	33.0008	34.8121	39.4724	37.5526	44.4108	35.5508	1.24922	0.321026	0.269159	0.569991	0.134136
6665	4.94	/	491.152	HMDB0256772	Prim-O-glucosylcimifugin	C22H28O11	468.163	1	[M+Na]+	51.8	65.8	94.29			32.6294	45.276	35.981	26.9901	26.4064	25.7756	25.1027	34.2185	32.0332	21.4583	17.9108	23.7318	32.1764	25.7426	1.24993	0.321849	0.0948837	1.02281	0.481973
4158	0.98	/	533.172	HMDB0006620	Fucosyllactose	C18H32O15	488.174	0	[M+FA-H]-	41.3	8.23	98.74			770.089	1071.07	968.009	853.42	843.846	701.32	862.303	1043.66	898.35	463.102	416.255	482.39	867.958	694.344	1.25004	0.321976	0.113956	0.943263	0.525202
3965	4.71	516.126	515.119	HMDB0304637	4,5-Dicaffeoylquinic acid	C25H24O12	516.127	0	[M-H]-	48.4	43.2	98.97	87.2		31663.3	27126.1	29833.9	32114.4	31353.5	26826.9	20536.2	22018.8	22878.5	22822.9	28990.1	25720	29819.7	23827.7	1.25147	0.323624	0.0055616	2.2548	0.605332
1527	7.303	328.095	327.088	HMDB0034109	Frenolicin B	C18H16O6	328.095	2	[M-H]-	49.3	53.4	95.34			39.5757	24.5701	34.9776	30.5543	28.7178	24.1723	25.6039	27.5595	25.4267	20.9505	24.1052	22.1605	30.428	24.301	1.25213	0.32438	0.0361528	1.44186	0.526554
4983	11.277	396.302	397.309	HMDB0038504	alpha-Micropteroxanthin B	C27H40O2	396.303	1	[M+H]+	56.1	88.3	93.61			208.14	162.838	144.398	224.272	214.531	264.375	113.951	143.939	158.292	240.755	156.338	159.037	203.092	162.052	1.25325	0.325677	0.0886795	1.05218	0.512011
347	10.167	/	181.124	HMDB0032662	9-Hydroxy-10-undecenoic acid	C11H20O3	200.141	2	[M-H2O-H]-	41.5	12.4	97.08			8.57028	5.18324	9.21731	11.9146	10.4402	9.35145	3.47305	5.72239	12.3225	9.55193	7.74159	4.78093	9.11285	7.2654	1.25428	0.32686	0.147784	0.830371	0.475524
8055	7.099	/	637.225	HMDB0304575	Chrysoeriol 7-O-neohesperidoside	C32H38O12	614.236	1	[M+Na]+	52.7	68.2	97.08			95.648	116.433	112.887	95.0394	121.606	122.752	73.8315	84.7362	72.6873	101.054	95.7123	101.284	110.728	88.2176	1.25516	0.327877	0.0154024	1.81241	0.596881
3795	10.272	502.33	501.322	HMDB0034551	Medicagenic acid	C30H46O6	502.329	1	[M-H]-	52.8	72.2	92.61			44.6	51.0016	31.2123	49.4466	80.7676	27.8068	70.0213	18.2517	19.37	36.1466	50.3078	32.7262	47.4725	37.8039	1.25576	0.328557	0.193473	0.713379	0.447521
5046	10.972	/	645.437	HMDB0294773	DG(12:0/22:6OH(14)/0:0)	C37H60O6	600.439	1	[M+FA-H]-	44.6	27.8	96.56			21.2005	17.7387	22.9875	43.3571	39.2195	30.6607	10.1102	11.3705	32.6653	33.1066	36.1723	16.0345	29.194	23.2432	1.25602	0.32886	0.184028	0.735117	0.461432
4066	5.199	/	523.219	HMDB0006765	2-Methoxy-estradiol-17b 3-glucuronide	C25H34O9	478.22	0	[M+FA-H]-	49.1	50.1	95.66			189.725	126.118	123.403	127.343	107.079	89.5046	140.217	187.231	138.087	40.9528	53.201	47.4731	127.195	101.194	1.25695	0.32993	0.189069	0.72338	0.569355
6095	3.909	/	455.116	HMDB0248668	Asperulosidic acid	C18H24O12	432.127	1	[M+Na]+	49.7	52.3	97.84			218.953	164.706	495.567	80.2817	75.3925	59.4906	214.474	267.319	165.307	69.4312	104.405	48.9988	182.398	144.989	1.25801	0.331148	0.282525	0.548942	0.121353
250	10.068	/	165.129	HMDB0033724	Undecylenic acid	C11H20O2	184.146	1	[M-H2O-H]-	43.1	19.9	97.03			10.475	6.13837	10.6723	12.6374	16.2579	12.8469	4.22865	7.87382	15.069	9.93599	9.25081	8.44882	11.5046	9.13452	1.25947	0.332816	0.138723	0.85785	0.433725
3375	11.689	/	467.317	HMDB0303399	Quillajasaponin	C30H46O5	486.335	1	[M-H2O-H]-	53.4	74.6	93.62			56.0153	48.288	44.7047	82.6267	71.0935	97.9088	39.7369	35.0997	36.4811	84.9236	77.8302	43.8057	66.7728	52.9795	1.26035	0.333826	0.15264	0.816331	0.432726
1623	7.673	/	331.25	HMDB0061663	12-hydroxyheptadecanoic acid	C17H34O3	286.251	2	[M+FA-H]-	41.7	13.4	96.98			35.3729	32.6256	33.2803	35.4103	25.0638	20.8474	37.8049	18.7658	17.317	17.0644	28.3987	25.5061	30.4334	24.1428	1.26055	0.334058	0.0961323	1.01713	0.507724
7961	9.287	620.165	621.172	HMDB0038937	Garcilivin B	C36H28O10	620.168	6	[M+H]+	49.1	57.6	94.68			47.8746	51.3566	67.5845	61.5712	50.2531	57.4771	28.2351	39.8783	44.1692	51.7445	59.7018	42.6498	56.0195	44.3965	1.2618	0.335485	0.0474381	1.32387	0.569528
1175	12.181	298.251	297.244	HMDB0031127	5-Hexyltetrahydro-2-furanoctanoic acid	C18H34O3	298.251	1	[M-H]-	44.8	31.6	93.78			40.4009	35.0069	38.5026	39.2094	33.297	29.7607	30.1598	35.0683	36.6915	22.5889	21.7369	24.8003	36.0296	28.5076	1.26386	0.337834	0.0319292	1.49581	0.576485
3458	9.982	475.27	474.263	HMDB0011509	LysoPE(18:3/0:0)	C23H42NO7P	475.27	1	[M-H]-	45.5	33	95.33			9.72717	10.5912	9.88989	16.3457	21.1091	21.3536	6.53232	6.11666	6.0007	19.0593	15.8826	16.7975	14.8361	11.7315	1.26464	0.338722	0.183776	0.735712	0.432891
224	1.472	162.053	161.046	HMDB0000355	3-Hydroxymethylglutaric acid	C6H10O5	162.053	2	[M-H]-	43.1	19.7	98.05	67.5		294.293	270.645	247.524	310.007	308.291	323.034	215.629	161.154	138.228	301.385	316.865	251.86	292.299	230.853	1.26617	0.340467	0.0671445	1.17299	0.536754
994	10.515	280.204	279.197	HMDB0112098	5-Pentyl-2-furanoctanoic acid	C17H28O3	280.204	1	[M-H]-	47.3	42.8	94.87			12.4904	15.6926	13.8053	18.1658	23.5323	14.907	7.79337	8.61768	14.188	15.5078	18.3718	13.3568	16.4322	12.9726	1.26669	0.341062	0.0992503	1.00327	0.490735
6120	11.691	454.308	477.297	HMDB0012556	13'-Carboxy-alpha-tocotrienol	C29H42O4	454.308	1	[M+Na]+	48.1	51.9	90.09			9.93193	16.9401	10.8686	11.9896	17.0981	9.64026	20.6789	6.94454	5.76139	7.84009	8.54037	10.5839	12.7448	10.0582	1.2671	0.341533	0.178881	0.747437	0.52456
4637	7.336	380.217	381.224	HMDB0245561	20-Cooh ltb4	C21H32O6	380.22	7	[M+H]+	39.2	11.4	92.61			34.8505	45.1205	48.549	35.4247	43.027	25.2997	23.7506	33.1346	45.0055	27.4726	28.1928	25.6216	38.7119	30.5296	1.26801	0.342568	0.0804982	1.09421	0.510362
3777	9.204	/	499.307	HMDB0039691	Ganolucidic acid C	C30H46O7	518.324	1	[M-H2O-H]-	53.1	74.2	92.3			63.6454	16.8562	17.6459	45.0205	64.1248	110.016	79.0994	18.8024	18.4248	47.3786	53.0442	33.4777	52.8848	41.7045	1.26808	0.342649	0.23574	0.627566	0.199491
6877	10.435	504.344	505.352	HMDB0302616	1-beta-Hydroxyeuscaphic acid	C30H48O6	504.345	1	[M+H]+	57.5	95.7	93.02			8.97872	7.72307	5.48492	6.59257	27.1971	8.5915	11.495	5.66031	4.31439	7.79468	9.27969	12.3433	10.7613	8.48123	1.26884	0.343509	0.251227	0.599933	0.221342
7422	4.273	556.119	557.126	HMDB0302946	Salvianolic acid K	C27H24O13	556.122	6	[M+H]+	51.3	72	91.07			78.4076	74.9486	80.5803	77.6787	54.7747	49.0825	55.5233	64.7493	46.393	33.6335	58.7961	68.2196	69.2454	54.5525	1.26934	0.344074	0.0641594	1.19274	0.520133
2466	13.542	/	270.279	HMDB0041335	8-Heptadecenal	C17H32O	252.245	2	[M+NH4]+	42.7	18.8	96.69			5.05638	4.69096	5.12232	5.0185	5.30976	4.33826	3.93628	4.2546	3.6988	3.38826	3.53267	4.41745	4.9227	3.87134	1.27157	0.346614	0.00213554	2.67049	0.670727
6349	11.434	470.339	493.328	HMDB0302096	Kuguacin A	C30H46O4	470.34	1	[M+Na]+	55.8	86.1	94.66			1581.73	1372.48	1585.53	1738.19	1530.14	2312.43	1058.86	1411.99	1010.45	1771.92	1312.09	1392.9	1686.75	1326.37	1.27171	0.346765	0.054627	1.26259	0.564533
2184	8.615	/	375.218	HMDB0041585	Tussilagonone	C21H30O3	330.219	2	[M+FA-H]-	43.7	25.3	95.6			10.5496	13.3033	4.9526	12.4093	16.6117	6.04112	20.0747	3.32077	2.91197	5.9192	9.95343	7.99284	10.6446	8.36216	1.27295	0.348172	0.221978	0.653689	0.518177
1803	1.216	/	347.06	HMDB0060017	Pyrogallol-2-O-glucuronide	C12H14O9	302.064	6	[M+FA-H]-	42.7	25	95.96			76.3207	99.1159	90.2098	94.6032	105.43	111.493	79.6833	104.062	87.6944	62.9298	61.5907	56.7731	96.1956	75.4556	1.27486	0.350342	0.0369378	1.43253	0.564886
5793	6.018	/	437.214	HMDB0030895	(11x)-11,12-Dihydroxy-1(10)-spirovetiven-2-one 12-glucoside	C21H34O8	414.225	1	[M+Na]+	44.2	29.3	93.17			76.268	99.3376	64.3471	71.6187	53.058	72.4399	152.775	19.2161	24.1222	17.7241	38.5431	90.4312	72.8449	57.1353	1.27495	0.350444	0.24577	0.60947	0.740829
2878	11.052	/	429.187	HMDB0010317	17-beta-Estradiol glucuronide	C24H32O8	448.21	10	[M-H2O-H]-	39.1	15.2	90.83			9.21215	7.72397	9.3249	10.7895	10.4339	11.1464	4.81016	6.02952	9.32766	8.58207	8.9547	8.272	9.77178	7.66268	1.27524	0.350772	0.0353929	1.45108	0.550943
2659	3.674	410.158	409.151	HMDB0252130	Eurycomanol	C20H26O9	410.158	2	[M-H]-	43.6	22.8	96.95			364.436	387.243	402.173	447.921	330.877	392.189	222.562	163.843	237.737	355.615	436.623	406.323	387.473	303.784	1.27549	0.351051	0.082453	1.08379	0.550146
1364	11.416	200.156	201.163	HMDB0036451	gamma-Calacorene	C15H20	200.157	1	[M+H]+	53.4	70.4	98.26			870.888	1145.28	1204.9	1161.16	1608.43	1057.95	1246.17	1002.38	612.788	768.655	885.005	1011.08	1174.77	921.013	1.27552	0.351082	0.0663303	1.17829	0.536072
2808	2.043	289.142	290.149	HMDB0061151	Hydroxylated N-acetyl desmethyl frovatriptan	C15H19N3O3	289.143	2	[M+H]+	47.8	45.1	96.03			211.158	77.4724	103.756	86.4745	78.7671	96.5158	72.1135	89.9739	153.609	37.6711	90.3384	68.796	109.024	85.417	1.27637	0.35205	0.20089	0.697042	0.432515
5	1.714	71.0735	72.0808	HMDB0031641	Pyrrolidine	C4H9N	71.0735	0	[M+H]+	44	21.4	98.86			282.983	263.21	257.65	227.207	194.339	223.484	197.897	120.857	191.841	158.404	212.087	253.857	241.479	189.157	1.2766	0.352308	0.0404553	1.39302	0.584237
2863	7.624	/	293.172	HMDB0303264	Monomenthyl glutarate	C15H26O4	270.183	2	[M+Na]+	45.1	30.8	96.84			77.6554	61.8752	55.4704	72.891	193.345	69.4435	56.3135	48.9102	56.5153	65.9155	61.2863	126.499	88.4468	69.24	1.27739	0.353202	0.22177	0.654097	0.347914
1909	12.653	/	235.169	HMDB0037907	2,6,10,10-Tetramethyl-1-oxaspiro[4.5]decan-6-ol	C13H24O2	212.178	10	[M+Na]+	51.7	82.5	86.37			27.0328	35.1065	25.6944	34.3301	39.7783	35.5814	22.3798	21.312	23.0371	31.4417	30.4378	25.9823	32.9206	25.7651	1.27772	0.353571	0.0299393	1.52376	0.592694
7642	5.12	/	577.225	HMDB0038934	Ssioriside	C27H38O12	554.236	1	[M+Na]+	55.4	80.3	97.55			60.331	46.7146	41.5129	25.5427	34.1452	21.1877	42.8834	52.384	39.6121	12.3209	13.632	18.7085	38.239	29.9235	1.27789	0.353767	0.199804	0.699396	0.493259
4861	8.537	616.197	615.19	HMDB0036367	delta-Viniferin 3'''-glucoside	C34H32O11	616.194	4	[M-H]-	49.3	52.5	98.67			249.983	232.97	343.844	362.124	304.777	267.533	136.395	198.516	193.692	264.835	365.983	217.895	293.539	229.553	1.27874	0.354725	0.081474	1.08898	0.527561
4699	11.872	/	383.294	HMDB0006246	Tetracosatetraenoic acid (24:4n-6)	C24H40O2	360.303	5	[M+Na]+	52.6	72.1	96.33			51.1607	56.1503	39.7989	73.8976	50.2099	46.3974	34.1689	37.4482	41.3935	49.154	43.0796	42.6513	52.9358	41.3159	1.28124	0.357546	0.0434315	1.3622	0.57922
2368	4.994	/	387.167	HMDB0032870	Jasmolone glucoside	C17H26O7	342.168	2	[M+FA-H]-	42.4	19.5	94.97			30.9695	26.6359	28.4093	31.4477	34.1114	33.5494	21.59	14.4245	13.7165	32.1065	31.94	30.3495	30.8538	24.0212	1.28445	0.361145	0.0752947	1.12324	0.556639
2023	5.617	366.005	364.998	HMDB0240539	Kaempferol 3-sulfate	C15H10O9S	366.005	1	[M-H]-	53.9	81.1	90.09			50.4348	48.5335	63.0712	55.2505	44.7332	42.1397	53.757	60.7502	64.6679	19.0443	16.6969	21.7576	50.6938	39.4457	1.28516	0.361944	0.150684	0.821932	0.617638
6376	9.309	/	473.195	HMDB0257249	Rivenprost	C24H34O6S	450.208	4	[M+Na]+	40.4	13.8	92.43			27.8256	29.2994	24.2498	41.4895	36.6218	42.3677	22.5594	8.99741	10.5291	41.5332	38.1596	35.1819	33.6423	26.1601	1.28602	0.362909	0.162774	0.788416	0.605369
248	3.674	166.063	165.056	HMDB0041611	Ethyl 2-furanacrylate	C9H10O3	166.063	2	[M-H]-	50.9	58.9	97.43			47.7015	45.9426	46.0045	52.6623	38.9246	53.6587	22.5981	21.4477	28.1298	41.2302	49.0751	58.8192	47.4823	36.8833	1.28737	0.364422	0.0954035	1.02044	0.559927
11	1.309	88.0162	87.0089	HMDB0000243	Pyruvic acid	C3H4O3	88.016	2	[M-H]-				80.9		38.6713	39.0739	47.2119	70.528	112.298	119.135	40.263	40.7311	39.6459	87.3422	65.5074	58.0823	71.1529	55.262	1.28756	0.364636	0.179478	0.74599	0.282872
5534	10.114	422.207	423.214	HMDB0301987	Xanthoangelol G	C26H30O5	422.209	7	[M+H]+	40.7	19.6	91.62			23.4535	15.5961	15.8792	20.8713	63.777	14.7911	22.0859	13.604	12.3425	34.4169	18.1326	19.2629	25.7281	19.9741	1.28807	0.365209	0.241901	0.616362	0.261143
441	0.84	129.079	130.086	HMDB0000070	Pipecolic acid	C6H11NO2	129.079	0	[M+H]+	46.1	33.6	96.79			38.1119	19.2673	46.263	13.9361	12.305	13.1605	12.746	24.7857	27.139	10.3437	13.7721	22.2253	23.8406	18.502	1.28855	0.365744	0.222012	0.653624	0.262601
666	6.144	146.037	147.044	HMDB0001218	Coumarin	C9H6O2	146.037	1	[M+H]+	46.2	36.2	95.95			85.3579	80.088	86.2084	66.8858	59.9518	121.61	68.958	42.6805	64.0589	63.139	59.9295	88.9964	83.3503	64.627	1.28971	0.367048	0.0792991	1.10073	0.528254
1979	5.199	362.173	361.166	HMDB0034475	Hydroxyisonobilin	C20H26O6	362.173	1	[M-H]-	56	83.8	97.02			58.3835	41.1455	41.484	37.8398	35.2044	25.7527	39.9667	59.1101	45.739	11.6858	14.7143	14.686	39.9683	30.9836	1.28998	0.36735	0.177338	0.751199	0.614669
244	3.628	166.027	165.02	HMDB0002334	Benzoquinoneacetic acid	C8H6O4	166.027	2	[M-H]-	53.8	74.6	96.87			42.9197	37.78	43.239	29.3464	28.6812	27.4683	28.1241	21.1734	41.0433	20.9522	23.9823	26.7313	34.9058	27.0011	1.29275	0.370447	0.064449	1.19078	0.562136
942	4.718	274.015	273.008	HMDB0029200	Ferulic acid 4-O-sulfate	C10H10O7S	274.015	0	[M-H]-	48.1	49.7	91.22			49.8673	105.34	59.0852	58.7284	75.7072	53.1603	74.3706	27.1137	27.9427	58.1164	49.957	73.0187	66.9814	51.7532	1.29425	0.372113	0.128206	0.892093	0.504475
2354	1.542	261.157	262.165	HMDB0013132	Hydroxyvalerylcarnitine	C12H23NO5	261.158	1	[M+H]+	45.4	31.5	96.87			47.8155	82.3543	40.0941	70.3833	49.2849	110.129	50.3788	25.5076	10.5504	38.2573	80.9541	103.216	66.6768	51.4774	1.29526	0.373246	0.210906	0.67591	0.58947
1946	7.201	/	359.114	HMDB0029304	3,4-DHPEA-EA	C19H22O8	378.131	1	[M-H2O-H]-	51.5	64.6	94.25			19.393	11.979	19.4886	14.1961	13.6818	10.691	12.2228	10.9113	16.617	9.37873	10.9079	8.96846	14.9049	11.501	1.29597	0.374029	0.0693015	1.15926	0.541375
391	1.115	/	124.087	HMDB0245227	2-Methyleneglutaronitrile	C6H6N2	106.053	1	[M+NH4]+	41	13.4	93.01			100.789	33.596	79.0057	29.2897	56.8112	35.3387	47.6331	40.8067	61.8179	29.1252	38.2716	39.9705	55.8051	42.9375	1.29968	0.378159	0.184765	0.733379	0.303651
5603	14.402	424.37	425.377	HMDB0035265	Anhydrosophoradiol	C30H48O	424.371	1	[M+H]+	54.5	76.6	96.7			39.3666	41.1758	36.3101	46.6	40.9607	48.0825	28.7663	28.2266	24.4954	42.582	38.9834	31.1043	42.0826	32.3597	1.30047	0.379028	0.0190189	1.72081	0.656263
8285	6.322	678.289	679.296	HMDB0039005	Hv-NCC-1	C35H42N4O10	678.29	2	[M+H]+	51.2	63.4	94.69			32.2866	17.3633	19.3769	21.3637	13.6768	19.9818	23.4142	15.3565	11.8975	8.17925	13.9026	22.4331	20.6748	15.8639	1.30327	0.382131	0.125052	0.902909	0.524011
5453	10.503	/	419.33	HMDB0303011	31-Nordehydrolanosterol	C28H44O	396.339	4	[M+Na]+	51.3	66.3	95.47			123.947	102.674	91.1741	121.178	133.956	130.122	75.8568	81.8068	86.4852	110.224	91.1578	92.8549	117.175	89.7309	1.30585	0.384992	0.0116984	1.93187	0.664067
7070	10.928	519.332	520.339	HMDB0010386	LysoPC(18:2/0:0)	C26H50NO7P	519.332	1	[M+H]+	57.6	91.4	97.82			224.086	171	192.067	220.896	232.73	244.082	165.003	135.668	176.403	195.81	167.185	142.285	214.143	163.726	1.30794	0.387295	0.00886857	2.05215	0.674064
3149	3.821	451.146	450.139	HMDB0038735	5-O-Feruloylnigrumin	C21H25NO10	451.148	4	[M-H]-	51	70.5	89.43			8.19739	6.40875	5.53386	7.67988	6.35729	8.99891	5.79806	2.18229	2.80883	5.68156	7.7361	8.78659	7.19601	5.4989	1.30863	0.388054	0.10743	0.968874	0.574255
4528	7.508	/	373.196	HMDB0012590	15-Oxo-lipoxin A4	C20H30O5	350.209	9	[M+Na]+	44.3	37.8	93.41			8.68874	30.1354	20.8502	39.0237	13.7225	38.3831	15.3979	6.12882	15.468	29.2439	28.804	20.0429	25.1339	19.1809	1.31036	0.389966	0.194345	0.711427	0.370535
125	5.303	137.024	136.017	HMDB0304180	4-Hydroxybenzoate	C7H5O3-	137.024	2	[M-H]-	40.4	10.5	93.63			111.174	140.32	118.273	153.5	147.102	161.514	104.498	93.6667	92.3762	115.125	111.83	117.137	138.647	105.772	1.31081	0.390459	0.00762294	2.11788	0.635992
5735	7.975	/	433.31	HMDB0012958	gamma-Tocotrienol	C28H42O2	410.318	4	[M+Na]+	53.4	78	93.98			13.7436	13.4353	18.3125	11.9201	28.0468	9.01529	22.2472	9.08029	4.53155	11.1371	11.8601	13.0054	15.7456	11.9769	1.31466	0.394689	0.176993	0.752045	0.487744
5938	12.933	442.381	443.388	HMDB0036838	Betulin	C30H50O2	442.381	1	[M+H]+	56.3	84.4	97.75	67.2		16.7825	14.1915	16.8042	17.5366	20.4786	5.92956	11.5495	14.7186	9.26319	13.006	10.7335	10.4878	15.2872	11.6264	1.31486	0.394914	0.0879003	1.05601	0.410164
1576	1.31	/	215.139	HMDB0061684	N-Acetylisoleucine	C8H15NO3	173.105	0	[M+ACN+H]+	41.7	13.1	96.13			32.6563	42.4348	27.8366	32.4288	33.5308	39.6216	32.2345	21.4055	15.7376	22.9759	36.204	29.976	34.7515	26.4223	1.31524	0.395321	0.0464096	1.33339	0.617024
4904	10.345	392.271	393.278	HMDB0039019	3-Hydroxy-10'-apo-b,y-carotenal	C27H36O2	392.272	2	[M+H]+	48	49.8	92.34			17.2577	21.1225	16.6856	22.3314	45.5237	17.363	35.7803	9.67955	7.28865	17.0419	20.4431	16.2479	23.3807	17.7469	1.31745	0.397747	0.197869	0.703622	0.519784
4153	5.005	534.137	533.13	HMDB0257353	Ruberythric acid	C25H26O13	534.137	0	[M-H]-	45.4	30.5	96.62			1427.89	1129.06	1318.68	1144.8	872.555	1047.41	657.556	761.541	908.335	1180.64	949.307	803.139	1156.73	876.753	1.31934	0.399813	0.0267141	1.57326	0.608122
5585	11.014	/	425.229	HMDB0254292	Macrolactin-A	C24H34O5	402.241	2	[M+Na]+	45.2	33.1	95.22			277.281	258.901	231.613	365.985	389.087	580.745	181.405	197.106	209.432	427.127	334.461	244.785	350.602	265.719	1.31945	0.399932	0.133826	0.873458	0.51586
493	9.578	208.183	207.176	HMDB0032215	2-Decylfuran	C14H24O	208.183	1	[M-H]-	40.9	10.6	95.52			7.02202	7.8816	7.40891	6.4057	7.21051	8.48869	4.98714	3.28886	4.45285	4.87976	8.15444	7.86306	7.40291	5.60435	1.32092	0.401545	0.0558558	1.25293	0.610744
3100	3.201	/	447.151	HMDB0041514	Benzyl O-[arabinofuranosyl-(1->6)-glucoside]	C18H26O10	402.153	1	[M+FA-H]-	42	16.6	95.21			38.3871	44.5499	35.1095	40.6281	31.2413	38.5962	36.4742	28.268	25.6181	25.2999	31.0467	26.1495	38.0854	28.8094	1.32198	0.402696	0.00712113	2.14745	0.668498
1741	8.355	/	341.234	HMDB0004667	13-HODE	C18H32O3	296.235	2	[M+FA-H]-	47.6	42.9	97.3			40.1532	91.1747	44.6744	33.8157	32.2272	32.2786	21.6769	38.4585	47.0734	37.4806	33.4236	29.2967	45.7206	34.5683	1.32262	0.403396	0.150376	0.822821	0.412543
6787	9.648	497.386	498.393	HMDB0242096	N-Nervonoyl Methionine	C29H55NO3S	497.39	8	[M+H]+	41.6	24.5	92.97			3834.84	4388.71	3717.88	5239.62	5736.08	5508.04	3388.95	3276.93	3576.44	4075.7	3727.54	3422.94	4737.53	3578.08	1.32404	0.404948	0.0230908	1.63656	0.662185
1630	3.724	/	333.06	HMDB0029383	Chlorogenoquinone	C16H16O9	352.079	6	[M-H2O-H]-	51.8	72.5	92.77			22.2097	29.8909	25.0762	28.4437	27.0972	29.2113	27.504	24.5794	19.4299	13.4203	18.9049	18.4281	26.9882	20.3778	1.32439	0.405331	0.0193674	1.71293	0.638443
209	1.314	/	159.03	HMDB0031859	Norfuraneol	C5H6O3	114.032	2	[M+FA-H]-	45.3	29	99.85			33.609	42.5954	34.329	49.1435	64.0986	37.8537	31.5876	20.8189	24.8486	36.7107	45.9573	37.5771	43.6049	32.9167	1.3247	0.405669	0.0712806	1.14703	0.553437
2006	9.614	/	363.135	HMDB0030645	Sclareapinone	C20H24O4	328.167	6	[M+Cl]-	49.8	59.7	96.11			2.12916	1.33562	2.41096	5.63705	3.94715	4.39968	1.35195	2.05605	4.66903	2.82835	2.55634	1.52692	3.30993	2.49811	1.32498	0.405967	0.172558	0.763065	0.387226
47	5.008	103.993	102.986	CSID11534750	3-Sulfanylacrylic acid	C3H4O2S	103.993	2	[M-H]-	45.4	33.4	95.86			159.985	137.313	155.932	183.548	150.224	144.878	144.443	116.353	141.98	92.4722	109.008	98.9434	155.313	117.2	1.3252	0.40621	0.00854248	2.06842	0.681883
979	12.301	172.125	173.132	HMDB0040284	1,2-Dihydro-1,1,6-trimethylnaphthalene	C13H16	172.125	1	[M+H]+	51.1	59.3	97.31			200.739	181.905	147.598	189.201	96.9697	153.973	119.551	138.536	170.44	104.319	36.5107	162.229	161.731	121.931	1.32642	0.407534	0.0973239	1.01178	0.57552
603	1.409	141.043	142.05	HMDB0001280	2-Aminomuconic acid semialdehyde	C6H7NO3	141.043	0	[M+H]+	48.2	47.3	93.76			47.2522	40.216	85.6422	125.229	99.5123	139.28	20.201	22.6973	14.932	209.944	113.174	23.9793	89.522	67.488	1.32649	0.407611	0.257251	0.589644	0.837979
932	4.467	168.042	169.049	HMDB0001868	5-Methoxysalicylic acid	C8H8O4	168.042	1	[M+H]+	42	13.5	97.7	72.8	64	228.393	306.497	192.214	426.245	240.582	329.576	211.78	297.113	216.931	187.233	180.086	205.929	287.251	216.512	1.32672	0.407865	0.0724762	1.1398	0.552848
887	10.047	/	265.217	HMDB0038685	Muricatacin	C17H32O3	284.235	1	[M-H2O-H]-	42.2	17.1	94.74			12.2711	14.0966	11.6047	13.8288	15.042	12.122	5.36331	7.76802	14.3663	13.6748	9.98124	8.29128	13.1609	9.90749	1.32838	0.409664	0.0466245	1.33139	0.630157
3472	6.358	/	475.165	HMDB0033277	8-Acetoxy-4'-methoxypinoresinol	C23H26O8	430.163	7	[M+FA-H]-	46.8	50.1	92.32			26.0232	19.4	21.5338	26.6305	26.7853	28.7346	20.7769	21.9712	15.5352	12.9922	18.84	22.0678	24.8512	18.6972	1.32914	0.410495	0.0169172	1.77167	0.626078
1087	3.971	/	291.052	HMDB0029783	Mono-p-coumaroylmesotartaric acid	C14H14O8	310.069	4	[M-H2O-H]-	41.2	17.7	93.18			15.7786	16.7482	12.3188	24.8477	17.199	17.8702	15.3712	9.79156	7.08505	10.3935	15.7225	20.3549	17.4604	13.1198	1.33085	0.412343	0.0810167	1.09143	0.569861
7046	11.472	/	518.321	HMDB0010382	LysoPC(16:0/0:0)	C24H50NO7P	495.332	1	[M+Na]+	54.3	79.3	93.37			57.1164	91.2439	74.4436	52.1903	54.9654	64.8822	60.3447	61.5975	45.4049	23.196	46.5101	59.5938	65.807	49.4411	1.33102	0.412528	0.0647841	1.18853	0.578691
406	6.593	/	195.049	HMDB0040055	Ethyl 3-[(2-furanylmethyl)thio]propanoate	C10H14O3S	214.066	1	[M-H2O-H]-	50.8	58.8	97.08			273.958	205.654	235.051	205.88	221.281	182.646	289.394	183.975	181.919	99.5842	124.407	115.714	220.745	165.832	1.33113	0.412656	0.0729756	1.13682	0.641345
6199	12.904	458.375	481.365	HMDB0036540	Heliantriol A1	C30H50O3	458.376	1	[M+Na]+	52.1	67.8	94.32			61.5413	54.5301	63.5664	91.6122	91.5278	65.122	47.4009	56.936	56.3708	72.6922	49.8653	37.7529	71.3166	53.503	1.33295	0.414619	0.0461721	1.33562	0.622816
3221	13.498	/	455.354	HMDB0001023	4,4-Dimethylcholesta-8,14,24-trienol	C29H46O	410.355	1	[M+FA-H]-	51.6	64.2	95.21			0.891876	0.446292	0.38943	1.29294	0.87479	1.2778	0.37712	0.411084	0.57777	0.916427	0.910175	0.687594	0.862187	0.646695	1.33322	0.414916	0.143736	0.842435	0.374885
2934	10.96	/	295.241	HMDB0036845	Cembrene	C20H32	272.25	6	[M+Na]+	54.4	83.6	95.68			53.8008	38.7272	42.5985	93.5101	63.2922	83.7994	41.2506	28.301	49.7493	62.7741	45.9213	52.934	62.6214	46.8217	1.33744	0.419477	0.101151	0.99503	0.517159
3408	9.298	/	323.127	HMDB0245779	3-(4-Carboxybenzylidene)-6-hydroxycamphor	C18H20O4	300.136	6	[M+Na]+	48.8	53.7	97.5			188.359	218.322	251.694	282.896	255.292	572.2	191.855	136.249	153.841	238.07	322.859	279.574	294.794	220.408	1.33749	0.419531	0.156212	0.806286	0.474985
3080	1.085	303.142	304.15	HMDB0039423	N5-Acetyl-N2-gammaglutamylornithine	C12H21N3O6	303.143	2	[M+H]+	54.5	78.7	95.82			283.737	336.755	306.523	361.18	349.79	371.434	290.05	232.987	167.068	293.706	278.585	239.381	334.903	250.296	1.33803	0.420107	0.00872807	2.05908	0.696775
184	5.297	152.048	151.04	HMDB0032919	Ethyl 2-furanyl diketone	C8H8O3	152.047	2	[M-H]-	54.4	76.8	96.89			276.906	356.571	221.708	337.194	305.546	424.795	278.013	210.882	182.599	203.105	274.273	285.477	320.453	239.058	1.34048	0.422753	0.03262	1.48652	0.590872
1294	9.794	194.131	195.138	HMDB0302242	Neocnidolide	C12H18O2	194.131	1	[M+H]+	42	14.1	97.23	78.5		29.4282	22.1614	35.4233	33.7614	39.6917	28.4222	15.547	16.9479	44.3921	23.5837	22.4956	17.9241	31.4814	23.4817	1.34068	0.42296	0.096826	1.01401	0.644618
2548	10.624	274.193	275.2	HMDB0002725	Nandrolone	C18H26O2	274.193	1	[M+H]+	53.2	70.7	97.17			723.734	701.462	824.397	966.287	943.698	766.512	481.437	529.943	706.5	490.354	766.369	697.618	821.015	612.037	1.34145	0.42379	0.0157074	1.8039	0.691494
7423	5.003	/	557.126	HMDB0257353	Ruberythric acid	C25H26O13	534.137	1	[M+Na]+	47.3	43	94.72			331.272	213.548	225.33	219.377	186.752	131.264	115.688	125.393	201.074	208.847	167.553	155.321	217.924	162.313	1.34262	0.425049	0.0750635	1.12457	0.571361
3482	11.617	/	325.252	HMDB0030482	Cardanolmonoene	C21H34O	302.261	6	[M+Na]+	48.3	54.1	94.81			35.0245	37.8415	45.5865	43.1416	37.1053	74.1787	26.7335	27.0118	27.795	35.8637	54.2478	31.4287	45.4797	33.8467	1.34369	0.426206	0.0975178	1.01092	0.581415
3326	11.846	316.24	317.247	HMDB0006002	Ethyltestosterone	C21H32O2	316.24	2	[M+H]+	52.5	68	96.63			124.702	125.401	104.927	180.717	159.192	141.09	87.2501	94.8782	110.87	106.715	116.389	106.014	139.338	103.686	1.34385	0.426369	0.0168342	1.77381	0.682229
1047	9.614	/	287.166	CSID151560	6-Desmethylmonacolin J	C18H26O4	306.183	1	[M-H2O-H]-	54.1	75.4	96.71			15.8129	10.4145	15.6094	36.3355	34.5739	30.0564	5.5619	14.2924	36.6855	18.362	18.002	13.3276	23.8005	17.7053	1.34426	0.426811	0.173466	0.760787	0.46847
1058	14.624	176.156	177.164	HMDB0035180	4,6,8-Megastigmatriene	C13H20	176.157	0	[M+H]+	48.1	49.1	91.86			5.0921	5.10391	4.38458	7.78679	6.20905	7.4382	5.5942	3.47324	3.96903	4.90094	4.76724	4.06689	6.00244	4.46192	1.34526	0.427884	0.0358185	1.44589	0.634759
2747	1.084	285.132	286.139	HMDB0002171	Glycylprolylhydroxyproline	C12H19N3O5	285.132	2	[M+H]+	50.8	61.5	94.3			104.386	121.108	111.204	128.011	130.56	131.524	103.906	88.6338	57.7482	102.094	93.9814	93.5402	121.132	89.984	1.34615	0.428842	0.00639007	2.19449	0.707732
1586	9.909	/	329.213	HMDB0035151	delta6-Dehydroferruginol	C20H28O	284.214	2	[M+FA-H]-	42.5	16.8	97.57			10.1854	10.8208	4.99447	12.1113	21.1426	7.74765	15.8592	3.0546	3.60054	7.31852	10.4855	9.43568	11.1671	8.29234	1.34667	0.429397	0.17565	0.755352	0.511853
173	0.986	/	149.046	HMDB0031212	Ethoxyacetic acid	C4H8O3	104.047	2	[M+FA-H]-	52.6	65.6	99.42			2005.45	3382.22	2634.59	915.449	1357.78	1193.09	1714.68	1319.72	1416.07	1135.52	1533.08	1401.45	1914.76	1420.09	1.34834	0.431188	0.139774	0.854575	0.353427
6222	8.545	/	461.159	HMDB0030620	Morusinol	C25H26O7	438.168	4	[M+Na]+	51.4	63.9	97.77			25.1386	25.204	33.4024	36.2243	27.39	30.3836	15.0202	21.1184	19.3388	22.6157	31.5169	22.1728	29.6238	21.9638	1.34876	0.431629	0.0255923	1.59189	0.684644
4230	11.902	/	537.319	HMDB0114750	LysoPA(22:1/0:0)	C25H49O7P	492.322	1	[M+FA-H]-	39.6	6.16	93.17			0.940366	0.655419	0.599099	1.12353	1.40171	1.40468	0.286321	0.423081	0.485583	1.68634	1.04982	0.608961	1.0208	0.756684	1.34905	0.431939	0.165995	0.779904	0.584316
4371	5.22	554.237	553.229	HMDB0038934	Ssioriside	C27H38O12	554.236	0	[M-H]-	47.8	45.1	94.29			12.1782	63.5741	73.4943	41.2667	57.6348	39.0755	40.5263	58.5473	48.6602	13.0884	20.1253	31.6245	47.8706	35.4287	1.35118	0.434223	0.154349	0.811496	0.379969
4426	10.485	368.256	391.245	HMDB0254756	Misoprostol acid	C21H36O5	368.256	1	[M+Na]+	41.1	10.9	96.3			78.8549	174.452	87.4635	104.144	67.0164	89.0884	64.2108	67.9124	76.3287	75.6649	81.9415	78.7501	100.17	74.1347	1.35119	0.434227	0.091345	1.03932	0.5368
1600	7.392	/	331.083	HMDB0030852	Asperxanthone	C16H14O5	286.084	2	[M+FA-H]-	43.7	24.5	95.65			13.7963	12.5073	12.7356	8.24765	6.98293	7.92811	9.7569	8.81974	6.7514	6.29988	9.00264	5.40019	10.3663	7.67179	1.35122	0.434266	0.0631308	1.19976	0.55681
554	3.978	136.052	137.06	HMDB0031459	3-Methoxybenzaldehyde	C8H8O2	136.052	0	[M+H]+	47.2	41	95.3	83.6		181.19	184.818	199.082	146.501	117.069	116.362	138.498	223.772	118.136	60.7715	80.9485	77.1984	157.504	116.554	1.35134	0.434385	0.114682	0.940505	0.62705
941	1.409	169.037	170.045	HMDB0246241	2,5-Dioxopyrrolidin-1-yl acrylate	C7H7NO4	169.038	0	[M+H]+	44.7	25.9	98.12			49.9851	43.4466	94.4338	141.301	113.746	156.101	22.3426	23.3964	14.0571	238.567	120.815	23.8539	99.8356	73.8387	1.35208	0.435178	0.253253	0.596445	0.881058
4854	7.098	614.239	613.232	HMDB0304575	Chrysoeriol 7-O-neohesperidoside	C32H38O12	614.236	4	[M-H]-	47.7	48.4	94.99			27.4957	38.6091	35.596	35.573	45.0277	39.5826	19.8105	27.0206	24.4281	28.1102	33.088	31.5548	36.9807	27.3354	1.35285	0.436003	0.0128994	1.88943	0.647249
4863	7.417	616.197	615.19	HMDB0036366	delta-Viniferin 3''-glucoside	C34H32O11	616.194	4	[M-H]-	43.9	35.2	89.56			17.6859	23.3516	23.4956	19.9757	16.9821	17.0501	11.8054	12.3896	13.4473	16.6257	21.6386	11.7112	19.7568	14.603	1.35293	0.43609	0.0269756	1.56903	0.653947
1814	8.682	/	347.223	HMDB0041928	Methenolone	C20H30O2	302.225	2	[M+FA-H]-	48.1	47.2	95.71			4.8833	7.40277	4.29748	6.31525	18.454	5.47352	7.58183	3.11259	2.32195	6.21165	8.79239	6.5425	7.80438	5.76049	1.35481	0.438094	0.197103	0.705306	0.390204
4128	5.205	/	355.154	HMDB0035042	Gibberellin A45	C19H24O5	332.162	6	[M+Na]+	47.6	55.7	89.56			133.203	88.9419	108.333	24.5909	88.879	22.5065	61.4469	85.5294	69.5529	41.8606	22.5399	63.3337	77.7425	57.3772	1.35494	0.438224	0.184174	0.734773	0.230964
1707	7.254	340.189	339.182	HMDB0244346	11-Dehydro-2,3-dinor-txb2	C18H28O6	340.189	2	[M-H]-	40.6	11.4	93.42			29.7884	33.0102	29.4757	32.7017	27.4086	29.1674	17.1311	16.2461	28.9629	26.0925	23.6789	21.8352	30.2587	22.3244	1.35541	0.438726	0.00744844	2.12793	0.702943
2010	10.824	/	363.216	HMDB0035311	Galanal A	C20H30O3	318.219	6	[M+FA-H]-	42.7	25.1	95.9			259.971	220.361	262	279.108	284.411	310.522	133.628	151.683	278.763	236.709	210.5	180.435	269.396	198.62	1.35634	0.439716	0.019981	1.69938	0.669543
1487	6.216	326.116	325.109	HMDB0040315	Moracin P	C19H18O5	326.115	1	[M-H]-	54.5	79.6	94.03			11.8531	14.2563	9.02058	23.6447	29.3498	28.2254	16.417	14.8618	10.3598	15.7325	12.9283	15.4046	19.3916	14.284	1.35758	0.441032	0.122137	0.913153	0.369979
5733	10.663	432.302	433.309	HMDB0036885	3-Hydroxy-8'-apo-epsilon-caroten-8'-al	C30H40O2	432.303	1	[M+H]+	52	70.3	91.7			91.7465	61.9634	52.7478	87.7776	109.782	75.8549	64.904	44.9142	39.2975	63.9801	64.7492	75.1205	79.9787	58.8276	1.35954	0.443123	0.0532592	1.27361	0.613046
6076	10.732	/	453.336	HMDB0303954	22,23-dihydroxy-campest-4-en-3-one	C28H46O3	430.345	4	[M+Na]+	51.6	68.5	94.52			674.388	641.599	551.846	616.533	972.353	794.018	461.999	502.894	594.763	552.699	509.883	498.635	708.456	520.145	1.36204	0.445764	0.028199	1.54977	0.691753
1005	10.062	/	281.213	HMDB0301955	Arctiol	C16H28O	236.214	1	[M+FA-H]-	50.9	58.7	97.15			14.3679	8.28756	13.2644	15.9219	16.2783	13.6226	5.56138	8.99113	15.4633	11.0134	10.9825	7.91036	13.6238	9.98701	1.36415	0.448	0.0533659	1.27274	0.610092
200	10.011	156.115	155.108	HMDB0040210	2-Propenyl hexanoate	C9H16O2	156.115	2	[M-H]-	41	10.6	96.37			7.10142	4.87384	6.82458	7.47231	7.74479	6.24221	3.23662	4.48464	6.66546	4.72887	5.37508	5.01545	6.70986	4.91769	1.36443	0.448303	0.0181499	1.74113	0.665664
723	6.175	/	243.124	HMDB0253742	4-(4-Methylcyclohexyl)-4-oxobutanoic acid	C11H18O3	198.126	1	[M+FA-H]-	50.8	56.4	98.64			44.8865	87.9982	42.7499	98.9425	75.639	66.6921	46.8854	40.2881	79.0572	46.7036	46.6451	45.8619	69.4847	50.9069	1.36494	0.448835	0.0773154	1.11173	0.54867
888	10.619	164.084	165.091	HMDB0035213	beta-Thujaplicin	C10H12O2	164.084	1	[M+H]+	49.2	50.5	96.54			20.7962	22.8805	18.4097	30.1185	29.0146	30.6842	14.6625	12.8348	16.3608	23.0702	23.8192	20.4459	25.3173	18.5322	1.36612	0.450084	0.0362233	1.44101	0.665314
6354	11.112	470.339	471.346	HMDB0035334	Ganodermic acid Jb	C30H46O4	470.34	1	[M+H]+	55.7	85.6	94.27			339.807	285.123	280.027	351.565	515.75	393.242	286.247	186.667	163.223	307.885	342.635	297.139	360.919	263.966	1.36729	0.451322	0.0514979	1.28821	0.644132
1969	4.559	362.137	361.13	HMDB0301750	Ligstroside-aglycone	C19H22O7	362.137	1	[M-H]-	50.3	59.4	93.12			13.8395	16.1559	15.6301	21.1593	21.4299	30.0116	16.1498	17.39	17.5886	10.266	11.1568	13.9017	19.7044	14.4088	1.36752	0.451562	0.0585055	1.2328	0.573175
2921	8.86	294.219	295.226	HMDB0011108	17-Hydroxylinolenic acid	C18H30O3	294.219	2	[M+H]+	47.1	43.8	93.97			42.8572	37.2117	25.8924	64.5875	38.1191	41.9857	35.3746	37.3551	38.6535	26.3599	23.0011	22.5443	41.7756	30.5481	1.36754	0.451578	0.0687402	1.16279	0.599611
1115	12.42	180.151	181.158	HMDB0038108	Quinceoxepane	C12H20O	180.151	1	[M+H]+	46.3	45.3	87.78			10.1771	12.6102	10.8873	11.2397	12.1284	19.9689	9.4777	6.84429	9.86389	10.5095	9.40877	10.2093	12.8353	9.38558	1.36755	0.451597	0.0454114	1.34284	0.643159
661	7.144	236.142	235.134	HMDB0040778	Eremopetasidione	C14H20O3	236.141	1	[M-H]-	45.3	32.8	94.88			7.40135	6.58441	5.94757	9.52358	10.1766	9.05927	7.40568	5.62175	5.28903	4.98625	6.76535	5.51823	8.11547	5.93105	1.3683	0.452386	0.0252285	1.59811	0.651832
6963	8.328	/	512.373	HMDB0062314	1-docosanoyl-glycero-3-phosphate	C25H51O7P	494.337	4	[M+NH4]+	43.5	31.5	90.57			33.5495	28.3879	24.5769	52.7318	45.6853	49.2462	20.0902	20.2976	25.4903	58.9485	24.3793	21.7629	39.0296	28.4948	1.36971	0.453869	0.126063	0.899411	0.633229
2553	2.034	402.093	401.085	HMDB0001117	4'-Phosphopantothenoylcysteine	C12H23N2O9PS	402.086	16	[M-H]-	40.9	25.2	95.79			16.9662	19.219	14.5205	57.8746	75.5201	83.5253	4.5713	2.31184	6.37321	57.0957	75.3974	49.5477	44.6043	32.5495	1.37035	0.454547	0.234689	0.629508	0.726021
842	2.344	/	261.008	HMDB0304930	3- Acetylphenol sulfate	C8H8O5S	216.009	1	[M+FA-H]-	51.1	59.1	97.45			446.206	335.444	418.67	487.777	457.389	485.236	302.488	390.318	260.482	271.922	379.911	314.139	438.454	319.877	1.3707	0.454909	0.00643014	2.19178	0.695818
849	8.199	/	261.111	HMDB0302335	Psilostachyin	C15H20O5	280.131	8	[M-H2O-H]-	46.5	48.5	92.89			4.70205	3.35767	5.27514	9.79577	8.57659	8.12629	1.67771	2.82398	7.72608	5.59546	6.00992	5.21799	6.63892	4.84186	1.37115	0.455387	0.122486	0.911914	0.527125
908	13.55	268.24	267.233	HMDB0244268	10-Heptadecenoic acid	C17H32O2	268.24	1	[M-H]-	39.9	2.94	97.17	74.2		5.01038	3.28421	3.52112	8.07454	5.97807	7.33319	3.43558	3.88061	5.10403	2.63952	3.47375	5.65751	5.53359	4.03183	1.37247	0.456779	0.0851076	1.07003	0.519347
6400	12.564	/	475.318	HMDB0249340	Parenabol	C30H44O3	452.329	1	[M+Na]+	42.1	18	94.39			59.7072	53.3896	48.1065	76.1275	66.675	74.33	45.0972	45.3181	39.7812	44.5282	46.6323	53.6587	63.056	45.836	1.37569	0.460153	0.0149761	1.8246	0.730639
2651	10.828	278.224	279.231	HMDB0248208	alpha-Eleostearic acid	C18H30O2	278.225	2	[M+H]+	52.9	69.5	97.26	87.8		607.647	595.582	711.079	615.742	749.431	584.207	294.643	417.007	819.201	482.574	384.353	408.101	643.948	467.647	1.377	0.461526	0.0449198	1.34756	0.723375
5718	7.156	840.326	839.319	HMDB0244359	11-Hydroxyaclacinomycin X	C42H52N2O16	840.332	7	[M-H]-	45.9	46.4	91.18			9.88713	12.3519	15.3846	11.5556	11.4662	9.8169	4.46417	17.3878	6.5866	6.60622	8.09665	7.95379	11.7437	8.51587	1.37904	0.463663	0.0885692	1.05272	0.659111
6923	11.384	/	509.323	HMDB0040499	18alpha-Hydroxyglycyrrhetic acid	C30H46O5	486.335	1	[M+Na]+	52.2	69.4	92.99			166.066	255.221	192.64	150.66	255.06	122.087	238.294	91.1718	62.0127	114.803	150.857	169.715	190.289	137.809	1.38082	0.465523	0.102308	0.99009	0.621936
2079	4.317	245.116	246.123	HMDB0060861	OR-1896	C13H15N3O2	245.116	1	[M+H]+	42.8	20.5	94.86			31.2588	6.16336	25.9591	15.6706	21.9367	14.1356	5.18366	5.27089	12.8374	22.7693	18.3637	18.9097	19.1874	13.8891	1.38147	0.466203	0.163648	0.78609	0.513528
4888	9.276	620.168	619.161	HMDB0038937	Garcilivin B	C36H28O10	620.168	0	[M-H]-	44.1	29	91.75			13.8651	14.158	19.7822	20.9642	16.6422	20.1584	7.18054	11.9078	10.2106	13.7414	19.8549	13.4841	17.595	12.7299	1.38218	0.466945	0.0389087	1.40995	0.637153
4202	9.715	536.371	535.364	HMDB0033635	Cyclotricuspidogenin C	C31H52O7	536.371	1	[M-H]-	41.3	14	93.17			206.541	383.527	112.756	670.237	170.085	561.669	261.642	249.954	242.619	437.064	126.116	203.875	350.802	253.545	1.38359	0.468416	0.18102	0.742275	0.269262
3304	9.338	315.277	316.284	HMDB0038057	Dehydrophytosphingosine	C18H37NO3	315.277	1	[M+H]+	46.7	39.4	95.69			46.7253	30.6459	32.226	41.1604	66.8833	33.1574	26.1027	24.2408	19.3731	37.0862	36.3344	38.0572	41.7997	30.1991	1.38414	0.468989	0.0758867	1.11983	0.615935
3337	9.659	317.292	318.3	HMDB0004610	Phytosphingosine	C18H39NO3	317.293	2	[M+H]+	48.1	47.3	95.13			40.6	29.0528	39.3837	41.8062	53.4907	37.5959	30.5048	25.5643	22.5567	30.3109	30.4009	35.4243	40.3215	29.127	1.38434	0.469195	0.0160887	1.79348	0.713247
367	1.35	/	187.025	HMDB0032923	Kojic acid	C6H6O4	142.027	3	[M+FA-H]-	42	14.6	98.8			31.7308	26.992	33.4856	27.3396	24.8016	18.9346	23.8927	26.6072	18.0265	19.147	15.8485	14.3247	27.214	19.6411	1.38556	0.470474	0.0239695	1.62034	0.674616
2931	9.79	294.219	295.226	HMDB0010203	13-HOTE	C18H30O3	294.219	2	[M+H]+	53.9	75	96.21			116.773	86.6678	145.476	126.259	152.009	114.976	54.3459	63.8179	174.578	89.9827	85.9946	66.7866	123.694	89.251	1.38591	0.470831	0.0854631	1.06822	0.7002
3483	10.794	477.286	476.279	HMDB0011507	LysoPE(18:2/0:0)	C23H44NO7P	477.286	1	[M-H]-	47.2	39.9	96.93			125.096	103.654	103.294	249.245	143.882	175.729	106.262	94.2357	98.9283	131.911	119.92	98.0927	150.15	108.225	1.38739	0.47237	0.0704047	1.1524	0.552592
7995	13.108	/	627.422	HMDB0298581	DG(i-13:0/PGJ2/0:0)	C36H60O7	604.434	2	[M+Na]+	48.8	56.9	88.77			7.91453	12.8861	4.91709	11.5597	10.5261	13.8347	4.00413	5.00632	16.62	6.48401	5.61437	6.58346	10.273	7.38539	1.391	0.476117	0.142245	0.846962	0.631162
2833	8.726	/	313.177	HMDB0061027	2-Hydroxyethinylestradiol	C20H24O3	312.173	9	[M+H]+	41.4	22.9	94.68			29.473	32.293	22.0552	64.0563	28.3608	101.345	19.7733	11.882	20.9123	62.6046	38.7548	45.5896	46.264	33.2528	1.39128	0.476413	0.205488	0.687213	0.475186
899	1.408	/	166.047	HMDB0061705	6-Oxopiperidine-2-carboxylic acid	C6H9NO3	143.058	1	[M+Na]+	46.6	36.7	97.13			13.4238	13.0425	25.9353	39.2787	33.2365	45.0685	4.56392	5.65302	3.4983	67.5805	33.6292	7.04696	28.3309	20.3287	1.39364	0.47886	0.24398	0.612645	0.961778
3246	6.88	458.252	457.245	HMDB0036123	[6]-Gingerdiol 5-O-betaglucopyranoside	C23H38O9	458.252	2	[M-H]-	44.4	31.3	92.73			23.8568	25.8799	22.2048	29.5466	29.1701	35.6111	19.6546	18.558	14.0171	11.4664	25.8595	29.5233	27.7116	19.8465	1.3963	0.481605	0.0370088	1.4317	0.663825
2569	1.445	/	276.144	HMDB0013130	Glutarylcarnitine	C12H21NO6	276.144	1	[M+H]+	45.9	35.6	94.69			38.6811	30.4488	38.9021	32.1596	15.7362	18.1577	33.686	14.9003	21.6786	14.9905	19.5678	19.8356	29.0142	20.7765	1.3965	0.481811	0.0883356	1.05386	0.561835
274	10.012	172.11	171.103	HMDB0094711	9-Oxo-nonanoic acid	C9H16O3	172.11	2	[M-H]-	43.5	22	97.66			33.3151	23.5806	30.5954	37.0871	38.4316	31.3931	15.4263	19.8563	32.2313	23.028	24.9757	23.6515	32.4005	23.1948	1.39688	0.482211	0.0169254	1.77146	0.699129
5708	10.405	/	431.182	HMDB0061022	6-beta-Hydroxydexamethasone	C22H29FO6	408.195	4	[M+Na]+	50.7	62	96.36			5.63825	1.59614	5.31919	4.8173	1.95583	56.9043	11.482	5.30177	2.63486	5.9748	22.2957	6.87734	12.7052	9.09441	1.39703	0.482364	0.30527	0.515315	0.321192
3633	9.131	332.196	333.203	HMDB0259665	Dehydroandrographolide	C20H28O4	332.199	9	[M+H]+	40.2	16.6	94.29			551.942	632.547	709.335	736.605	884.482	953.644	360.959	374.219	644.811	643.933	610.834	557.535	744.759	532.049	1.39979	0.485216	0.0272447	1.56472	0.704455
3240	4.765	458.179	457.172	HMDB0037108	3-Hydroxychavicol 1-[rhamnosyl-(1->6)-glucoside]	C21H30O11	458.179	1	[M-H]-	41.6	10.6	97.92			20.6296	19.2484	19.7889	26.5498	39.5302	39.2321	13.0536	11.1745	14.3698	38.2162	20.169	20.8643	27.4965	19.6412	1.39994	0.485362	0.110442	0.956865	0.589316
3523	10.893	/	327.229	HMDB0036754	Yucalexin P21	C20H32O2	304.24	3	[M+Na]+	44.3	31.7	93.41			55.527	39.813	23.0937	26.6682	36.0745	17.8811	14.8902	22.3607	17.9175	13.4283	13.3113	60.0975	33.1763	23.6676	1.40176	0.487238	0.178612	0.74809	0.654943
1059	4.387	177.079	178.086	HMDB0244545	5,6-Methylenedioxy-2-aminoindane	C10H11NO2	177.079	2	[M+H]+	48.1	45.8	97.08			84.0727	75.2829	98.4925	73.641	72.2268	80.1732	74.8908	62.8229	71.5927	46.4238	40.5153	48.303	80.6482	57.4248	1.40442	0.489969	0.0117634	1.92947	0.749835
6317	10.65	468.323	491.312	HMDB0034515	Glabrolide	C30H44O4	468.324	1	[M+Na]+	49.5	55.1	94.38			176.014	152.249	139.239	204.581	61.922	82.0761	112.353	74.9244	85.69	110.806	72.9249	122.525	136.014	96.5372	1.40892	0.494594	0.0902137	1.04473	0.507805
1232	6.885	/	191.179	HMDB0061820	3-Dodecene	C12H24	168.188	13	[M+Na]+	41.9	26.3	96.68			20.7404	24.0712	37.1761	28.0501	33.0919	28.8627	17.7456	30.2701	51.8062	7.18019	7.0205	7.4124	28.6654	20.2392	1.41633	0.502162	0.173513	0.760669	0.833116
3370	8.531	/	321.112	HMDB0253305	Hymenoxon	C15H22O5	282.147	6	[M+K]+	54.3	82.2	96.26			30.9079	22.502	38.8658	33.1211	17.8285	29.0241	16.6696	21.0511	14.1094	19.3355	28.4192	21.9702	28.7082	20.2592	1.41705	0.50289	0.0403145	1.39454	0.670836
865	8.777	264.173	263.165	HMDB0032090	12-Oxo-2,3-dinor-10,15-phytodienoic acid	C16H24O3	264.173	1	[M-H]-	42.9	20.9	94.63			11.0634	8.3612	8.38677	11.6777	15.4282	8.70497	4.75788	5.28907	10.1328	8.27161	9.50121	6.83913	10.6037	7.46529	1.4204	0.506298	0.0432142	1.36437	0.676201
6321	9.957	468.323	469.331	HMDB0038797	Uralenolide	C30H44O4	468.324	1	[M+H]+	51.5	64.8	93.69			135.559	114.171	120.656	164.282	258.863	126.323	205.074	62.669	50.3067	105.447	95.084	128.676	153.309	107.876	1.42116	0.507068	0.115565	0.937175	0.669133
1455	5.483	206.058	207.065	HMDB0030818	Scoparone	C11H10O4	206.058	1	[M+H]+	48	48.1	93.06	86.2		113.969	58.1558	154.348	60.1744	44.1257	48.6314	64.36	82.3744	102.967	27.8969	16.1993	42.5092	79.9006	56.0512	1.42549	0.511461	0.173485	0.760738	0.569839
1650	5.68	218.094	219.101	HMDB0040358	Bitalin A	C13H14O3	218.094	1	[M+H]+	50.2	54.7	97.58			227.082	309.152	246.82	240.2	217.914	250.628	201.951	126.402	107.945	210.507	223.551	175.206	248.633	174.26	1.42679	0.512771	0.0131633	1.88064	0.767505
3395	11.712	470.34	469.332	HMDB0034568	23-Hydroxy-3-oxocycloart-24-en-26-oic acid	C30H46O4	470.34	1	[M-H]-	53.8	71	98.68			643.013	382.636	414.115	582.261	744.559	879.264	289.027	282.124	334.23	735.253	529.732	381.984	607.641	425.392	1.42843	0.514428	0.0764539	1.1166	0.616424
203	1.522	158.085	157.077	HMDB0255591	Nicotyrine	C10H10N2	158.084	2	[M-H]-	43.4	30.1	89.06			14.4946	12.6727	12.98	11.1864	10.9948	15.8174	5.31419	3.77004	2.67857	11.6349	14.5467	16.7306	13.0243	9.11251	1.42928	0.515287	0.103638	0.98448	0.738581
4711	9.276	/	597.178	HMDB0036569	Pallidol 3-glucoside	C34H32O11	616.194	2	[M-H2O-H]-	46.2	34.4	98.44			293.718	281.735	399.789	437.991	340.523	413.394	138.48	223.449	221.7	283.772	388.19	256.37	361.192	251.994	1.43334	0.519378	0.0275457	1.55995	0.692631
1332	8.341	/	311.093	HMDB0248975	Benzarone	C17H14O3	266.094	2	[M+FA-H]-	48.5	47.9	96.82			20.0567	14.9948	21.4041	16.3062	14.8642	13.3224	10.4484	13.1222	13.0692	10.6429	13.3936	9.60454	16.8247	11.7135	1.43635	0.522412	0.00838085	2.07671	0.755697
8100	5.043	/	647.194	HMDB0034843	Acteoside	C29H36O15	624.205	2	[M+Na]+	42.9	24.7	91.76			32.7093	36.454	35.7027	42.8413	30.1991	55.8173	29.2755	18.854	16.0045	33.995	31.5353	32.8872	38.9539	27.0919	1.43784	0.523907	0.0349276	1.45683	0.724575
2849	8.965	/	427.211	HMDB0247937	Acetylstrophanthidin	C25H34O7	446.23	4	[M-H2O-H]-	45.7	40	92.46			6.21669	5.28271	3.46301	7.39458	13.7765	5.97462	7.93678	3.34108	2.333	5.62387	4.55509	5.49047	7.01801	4.88005	1.4381	0.524167	0.124769	0.903894	0.538378
5582	9.881	/	425.193	HMDB0035027	Melleolide F	C23H30O6	402.204	4	[M+Na]+	47.9	49.3	94.29			27.6994	37.3373	34.0796	27.2247	142.074	24.8697	53.6439	19.7209	15.5	27.3663	36.2485	51.4143	48.8808	33.9823	1.43842	0.524483	0.22969	0.638857	0.329521
29	5.879	97.9675	96.9602	HMDB0001448	Sulfate	H2O4S	97.9674	1	[M-H]-	45.5	35	94.06			65.789	72.4299	55.7751	68.9268	87.0649	69.7144	47.4307	50.9655	47.675	51.7647	50.8282	43.0725	69.95	48.6228	1.43863	0.524691	0.00164647	2.78345	0.803582
4373	10.656	/	553.315	HMDB0115485	PA(8:0/14:0)	C25H49O8P	508.317	1	[M+FA-H]-	42.8	20.3	94.16			67.396	41.7115	37.1308	85.7591	79.3544	96.4998	33.4572	31.4159	38.9304	70.3736	60.3607	48.0661	67.9753	47.1006	1.44319	0.529264	0.0705302	1.15162	0.577427
2610	11.065	/	277.216	HMDB0003229	Palmitoleic acid	C16H30O2	254.225	8	[M+Na]+	51.6	69.5	97.4	68		746.283	613.437	898.593	934.573	957.302	814.187	373.701	448.25	901.483	596.048	635.314	479.636	827.396	572.405	1.44547	0.53154	0.0232117	1.63429	0.775714
3679	9.792	334.211	335.219	HMDB0002752	Prostaglandin A2	C20H30O4	334.214	9	[M+H]+	42.8	29.3	94.87			762.166	569.572	969.822	921.655	1078.81	835.702	328.893	426.489	1135.26	639.643	569.625	454.198	856.289	592.351	1.44558	0.531646	0.0652447	1.18545	0.750331
2860	8.717	292.165	293.172	HMDB0034930	(3beta,6beta)-Furanoeremophilane-3,6-diol 6-acetate	C17H24O4	292.167	10	[M+H]+	49.5	64.5	93.85			51.412	76.7243	50.012	62.6667	70.8952	75.0639	46.4438	28.6408	31.6452	47.7299	59.4478	53.3221	64.4623	44.5383	1.44735	0.533411	0.0187121	1.72788	0.760776
153	6.594	146.037	145.03	HMDB0033183	2-Benzofurancarboxaldehyde	C9H6O2	146.037	2	[M-H]-	49.2	56.5	92.02			30.1935	22.8829	28.7379	19.814	21.7331	18.99	28.4366	17.8585	17.4206	10.4908	11.7199	12.236	23.7252	16.3604	1.45016	0.536214	0.040929	1.38797	0.743642
6145	6.365	456.139	457.147	HMDB0251365	Dilmapimod	C23H19F3N4O3	456.141	4	[M+H]+	41.6	19.4	92.78			73.5858	75.2257	63.6435	61.1006	55.3989	47.6499	48.736	52.423	46.1022	31.9309	40.0176	40.1484	62.7674	43.2264	1.45206	0.538104	0.00691927	2.15994	0.795049
4044	5.681	/	521.203	HMDB0038883	Sambacin	C26H36O12	540.221	1	[M-H2O-H]-	49.9	58.1	92.27			69.289	90.7963	77.9158	94.5782	65.2998	98.7725	52.1595	70.8678	57.4089	56.9211	52.8869	51.7128	82.7753	56.9928	1.45238	0.538419	0.0067061	2.17353	0.774663
3391	4.587	/	469.172	HMDB0035249	Taraxinic acid glucosyl ester	C21H28O9	424.173	2	[M+FA-H]-	53.9	81.6	90.48			18.6508	18.8196	16.7571	12.7724	16.2198	16.8325	7.988	13.3334	13.0329	9.98881	11.469	12.9303	16.6754	11.4571	1.45547	0.541484	0.00355848	2.44874	0.777032
6319	10.441	468.323	469.331	HMDB0040711	16beta-16-Hydroxy-3-oxo-1,12-oleanadien-28-oic acid	C30H44O4	468.324	1	[M+H]+	55.6	85.1	94.45			333.285	376.492	294.748	333.741	650.774	295.166	412.876	90.2809	105.038	235.005	275.534	450.307	380.701	261.507	1.4558	0.541809	0.114095	0.942735	0.731202
1064	1.082	290.04	289.033	HMDB0001068	Sedoheptulose 7-phosphate	C7H15O10P	290.04	0	[M-H]-	42.9	17.9	97.11			438.128	511.819	368.709	547.202	428.753	412.03	425.139	384.259	230.073	214.78	305.429	296.117	451.107	309.3	1.45848	0.544464	0.0107629	1.96807	0.770607
1850	1.117	/	233.063	HMDB0029952	altromanno-Heptose	C7H14O7	210.074	1	[M+Na]+	41.5	10.9	98.14			360.999	406.355	382.055	343.511	408.245	423.796	286.762	230.283	187.954	312.972	289.525	284.183	387.494	265.28	1.4607	0.546657	0.00121485	2.91548	0.851235
237	5.283	164.048	163.04	HMDB0002641	2-Hydroxycinnamic acid	C9H8O3	164.047	2	[M-H]-	49.4	52.7	96.49	66.9		55.9609	48.4628	70.9047	56.3436	54.1614	65.3645	42.781	54.474	51.1954	25.9962	33.0347	32.8588	58.533	40.0567	1.46125	0.547207	0.0110836	1.95532	0.768981
69	5.281	120.058	119.05	HMDB0006236	Phenylacetaldehyde	C8H8O	120.058	2	[M-H]-	41	10	96.93	87.9		59.0107	34.223	72.7295	57.3816	54.083	64.7291	58.2315	44.4083	46.2864	28.342	29.5177	27.1978	57.0262	38.9973	1.46231	0.54825	0.0309417	1.50946	0.709158
726	10.061	150.141	151.148	HMDB0030944	Cystophorene	C11H18	150.141	1	[M+H]+	42.6	16.3	97.88			46.1388	24.9513	22.558	35.5161	20.2734	24.1647	21.5775	16.4377	31.2204	22.4563	20.002	6.88749	28.9337	19.7636	1.46399	0.549909	0.078389	1.10574	0.692406
6836	9.517	500.313	523.302	HMDB0033234	Ganoderic acid beta	C30H44O6	500.314	1	[M+Na]+	53.6	75.9	93.07			75.5729	165.671	74.2379	110.752	207.56	96.5348	126.325	26.5663	30.2129	63.5578	129.513	120.468	121.721	82.7738	1.47053	0.556337	0.130646	0.883903	0.691388
7047	10.106	517.316	518.323	HMDB0010387	LysoPC(18:3/0:0)	C26H48NO7P	517.317	1	[M+H]+	52.3	68	95.09			29.8914	29.5139	28.2012	47.412	63.7287	56.1739	19.9633	13.3558	18.361	41.3131	42.3504	37.5208	42.4869	28.8107	1.47469	0.56041	0.0887452	1.05185	0.69075
7101	5.864	522.1	523.107	HMDB0037457	Spinatoside	C23H22O14	522.101	1	[M+H]+	49.1	47.9	98.93			7004.42	8035.23	8636.61	5856.63	6501.89	6315.93	5181.79	5470.08	5185.96	4651.58	3577.46	4588.86	7058.45	4775.95	1.47791	0.563563	0.00324067	2.48937	0.840909
6703	12.163	/	493.328	HMDB0034508	6beta-Hydroxy-3-oxo-12-oleanen-28-oic acid	C30H46O4	470.34	1	[M+Na]+	47	41.7	94.99			1937.44	17.8617	2342.75	5154.69	2697.56	2014.67	4017.31	588.681	542.006	581.17	831.034	3007	2360.83	1594.53	1.48058	0.566159	0.213914	0.669762	0.0347158
3219	13.405	/	311.236	HMDB0011618	All-13,14-dihydroretinol	C20H32O	288.245	6	[M+Na]+	55.4	87	97.45			75.1012	54.4165	58.1193	93.0878	70.0756	84.0829	42.9537	41.0494	41.1318	70.4079	52.8522	44.6269	72.4806	48.837	1.48413	0.569621	0.0148225	1.82908	0.814368
847	1.304	262.08	261.073	HMDB0028815	Glutamylaspartic acid	C9H14N2O7	262.08	1	[M-H]-	43.6	22	96.61			3.55279	2.55312	3.2113	3.95085	5.28087	3.14742	2.17967	2.28653	1.65584	2.93013	3.2385	2.32262	3.61606	2.43555	1.4847	0.57017	0.0240696	1.61853	0.732784
2406	1.069	392.113	391.106	HMDB0038066	Garcimangosone D	C19H20O9	392.111	5	[M-H]-	46.6	46.8	92.52			994.565	1135.37	753.065	1123.96	758.296	647.982	879.28	916.42	512.807	362.712	498.118	476.379	902.207	607.619	1.48482	0.570291	0.0362633	1.44053	0.749229
5857	13.234	/	907.686	HMDB0040508	Masticadienonic acid	C30H46O3	454.345	1	[2M-H]-	42.4	15.1	97.75			4.28141	3.34523	3.83012	8.44931	8.7092	9.00476	2.4027	3.03347	4.51893	5.35722	4.90593	5.0915	6.27001	4.21829	1.48638	0.571807	0.084516	1.07306	0.554276
421	10.817	/	195.139	HMDB0010727	3-Oxododecanoic acid	C12H22O3	214.157	1	[M-H2O-H]-	41.5	13.7	95.24			13.5618	10.7041	13.4835	14.8583	17.318	16.6804	5.85265	6.74815	15.7682	11.658	10.4653	7.69214	14.4343	9.69739	1.48848	0.573837	0.0246475	1.60823	0.773985
4271	3.938	/	365.12	HMDB0013682	Coniferin	C16H22O8	342.131	1	[M+Na]+	42.7	19.6	95.67			110.877	103.141	110.15	50.6129	47.2676	48.7744	74.4244	100.16	67.8954	19.2327	28.491	25.0998	78.4705	52.5506	1.49324	0.578444	0.12326	0.909179	0.690986
4787	11.715	606.315	605.308	HMDB0015082	Fulvestrant	C32H47F5O3S	606.317	2	[M-H]-	47.9	49.7	92.21			14.5972	9.937	10.8851	11.4756	14.7213	17.4243	6.22366	6.43596	6.52527	13.3224	10.8801	9.45943	13.1734	8.80782	1.49565	0.580772	0.0249252	1.60336	0.743378
8143	15.428	/	653.474	HMDB0295491	DG(16:0/20:4+=O(5)/0:0)	C39H66O6	630.486	1	[M+Na]+	42.4	20	93			9.16125	13.6612	7.0305	4.26376	3.34766	3.50207	4.82299	5.13184	7.22444	2.06876	3.67713	4.46486	6.82774	4.565	1.49567	0.580793	0.138931	0.857202	0.493576
4420	10.237	559.389	558.381	HMDB0033678	gamma-Chaconine	C33H53NO6	559.387	2	[M-H]-	43	23.9	93.93			9.61342	5.41962	6.72611	14.3608	12.9281	15.9091	3.24397	5.25166	7.03226	13.2713	9.32667	5.28083	10.8262	7.23445	1.49648	0.581571	0.0893307	1.049	0.625531
3452	12.769	474.371	473.364	HMDB0245562	20-Epi-Eldecalcitol	C30H50O4	474.371	1	[M-H]-	42.7	16.9	97.72			51.4672	60.176	12.7566	54.835	41.7665	42.3409	46.0309	15.1399	31.9657	21.149	28.1846	33.4979	43.8904	29.328	1.49653	0.581625	0.070038	1.15467	0.552665
2557	6.791	/	401.125	HMDB0030682	Cubebin	C20H20O6	356.126	2	[M+FA-H]-	48.6	51.5	93.68			12.791	9.84309	9.53729	8.39344	6.64737	6.38764	6.17861	6.71138	5.59142	6.48754	5.09293	5.58045	8.9333	5.94039	1.50382	0.588636	0.0249323	1.60324	0.769397
4406	11.703	/	369.205	HMDB0248134	Algestone	C21H30O4	346.214	5	[M+Na]+	41.8	21.1	93.47			10.5807	12.3685	16.5115	8.2588	77.2204	10.3692	26.1181	10.8191	7.33639	11.1001	16.6641	17.929	22.5515	14.9945	1.50399	0.588793	0.24547	0.610001	0.155036
1581	8.858	330.181	329.174	HMDB0036753	Yucalexin P15	C20H26O4	330.183	6	[M-H]-	43.2	27.2	95.07			8.75444	10.0898	10.4749	16.6064	19.5427	15.1305	3.95295	5.12642	13.4255	10.7729	11.1192	9.05624	13.4331	8.90887	1.50783	0.592477	0.0566199	1.24703	0.701835
1554	11.346	328.241	327.233	HMDB0002183	Docosahexaenoic acid	C22H32O2	328.24	1	[M-H]-	53.9	75.7	94.65			6.48123	2.27979	4.76712	9.61714	8.52936	8.99417	3.44807	4.33597	4.68073	6.87808	3.59293	4.03488	6.77813	4.49511	1.50789	0.592532	0.0689507	1.16146	0.52132
4433	10.621	368.271	369.278	HMDB0036054	12'-Apo-b-carotene-3,12'-diol	C25H36O2	368.272	2	[M+H]+	43.9	30.1	91.82			36.8637	38.6839	42.7582	61.9784	66.6467	44.4953	35.9815	27.5287	34.0744	36.9208	30.437	28.2674	48.571	32.2016	1.50834	0.592962	0.0244724	1.61132	0.810942
4297	11.453	/	365.283	HMDB0242038	N-Lauroyl Phenylalanine	C21H33NO3	347.246	10	[M+NH4]+	44.9	40.4	94.82			98.1506	83.4593	92.8751	114.496	71.9685	112.361	37.4994	71.2806	64.6862	74.8571	68.9156	62.5396	95.5518	63.2964	1.50959	0.594159	0.00688857	2.16187	0.840371
395	5.292	124.052	125.06	HMDB0040280	1-(2-Furanyl)-1-propanone	C7H8O2	124.052	1	[M+H]+	49.9	54.6	95.71			78.6613	94.4485	63.4603	80.0854	74.9542	72.1812	65.7076	40.7374	49.5632	67.8987	39.6836	43.5233	77.2985	51.1856	1.51016	0.594702	0.00541105	2.26672	0.868846
3473	9.231	/	347.182	HMDB0036690	3-Epinobilin	C20H26O5	346.178	9	[M+H]+	46.1	45.7	94.47			147.343	184.291	193.101	305.016	290.266	249.007	89.4307	119.547	197.568	162.191	182.709	154.534	228.171	150.997	1.5111	0.595599	0.0299195	1.52405	0.766213
2695	2.049	/	282.079	HMDB0014623	Lenalidomide	C13H13N3O3	259.096	21	[M+Na]+				64.2		18.9028	24.2326	18.6012	71.1771	119.083	100.455	6.84995	2.96432	7.57181	68.7727	87.1645	59.8149	58.7419	38.8564	1.51177	0.596239	0.213196	0.671221	0.820877
3683	9.323	/	335.219	HMDB0010221	9,10-DiHODE	C18H32O4	312.23	2	[M+Na]+	45.4	33.8	96.04			174.218	293.224	189.584	269.035	287.892	201.967	136.161	131.924	235.207	159.172	140.742	127.909	235.987	155.186	1.52067	0.604709	0.0175144	1.75661	0.82436
2730	9.786	284.177	285.184	HMDB0254669	Methyltrienolone	C19H24O2	284.178	2	[M+H]+	50.5	58.4	96.09			32.0001	25.2632	36.1823	28.4474	89.7197	32.231	41.4664	20.3502	14.4801	23.3158	25.2754	34.1346	40.6406	26.5038	1.53339	0.616726	0.130102	0.885716	0.612956
7525	7.219	/	565.206	HMDB0041308	Italidipyrone	C29H34O10	542.215	3	[M+Na]+	42.4	22.1	93.64			68.1142	32.4165	29.8663	15.6293	22.3505	28.5316	22.4762	29.4434	17.6445	17.6697	19.6969	21.3442	32.8181	21.3792	1.53505	0.618285	0.108328	0.965258	0.575443
5892	10.977	/	441.336	HMDB0006764	17a,20a-Dihydroxycholesterol	C27H46O3	418.345	7	[M+Na]+	43.7	29.4	96.62			97.8427	74.2054	79.7876	110.032	112.704	99.3022	60.5879	43.6721	52.9813	82.3145	72.348	61.3651	95.6456	62.2115	1.53743	0.620518	0.00542487	2.26561	0.882578
1956	8.966	/	359.223	HMDB0246255	3alpha-Hydroxytibolone	C21H30O2	314.225	2	[M+FA-H]-	54.5	77.9	97.13			33.5182	28.819	16.7914	36.8007	76.9712	31.4778	37.8813	10.6927	12.3954	27.0772	31.888	25.8862	37.3964	24.3035	1.53872	0.621735	0.112464	0.948988	0.619397
5758	10.735	434.318	435.325	HMDB0035685	beta-Citraurol	C30H42O2	434.318	1	[M+H]+	57.4	93.6	94.9			280.302	263.502	222.157	333.8	371.827	328.613	183.266	225.236	158.327	212.171	202.61	188.141	300.034	194.958	1.53896	0.621957	0.00651596	2.18602	0.890217
179	3.676	/	150.032	HMDB0060244	Phosphodimethylethanolamine	C4H12NO4P	169.05	0	[M-H2O-H]-	44.7	26.3	97.51			14.6442	15.7872	35.9801	17.2112	14.0644	14.5882	7.64656	7.21755	10.9133	16.7398	14.4526	15.8939	18.7126	12.144	1.54089	0.623768	0.0783252	1.1061	0.67642
1399	9.303	316.202	315.195	HMDB0302915	Hardwickiic acid	C20H28O3	316.204	4	[M-H]-	40.6	12.9	94.09			11.1845	16.4116	11.2896	16.6066	17.5326	16.7527	5.79546	7.16179	12.0409	12.9105	11.3804	8.94176	14.9629	9.70514	1.54175	0.624572	0.0124921	1.90337	0.800491
576	3.951	138.032	139.039	HMDB0000500	4-Hydroxybenzoic acid	C7H6O3	138.032	0	[M+H]+	44.8	27.7	96.91	62.8		70.7379	115.377	118.246	82.7025	89.5537	50.5983	77.7854	85.7638	45.6191	42.8285	46.8481	42.7958	87.8693	56.9401	1.54319	0.625913	0.0385812	1.41362	0.760434
3878	3.337	/	345.151	HMDB0031694	Butyl )-3-hydroxybutyrate glucoside	C14H26O8	322.163	2	[M+Na]+	44.5	30.4	94.4			23.0107	45.2014	25.0643	40.8388	45.2421	43.3898	25.582	13.6918	14.0109	23.2769	26.1889	41.1751	37.1245	23.9876	1.54765	0.630083	0.0437289	1.35923	0.78396
1822	1.072	350.102	349.095	HMDB0249178	Biapenem	C15H18N4O4S	350.105	7	[M-H]-	46.6	52.7	88.34			332.442	616.227	394.854	159.042	172.136	85.8147	289.145	224.122	87.1256	149.06	196.105	191.881	293.419	189.573	1.54779	0.630208	0.140611	0.85198	0.415218
5248	10.822	/	681.436	HMDB0036928	Mactraxanthin	C40H60O6	636.439	5	[M+FA-H]-	40.8	19	90.56			8.63361	6.9855	9.8865	9.24489	10.9086	11.5349	2.66292	3.36284	12.883	7.79202	5.52595	4.71709	9.53234	6.15731	1.54813	0.63053	0.0526043	1.27898	0.836584
2346	10.191	386.267	385.26	HMDB0036015	Mangalkanyl glucoside	C21H38O6	386.267	2	[M-H]-	51.4	63.6	95.53			8.64992	6.68458	8.21802	7.83415	7.33907	5.82518	4.75049	5.26716	7.59272	3.55653	4.08334	3.50563	7.42515	4.79264	1.54928	0.6316	0.00830889	2.08046	0.867899
5048	9.78	/	645.437	HMDB0294777	DG(12:0/22:6OH(17)/0:0)	C37H60O6	600.439	1	[M+FA-H]-	42.4	20.9	92.02			4.97639	3.93486	4.73519	7.78713	8.3894	5.29884	0.891363	1.49736	9.24399	5.0885	4.42099	1.52505	5.85364	3.77787	1.54945	0.631758	0.111265	0.953642	0.886861
592	4.459	140.047	141.055	HMDB0031735	Ethyl maltol	C7H8O3	140.047	1	[M+H]+	53.8	73.1	96.94			21.446	51.6996	31.0118	57.2944	39.98	46.0428	40.747	31.7891	20.5266	13.7624	25.0043	27.658	41.2458	26.5812	1.55169	0.633837	0.0450642	1.34617	0.732886
546	7.396	136.052	137.06	HMDB0029686	4-Methoxybenzaldehyde	C8H8O2	136.052	1	[M+H]+				85.2		425.559	577.37	419.259	159.714	292.787	162.416	213.452	216.53	172.287	245.536	206.354	254.823	339.517	218.164	1.55625	0.638074	0.0913621	1.03923	0.565151
4614	4.324	/	381.115	HMDB0258643	Sweroside	C16H22O9	358.126	1	[M+Na]+	46.8	39.9	95.77			144.698	211.504	187.641	135.511	181.177	110.258	158.116	149.209	118.494	67.9759	65.2726	63.4761	161.798	103.757	1.55939	0.640983	0.0328075	1.48403	0.817118
4289	8.391	/	365.229	HMDB0245413	2,3-Dinor-TXB1	C19H34O5	342.241	1	[M+Na]+	43.5	23	96.3			164.604	179.504	242.207	199.389	157.433	108.379	87.4745	114.694	155.31	110.288	108.246	98.2122	175.253	112.371	1.55959	0.641169	0.0153827	1.81297	0.834029
3091	9.887	304.167	327.156	HMDB0245157	2-Hydroxyestriol	C18H24O4	304.167	1	[M+Na]+	41.5	13.2	95.81			52.1077	32.6013	42.8381	82.3355	72.0819	54.1936	25.676	40.2744	61.2893	37.2048	27.3045	23.7928	56.0264	35.9236	1.5596	0.641173	0.0501182	1.3	0.78089
1828	7.5	350.207	349.2	HMDB0002341	8-iso-15-keto-PGE2	C20H30O5	350.209	5	[M-H]-	46.4	40.8	97.17	71.3		22.6961	45.5478	23.0013	43.4031	39.6961	43.1537	15.0263	14.7036	20.0079	37.6186	24.9068	27.1097	36.2497	23.2288	1.56055	0.642055	0.0352137	1.45329	0.740754
1170	11.931	186.141	187.148	HMDB0035759	7-Ethyl-5,6-dihydro-1,4-dimethylazulene	C14H18	186.141	1	[M+H]+	54.7	77.9	96.9			95.2318	94.1499	81.7451	150.786	137.53	147.038	65.5063	59.8047	74.3809	73.7443	117.595	61.1612	117.747	75.3654	1.56235	0.643717	0.0220228	1.65713	0.837122
1374	8.572	314.246	313.239	HMDB0061650	9,10-Epoxyoctadecanoic acid	C18H34O4	314.246	1	[M-H]-	41	10.7	95.92	60.5		31.2267	19.9367	28.8806	14.0015	14.8087	9.75522	16.042	14.8279	20.5326	8.03317	8.8603	7.61455	19.7683	12.6517	1.56249	0.643849	0.07576	1.12056	0.687278
562	10.927	136.125	137.132	HMDB0061938	Isoterpinolene	C10H16	136.125	1	[M+H]+	48.8	46.2	98.99			480.299	176.601	281.919	593.669	558.65	442.306	172.234	219.328	237.307	422.333	290.038	279.687	422.241	270.155	1.56296	0.64428	0.0566479	1.24682	0.687326
2511	8.869	272.177	273.184	HMDB0000151	Estradiol	C18H24O2	272.178	2	[M+H]+	44.6	31.8	93.63			29.6802	36.1782	39.1282	54.5212	57.713	46.365	19.3092	23.5593	52.833	22.4454	27.2509	22.9347	43.931	28.0554	1.56586	0.646958	0.0373704	1.42747	0.844127
548	7.284	/	213.114	HMDB0182798	6-exo-Hydroxyfenchone	C10H16O2	168.115	2	[M+FA-H]-	45.3	31.2	97.92			17.7436	15.2975	15.9236	22.1426	17.795	15.7875	9.51139	10.2395	15.831	11.4682	9.6207	10.0416	17.4483	11.1187	1.56927	0.650092	0.00268629	2.57085	0.905657
3510	9.123	326.151	327.159	HMDB0031534	Galeon	C20H22O4	326.152	2	[M+H]+	51.9	65.5	96.17			160.823	91.3259	111.898	114.049	131.224	144.288	65.3776	80.3792	101.079	87.0267	84.9293	59.3675	125.601	79.6932	1.57606	0.656323	0.00596341	2.22451	0.89703
6987	10.249	/	514.388	HMDB0253065	Hederagenin	C30H48O4	472.355	2	[M+ACN+H]+	41.6	16.6	93.26			33.7924	22.6263	26.1122	41.0294	34.0111	44.0192	15.1384	20.4805	17.8534	31.7585	24.6751	17.8705	33.5984	21.2961	1.57768	0.657807	0.0176777	1.75257	0.859434
1688	1.532	220.085	221.092	HMDB0000472	5-Hydroxytryptophan	C11H12N2O3	220.085	1	[M+H]+	49.8	55	95.29			33.6165	36.2813	28.3201	26.4092	28.3135	37.7155	11.5208	10.2506	7.14749	24.2456	33.5033	34.0087	31.776	20.1128	1.57989	0.659828	0.0544098	1.26432	0.905929
834	4.95	/	259.028	HMDB0170765	4-Allylphenol sulfate	C9H10O4S	214.03	1	[M+FA-H]-	42.7	17.9	96.53			96.6853	103.735	82.7465	136.995	150.24	109.557	102.577	52.9618	80.842	55.3418	70.5389	67.6121	113.326	71.6455	1.58177	0.661536	0.0109856	1.95918	0.859008
437	1.533	129.058	130.065	HMDB0033731	Quinoline	C9H7N	129.058	0	[M+H]+	39.7	1.41	97.26	75.5		34.3084	38.47	43.3188	38.0909	37.3582	46.1011	12.3408	15.285	11.0362	29.423	41.4244	40.3914	39.6079	24.9835	1.58536	0.664814	0.0441478	1.35509	0.913014
6265	4.845	464.093	465.1	HMDB0253683	Isoquercitroside	C21H20O12	464.095	5	[M+H]+	40.4	12.1	95.65			23.164	14.3671	20.338	9.81035	9.18338	11.2146	16.9233	12.8874	10.0301	6.34359	4.95245	4.21484	14.6796	9.22528	1.59123	0.670145	0.0805827	1.09376	0.771139
4411	8.183	368.217	369.224	HMDB0001908	19-Hydroxy-PGE2	C20H32O6	368.22	8	[M+H]+	44.5	38.2	93.64			52.5475	42.0768	64.2346	60.8204	69.1943	48.7505	22.1315	34.3567	61.7892	36.4703	30.2922	26.5762	56.2707	35.2694	1.59546	0.673968	0.017189	1.76475	0.902099
4360	8.719	366.238	367.245	HMDB0256853	Prostaglandin E2 methyl ester	C21H34O5	366.241	7	[M+H]+	39.9	13.1	94.57			63.5108	80.5596	85.02	65.4784	48.9283	41.116	34.7506	47.1305	53.1908	39.6797	33.946	32.3077	64.1022	40.1675	1.59587	0.674343	0.0150734	1.82179	0.851962
4900	10.248	392.253	393.26	HMDB0260493	MG(20:5OH/0:0/0:0)	C23H36O5	392.256	8	[M+H]+	39	10.5	92.93			31.6823	124.03	65.9692	64.4722	46.3678	57.7663	49.2617	50.6093	62.3284	35.5784	7.60665	38.9554	65.048	40.7233	1.59732	0.675651	0.0930136	1.03145	0.724981
1984	11.052	/	361.2	HMDB0005832	6b-Hydroxymethandienone	C20H28O3	316.204	6	[M+FA-H]-	44.4	33.2	95.59			88.6929	68.4203	95.8504	124.022	121.633	118.109	43.7183	53.0164	99.3299	36.7389	83.3688	67.6998	102.788	63.9787	1.6066	0.684007	0.0174449	1.75833	0.844646
549	7.436	214.121	213.114	HMDB0030984	5-Hexyltetrahydro-2-oxo-3-furancarboxylic acid	C11H18O4	214.121	2	[M-H]-	46.9	39.7	96.8			18.2729	29.7196	14.9641	29.9405	26.9173	21.9986	18.8031	12.1331	16.181	15.8211	10.1544	15.1251	23.6355	14.703	1.60753	0.684848	0.0169952	1.76967	0.839107
5364	14.4	412.37	413.377	HMDB0255938	Oleanol	C29H48O	412.371	1	[M+H]+	52.6	70	93.94			4.53975	5.43884	4.36895	5.76857	4.63516	6.10071	2.55421	2.66958	2.82989	4.56639	3.41646	3.13807	5.142	3.19577	1.609	0.686166	0.00263055	2.57995	0.962091
3824	6.431	504.258	503.25	HMDB0031936	Blumenol C O-[apiosyl-(1->6)-glucoside]	C24H40O11	504.257	1	[M-H]-	39.4	6.17	92.41			35.5625	28.914	30.4519	37.8633	192.36	41.2179	61.6333	19.6431	26.1687	29.4196	52.9487	37.7821	61.0615	37.9326	1.60974	0.686827	0.196424	0.706805	0.380147
454	1.478	202.048	201.041	HMDB0240258	Succinylacetoacetate	C8H10O6	202.048	11	[M-H]-	44.5	39.2	95.02			45.0283	36.2318	37.1799	23.6728	18.7257	16.2895	25.327	30.9565	22.6154	10.3219	10.5852	10.0958	29.5213	18.317	1.61169	0.688579	0.0640203	1.19368	0.766129
4184	11.117	356.198	379.187	HMDB0040634	Piperochromanoic acid	C22H28O4	356.199	3	[M+Na]+	42.3	20.3	94.63			15.9542	21.6517	16.6716	29.8372	55.1404	42.0588	14.3312	11.7708	8.43467	27.1979	29.765	20.3558	30.219	18.6426	1.62097	0.696855	0.0964457	1.01572	0.706455
1817	6.336	350.01	349.003	HMDB0240522	Genistein 7-sulfate	C15H10O8S	350.01	2	[M-H]-	50.8	68.4	87.88			8.09734	8.8136	8.85462	9.04118	8.50536	26.1727	14.6481	4.53462	3.59518	6.52978	4.0988	9.42235	11.5808	7.13814	1.62238	0.698115	0.122368	0.912331	0.696726
2041	11.387	/	365.231	HMDB0254962	Mutilin	C20H32O3	320.235	1	[M+FA-H]-	42.7	21.2	93.73			13.0021	6.34444	12.4512	8.29199	9.94313	4.69164	7.37992	4.75446	6.35789	4.37644	4.96099	5.84097	9.12076	5.61178	1.62529	0.700696	0.0393432	1.40513	0.769874
4193	7.579	/	381.097	HMDB0252330	Flufenacet	C14H13F4N3O2S	363.066	8	[M+NH4]+	43.1	28	96.71			60.5969	166.005	91.1895	38.6405	264.087	94.5466	149.638	60.161	79.973	48.8491	52.752	48.3107	119.178	73.2807	1.62632	0.701608	0.144971	0.838718	0.521951
1206	6.924	302.079	301.072	HMDB0040560	4',5,7-Trihydroxy-3-methoxyflavanone	C16H14O6	302.079	1	[M-H]-	53.7	73.4	96.84			101.786	88.7446	76.569	74.9015	71.7235	60.1663	52.082	53.5665	51.542	44.882	50.6421	38.6108	78.9818	48.5542	1.62667	0.701923	0.00180821	2.74275	0.937048
6655	10.318	488.349	511.339	HMDB0034036	Pitheduloside I	C30H48O5	488.35	1	[M+Na]+	57.4	94	94.28			3289.57	3224.65	3448.2	4214.53	3495.14	3469.34	1874.97	1750.56	2009.6	2963.64	2361.99	2023.34	3523.57	2164.02	1.62826	0.703327	0.000735817	3.13323	1.00156
2329	8.77	/	261.182	HMDB0035887	Germacrenone	C15H26O2	238.193	1	[M+Na]+	43.9	23.1	96.83			117.499	77.3234	82.1643	178.117	109.27	136.576	51.0084	65.6903	98.0585	91.725	67.6604	55.5905	116.825	71.6222	1.63113	0.705871	0.0259708	1.58551	0.862591
2193	10.625	/	376.175	HMDB0257468	Salmefamol	C19H25NO4	331.178	6	[M+FA-H]-	39.4	13.5	90.47			12.1173	10.0884	14.1174	19.8194	18.5196	18.2816	5.12782	6.24761	11.0999	12.6282	12.1057	9.75281	15.4906	9.49367	1.63168	0.706357	0.0170898	1.76726	0.829493
4666	3.873	/	383.131	HMDB0037028	Deoxyloganic acid	C16H24O9	360.142	1	[M+Na]+	52.1	68.7	93.66			18.2694	15.6476	20.1493	10.3117	6.32968	8.35464	10.5485	14.2935	7.28038	3.78445	5.33019	7.21647	13.1771	8.07559	1.63172	0.70639	0.0715003	1.14569	0.736445
5197	7.856	/	408.274	HMDB0253988	Latanoprost acid	C23H34O5	390.241	2	[M+NH4]+	44.2	29	94.29			2.56237	5.19362	2.696	6.0681	5.71773	4.6491	2.38598	2.71993	4.72316	2.19504	1.90538	2.54675	4.48115	2.74604	1.63186	0.706517	0.0382551	1.41731	0.808034
2334	10.315	/	261.185	HMDB0036730	Tricyclohumuladiol	C15H26O2	238.193	8	[M+Na]+	52.2	71.7	98.03			45.9704	40.6705	39.3732	56.1679	51.3946	56.1398	28.3271	35.5726	20.2838	33.3501	29.0073	30.8309	48.2861	29.562	1.63338	0.707864	0.00168669	2.77297	0.970076
3624	6.83	/	487.256	HMDB0062591	Prostaglandin G2 2-glyceryl Ester	C23H38O8	442.257	16	[M+FA-H]-	39.4	18.7	94.81			12.811	36.8405	26.1504	32.1668	41.2074	17.0541	19.0222	11.3035	6.78296	17.3265	30.3639	16.7603	27.705	16.9266	1.63678	0.710858	0.059322	1.22678	0.726242
6752	9.557	495.371	496.378	HMDB0248147	N(4)-Octadecyl-1-arabinofuranosylcytosine	C27H49N3O5	495.367	7	[M+H]+	39.8	20.4	86.42			118.46	133.104	108.933	160.965	140.975	165.962	83.7949	63.337	77.5508	115.126	79.5739	85.0401	138.066	84.0705	1.64227	0.715691	0.00246805	2.60765	0.978108
6043	9.786	/	451.32	HMDB0244149	1,24)-Dihydroxyvitamin D2	C28H44O3	428.329	4	[M+Na]+	54.3	81.1	94.96			151.582	133.893	143.495	138.86	386.171	144.333	149.382	83.1174	66.8373	109.542	116.5	141.95	183.056	111.221	1.64587	0.718846	0.0866974	1.06199	0.754141
5565	6.802	/	425.12	HMDB0029540	Nobiletin	C21H22O8	402.131	2	[M+Na]+	43.2	24.4	93.53	61.1		14.4188	11.87	12.1612	10.2358	7.5046	8.44583	6.24404	6.52052	6.20611	6.68375	6.29634	7.2919	10.7727	6.54045	1.64709	0.719919	0.0128242	1.89197	0.943696
409	4.305	196.074	195.066	HMDB0040637	4-Hydroxy-6-methyl-3-(1-oxobutyl)-2H-pyran-2-one	C10H12O4	196.074	1	[M-H]-	54.2	76.7	95.53			54.5283	55.8996	58.6841	44.8358	60.7924	45.4841	41.6772	43.7219	34.9597	24.6117	25.3563	24.0144	53.3707	32.3902	1.64774	0.72049	0.00227114	2.64376	0.941751
803	10.728	158.094	159.101	HMDB0060683	2-n-Propyl-4-oxopentanoic acid	C8H14O3	158.094	1	[M+H]+	42.7	16.8	97.93			137.438	128.818	111.188	188.391	160.061	178.942	68.0439	78.98	91.025	119.683	103.842	86.8131	150.806	91.3978	1.65	0.722464	0.00435427	2.36108	0.963858
3651	11.153	/	489.359	HMDB0035853	Fasciculol C	C30H52O6	508.376	1	[M-H2O-H]-	53	70.9	95.26			188.109	136.496	51.2498	193.475	155.593	155.435	113.107	67.0879	107.778	65.5978	78.4528	101.279	146.726	88.8837	1.65077	0.723137	0.0272459	1.5647	0.722
6588	10.182	484.318	485.325	HMDB0035256	24-Hydroxyglabrolide	C30H44O5	484.319	2	[M+H]+	54.3	80.2	93.28			127.802	251.684	79.8057	146.403	210.519	68.3585	139.269	42.5794	99.3988	51.7353	115.794	86.8623	147.429	89.2732	1.65143	0.723718	0.0791183	1.10172	0.713789
2135	3.639	/	373.115	HMDB0034249	Caryoptosidic acid	C16H24O11	392.132	2	[M-H2O-H]-	46.1	37.6	95.37			69.8471	65.0828	73.0926	44.4766	33.0181	58.2537	32.5528	29.2741	25.4902	52.6936	39.2558	28.2103	57.2951	34.5795	1.65691	0.728498	0.0154417	1.81131	0.833584
6548	12.935	/	483.382	HMDB0035998	(3beta,24xi)-Cycloartane-3,24,25-triol	C30H52O3	460.392	0	[M+Na]+	41.8	13	96.18			5.94806	5.10675	7.05655	5.63205	6.72302	5.92533	3.47945	5.13639	3.65968	3.7719	2.64931	3.25677	6.06529	3.65892	1.65767	0.72916	0.00116182	2.93486	0.995391
3589	10.655	486.335	485.327	HMDB0035295	(3beta,15alpha,)-3,15,22-Trihydroxylanosta-7,9(11),24-trien-26-oic acid	C30H46O5	486.335	1	[M-H]-	54.9	80.9	94.22			435.471	337.757	340.176	762.046	679.785	785.813	243.782	227.296	288.384	515.153	425.916	312.483	556.841	335.502	1.65972	0.730943	0.0423583	1.37306	0.768786
713	6.8	/	241.108	HMDB0302428	Loliolide	C11H16O3	196.11	2	[M+FA-H]-	52.2	64.4	98.81			49.7854	69.5057	45.159	86.5725	61.7746	49.4684	30.5303	30.0991	58.2972	34.4363	33.3218	31.2896	60.3776	36.329	1.66197	0.732891	0.0137541	1.86157	0.910297
1208	7.449	302.079	301.072	HMDB0005782	Hesperetin	C16H14O6	302.079	1	[M-H]-	52.3	66.9	95.95	80.6		78.1174	64.5606	69.289	55.693	49.9614	45.9561	42.0482	43.6295	43.6902	37.8675	27.2077	24.2382	60.5962	36.4469	1.66259	0.733432	0.00481642	2.31728	0.925172
1469	11.696	324.267	323.259	HMDB0034957	8-Labdene-13,14,15-triol	C20H36O3	324.266	1	[M-H]-	49.2	52.7	94.65			4.9491	3.38119	4.31369	5.27471	5.32977	3.38216	1.77717	1.68559	3.56466	2.85089	3.33383	2.80512	4.43844	2.66954	1.66262	0.733459	0.00684872	2.16439	0.911834
567	7.188	/	217.051	HMDB0001892	Menadione	C11H8O2	172.052	2	[M+FA-H]-	53.2	70.1	97.9			30.186	19.3144	29.143	26.372	27.3426	20.6815	18.2716	18.0134	15.3147	11.928	13.3767	14.9957	25.5066	15.3167	1.66528	0.735765	0.00170042	2.76944	0.952155
401	3.919	/	193.051	HMDB0034493	Valtrate	C10H12O5	212.068	1	[M-H2O-H]-	48	43.2	98.63			315.222	154.441	237.608	114.384	81.9835	87.6868	122.715	146.39	96.7018	43.3674	82.2694	102.693	165.221	99.0228	1.66851	0.738562	0.0923472	1.03458	0.660047
2011	11.646	/	363.216	HMDB0036698	Ineketone	C20H30O3	318.219	6	[M+FA-H]-	41.5	20	94.85			40.9331	30.8451	34.0986	29.6188	31.3313	27.399	21.823	17.2336	23.3425	14.5572	19.044	20.1296	32.371	19.355	1.67249	0.741994	0.000797075	3.0985	0.983625
[truncated: 391 more rows]

## Sheet: sum hca
No	RT [min]	Molecular_Weight	m/z	Compound_ID	Compound_name	Formula	Monoisotopic_Mass	Delta(ppm)	Adduct	Score (QI)	Fragmentation Score (QI)	Isotope Similarity (QI)	mzCloud Best Match (Thermo)	mzVault Best Match (Thermo)	DR_AZ4-R1	DR_AZ4-R2	DR_AZ4-R3	IR_AZ4-R1	IR_AZ4-R2	IR_AZ4-R3	DR_CAL2-R1	DR_CAL2-R2	DR_CAL2-R3	IR_CAL2-R1	IR_CAL2-R2	IR_CAL2-R3	AVE(AZ4)	AVE(CAL2)	FC(AZ4/CAL2)	Log2(FC)	T-Test	Log10(p value)	VIP
[truncated: 348 more rows]

[truncated: 1 more sheets: sum path]
