# Supplementary material for: Metabolomics reveal drought-stress responses in guayule, a semi-arid rubber crop
Source: Metabolomics. 2026 Jun 16;22(4):97. doi: 10.1007/s11306-026-02487-5 (PMC13272222; doi:10.1007/s11306-026-02487-5)
Supplement: Supplementary file 8 — Supplementary file8 (XLSX 70 KB) [file 11306_2026_2487_MOESM8_ESM.xlsx]

## Sheet: sum table
Metabolites	(1(10),4a)-1(10),5-Germacradiene-12-acetoxy-4,11-diol							Precursors of Rubber Biosynthesis Product, Byproduct, or Parallel Product of Rubber Biosynthesis Stress Signaling Molecules	(1(10),4a)-1(10),5-Germacradiene-12-acetoxy-4,11-diol										Product, Byproduct, or Parallel Product of Rubber Biosynthesis	(1(10),4a)-1(10),5-Germacradiene-12-acetoxy-4,11-diol
	(10betaH,11xi)-11-Hydroxy-13-nor-6-eremophilen-8-one								(2alpha,3beta)-20(29)-Lupene-2,3,28-triol											(6alpha,7alpha,10alpha)-1(5),3-Aromadendradiene
	(11x)-11,12-Dihydroxy-1(10)-spirovetiven-2-one 12-glucoside								(3beta,11alpha,13beta)-3,11,13-Oleananetriol											1-(1-Methylethenyl)-4-(1-methylethyl)benzene
	(1alpha,4beta,5beta)-4-Hydroxy-7(11),10(14)-guaiadien-8-one								(3beta,15alpha)-3,15,22-Trihydroxylanosta-7,9(11),24-trien-26-oic acid											1,3,5-Hexatriene
	(2alpha,3beta)-20(29)-Lupene-2,3,28-triol								(3beta,24xi)-Cycloartane-3,24,25-triol											1,5-Hexadiene
	(2-Naphthyl)methanol								(3beta,4alpha,5alpha)-4-Methyl-8(14)-cholesten-3-ol											2,4,7-Decatrienoic acid
	(3beta,11alpha,13beta)-3,11,13-Oleananetriol								(3beta,5beta,8beta,24xi)-Ergosta-6,22-diene-3,5,8-triol											2-Methyl-3-(2-pentenyl)-2-cyclopenten-1-one
	(3beta,15alpha,)-3,15,22-Trihydroxylanosta-7,9(11),24-trien-26-oic acid								(6alpha,7alpha,10alpha)-1(5),3-Aromadendradiene											3-(1,1-Dimethylallyl)scopoletin 7-glucoside
	(3beta,24xi)-Cycloartane-3,24,25-triol								1-(1-Methylethenyl)-4-(1-methylethyl)benzene											10-Hydroxy-8-decenoic acid
	(3beta,4alpha,5alpha)-4-Methyl-8(14)-cholesten-3-ol								1,25-Dihydroxyvitamin D3-26,23-lactone											12-Oxophytodienoic acid
	(3beta,5beta,8beta,24xi)-Ergosta-6,22-diene-3,5,8-triol								1,2-Cyclohexanediol											15-Hydroxyeicosatrienoic acid
	(3beta,6beta)-Furanoeremophilane-3,6-diol 6-acetate								1,3,5-Hexatriene											17-Hydroxylinolenic acid
	(3xi)-1,5-Octadien-3-ol								1,5-Hexadiene											2-Hydroxycinnamic acid
	(6alpha,)-6-Hydroxy-4,7,22-ergostatrien-3-one								10-Hydroxy-8-decenoic acid											2-Methoxyhydroquinone sulfate
	(6alpha,7alpha,10alpha)-1(5),3-Aromadendradiene								12-Oxophytodienoic acid											3-Hydroxycoumarin
	(7b,10a)-3-Hydroxy-1,3,5-cadinatrien-9-one								15-Hydroxyeicosatrienoic acid											Germacrene D
	[6]-Gingerdiol 5-O-betaglucopyranoside								17-Hydroxylinolenic acid											Germacrenone
	1-(1-Methylethenyl)-4-(1-methylethyl)benzene								2,4,7-Decatrienoic acid											Germacrone
	1-(2-Furanyl)-1-propanone								2-Deoxybrassinolide											Gibberellin A34-catabolite
	1-(3,4-Dimethoxyphenyl)ethanone								2-Hydroxycinnamic acid											Gibberellin A37 glucosyl ester
	1-(3-Carboxypropylcarbamoyl)-5-fluorouracil								2-Methoxyestrone											Gibberellin A45
	1-(3-Methylbutanoyl)-6-apiosylglucose								2-Methoxyhydroquinone sulfate											Gibberellin A63
	1,1,2-Trimethyl-3,5-bis(1-methylethenyl)cyclohexane								2-Methyl-3-(2-pentenyl)-2-cyclopenten-1-one											Gibberellin A75
	1,2,4-Nonadecanetriol								3-(1,1-Dimethylallyl)scopoletin 7-glucoside											Gibberellin A80
	1,2,4-Tris(methylene)cyclohexane								3,4-Dihydroxyphenylacetaldehyde											Gibberellin A85
	1,2,7,7-Tetramethylbicyclo[2.2.1]heptan-2-ol								3,4-Dihydroxyphenylethanol-4-diglucoside											Gibberellin A88
	1,24)-Dihydroxyvitamin D2								3,4-Dihydroxyphenylvaleric acid 3 glucuronide											Gingerenone A
	1,25-Dihydroxy-16-ene-23-yne-vitamin D3								3,5,5-Trimethyl-2-cyclopenten-1-one											Ginkgolide J
	1,25-Dihydroxyvitamin D3-26,23-lactone								3,5,5-Trimethyl-3-cyclohexen-1-one											Glabrolide
	1,2-Cyclohexanediol								3,6-Nonadien-1-ol											Glaucarubolone 15-O-betaglucopyranoside
	1,2-Cyclohexanediol, 1-methyl-4-(1-methylethenyl)-								3,6-Nonadienal											Glycyrrhetinic acid
	1,2-Cyclohexanedione								3beta-3-Hydroxy-18-lupen-21-one											Hederagenin
	1,2-Dehydrosalsolinol								3beta-Hydroxycinnamolide											Heliannuol A
	1,2-Di-(-octadecatrienoyl)-3-(Galactosyl-alpha-1-6-Galactosyl-beta-1)-glycerol								3-Dehydroshikimate											Heliannuol B
	1,2-Dihydro-1,1,6-trimethylnaphthalene								3-Dehydroshikimic acid											Heliantriol A1
	1,2-Dihydronaphthalene								3-Hydroxy-beta-ionone											Heptadecadienoic acid
	1,2-Dihydrotanshinquinone								3-Hydroxychavicol 1-[rhamnosyl-(1->6)-glucoside]											Hesperetin
	1,2-Naphthoquinone								3-Hydroxycoumarin											Hesperetin 3'-O-sulfate
	1,3,5-Heptatriene								3-hydroxycyclocitral											Hesperidin
	1,3,5-Hexatriene								3-Hydroxymethylglutaric acid											Hexadeca-7,10,13-trienoic acid
	1,3,5-octatriene								3-O-Caffeoylshikimic acid											Hexadecanedioic acid
	1,4,7,10,13,16-Hexaoxacyclononadecane-17,19-dione								3-O-Methylkaempferol											Homodihydrojasmone
	1,4-Bis(3,4,5-trimethoxyphenyl)-1,4-butanediol								3-O-p-Coumaroylquinic acid											Homodolichosterone
	1,5-Anhydrofructose								3-Oxo-alpha-ionol											Homovanillin
	1,5-Dibutyl methyl hydroxycitrate								3-Polyprenyl-4-hydroxy-5-methoxybenzoate											Horminone
	1,5-Hexadiene								4',5,7-Trihydroxy-6-prenylflavanone											Humuladienone
	1,5-Isoquinolinediol								4,6,8-Megastigmatriene											Humulenol I
	1,6-Dihydroxycyclohexa-2,4-diene-1,4-dicarboxylate								4,8-Dimethyl-3,7-nonadien-2-one											Humulol
	1,8,15-Heptadecatriene-11,13-diyne								4-Hydroxybenzoic acid											Hydroxytyrosol 3'-glucuronide
	1,8-Menthadien-2-ol								4-Hydroxybenzoyl glucose											Hydroxytyrosol 4'-glucuronide
	10,11-dihydro-20-trihydroxy-leukotriene B4								4-Hydroxycyclohexylacetic acid											Isoferulic acid
	10,16-Dihydroxyhexadecanoic acid								4-Hydroxycyclohexylcarboxylic acid											Isolariciresinol glucuronide
	10,20-Dihydroxyeicosanoic acid								4-Hydroxyphenylpyruvic acid											Isolariciresinol sulfate
	10-Acetoxyoleuropein								4-Methylcoumarin											Isopetasoside
	10beta-12,13-Dinor-8-oxo-6-eremophilen-11-al								4-Methyl-epicatechin											Isorhamnetin
	10-HDoHE								4'-Methylepicatechin 5-sulfate											Isorhamnetin 3-(6''-malonylglucoside)
	10-Heptadecenoic acid								4'-Methyl-epigallocatechin 7-glucuronide											Isorhamnetin 3-glucuronide
	10-Hydroxy-8-decenoic acid								4'-Methylliquiritigenin 7-rhamnoside											Jasmonic acid
	10-hydroxy-decadien-4-ynoic Acid								4-O-Caffeoyl-3-O-feruloylquinic acid											Jasmone
	11,12,13-Trinor-1(5),6,9-guaiatrien-8-one								5-(3',4'-Dihydroxyphenyl)-gamma-valerolactone											Jasmolone
	11,12-Dihydroxy-1(10)-spirovetiven-2-one 11-glucoside								5-Hydroxy-coniferaldehyde											Jasmolone glucoside
	11a-Hydroxy-9,15-dioxoprost-13-enoic acid								5-Hydroxyflavone											Kaempferol
	11b,21-Dihydroxy-5b-pregnane-3,20-dione								5-Hydroxyindoleacetic acid											Kaempferol 3-O-(6-malonyl-glucoside)
	11beta-Hydroxytestosterone								5-Hydroxytryptophan											Kaempferol 3-sulfate
	11b-Hydroxyprogesterone								5-Methoxysalicylic acid											Kaempferol 7-O-neohesperidoside
	11-Dehydro-2,3-dinor-txb2								5-Methoxytryptamine											Kahweol
	11-Hexadecenal								5-p-Coumaroylquinic acid											Linalool 3,6-oxide primeveroside
	11-Hydroxy-9,15,16-trioxooctadecanoic acid								6,10-Dimethyl-9-methylene-5-undecen-2-one											Linalool 3,7-oxide beta-primeveroside
	11-Hydroxyaclacinomycin X								6-Caffeoylsucrose											Linalool oxide D 3-[apiosyl-(1->6)-glucoside]
	11-Hydroxyandrosterone								6-Fluoromevalonate											Linoleoyl ethanolamide
	11-Methoxynoryangonin								6-Hydroxy-2-cyclohexen-one-carboxylate											Luteolin 7-(6''-malonylglucoside)
	12(13)Ep-9-KODE								6-O-p-Coumaroylglucose											Luteolin 7-sulfate
	12,15-Epoxy-13,14-dimethyleicosa-12,14,16-trienoic acid								6-Pentyl-2H-pyran-2-one											Lycopersiconol
	12,20-Dioxo-leukotriene B4								7(14)-Bisabolene-2,3,10,11-tetrol											Lyoniresinol 9-glucoside
	12a-Hydroxy-3-oxocholadienic acid								7,9-Illudadiene-3,14-diol											Macrocarpal B
	12alpha-Hydroxy-13,18-dehydroparain								8-Acetoxy-4-acoren-3-one											Madasiatic acid
	12'-Apo-b-carotene-3,12'-diol								8-Hydroxygeraniol 8-O-glucoside											Maslinic acid
	12-HHT								8-Hydroxyluteolin 4'-methyl ether 8-glucoside-3'-sulfate											Masticadienonic acid
	12-hydroxyheptadecanoic acid								8-Hydroxyluteolin 8-glucoside 3'-sulfate											Matairesinol
	12-Methyltridecanal								8-Hydroxypinoresinol 4-glucoside											Matairesinoside
	12-Oxo-2,3-dinor-10,15-phytodienoic acid								8-Labdene-13,14,15-triol											Medicagenic acid
	12-Oxo-20-carboxy-leukotriene B4								9-Hydroxy-10-undecenoic acid											Medicarpin 3-O-(6'-malonylglucoside)
	12-Oxo-20-hydroxy-leukotriene B4								9-Hydroxymegastigma-4,6,7-trien-3-one											Medioresinol
	12-oxo-PDA								Abietane											Megastigmatrienone
	12-Oxophytodienoic acid								Abscisic alcohol 11-glucoside											Methyl 7-epi-12-hydroxyjasmonate glucoside
	13'-Carboxy-alpha-tocotrienol								alpha-Bisabolol oxide C											Methyl cinnamate
	13-HDoHE								alpha-Eleostearic acid											Methyl salicylate O-[rhamnosyl-(1->6)-glucoside]
	13-HODE								alpha-Ionene											Momilactone B
	13-HOTE								alpha-Linolenic acid											Momordin I
	13-Hydroxy-9-methoxy-10-oxo-11-octadecenoic acid								Androsta-4,16-dien-3-one											Momordin Ie
	13'-Hydroxy-gamma-tocotrienol								Apigenin 7-(6''-malonylglucoside)											Moracin G
	13-Nor-6-eremophilene-8,11-dione								Apigenin 7-O-(2''-O-acetylglucoside)											Moracin H
	14-Deoxyandrographolide								Apigenin 7-O-(6''-O-acetylglucoside)											Moracin P
	15d PGD2								Arabidiol											Morusinol
	15-Demethyl plumieride								Arbutin											Myricetin
	15-Hydroxy-3-dehydrodeoxyfruticin								Arctiin											Myricetin 3-(6-acetylgalactoside)
	15-Hydroxyeicosatrienoic acid								Arctiol											Naringenin
	15-Hydroxyleptocarpin								Arctiopicrin											Naringenin 7-sulfate
	15-Keto-13,14-dihydroprostaglandin A2								Aromadendrin 3-galactoside											Nepetalic acid
	15-Oxo-lipoxin A4								ar-Turmerone											Neryl arabinofuranosyl-glucoside
	16-Acetylpriverogenin A								Aucubin											Neryl rhamnosyl-glucoside
	16beta-16-Hydroxy-3-oxo-1,12-oleanadien-28-oic acid								Azukisaponin III											Nobiletin
	16-Hydroxyhexadecanoic acid								Azukisaponin IV											Octadecadienoic acid
	17a,20a-Dihydroxycholesterol								Baccatin III											Oleamide
	17alpha,21-Dihydroxypregnenolone								Baicalin											Oleanol
	17-beta-Estradiol glucuronide								Bakuchiol											Oleanolic acid
	17beta-Estradiol-3,4-quinone								Barringtogenol C											Oleic acid
	17-Hydroxylinolenic acid								Bassic acid											Oleoside
	17-Hydroxymethylethisterone								Batatic acid											Oleoside 11-methyl ester
	17-Hydroxyprogesterone								beta-Citraurol											Oleoside dimethyl ester
	18alpha-Hydroxyglycyrrhetic acid								beta-Elemonic acid											Ononin
	19-Hydroxy-PGE2								beta-Ionol											Orientin 7,3'-dimethyl ether
	19-Norandrostenedione								beta-Thujaplicin											Osmanthuside B
	1-a,25-Trihydroxyvitamin D2								beta-Vetivenene											Oxoglutaric acid
	1-Acetoxy-2-hydroxy-16-heptadecen-4-one								Betulin											Palmitoleic acid
	1alpha-Hydroxy-25,27-didehydrovitamin D3 26,23-lactone								Biochanin A 7-(6-malonylglucoside)											Palmitoleoylethanolamde
	1alpha-O-Methylquassin								Blumealactone A											Patuletin 3-gentiobioside
	1-beta-Hydroxyeuscaphic acid								Blumealactone B											Pelargonidin 3-rhamnoside
	1-Butylamine								Blumenol C O-[apiosyl-(1->6)-glucoside]											Perilloside B
	1-Dehydro-[6]-gingerdione								Caffeic acid											Persicarin
	1-docosanoyl-glycero-3-phosphate								Caffeoylquinic acid											Phloretin 2'-O-glucuronide
	1-Galactopyranosyl-5-fluorouracil								Calceolarioside E											Phlorizin
	1-Hexadecanethiol								Calcitriol											Physalin G
	1-Hexadecene								Camelliagenin A											Physalin P
	1H-Inden-1-one								Camelliagenin C											Phytocassane E
	1-Hydroxyepiacorone								Camellianin A											Phytosphingosine
	1-Hydroxyisoquinoline								Camelliol C											Piceid
	1-Keto-24-methylcalcifediol								Campestanol											Picroside I
	1-Naphthalenesulfonic acid, 3,4-dihydro-3,4-dioxo-								Capillarisin											Pinocembrin
	1-Naphthylamine								Carveol glucoside											Pinocembrin 7-rhamnosylglucoside
	1-Nitro-5,6-dihydroxy-dihydronaphthalene								Carvone											Pinoquercetin
	1-O-(4-coumaroyl)-betaglucose								Catechin											Pinoresinol
	1-O-Caffeoylglucose								Catechin 3'-glucoside											Pisatoside
	1-Octen-3-yl primeveroside								Catechin 3'-glucuronide											Plantamajoside
	1-O-E-Cinnamoyl-(6-arabinosylglucose)								Cembrene											Plastoquinone
	1-Phenyl-1-cyclohexene								Chicoric acid											p-Menthane-1,2,8,9-tetrol
	1-Rhamnono-1,4-lactone								Chlorogenic acid											p-Menthane-1,7,8-triol 8-glucoside
	2-(3-Mercaptopropyl)pentanedioic acid								Chrysoeriol 7-O-(6''-malonyl-glucoside)											Pomiferin
	2-(4-Methoxyphenyl)ethyl hydrogen sulfate								Chrysoeriol 7-O-neohesperidoside											Poncirin
	2-(5,8-Tetradecadienyl)cyclobutanone								Cichoriin											Procyanidin dimer B7
	2-(5-Tetradecenyl)cyclobutanone								Cichorioside F											Prostaglandin A2
	2-(L-Menthoxy)ethanol								Cichorioside H											Prostaglandin D2-1-glyceryl ester
	2-(Methoxymethyl)furan								Cichorioside I											Prostaglandin E2
	2-(Nonylphenoxy)ethanol								Cinnamic acid											Prostaglandin E2 methyl ester
	2-(p-Aminobenzamido)pyridine								Citronellol glucoside											Prostaglandin E3
	2,2,6,7-Tetramethylbicyclo[4.3.0]nona-1(9),4-dien-8-one								Citroside A											Prostaglandin G2 2-glyceryl Ester
	2,2-Dimethyl-1-(sulfomethyl)-1,3-cyclopentanedicarboxylic acid								Citrusin A											Prostaglandin lactone-diol
	2'',3''-Diacetylcosmosiin								Citrusin B											Prostratin
	2',3'-Didehydro-2',3'-dideoxyguanosine								Citrusin D											Protocatechuic acid 4-glucoside
	2',3'-Dideoxycytidine-5'-monophosphate								Citrusin E											Ptelatoside A
	2,3-Dihydro-3,5-dihydroxy-2-oxo-3-indoleacetic acid 5-[glucosyl-(1->4)-bglucoside]								Coniferin											Ptelatoside B
	2,3-Dihydro-3-methyl-1H-pyrrole								Coniferyl alcohol											Pterosin B
	2,3-Dihydro-5-(3-hydroxypropanoyl)-1H-pyrrolizine								Coumarin											Pterosin E
	2,3-Dimethyl-2-cyclohexen-1-one								Cryptomeridiol 11-rhamnoside											Punicic acid
	2,3-Dinor-TXB1								Cubebin											Quercetagetin 3'-methylether 7-glucoside
	2,4,5,7alpha-Tetrahydro-1,4,4,7a-tetramethyl-1H-inden-2-ol								Cucurbitacin B											Quercetin
	2,4,6-Octatriyn-1-ol								Cucurbitacin S											Quercetin 3-[rhamnosyl-(1->2)-rhamnosyl-(1->6)-glucoside]
	2,4,7-Decatrienoic acid								Curcumin glucuronide											Quercetin 3-O-glucuronide
	2,4-Dimethylbenzaldehyde								Curcumin I											Quercetin 3-sulfate
	2,4-Heptadienal								Cycloartocarpin											Quercetin 7-glucuronide 3-rhamnoside
	2,4-Hexadienal								Cynarasaponin D											Quercetin-3'-glucuronide
	2,5-Diethyl-3,6-dimethylpyrazine								Cynarasaponin F											Quillajasaponin
	2,5-Dioxopyrrolidin-1-yl acrylate								Cynarasaponin J											Quinic acid
	2,5-Di-tert-butylhydroquinone								Cyperolone											Rheinoside A
	2,6,10,10-Tetramethyl-1-oxaspiro[4.5]decan-6-ol								Cyperotundone											Rheinoside B
	2,6-Dimethylquinoline								Daidzin											Rheinoside C
	2,6-Pipecoloxylidide								Dehydroandrographolide											Ricinoleic acid
	20,24-Epoxy-25,26-dihydroxydammaran-3-one								Delphinidin											Rutin
	20-Carboxy-leukotriene B4								Delphinidin 3-(6''-malonyl-glucoside)											Safrole
	20-Cooh ltb4								Delphinidin 3-O-glucosyl-5-O-caffeoylglucoside											Salicylic acid betaglucoside
	20-Epi-Eldecalcitol								Demethylcalabaxanthone											Salviaflaside
	21-Oxodocosanoic acid								Deoxyloganic acid											Salviaflaside methyl ester
	22,23-dihydroxy-campest-4-en-3-one								Deoxyloganin											Salvianolic acid K
	22-Deoxoisocucurbitacin D								Dihomo-alpha-linolenic acid											Sandosaponin A
	23-Hydroxy-3-oxocycloart-24-en-26-oic acid								Dihydroferulic acid 4-O-glucuronide											Sandosaponin B
	2-4-7-Decatrienal								Dihydroferulic acid 4-O-sulfate											Sclareol
	24-Hydroxyglabrolide								Dihydrojasmonic acid											Scoparone
	24-Hydroxyglycyrrhetic acid								Dihydroresveratrol 4'-glucuronide											Scopoletin
	24-Hydroxytetracosanoic acid								Diosmetin											Secologanin
	24-Oxo-1alpha,23,25-trihydroxyvitamin D3								Docosahexaenoic acid											Shikimic acid
	25-Hydroxyvitamin D3-26,23-lactol								Docosapentaenoic acid (22n-3)											Soyasapogenol B 24-O-bglucoside
	25-Hydroxyvitamin D3-26,23-lactone								Docosatrienoic acid											Soyasapogenol F
	26,27-Dinorergosta-4,22-dien-3-one								Dodecadienoic acid											Spinacetin 3-gentiobioside
	28-Glucosyl-19(29)-dehydroursolic acid 3-arabinoside								Dodecanedioic acid											Spinacetin 3-rutinoside
	28-Glucosylarjunolate 3-[rhamnosyl-(1->3)-glucuronide]								Dodecatrienoic acid											Spinacoside D
	2-Aminoethyl oleate								Doristerol											Spinasaponin A
	2-Aminomuconic acid semialdehyde								Elasterol											Spinatoside
	2-Aminophenol N-formate sulfate								Eleutheroside B1											Spirotaccagenin
	2-Benzofurancarboxaldehyde								Epigallocatechin 3-caffeate											Stearidonic acid
	2-Biphenylyl heptyl sebacate								Epigallocatechin-(4beta->8)-epicatechin 3-O-gallate											Strictosidine
	2-Butyl-3-phenyl-2-propen-1-al								Ergost-4-ene-3,6-dione											Styraxlignolide A
	2-Cyclohexen-1-one								Estradiol											Sweroside
	2-Cyclopenten-1-one								Estradiol acetate glucuronide											Swertiamarin
	2-Cyclotetradecen-1-one								Estriol											Syringaresinol
	2-Decylfuran								Eugenol											Tamarixetin
	2-Deoxybrassinolide								Ferulic acid											Taraxacoside
	2-Dodecylbenzenesulfonic acid								Ferulic acid 4-O-sulfate											Taraxinic acid glucosyl ester
	2-Ethylphenol								Feruloylquinic acid											Taxifolin 3-arabinoside
	2-Formylphenyl octyl isophthalate								Forskolin											Tectorigenin 7-sulfate
	2-Heptadecylfuran								Ganoderic acid B											Tellimagrandin II
	2-Heptenoic acid								Ganoderic acid beta											Terpinenol
	2-Hexen-4-olide								Ganoderic acid F											Tetranor 12-HETE
	2-Hydroxy-1,3-dioxepane-4,7-dione								Ganoderic acid U											Tetranorprostanedioic acid
	2'-Hydroxy-3,4',5',7,8-pentamethoxyflavone								Ganoderic acid Y											Theaflavic acid
	2-hydroxy-3-methylbutanedioylcarnitine								Ganoderiol E											Thymol Sulfate
	2-Hydroxy-6-(8,11,14-pentadecatrienyl)benzoic acid								Ganodermic acid Jb											Trachelogenin
	2-Hydroxyacorenone								Ganoderol A											Tracheloside
	2-Hydroxyarctiin								Geranyl acetoacetate											Traumatic acid
	2-Hydroxybenzaldehyde O-[xylosyl-(1->6)-glucoside]								Geranylcitronellol											Tricin 7-glucuronoside
	2-Hydroxycaproic acid								Germacrene D											Tricyclohumuladiol
	2-Hydroxycinnamic acid								Germacrenone											Trigonelline
	2-Hydroxyestradiol								Germacrone											Tryptophan
	2-Hydroxyestriol								Gibberellin A34-catabolite											Tulipinolide
	2-Hydroxyethinylestradiol								Gibberellin A37 glucosyl ester											Tuliposide B
	2-hydroxyphenylpropionylglycine								Gibberellin A45											Tyrosine
	2-Hydroxypropyl octanoate								Gibberellin A63											Ursolic acid
	2-Keto-6-acetamidocaproate								Gibberellin A75											Vanillic acid
	2-Methoxy-estradiol-17b 3-glucuronide								Gibberellin A80											Vanillic acid 4-betaglucoside
	2-Methoxyestrone								Gibberellin A85											Vanillin
	2-Methoxyhydroquinone sulfate								Gibberellin A88											Vanilloyl glucose
	2-Methoxynaphthalene								Gingerenone A											Verbasoside
	2-Methyl-3-(2-pentenyl)-2-cyclopenten-1-one								Ginkgolide J											Verbenalol
	2-Methyl-4-pentenoic acid								Glabrolide											Vernolide A
	2-Methylbenzoic acid								Glaucarubolone 15-O-betaglucopyranoside											Vestitone 7-glucoside
	2-Methyleneglutaronitrile								Glucosamine											Vetiverol
	2-n-Propyl-4-oxopentanoic acid								Glucosamine 6-phosphate											Vetiveryl acetate
	2-O-(6-Phospho-alpha-mannosyl)glycerate								Glycyrrhetinic acid											Vomifoliol
	2''-O-Acetylisoorientin								Hederagenin											Wikstromol
	2''-O-alphaRhamnosyl-6-C-fucosyl-luteolin								Heliannuol A											Wushanicaritin
	2-O-Caffeoylarbutin								Heliannuol B											Xanthoangelol G
	2-Octen-1-ol								Heliantriol A1
	2'-O-Methylisoliquiritigenin								Heptadecadienoic acid
	2-O-p-Coumaroylglucose								Hesperetin
	2-Pentadecylfuran								Hesperetin 3'-O-sulfate
	2-Penten-1-ol								Hesperidin
	2-Pentenal								Hexadeca-7,10,13-trienoic acid
	2-Phenylbutyric acid								Hexadecanedioic acid
	2-Propenyl hexanoate								Homodihydrojasmone
	2-Propylglutaric acid								Homodolichosterone
	3- Acetylphenol sulfate								Homovanillin
	3- Allylphenol sulfate								Horminone
	3 Hydroxycoumarin								Hovenolactone
	3-(1,1-Dimethylallyl)scopoletin 7-glucoside								Humuladienone
	3-(10-Heptadecenyl)phenol								Humulenol I
	3-(1-Formyl-1-propenyl)pentanedioic acid								Humulol
	3-(4-Carboxybenzylidene)-6-hydroxycamphor								Hydroxytyrosol 3'-glucuronide
	3-(4-Hydroxy-2-methoxyphenyl)-2-propenal								Hydroxytyrosol 4'-glucuronide
	3-(5,6,6-Trimethylbicyclo[2.2.1]hept-1-yl)cyclohexanol								Isoferulic acid
	3-(8,11,14-Pentadecatrienyl)phenol								Isolariciresinol glucuronide
	3,14-Dihydroxy-11,13-dihydrocostunolide								Isolariciresinol sulfate
	3,3',4',5,6,7,8-Heptahydroxyflavone								Isopetasoside
	3',4,4'-Trihydroxypulvinone								Isorhamnetin
	3,4',5,6,7,8-Hexahydroxyflavone								Isorhamnetin 3-(6''-malonylglucoside)
	3,4,5-Tricaffeoylquinic acid								Isorhamnetin 3-glucuronide
	3,4,5-Trihydroxy-3,4-dimethoxy-1,5-cyclohexadiene-1-carboxylic acid								Jasmolone
	3,4-DHPEA-EA								Jasmolone glucoside
	3,4-Diaminopyridine								Jasmone
	3,4-Dicaffeoyl-1,5-quinolactone								Jasmonic acid
	3,4-Didehydroretinol Acetate								Kaempferol
	3,4-Diferuloylquinic acid								Kaempferol 3-O-(6-malonyl-glucoside)
	3,4-Dihydro-1H-2-benzopyran-1-one								Kaempferol 3-sulfate
	3,4-Dihydro-2H-1-benzopyran-2-one								Kaempferol 7-O-neohesperidoside
	3,4-Dihydroxyphenylacetaldehyde								Kahweol
	3,4-Dihydroxyphenylethanol-4-diglucoside								Kuwanon D
	3,4-Dihydroxyphenylvaleric acid 3 glucuronide								Kuwanon L
	3,4-Dimethyl-5-pentyl-2-furannonanoic acid								Kuwanon Y
	3,4-Dimethyl-5-pentyl-2-furanpropanoic acid								Linalool 3,6-oxide primeveroside
	3',4'-Methylenedioxy-5,7-dimethylepicatechin								Linalool 3,7-oxide beta-primeveroside
	3,4-Methylenedioxybenzoic acid								Linalool oxide D 3-[apiosyl-(1->6)-glucoside]
	3,5,5-Trimethyl-2-cyclopenten-1-one								Linoleoyl ethanolamide
	3,5,5-Trimethyl-3-cyclohexen-1-one								Loganoside
	3,5-Didecanoylpyridine								Lucidumol B
	3,6-Nonadien-1-ol								Luteolin 7-(6''-malonylglucoside)
	3,6-Nonadienal								Luteolin 7-sulfate
	3,7-Dimethylquercetin								Lycopersiconol
	3',8-Dihydroxy-4',5',7-trimethoxyflavone								Lyoniresinol 9-glucoside
	3,9-Dihydroxydecanoic acid								Macrocarpal B
	31-Nordehydrolanosterol								Madasiatic acid
	31-nor-Lanost-9(11)-en-3beta-ol								Maslinic acid
	3a,20b-Pregnanediol								Masticadienonic acid
	3-Acetyl-4-hydroxy-6-methyl-2H-pyran-2-one								Matairesinol
	3-Allyl-1-cyclohexene								Matairesinoside
	3alpha,7alpha-Dihydroxycoprostanic acid								Medicagenic acid
	3alpha-Acetoxy-11-keto-beta-boswellic acid								Medicarpin 3-O-(6'-malonylglucoside)
	3alpha-Hydroxytibolone								Medioresinol
	3b-Allotetrahydrocortisol								Megastigmatrienone
	3beta,4beta-dihydroxycholest-5-en-26-oate(1-)								Methyl 7-epi-12-hydroxyjasmonate glucoside
	3beta-3-Hydroxy-18-lupen-21-one								Methyl cinnamate
	3beta-Hydroxy-5alpha-cholestan-15-one								Methyl salicylate O-[rhamnosyl-(1->6)-glucoside]
	3beta-hydroxycholest-5-en-7-one-26-oate								Mevalonolactone
	3beta-Hydroxycinnamolide								Momilactone B
	3b-Hydroxy-5-cholenoic acid								Momordin I
	3-Carbamoyl-2-phenylpropionaldehyde								Momordin Ie
	3-Carboxy-4-methyl-5-ethyl-2-furanpropionic acid								Moracin G
	3-Dehydroshikimate								Moracin H
	3-Dehydroshikimic acid								Moracin P
	3-Dodecene								Morusinol
	3-Epinobilin								Myricetin
	3-Glucosyl-2,3',4,4',6-pentahydroxybenzophenone								Myricetin 3-(6-acetylgalactoside)
	3-Hydroxy-10'-apo-b,y-carotenal								Naringenin
	3'-Hydroxy-4',5,6,7,8-pentamethoxyflavone								Naringenin 7-sulfate
	3-Hydroxy-8'-apo-epsilon-caroten-8'-al								Neohesperidin dihydrochalcone
	3-Hydroxybenzoic acid								Nepetalic acid
	3-hydroxybenzoic acid-3-O-sulphate								Neryl arabinofuranosyl-glucoside
	3-Hydroxy-beta-ionone								Neryl rhamnosyl-glucoside
	3-Hydroxychavicol 1-[rhamnosyl-(1->6)-glucoside]								Nobiletin
	3-hydroxycyclocitral								Octadecadienoic acid
	3-Hydroxyisoheptanoic acid								Oleamide
	3-Hydroxymelatonin								Oleanol
	3-Hydroxymethylglutaric acid								Oleanolic acid
	3-Hydroxyphloretin 2'-O-xylosyl-glucoside								Oleic acid
	3-Indolehydracrylic acid								Oleoside
	3-keto-Digoxigenin								Oleoside 11-methyl ester
	3-Ketosphingosine								Oleoside dimethyl ester
	3-Methoxybenzaldehyde								Ononin
	3-Methoxysalicylic acid								Orientin 7,3'-dimethyl ether
	3-Methoxytyrosine								Osmanthuside B
	3-Methyl-3-butenyl apiosyl-(1->6)-glucoside								Oxoglutaric acid
	3-Methyl-5-pentyl-2-furanpropanoic acid								Palmitoleic acid
	3-Methyldioxyindole								Palmitoleoylethanolamde
	3-Methyl-epicatechin								Patuletin 3-gentiobioside
	3-Methylgallic acid 5-sulfate								Pelargonidin 3-rhamnoside
	3-Methylthymidine								Perilloside B
	3-Nonanon-1-yl acetate								Persicarin
	3-O-betaGalactopyranosylcinnamtannin B1								Phloretin 2'-O-glucuronide
	3-O-Caffeoyl-1-O-methylquinic acid								Phlorizin
	3-O-Caffeoylshikimic acid								Physalin G
	3-O-Methyl-a-methyldopamine								Physalin P
	3-O-Methylkaempferol								Phytocassane E
	3-O-p-Coumaroylquinic acid								Phytosphingosine
	3-Oxo-2-(2-entenyl)cyclopentaneoctanoic acid								Piceid
	3-Oxo-4,6-choladienoic acid								Picroside I
	3-Oxo-alpha-ionol								Pinocembrin
	3-Oxocholic acid								Pinocembrin 7-rhamnosylglucoside
	3-Oxododecanoic acid								Pinoquercetin
	3-Phenyl-4-pentenal								Pinoresinol
	3-Polyprenyl-4-hydroxy-5-methoxybenzoate								Pisatoside
	3-Propylidene-1(3H)-isobenzofuranone								Plantamajoside
	3-Pyridylacetic acid								Plastoquinone
	3'-Sialyllactosamine								p-Menthane-1,2,8,9-tetrol
	3-Sulfanylacrylic acid								p-Menthane-1,7,8-triol 8-glucoside
	4-(2,6,6-Trimethyl-1,3-cyclohexadien-1-yl)-2-butanone								Pomiferin
	4-(4-Methylcyclohexyl)-4-oxobutanoic acid								Poncirin
	4-(Aminobutyl)guanidine								Procyanidin dimer B7
	4,11,13,15-Tetrahydroridentin B								Prostaglandin A2
	4,4-Dimethylcholesta-8,14,24-trienol								Prostaglandin D2-1-glyceryl ester
	4',5,6,7,8-Pentahydroxy-3'-methoxyflavone								Prostaglandin E2
	4',5,6-Trimethylscutellarein 7-glucoside								Prostaglandin E2 methyl ester
	4',5,7-Trihydroxy-3-methoxyflavanone								Prostaglandin E3
	4',5,7-Trihydroxy-6-prenylflavanone								Prostaglandin G2 2-glyceryl Ester
	4,5-Dicaffeoylquinic acid								Prostaglandin lactone-diol
	4,5-Dihydro-2,5-dimethyl-4-oxo-3-furanyl butyrate								Prostratin
	4,5-Di-O-caffeoylquinic acid								Protocatechuic acid 4-glucoside
	4,6,8-Megastigmatriene								Ptelatoside A
	4,7-Didehydroneophysalin B								Ptelatoside B
	4,7-Dihydroxy-2H-1-benzopyran-2-one								Pterosin B
	4',7-Dihydroxy-3',8-diprenylflavanone								Pterosin E
	4',7-Di-O-methylcatechin								Punicic acid
	4,8,12,15-Octadecatetraenoic acid								Quercetagetin 3'-methylether 7-glucoside
	4,8-Dimethyl-3,7-nonadien-2-one								Quercetin
	4-Acetyl-6-tert-butyl-1,1-dimethylindane								Quercetin 3-[rhamnosyl-(1->2)-rhamnosyl-(1->6)-glucoside]
	4-Acetylzearalenone								Quercetin 3-O-glucuronide
	4-Allylphenol sulfate								Quercetin 3-sulfate
	4Alpha-hydroxymethyl-5alpha-cholesta-8,24-dien-3beta-ol								Quercetin 7-glucuronide 3-rhamnoside
	4-alpha-Methyl-5-alpha-cholest-7-en-3-beta-ol								Quercetin-3'-glucuronide
	4-Amino-3-hydroxybutyrate								Quillajasaponin
	4-Androsten-3beta,17beta-diol 17-sulfate								Quinic acid
	4beta,-dihydroxycholesterol								Ricinoleic acid
	4-Carboxypyrazole								Rutin
	4-Ethoxymethylene-2-phenyl-2-oxazolin-5-one								Safrole
	4-Ethylphenylsulfate								Salicylic acid betaglucoside
	4-Formylaminoantipyrine								Salviaflaside
	4-Hydroxy-2-oxoglutaric acid								Salviaflaside methyl ester
	4-hydroxy-3-methoxybenzoic acid ethyl ester								Salvianolic acid K
	4-Hydroxy-5-(3',4'-dihydroxyphenyl)-valeric acid-O-glucuronide								Sandosaponin A
	4-Hydroxy-6-methyl-3-(1-oxobutyl)-2H-pyran-2-one								Sandosaponin B
	4-Hydroxy-all-retinyl acetate								Sclareol
	4-Hydroxybenzaldehyde								Scoparone
	4-Hydroxybenzoate								Scopoletin
	4-Hydroxybenzoic acid								Secologanin
	4-Hydroxybenzoyl glucose								Shikimic acid
	4-Hydroxycyclohexylacetic acid								Soyasapogenol B 24-O-bglucoside
	4-Hydroxycyclohexylcarboxylic acid								Soyasapogenol F
	4-Hydroxyoctanedioylcarnitine								Spinacetin 3-gentiobioside
	4-Hydroxyphenylpyruvic acid								Spinacetin 3-rutinoside
	4-Hydroxyretinoic acid								Spinacoside D
	4-Methoxybenzaldehyde								Spinasaponin A
	4-Methylcoumarin								Spinatoside
	4-Methyl-epicatechin								Spirotaccagenin
	4'-Methylepicatechin 5-sulfate								Stearidonic acid
	4'-Methyl-epigallocatechin 7-glucuronide								Strictosidine
	4'-Methylliquiritigenin 7-rhamnoside								Styraxlignolide A
	4-Methylstyrene								Sweroside
	4-Methylumbelliferone								Swertiamarin
	4-O-Caffeoyl-3-O-feruloylquinic acid								Syringaresinol
	4'-O-Methylglucoliquiritigenin								Tamarixetin
	4'-O-Methylkanzonol W								Taraxacoside
	4-Oxoproline								Taraxinic acid glucosyl ester
	4-oxo-Retinoic acid								Taxifolin 3-arabinoside
	4-Phenylpyridine								Tectorigenin 7-sulfate
	4'-Phosphopantothenoylcysteine								Tellimagrandin II
	4-Trimethylammoniobutanoic acid								Terpinenol
	5-(1-Hydroxyethyl)-4-methylthiazole								Tetranor 12-HETE
	5-(3',4'-Dihydroxyphenyl)-gamma-valerolactone								Tetranorprostanedioic acid
	5-(3',5'-Dihydroxyphenyl)-gamma-valerolactone 3-O-glucuronide								Theaflavic acid
	5,10-Methylene-THF								Thymol Sulfate
	5,10-Pentadecadien-1-ol								Trachelogenin
	5,3',4'-Trihydroxy-7-methoxy-4-phenylcoumarin								Tracheloside
	5,4'-Dihydroxy-3,3'-dimethoxy-6:7-methylenedioxyflavone								Traumatic acid
	5,5-Dimethyl-1,3-cyclohexanedione								Tricin 7-glucuronoside
	5,6,8-Trihydroxy-2-methylbenzo[g]chromen-4-one								Tricyclohumuladiol
	5,6-Dideoxy-1-thioxylo-hexofuranose								Trigonelline
	5,6-epoxy,-HEPE								Tryptophan
	5,6-Methylenedioxy-2-aminoindane								Tulipinolide
	5,7,9,11-Tridecatetrayne-1,2,3,4-tetrol								Tuliposide B
	5,7alpha-Dihydro-1,4,4,7a-tetramethyl-4H-indene								Tyrosine
	5,7-Dihydroxy-4'-methoxy-8-methylflavanone								Ursolic acid
	5,8-Megastigmadien-4-one								Vanillic acid
	5-Acetamidovalerate								Vanillic acid 4-betaglucoside
	5-Acetylamino-6-formylamino-3-methyluracil								Vanillin
	5alpha-Cholesta-7,24-dien-3beta-ol								Vanilloyl glucose
	5alpha-Ethoxy-6beta-hydroxy-5,6-dihydrophysalin B								Verbasoside
	5beta-1,3,7(11)-Eudesmatrien-8-one								Verbenalol
	5-Butyl-3,4-dimethyl-2-furanundecanoic acid								Vernolide A
	5-Butyltetrahydro-2-oxo-3-furancarboxylic acid								Vestitone 7-glucoside
	5'-Carboxy-gamma-chromanol								Vetiverol
	5-Deoxykievitol								Vetiveryl acetate
	5-Eicosyne								Vomifoliol
	5-Ethoxysorgoleone 358								Wikstromol
	5-HEPE								Wushanicaritin
	5-Hepteneoylglycine								Xanthoangelol G
	5-Heptyl-2-furanheptanoic acid								Xanthohumol B
	5-Heptyltetrahydro-2-oxo-3-furancarboxylic acid								Yucalexin B5
	5-HETrE								Yucalexin P15
	5-Hexyltetrahydro-2-furanoctanoic acid								Yucalexin P21
	5-Hexyltetrahydro-2-oxo-3-furancarboxylic acid								Zeatin glucoside
	5-Hydroxy-3,3',4',7,8-pentamethoxyflavone								Zedoarondiol
	5-Hydroxy-3',4',7,8-tetramethoxyflavone
	5-Hydroxy-4',7-dimethoxy-6-methylflavone
	5-Hydroxy-coniferaldehyde
	5-Hydroxyflavone
	5-Hydroxyindoleacetic acid
	5-Hydroxyoxindole
	5-Hydroxyprimaquine
	5-Hydroxytryptophan
	5-Hydroxytryptophol glucuronide
	5-Imino-2-methyl-1-cyclopenten-1-ol
	5-Methoxysalicylic acid
	5-Methoxytryptamine
	5-Methyleriodictyol 7-[glucosyl-(1->4)-galactoside]
	5'-Methylthioadenosine
	5-Methylthioribose
	5-Octenoic acid
	5-O-Feruloylnigrumin
	5-p-Coumaroylquinic acid
	5-Pentacosyl-1,3-benzenediol
	5-Pentyl-2-furanoctanoic acid
	5-Sulfo-1,3-benzenedicarboxylic acid
	6-(2-Methoxyvinyl)-7-methyl-2H-1-benzopyran-2-one
	6,10-Dimethyl-9-methylene-5-undecen-2-one
	6''-Acetylliquiritin
	6alpha-Hydroxyphaseollin
	6'-Apiosyllotaustralin
	6beta-Hydroxy-3-oxo-12-oleanen-28-oic acid
	6-beta-Hydroxydexamethasone
	6b-Hydroxymethandienone
	6-Caffeoylsucrose
	6-Dehydrotestosterone glucuronide
	6-Desmethylmonacolin J
	6-exo-Hydroxyfenchone
	6-Fluorohomovanillic acid
	6-Fluoromevalonate
	6-Hydroxy-2-cyclohexen-one-carboxylate
	6'-Hydroxyenterolactone
	6-Hydroxypentadecanedioic acid
	6-Ketoestriol
	6-Ketoprostaglandin E1
	6-Methoxyluteolin 7-glucuronide
	6'-Methoxypolygoacetophenoside
	6-Methylcoumarin
	6-nonenoylglycine
	6-O-Acetylarbutin
	6''-O-Acetylglycitin
	6'-O-Galloylsucrose
	6-O-Oleuropeoylsucrose
	6-O-p-Coumaroylglucose
	6-Oxopiperidine-2-carboxylic acid
	6-Pentyl-2H-pyran-2-one
	6-Phosphonogluconolactone
	6-Thioinosinic acid
	7(14)-Bisabolene-2,3,10,11-tetrol
	7,11,12-Triacetoxycoumestan
	7,4'-Dihydroxy-8-methylflavan
	7,7'-Dihydroxy-6,8'-bicoumarin
	7,8-Dehydro-beta-micropteroxanthin
	7,8-Dihydrovomifoliol 9-[apiosyl-(1->6)-glucoside]
	7,9-Illudadiene-3,14-diol
	7a,12a-Dihydroxy-3-oxo-4-cholenoic acid
	7a-Hydroxyandrost-4-ene-3,17-dione
	7alpha-hydroxy-3-oxochol-4-en-24-oic Acid
	7C-aglycone
	7-Dehydrodesmosterol
	7-epi-Syringaresinol 4'-glucoside
	7-Ethyl-5,6-dihydro-1,4-dimethylazulene
	7-Hydroxy-2,5-dimethyl-4H-1-benzopyran-4-one
	7-Hydroxy-4-methylphthalide O-[arabinosyl-(1->6)-glucoside]
	7-Hydroxy-6-methyl-2H-1-benzopyran-2-one
	7-Hydroxybutylidenephthalide 7-(6-malonylglucoside)
	7-Hydroxyethyl biscoumacetate
	7-Hydroxystaurosporine
	7-Methyl-1,4,5-naphthalenetriol 4-[xylosyl-(1->6)-glucoside]
	7-Nonene-3,5-diyn-1-ol
	7-nonenoylglycine
	7'-O-Methylmarmin
	-7-Oxozeaenol
	8,11,14,17-Eicosatetraenoic acid
	8-Acetoxy-4-acoren-3-one
	8-Acetoxy-4'-methoxypinoresinol
	8-Acetoxypinoresinol
	8-Acetylegelolide
	8'-Apo-b-caroten-8'-ol
	8-Epiloganic acid
	8-HDoHE
	8-Heptadecenal
	8-Hydroperoxylinoleic acid
	8-Hydroxy-2-methoxy-6-methyl-1,4-naphthoquinone
	8-Hydroxy-3-methyl-3,4-dihydrotetraphene-1,7,12(2H)-trione
	8-Hydroxygeraniol 8-O-glucoside
	8-Hydroxyluteolin 4'-methyl ether 8-glucoside-3'-sulfate
	8-Hydroxyluteolin 8-glucoside 3'-sulfate
	8-Hydroxypinoresinol 4-glucoside
	8-iso-15-keto-PGE2
	8-iso-PGA1
	8-Labdene-13,14,15-triol
	8-O-Acetyl shanzhiside methyl ester
	8-Oxohexadecanoic acid
	8-Tetradecenal
	9,10,13-TriHOME
	9,10-DHOME
	9,10-DiHODE
	9,10-Epoxyoctadecanoic acid
	9,10-Seco-5,7,10(19)-cholestatriene
	9-Cycloheptadecen-1-one
	9-F1-phytoprostane
	9-HOTE
	9-HOTrE
	9-Hpode
	9-Hydroxy-10-undecenoic acid
	9-Hydroxy-4-methoxypsoralen 9-glucoside
	9-Hydroxy-7-megastigmen-3-one glucoside
	9-Hydroxymegastigma-4,6,7-trien-3-one
	9-Methyluric acid
	9-Oxo-nonanoic acid
	9-Pentadecenoic acid
	Abietane
	Abscisic alcohol 11-glucoside
	Acacetin 7-glucoside
	Acaciabiuronic acid
	Acenocoumarol
	Acetophenone
	Acetovanillone
	Acetyldigitoxin
	Acetylhomoserine
	Acetylstrophanthidin
	Acteoside
	Adafosbuvir
	Adenine
	Adenosine
	Adipoylglycine
	Adozelesin
	Adrenic acid
	Adrenoyl ethanolamide
	Aesculetin
	Aflatoxin B2
	Aflatoxin B2a
	Aflatoxin GM2
	AICAR
	Alanylphenylalanine
	Albanin F
	Alconil
	Alectrol
	Algestone
	All-13,14-dihydroretinol
	all-18-Hydroxyretinoic acid
	all-Carophyll yellow
	Allylisopropylacetamide
	Aloesol
	alpha,gamma-Onoceradienedione
	alpha-Acetyldigoxin
	alpha-Bisabolol oxide C
	alpha-Campholonic acid
	alpha-Carboxy-delta-nonalactone
	alpha-CEHC glucuronide
	alpha-Eleostearic acid
	alpha-Hydroxy-1-methyl-1H-indole-3-propanoic acid
	alpha-Ionene
	alpha-Linolenic acid
	Alpha-Linolenoyl ethanolamide
	alpha-Micropteroxanthin B
	Alpha-Trisaccharide
	alpha-Zearalenol
	Alrestatin
	altromanno-Heptose
	Amcinonide
	Americanin B
	Amylopectin
	and transMercapto-p-menthan-3-one
	Androsta-4,16-dien-3-one
	Androsterol
	Angelical
	Anhydrosophoradiol
	Annosquamosin A
	Annuolide C
	Antcin B
	Antibiotic SB 202742
	Apigenin 7-(6''-malonylglucoside)
	Apigenin 7-O-(2''-O-acetylglucoside)
	Apigenin 7-O-(6''-O-acetylglucoside)
	Apitolisib
	Apiumetin glucoside
	Aplotaxene
	Apo-14'-zeaxanthinal
	Arabidiol
	Arabinofuranobiose
	Arachidoyl Ethanolamide
	Araliacerebroside
	Araloside A
	ar-Artemisene
	Arbaprostil
	Arbutin
	Arctignan B
	Arctignan C
	Arctiin
	Arctiol
	Arctiopicrin
	Arenobufagin
	Arginine
	Aristolodione
	Armillane
	Armillarin
	Armillasin
	Armillyl everninate
	Arogenate
	Aromadendrin 3-galactoside
	Artabsin
	Artocarpesin
	Artonin T
	ar-Turmerone
	Ascorbic acid 2-glucoside
	Asparagine
	Aspartame
	Aspartic acid
	Asperulosidic acid
	Asperxanthone
	Assafoetidin
	Astilbin
	Ataprost
	Aucubin
	Auriculatin 4-O-glucoside
	Aurin
	Austdiol
	Avocadene 2-acetate
	Avocadyne 1-acetate
	Azilsartan
	Azimsulfuron
	Azukisaponin III
	Azukisaponin IV
	Baccatin III
	Baicalin
	Bakuchiol
	Baohuoside I
	Barringtogenol C
	Bassic acid
	Batatic acid
	Benzaldehyde
	Benzarone
	Benzene
	Benzeneacetonitrile
	Benzoic acid
	Benzoin
	Benzoquinoneacetic acid
	Benzyl 2,6-dihydroxybenzoate 2-glucoside
	Benzyl ethyl ketone
	Benzyl gentiobioside
	Benzyl O-[arabinofuranosyl-(1->6)-glucoside]
	Berberrubine
	beta-Alanine
	beta-Bixin
	beta-Citraurol
	beta-Elemonic acid
	betaGlucopyranosyl-11-hydroxyjasmonic acid
	BetaGlucopyranuronic acid
	beta-Ionol
	beta-Thujaplicin
	beta-Vetivenene
	Betulalbuside A
	Betulin
	bfructosyl-a(6-O-)-feruloylglucoside
	Biapenem
	Bictegravir
	bicyclol
	bicyclo-PGE2
	Biochanin A 7-(6-malonylglucoside)
	Bisindolylmaleimide i
	Bitalin A
	BL IV
	Blighinone
	Blumealactone A
	Blumealactone B
	Blumenol C O-[apiosyl-(1->6)-glucoside]
	Boldenone
	Bolton-Hunter reagent
	Borapetoside
	Buddlenoid A
	Bulaquine
	Bunitrolol
	But-2-enoic acid
	Butyl )-3-hydroxybutyrate [arabinosyl-(1->6)-glucoside]
	Butyl )-3-hydroxybutyrate glucoside
	Butyl 3-O-caffeoylquinate
	Butylbenzene
	Caffeic acid
	Caffeic acid [apiosyl-(1->6)-glucosyl] ester
	Caffeoyl C1-glucuronide
	Caffeoylquinic acid
	Cajaflavanone
	Calceolarioside E
	Calcitriol
	Calendasaponin B
	Calendoflaside
	Calycosin 7-galactoside
	Camelliagenin A
	Camelliagenin C
	Camellianin A
	Camelliol C
	Campestanol
	Capillarisin
	Carboxy-ibuprofen
	Cardanolmonoene
	Carnosic acid 12-methyl ether
	Carveol glucoside
	Carvone
	Carvotanacetone
	Caryoptosidic acid
	Cascaroside C
	Caspase-1 Inhibitor VI
	Cassiachromone
	Cassitoroside
	Castavinol
	Catechin
	Catechin 3'-glucoside
	Catechin 3'-glucuronide
	CDP-DG(PGJ2/i-14:0)
	Cellopentaose
	Cembrene
	Cerasinone
	Cerulenin
	Chakanoside I
	Chalcomoracin
	Chalepin acetate
	Chatenaytrienin 3
	Chembl4513510
	Chicoric acid
	Chidamide
	Chlorogenic acid
	Chlorogenoquinone
	Cholylsarcosine
	Chorismate
	Chrysoeriol 7-O-(6''-malonyl-glucoside)
	Chrysoeriol 7-O-neohesperidoside
	Cibaric acid
	Cichoriin
	Cichorioside F
	Cichorioside H
	Cichorioside I
	Cinnamic acid
	Citbismine A
	Citbismine D
	Citreovirenone
	Citreoviridin A
	Citreoviridin D
	Citromitin
	Citronellol glucoside
	Citroside A
	Citrusin A
	Citrusin B
	Citrusin D
	Citrusin E
	Coffeasterene
	Cohumulone
	Conferone
	Conidendrin
	Coniferin
	Coniferyl alcohol
	Coprocholic acid
	Corchorifatty acid A
	Corchorifatty acid D
	Corchorifatty acid F
	Coriandrone B
	Coriandrone C
	Coriandrone E
	Cornoside
	Corticosterone
	Cotinine glucuronide
	Coumarin
	Crithmumdiol
	Crosatoside B
	Cryptomeridiol 11-rhamnoside
	Cubebin
	Cucurbic acid
	Cucurbitacin B
	Cucurbitacin S
	Curcumin glucuronide
	Curcumin I
	cyclic GMP-AMP
	Cyclo(his-pro)
	Cycloartocarpin
	Cyclocalopin D
	Cyclohexaneundecanoic acid
	Cyclokievitone hydrate
	Cyclomulberrin
	Cyclopassifloic acid D
	Cyclopentylamine
	Cyclotricuspidogenin C
	Cynarasaponin D
	Cynarasaponin F
	Cynarasaponin J
	Cyperolone
	Cyperotundone
	Cystophorene
	Cytidine 5'-monophosphate-N-acetylneuraminic acid
	Cytosine-5-carboxylic acid
	Daidzin
	Daucic acid
	Deca-3,5,8-trienedioylcarnitine
	Decyl-BATEmaltoside
	Dehydroandrographolide
	Dehydroascorbic acid
	Dehydrophytosphingosine
	Dehydroxymethylepoxyquinomicin
	Dehydroxypaxilline
	dehypoxanthine futalosine
	Delphinidin
	Delphinidin 3-(6''-malonyl-glucoside)
	Delphinidin 3-O-glucosyl-5-O-caffeoylglucoside
	delta6-Dehydroferruginol
	delta-CEHC
	delta-Viniferin 3'''-glucoside
	delta-Viniferin 3''-glucoside
	Demethoxyfumitremorgin C
	Demethylcalabaxanthone
	Deoxycholylphenylalanine
	Deoxyloganic acid
	Deoxyloganin
	Deoxynivalenol 3-glucoside
	Derriscannoside A
	Descarbonyl-lacosamide
	Descladinose roxithromycin
	Desglucocheirotoxin
	Desonide
	Desoxyrhaponticin
	Dexanabinol
	DG(11M5/13D5/0:0)
	DG(12:0/22:6OH(14)/0:0)
	DG(12:0/22:6OH(17)/0:0)
	DG(13:0/20:4+=O(15)/0:0)
	DG(13:0/PGE2/0:0)
	DG(16:0/20:4+=O(5)/0:0)
	DG(16:0/20:42OH/0:0)
	DG(18:1O/0:0/i-12:0)
	DG(2:0/18:3(9,11,15)-OH(13)/0:0)
	DG(i-13:0/PGJ2/0:0)
	DG(i-22:0/PGF1alpha/0:0)
	DG(PGE2/0:0/14:0)
	DG(PGJ2/15:0/0:0)
	DHAP(6:0)
	DHBOA-Glc
	Dicyclopentadiene
	Didymin
	Diflorasone
	Diflufenican
	Difructose anhydride III
	Dihomo-alpha-linolenic acid
	Dihydro-alpha-santalic acid
	Dihydrodeoxy-8-epiaustdiol
	Dihydroferulic acid 4-O-glucuronide
	Dihydroferulic acid 4-O-sulfate
	Dihydroformononetin
	Dihydrohydroxy-O-methylsterigmatocystin
	Dihydroisocycloartomunin
	Dihydrojasmonic acid
	Dihydrolipoamide
	Dihydrooroxylin
	Dihydroresveratrol 4'-glucuronide
	Dihydrotricetin
	Dihydrowighteone
	Dihydroxyphenylacetic acid sulfate
	Dihydrozeatin-9-N-glucoside-O-glucoside
	Dilmapimod
	Diosbulbinoside F
	Diosmetin
	Diospyrin
	Docosahexaenoic acid
	Docosapentaenoic acid (22n-3)
	Docosatrienoic acid
	Dodecadienoic acid
	Dodecanamide
	Dodecanedioic acid
	Dodecatrienoic acid
	Domesticoside
	DOPA n-Butyl Ester
	Doristerol
	Dukunolide A
	Egonol glucoside
	Elasterol
	Eleutheroside B1
	Emedastine
	EMycin E
	enrasentan
	Enterolactone 3''-glucuronide
	Epicocconone
	Epigallocatechin 3-caffeate
	Epigallocatechin-(4beta->8)-epicatechin 3-O-gallate
	Epijasminoside A
	Epioxylubimin
	Epirubicin
	Epsilon-caprolactam
	Ercalcitriol
	Eremopetasidione
	Ergost-4-ene-3,6-dione
	Eriocitrin
	erythro-Anethole glycol 2-glucoside
	Erythronolide B
	Estradiol
	Estradiol acetate glucuronide
	Estragonoside
	Estriol
	Ethoxyacetic acid
	Ethyl 2-furanacrylate
	Ethyl 2-furanyl diketone
	Ethyl 3-[(2-furanylmethyl)thio]propanoate
	Ethyl 4-pentenoate
	Ethyl benzoate
	Ethyl bthioglucopyranoside
	Ethyl gallate 4-glucuronide
	Ethyl glucuronide
	Ethyl maltol
	Ethyl vanillin
	Ethyladipic acid
	Ethylbenzene
	Ethyltestosterone
	Ethynodiol Diacetate
	Etoposide
	Eugenin
	Eugenol
	Eurycomalactone
	Eurycomanol
	exo-5,6-Dimethylbicyclo[2.2.1]hept-5-en-2-ol
	Fasciculol C
	Fasoracetam
	Ferulic acid
	Ferulic acid 4-O-sulfate
	Feruloylquinic acid
	Fingolimod phosphate ester
	Flavanone 7-O-[alpharhamnosyl-(1->2)-betaglucoside]
	Flufenacet
	Fluorescamine
	Fluorobenzoylpropionic acid
	Fluorouracil
	Fluprostenol
	Foeniculoside VIII
	Foetidin
	Forskolin
	Forsythiaside
	Fospropofol
	Fragransin C1
	Fragransol B
	Frangulanine
	Frenolicin B
	FS4 toxin
	Fucosyllactose
	Fulvestrant
	Furanofukinin
	Furost-5-ene-3beta,22,26-triol
	Fuscaxanthone A
	Gabapentin
	Galactaric acid
	Galanal A
	Galeon
	gamma-Aminobutyric acid
	gamma-Calacorene
	gamma-CEHC glucuronide
	gamma-Chaconine
	gamma-Glutamylfelinylglycine
	gamma-Tocotrienol
	Ganoderal A
	Ganoderic acid B
	Ganoderic acid beta
	Ganoderic acid F
	Ganoderic acid U
	Ganoderic acid Y
	Ganoderiol E
	Ganodermic acid Jb
	Ganoderol A
	Ganolucidic acid B
	Ganolucidic acid C
	Ganolucidic acid D
	Ganolucidic acid E
	Garcilivin B
	Garcimangosone C
	Garcimangosone D
	Geijerone
	Gein
	Genistein 7-sulfate
	Gentiopicroside
	Gentiotriose
	Gentisic acid
	Geran-8-YL geran
	Geranyl acetoacetate
	Geranylcitronellol
	Germacrene D
	Germacrenone
	Germacrone
	Gibberellin A34-catabolite
	Gibberellin A37 glucosyl ester
	Gibberellin A45
	Gibberellin A63
	Gibberellin A75
	Gibberellin A80
	Gibberellin A85
	Gibberellin A88
	Gingerenone A
	Gingerglycolipid B
	Ginkgolide J
	Ginnalin B
	Ginsenoyne C
	Ginsenoyne J
	Glabrolide
	Glandulone B
	Glaucarubolone 15-O-betaglucopyranoside
	Glucaron
	Glucoliquiritin apioside
	Gluconic acid
	Gluconolactone
	Glucosamine
	Glucosamine 6-phosphate
	Glucosylisomaltol
	Glucosyringic acid
	Glutamic acid
	Glutamic acid betaine
	Glutamine
	Glutaminyllysine
	Glutaminyltryptophan
	Glutamylaspartic acid
	Glutarylcarnitine
	Gluten exorphin B4
	Glyceric acid
	Glycerophosphocholine
	Glycerophosphoinositol
	Glycylphenylalanylleucylglycine
	Glycylprolylhydroxyproline
	Glycyrrhetinic acid
	Glypallidifloric acid
	Glyyunnansapogenin B
	Goshuyic acid
	Grape seed extract
	Grifolic acid
	Grosheimin
	Grossamide
	Guanosine
	Hardwickiic acid
	Hastatoside
	Hederagenin
	Heliannuol A
	Heliannuol B
	Heliantriol A1
	Helinorbisabone
	Hellicoside
	Hematein
	Hemsleyanoside
	Heptadecadienoic acid
	Heraclenol 2'-(3-methyl-2-butenoate)
	Herierin III
	Hesperetin
	hesperetin 3'-O-sulfate
	Hesperidin
	Hexadeca-7,10,13-trienoic acid
	Hexadecanedioic acid
	Hexanesulfonic acid
	Hexyl 3-mercaptobutanoate
	Hexyl heptanoate
	Hispiduloside
	Histidine
	Histidine trimethylbetaine
	Histidylaspartic acid
	HMBOA dihexose
	Homodihydrojasmone
	Homodolichosterone
	Homovanillin
	Horminone
	Hovenolactone
	Humuladienone
	Humulenol I
	Humulol
	Hv-NCC-1
	Hydrastine
	Hydroxy Ritonavir
	Hydroxyisonobilin
	Hydroxylated N-acetyl desmethyl frovatriptan
	hydroxymedioresinol
	Hydroxyrubicin
	Hydroxytorsemide
	Hydroxytyrosol 3'-glucuronide
	Hydroxytyrosol 4'-glucuronide
	Hydroxyvalerylcarnitine
	hydroxyvitamin d3
	Hymenoxon
	Ichangic acid 17-betaglucopyranoside
	Idarubicin
	Indanone
	Indole
	Indole-3-propionic acid
	Indoleacetaldehyde
	INDOPHENOL
	Indosterol
	Ineketone
	Inolitazone
	Ipomeabisfuran
	Irisolidone 7-O-glucuronide
	Isoacteoside
	Isocolumbin
	Isocoumarin
	Isoeriocitrin
	Isoferulic acid
	Isohydroxymatairesinol
	Isokobusone
	Isolappaol C
	Isolariciresinol 9'-O-betaglucoside
	Isolariciresinol 9-O-betaglucoside
	Isolariciresinol glucuronide
	Isolariciresinol sulfate
	Isoleucyl-Valine
	Isoliensinine
	Isolimocitrol 3-glucoside
	Isolimonic acid
	isoorientin 6-O-hexoside
	Isopetasoside
	Isophysalin B
	Isophysalin G
	Isoquercitroside
	Isoquinoline
	Isorhamnetin
	Isorhamnetin 3-(6''-malonylglucoside)
	Isorhamnetin 3-glucuronide
	isorhamnetin 3-rutinoside-7-glucoside
	Isosclerone
	Isosyringinoside
	Isotaxiresinol
	Isoterpinolene
	Isowertin 2''-rhamnoside
	Italidipyrone
	Jaceidin
	Jasmolone
	Jasmolone glucoside
	Jasmone
	Jasmonic acid
	Jurubine
	Kaempferide 3-glucoside-7-rhamnoside
	Kaempferide 3-rhamnoside
	Kaempferol
	Kaempferol 3-(2''-rhamnosylrutinoside)
	Kaempferol 3-O-(6-malonyl-glucoside)
	Kaempferol 3-O-alpharhamnofuranoside
	Kaempferol 3-rhamnoside 7-galacturonide
	Kaempferol 3-rhamnosyl-(1->3)(4'''-acetylrhamnosyl)(1->6)-glucoside
	Kaempferol 3-sulfate
	Kaempferol 7-O-neohesperidoside
	Kaempferol-3-Glucoside-3''-Rhamnoside
	Kahweol
	Kanokoside A
	Kanzonol H
	Kanzonol M
	Kanzonol O
	Keioside
	Keto-3-deoxymanno-octulosonic acid
	Ketodeoxynonulosonic acid
	Ketotifen
	Khelmarin D
	Kikkanol D
	Kiwiionoside
	Kojibiose
	Kojic acid
	Kudzusaponin SA1
	Kuguacin A
	Kuwanol D
	Kuwanon L
	Kuwanon Y
	Lac Dye
	Lactarofulvene
	Lactic acid
	Lactosamine
	Lactose 6-phosphate
	Lancerin
	Lappaol A
	Lappaol D
	Lariciresinol-sesquilignan
	Latanoprost acid
	latrunculin a
	laurilsulfate
	Lawsone
	Lenalidomide
	Lenapenem
	Leucine
	Leucyl-Arginine
	Leucylphenylalanine
	Leucylproline
	Leucyl-Tryptophan
	Lexacalcitol
	Licorice glycoside D1
	Licoricesaponin B2
	Licoricesaponin J2
	Ligstroside-aglycone
	Limocitrin 3-glucoside
	Limocitrin 3-rhamnoside
	Limocitrin 3-rutinoside
	Limocitrol
	Limonene aldehyde
	Linalool 3,6-oxide primeveroside
	Linalool 3,7-oxide beta-primeveroside
	Linalool oxide D 3-[apiosyl-(1->6)-glucoside]
	Linocinnamarin
	Linoleoyl ethanolamide
	Linusitamarin
	Lipoxin A4
	Lipoxin B4
	Lippioside I
	Lisinopril
	Lithocholate 3-O-glucuronide
	Loganoside
	Loliolide
	Lombricine
	Lubiminol
	Lucidumol B
	Lucuminic acid
	Lucyoside M
	Lumirubin
	Lunatone
	Lupiwighteone hydrate 7-glucoside
	Luteolin 7-(6''-malonylglucoside)
	Luteolin 7-sulfate
	Lycopersiconol
	Lyoniresinol 9-glucoside
	LysoPA(22:1/0:0)
	LysoPC(15:0/0:0)
	LysoPC(16:0/0:0)
	LysoPC(18:1/0:0)
	LysoPC(18:2/0:0)
	LysoPC(18:3/0:0)
	LysoPE(0:0/18:1)
	LysoPE(18:2/0:0)
	LysoPE(18:3/0:0)
	LysoPI(18:2/0:0)
	LysoPS(18:1/0:0)
	Lysyl-Phenylalanine
	Mabuterol
	Macrocarpal B
	Macrolactin-A
	Macrophorin A
	Macrophorin B
	Mactraxanthin
	Madasiatic acid
	Malabaricone B
	Malic acid
	Malic acid p-coumarate
	Maltopentaose
	Maltose
	Maltotetraose
	Mangalkanyl glucoside
	manno-2-Heptulose
	Margrapine A
	Marmesin galactoside
	Marmesin rhamnoside
	Marmesin rutinoside
	Maslinic acid
	Masticadienonic acid
	Matairesinol
	Matairesinoside
	Matsutakeside I
	Maysin 3'-methyl ether
	Medicagenic acid
	Medicarpin 3-O-(6'-malonylglucoside)
	Medioresinol
	Medroxyprogesterone
	Mefloquine
	Megastigmatrienone
	Melilotigenin
	Mellein
	Melleolide
	Melleolide B
	Melleolide E
	Melleolide F
	Melleolide G
	Menadiol disuccinate
	Menadione
	Menoctone
	Menthone 1,2-glyceryl ketal
	Menthyl acetoacetate
	Mesaconic acid
	Metabolite M
	Metaflumizone
	Methenolone
	Methoxsalen
	Methuyl tanshinonate
	Methyl 3,4-dicaffeoylquinate
	Methyl 7-epi-12-hydroxyjasmonate glucoside
	Methyl cinnamate
	Methyl hexadecanoic acid
	Methyl phaeophorbide b
	Methyl Phenylglyoxalate
	Methyl salicylate O-[rhamnosyl-(1->6)-glucoside]
	Methylajoene
	Methylpyrazine
	Methylsuccinic acid
	Methyltrienolone
	Mevalonolactone
	MG(0:0/18:3/0:0)
	MG(0:0/20:3/0:0)
	MG(0:0/24:6/0:0)
	MG(0:0/5-iso PGF2VI/0:0)
	MG(14:1/0:0/0:0)
	MG(20:3(6,8,11)-OH(5)/0:0/0:0)
	MG(20:53OH(5,6,15)/0:0/0:0)
	MG(20:5OH/0:0/0:0)
	Milciclib
	Mirificin
	Misoprostol acid
	molephantin
	Mollicellin A
	Mollicellin C
	Molybdopterin precursor Z
	Momilactone B
	Momordin I
	Momordin Ie
	Mono(glucosyluronic acid)bilirubin
	Monoisoamyl dimercaptosuccinic acid
	Monomenthyl glutarate
	Mono-methyl-adipate
	Mono-p-coumaroylmesotartaric acid
	Monotropein
	Moracin G
	Moracin H
	Moracin P
	Morusinol
	Moxestrol
	Multifidol 2-[apiosyl-(1->6)-glucoside]
	Muricatacin
	Murrayenol
	Musabalbisiane A
	Muscomosin
	Mutilin
	Mycochromone
	Mycophenolic acid O-acyl-glucuronide
	Myricanol 5-[arabinosyl-(1->6)-glucoside]
	Myricetin
	Myricetin 3-(6-acetylgalactoside)
	Myzodendrone
	N-(1-Deoxy-1-fructosyl)phenylalanine
	N-(1-Deoxy-1-fructosyl)threonine
	N(4)-Octadecyl-1-arabinofuranosylcytosine
	N,N'-diacetylchitobiose
	N-[(5-Hydroxy-2-pyridinyl)methyl]adenosine
	N-[2,4-Hexadienoyl]alanine
	N2-(gamma-Glutamyl)-4-carboxyphenylhydrazine
	N5-(4-Methoxybenzyl)glutamine
	N5-Acetyl-N2-gammaglutamylornithine
	N6-(delta2-isopentenyl)-adenosine 5'-diphosphate
	N-Acetyl-6-Ofucosylglucosamine
	N-Acetylalanine
	N-Acetylglutamate 5-semialdehyde
	N-Acetylisoleucine
	N-Acetylphenylalanine
	N-Acetyltryptophan
	Naematolone
	Naftazone
	Nandrolone
	Naphthalene epoxide
	Na-p-Hydroxycoumaroyltryptophan
	N-Arachidonoylglycine
	Naringenin
	Naringenin 7-sulfate
	N-Benzoylaspartic acid
	N-Carbamoylcytidine
	N-desalkyl delavirdine
	N-Docosahexaenoyl Alanine
	Nebularine
	N-Eicosapentaenoyl Glycine
	Neocarthamin
	Neocnidolide
	Neohesperidin dihydrochalcone
	Neopetasin
	Nepetalic acid
	Nepetalinic acid
	Neryl arabinofuranosyl-glucoside
	Neryl rhamnosyl-glucoside
	N-Formylmethionylleucylproline
	N-Formyl-Met-Leu-Phe
	Niazimin
	Nicotyrine
	Nikkomycin
	Nipecotic acid
	Niveusin C
	N-Lauroyl Arginine
	N-Lauroyl Methionine
	N-Lauroyl Phenylalanine
	N-Malonyltryptophan
	N-methyl-4,6,7-trihydroxy-1,2,3,4-tetrahydroisoquinoline
	N-Methyltyramine
	N-Myristoyl Proline
	N-Nervonoyl Methionine
	N'-nitrosoanabasine
	Nobiletin
	Nolomirole
	Nomegestrol acetate
	Nonadecanoic acid
	-Nonadecenoic acid
	Nookatone
	Norcholic acid
	Norfuraneol
	Norhygrine
	Norisodomesticine
	Norrubrofusarin 6-beta-gentiobioside
	Notoginsenoside R6
	N-Palmitoyl Cysteine
	N-Palmitoyl Isoleucine
	NPC
	N-PHENYL-1-NAPHTHYLAMINE
	N-Phenylacetylaspartic acid
	N-Salicyloylaspartic acid
	N-Stearoyl Asparagine
	N-Trifluoroacetyladriamycinol
	N-Undecanoylglycine
	Nymphayol
	O-Coumaric acid glucuronide
	o-Cresol
	Octadecadienoic acid
	Octadecanamide
	Octanoylglucuronide
	Octyl 4-methoxycinnamic acid
	Octylguanidine
	Oleamide
	Oleanol
	Oleanolic acid
	Oleic acid
	Oleoside
	Oleoside 11-methyl ester
	Oleoside dimethyl ester
	Oleragenoside
	Olitoriusin
	O-Methylgrandmarin
	Ononin
	OR-1896
	Orientin 7,3'-dimethyl ether
	Ornithine
	Orotidylic acid
	Oryzalide B
	Osmanthuside B
	Osmundalactone
	Oxazine
	Oxepin
	Oxindanac
	Oxiperomide
	Oxoglutaric acid
	Oxonol
	Oxoxylopine
	Oxyisocyclointegrin
	PA(13:0/18:12OH(9,10))
	PA(2:0/18:3(10,12,15)-OH(9))
	PA(8:0/14:0)
	Pallidol 3-glucoside
	Palmitic amide
	Palmitoleic acid
	Palmitoleoylethanolamde
	p-Anisic acid
	Pantothenic acid 4'-O-bglucoside
	Paraxanthine
	Parenabol
	Patuletin 3-gentiobioside
	Paucin
	PE(6 keto-PGF1alpha/18:0)
	Pelargonidin 3-rhamnoside
	Pendimethalin
	Penicillic acid
	Pentacarboxylporphyrin I
	Pentadecanal
	Pentenylbenzene
	Pentisomide
	Pentoprilat
	Pentylbenzene
	Peperinic acid
	Perilloside B
	Persicarin
	Petasitin
	p-Fluorofentanyl
	Phaseolic acid
	Phaseolus epsilon
	Phenethyl rutinoside
	Phenethyl salicylate
	Phenol
	Phenoxyacetic acid
	Phenylacetaldehyde
	Phenylalanine
	Phenylethyl primeveroside
	Phenylglyoxal
	Phloretin 2'-O-glucuronide
	Phlorisobutyrophenone 2-glucoside
	Phlorizin
	Phloroacetophenone 6'-[xylosyl-(1->6)-glucoside]
	Phomopsin B
	Phosphocitrate
	Phosphodimethylethanolamine
	Phosphonane
	p-HPEA-EDA
	Phthalic acid
	Phthalide
	Phtpp
	Phycocyanobilin
	Physagulin C
	Physalin G
	Physalin P
	Physalolactone B
	Phytal
	Phytocassane E
	Phytosphingosine
	PI-103
	Piceid
	Picolinic acid
	Picrocrocin
	Picroside I
	Pimelic acid
	Pindolol
	Pinocembrin
	Pinocembrin 7-rhamnosylglucoside
	Pinolidoxin
	Pinoquercetin
	Pinoresinol
	Pinostilbenoside
	PIP(PGD2/18:0)
	PIP(PGF1alpha/16:2)
	Pipecolic acid
	Piperdial
	Piperochromanoic acid
	Piperoic acid
	Pisatoside
	Pisumionoside
	Pitheduloside D
	Pitheduloside I
	Plantamajoside
	Plastoquinone
	p-Menth-1-en-5-ol
	p-Menth-2-en-1-ol
	p-Mentha-1(7),5-dien-2-ol
	p-Mentha-1,3,8-triene
	p-Menthane-1,2,8,9-tetrol
	p-Menthane-1,7,8-triol 8-glucoside
	p-Menthane-2,3-diol
	Pollenin B
	Pomiferin
	Poncirin
	Porrigenin A
	Pradofloxacin
	Pravastatin
	Pregeijerene
	Prim-O-glucosylcimifugin
	Procaterol
	Procurcumenol
	Procyanidin dimer B7
	Progesterone
	Proline
	Pro-Pro-Phe
	Propylbenzene
	Prostaglandin A2
	Prostaglandin D2-1-glyceryl ester
	Prostaglandin E2
	Prostaglandin E2 methyl ester
	Prostaglandin E3
	Prostaglandin G2 2-glyceryl Ester
	Prostaglandin lactone-diol
	Prostratin
	Protoanemonin
	Protocatechuic acid 4-glucoside
	Protosappanin B
	Prupaside
	Pseudojujubogenin
	Pseudomonine
	Psilostachyin
	Ptelatoside A
	Ptelatoside B
	Pterosin B
	Pterosin E
	Pubesenolide
	Punicic acid
	Pyrogallol-2-O-glucuronide
	Pyrophosphate
	Pyrrolidine
	Pyruvic acid
	Quassinol
	Quercetagetin 3'-methylether 7-glucoside
	Quercetin
	Quercetin 3-[rhamnosyl-(1->2)-rhamnosyl-(1->6)-glucoside]
	Quercetin 3-O-glucuronide
	Quercetin 3-sulfate
	Quercetin 7-glucuronide 3-rhamnoside
	Quercetin-3'-glucuronide
	Quillajasaponin
	Quinceoxepane
	Quinic acid
	Quinoline
	R-10-Hydroxywarfarin
	R1-Barrigenol
	Resolvin D5
	Resorufin
	Resveratrol 3,4'-diglucoside
	Resveratrol 3-O-glucuronide
	Retrocalamin
	Retusin
	Rhamnetin 3-(4-rhamnosylrhamnoside)
	Rheinoside C
	Rhoifolin
	Ribavirin monophosphate
	Riboflavin cyclic-4',5'-phosphate
	Ribose 1-phosphate
	Ricinoleic acid
	Rigosertib
	Rimantadine
	Rimiterol
	RIOPROSTIL
	Rivenprost
	Rofficerone
	Rollipyrrole
	Rosmic acid
	Ruberythric acid
	Rubrofusarin 6-[glucosyl-(1->3)-glucosyl-(1->6)-glucoside]
	Rutaretin 1'-(6''-sinapoylglucoside)
	Rutaretin 9-rutinoside
	Rutin
	S-(2-Furanylmethyl) methanethioate
	Safrole
	Salfredin B11
	Salicylic acid betaglucoside
	Salmefamol
	Salviaflaside
	Salviaflaside methyl ester
	Salvianolic acid K
	Sambacin
	Samin
	Sampatrilat
	Sandoricin
	Sandosaponin A
	Sandosaponin B
	Sanguisorbin E
	Sanshodiol
	Santowhite
	Sclareapinone
	Sclareol
	Scoparone
	Scopoletin
	Sec-o-Glucosylhamaudol
	Secoisolariciresinol-sesquilignan
	Secologanin
	Sedoheptulose 7-phosphate
	SERGLIFLOZIN A
	Serotinose
	Serratol
	Serylleucine
	Setarin
	Sherry lactone
	Shikimic acid
	Shinanolone
	Shinpterocarpin
	Shoyuflavone A
	Shyobunyl acetate
	sialosyl-Tn saccharide
	Sibenadet
	silvestrol
	Sisomicin sulfate
	SM(d19:1/PGJ2)
	S-methylazathioprine
	Sonchuside C
	Soyasapogenol B 24-O-bglucoside
	Soyasapogenol F
	Specnuezhenide
	Sphinganine
	Spinacetin 3-gentiobioside
	Spinacetin 3-rutinoside
	Spinacoside D
	Spinasaponin A
	Spinatoside
	Spirotaccagenin
	Spisulosine
	splitomicin
	Ssioriside
	Stearidonic acid
	Sterebin A
	Sterebin G
	Sterol
	Stizolobic acid
	Strictosidine
	Styraxlignolide A
	Styrene
	Subaphylline
	Succinic acid
	Succinic acid semialdehyde
	Succinylacetoacetate
	Sucrose
	Sucrose monolaurate
	Sulfate
	Sulfoxaflor
	Sweroside
	Swertiamarin
	Syringaresinol
	T2 Toxin
	Talinumoside I
	Tamarixetin
	Tanabalin
	Tanacetol A
	Tanacetol B
	Taprostene
	Taraxacoside
	Taraxinic acid glucosyl ester
	Tavulin
	Taxifolin 3-arabinoside
	Tectorigenin 7-sulfate
	Tellimagrandin II
	Terpinenol
	Testosterone enanthate
	Testosterone undecanoate
	Tetracosahexaenoic acid
	Tetracosapentaenoic acid (24:5n-3)
	Tetracosatetraenoic acid (24:4n-6)
	Tetradec-2-enal
	Tetraglucoside
	Tetrahydro-2,5-furan-diacetic acid
	Tetrahydrocortisone
	Tetrahydrodeoxycortisol
	Tetrahydrofurfuryl cinnamate
	Tetramethylchromanol glucoside
	Tetranor 12-HETE
	Tetranorprostanedioic acid
	Thalictroidine
	Theacitrin C
	Theaflavic acid
	Thiamine
	Thiochrome
	Threonylleucine
	Thromboxane B2
	Thymidine
	Thymine
	Thymol Sulfate
	Tilisolol
	Tomentosic acid
	Topaquinone
	Toralactone
	Trachelogenin
	Tracheloside
	Traumatic acid
	Trehalose 6-phosphate
	Trichocarposide
	Tricin 7-glucuronoside
	Tricyclohumuladiol
	Tridecyl trifluoroacetate
	Tridemorph
	Trigonelline
	Trinexapac-ethyl
	triptolide
	Tryptophan
	Tsugaric acid A 21-glucosyl ester
	Tulipinolide
	Tuliposide B
	Tussilagonone
	Tyramine-O-sulfate
	Tyromycic acid
	Tyrosine
	Tyrosine ethyl ester
	Ubiquinone-1
	Ubiquinone-2
	Umbelliprenin
	Undecanoic acid
	Undecylenic acid
	Uralenolide
	Uric acid
	Urolithin a 8-glucuronide
	Ursolic acid
	Ustiloxin D
	Valenciachrome
	Valeranone
	Valeric acid
	Valtrate
	Vanillic acid
	Vanillic acid 4-betaglucoside
	Vanillin
	Vanilloyl glucose
	Vanillylmandelic acid
	Vanilpyruvic acid
	Verbasoside
	Verbenalol
	Vernolide A
	Vestitone 7-glucoside
	Vetiverol
	Vetiveryl acetate
	Vildagliptin
	viloxazine
	Violanone
	VIPROSTOL
	Visnagin
	Vitamin A
	Vitamin A2
	Vomifoliol
	Vorinostat
	Wikstromol
	Wistin
	wortmannin
	Wushanicaritin
	Xanthoangelol G
	Xanthohumol B
	Xestoaminol C
	xi-7-Hydroxyhexadecanedioic acid
	xi-Tetrahydro-6-propyl-2H-pyran-2-one
	Xylono-1,5-lactone
	xymedon
	Yucalexin B5
	Yucalexin P15
	Yucalexin P21
	Zearalenone
	Zeatin glucoside
	Zedoarondiol
	Zeranol
